# Supplementary material for: The stroke risk gene Foxf2 maintains brain endothelial cell function via Tie2 signaling
Source: Nat Neurosci. 2025 Dec 15;29(2):325–36. doi: 10.1038/s41593-025-02136-5 (PMC12880920; doi:10.1038/s41593-025-02136-5)
Supplement: Supplementary file 3 — All quantified mRNAs from scRNA-seq of BECs from Foxf2iECKO and Ctrl mice. Green color indicates significant changes in mRNA abundance in Foxf2iECKO versus Ctrl mice (n = 6 mice per group pooled into n = 3 samples per condition, comparison by MAST and edgeR, P < 0.05). [file 41593_2025_2136_MOESM3_ESM.xlsx]

## Sheet: scRNAseq mouse BECs
Suppl. Table 1. All quantified mRNAs from scRNA-sequencing of BECs from Foxf2iECKO and Ctrl mice. Green colour indicate significant changes in mRNA abundance in Foxf2iECKO vs Ctrl mice (n=6 mice per group pooled into n=3 samples per condition, comparison by MAST and edgeR, p < 0.05).
gene	test_group	reference_group	MAST-FC	MAST-log2FC	MAST-pct.1	MAST-pct.2	MAST-pvalue	MAST-Bonferroni	MAST-FDR	MAST-nlog10_FDR	edgeR-LR	edgeR-PValue	edgeR-FDR	EnsemblGeneID	cell_type
Foxf2	ECKO	WT	0.534192	-0.904569	0.051	0.236	1.06343e-73	1.41022e-69	1.41022e-69	68.8507	67.2425	2.40079e-16	2.50978e-12	ENSMUSG00000038402	ECs
Gm10800	ECKO	WT	0.871501	-0.198426	0	0.02	5.42073e-15	7.18843e-11	1.75328e-12	11.7561	55.7763	8.12048e-14	4.24457e-10	ENSMUSG00000075014	ECs
Cyp2e1	ECKO	WT	1.16024	0.214426	0.024	0	2.2935e-18	3.04142e-14	1.26726e-15	14.8971	53.3947	2.72829e-13	9.50716e-10		ECs
Pttg1	ECKO	WT	0.645869	-0.630686	0.031	0.136	8.76989e-39	1.16298e-34	3.87659e-35	34.4116	39.4917	3.29461e-10	8.61047e-07	ENSMUSG00000020415	ECs
2610035D17Rik	ECKO	WT	0.786232	-0.346973	0.035	0.089	2.60041e-13	3.44841e-09	5.63392e-11	10.2492	30.124	4.05277e-08	8.47353e-05	ENSMUSG00000087259	ECs
Cdkn2b	ECKO	WT	0.76418	-0.388016	0.028	0.086	4.9437e-17	6.55585e-13	2.18528e-14	13.6605	24.2774	8.34117e-07	0.00145331	ENSMUSG00000073802	ECs
Cutal	ECKO	WT	0.860956	-0.215989	0	0.027	1.6337e-19	2.16644e-15	1.08322e-16	15.9653	23.6494	1.15585e-06	0.00172618	ENSMUSG00000026870	ECs
Slc25a38	ECKO	WT	0.874785	-0.193	0	0.023	2.98413e-17	3.95725e-13	1.4133e-14	13.8498	23.2258	1.44055e-06	0.00188244	ENSMUSG00000032519	ECs
Oas2	ECKO	WT	0.900045	-0.151931	0	0.018	1.39748e-13	1.8532e-09	3.19517e-11	10.4955	21.692	3.2012e-06	0.00371837	ENSMUSG00000032690	ECs
Hsph1	ECKO	WT	0.817236	-0.291175	0.018	0.057	1.62063e-12	2.14911e-08	2.68639e-10	9.57083	21.3291	3.86808e-06	0.00404369	ENSMUSG00000029657	ECs
Slc16a1	ECKO	WT	0.721527	-0.470874	0.285	0.437	1.33701e-36	1.77301e-32	4.43253e-33	32.3533	20.6531	5.5049e-06	0.00523166	ENSMUSG00000032902	ECs
Krt222	ECKO	WT	0.894093	-0.161502	0	0.02	1.03835e-14	1.37696e-10	3.20223e-12	11.4945	19.9942	7.76774e-06	0.00676699	ENSMUSG00000035849	ECs
Hebp1	ECKO	WT	0.663391	-0.592069	0.003	0.089	1.67163e-50	2.21675e-46	1.10837e-46	45.9553	19.0551	1.26996e-05	0.0102124	ENSMUSG00000042770	ECs
Gm29488	ECKO	WT	0.915678	-0.127087	0	0.015	2.53168e-11	3.35726e-07	3.08006e-09	8.51144	18.744	1.4949e-05	0.0111626	ENSMUSG00000101778	ECs
Vwa3a	ECKO	WT	1.20701	0.271437	0.108	0.065	2.21859e-09	2.94207e-05	1.61652e-07	6.79142	16.5814	4.66063e-05	0.0324815	ENSMUSG00000030889	ECs
Ahr	ECKO	WT	0.893954	-0.161727	0.007	0.028	2.59904e-07	0.00344659	8.30504e-06	5.08066	16.2748	5.47883e-05	0.0355754	ENSMUSG00000019256	ECs
Hsp90aa1	ECKO	WT	0.751685	-0.411799	0.275	0.413	4.71364e-23	6.25075e-19	4.46482e-20	19.3502	16.1717	5.78517e-05	0.0355754	ENSMUSG00000021270	ECs
Lig4	ECKO	WT	0.898446	-0.154496	0	0.019	7.29644e-14	9.67581e-10	1.89722e-11	10.7219	16.0286	6.23912e-05	0.036049	ENSMUSG00000049717	ECs
Ivns1abp	ECKO	WT	0.772186	-0.37298	0.123	0.204	8.63899e-13	1.14562e-08	1.65928e-10	9.78008	15.9361	6.55186e-05	0.036049	ENSMUSG00000023150	ECs
Sntg2	ECKO	WT	0.895866	-0.158645	0	0.019	1.9889e-14	2.63749e-10	5.73367e-12	11.2416	15.2722	9.3077e-05	0.0486513	ENSMUSG00000020672	ECs
Ttn	ECKO	WT	0.909511	-0.136837	0	0.016	3.60186e-12	4.77643e-08	5.42776e-10	9.26538	15.1383	9.99153e-05	0.0497388	ENSMUSG00000051747	ECs
Gm19605	ECKO	WT	0.905817	-0.142708	0	0.017	9.81829e-13	1.302e-08	1.78357e-10	9.74871	14.7845	0.000120521	0.0572695	ENSMUSG00000113585	ECs
Zfp937	ECKO	WT	0.899398	-0.152969	0	0.018	1.39748e-13	1.8532e-09	3.19517e-11	10.4955	14.6143	0.000131906	0.0599543	ENSMUSG00000060336	ECs
Hspa1b	ECKO	WT	0.762149	-0.391855	0.007	0.057	6.17967e-24	8.19486e-20	7.44987e-21	20.1279	14.4093	0.000147075	0.0630282	ENSMUSG00000090877	ECs
Nek3	ECKO	WT	0.906099	-0.142259	0	0.017	9.81829e-13	1.302e-08	1.78357e-10	9.74871	14.3631	0.000150728	0.0630282	ENSMUSG00000031478	ECs
Fam102a	ECKO	WT	1.16599	0.221559	0.054	0.025	5.31619e-08	0.00070498	2.29149e-06	5.63988	14.2367	0.000161198	0.0648142	ENSMUSG00000039157	ECs
Sbspon	ECKO	WT	0.890548	-0.167235	0	0.02	5.42073e-15	7.18843e-11	1.75328e-12	11.7561	14.113	0.000172151	0.0666544	ENSMUSG00000032719	ECs
Qpctl	ECKO	WT	0.893775	-0.162017	0	0.02	1.03835e-14	1.37696e-10	3.20223e-12	11.4945	14.0248	0.000180412	0.0673582	ENSMUSG00000030407	ECs
Fxyd6	ECKO	WT	1.11936	0.16267	0.035	0.015	5.37507e-06	0.0712788	0.000106228	3.97376	13.8334	0.000199757	0.0720088	ENSMUSG00000066705	ECs
Gm31105	ECKO	WT	0.897186	-0.15652	0	0.019	3.8095e-14	5.05178e-10	1.03098e-11	10.9868	13.3041	0.000264828	0.0922837	ENSMUSG00000109587	ECs
Pex26	ECKO	WT	0.9211	-0.11857	0	0.014	9.29314e-11	1.23236e-06	9.78067e-09	8.00963	13.0317	0.000306265	0.0997399	ENSMUSG00000067825	ECs
Dpp4	ECKO	WT	0.822148	-0.28253	0.026	0.067	2.73293e-10	3.62414e-06	2.58867e-08	7.58692	13.0277	0.000306923	0.0997399	ENSMUSG00000035000	ECs
Tmem178	ECKO	WT	1.09928	0.136563	0.016	0	1.24513e-12	1.65116e-08	2.14437e-10	9.6687	12.9799	0.000314848	0.0997399		ECs
Dynlt1b	ECKO	WT	1.07907	0.109782	0.015	0.002	2.67508e-06	0.0354743	5.91238e-05	4.22824	12.7715	0.000351932	0.105434	ENSMUSG00000096255	ECs
Mogs	ECKO	WT	0.917062	-0.124909	0	0.015	2.53168e-11	3.35726e-07	3.08006e-09	8.51144	12.7659	0.000352992	0.105434	ENSMUSG00000030036	ECs
Dnaja1	ECKO	WT	0.772216	-0.372923	0.324	0.46	8.44281e-22	1.1196e-17	7.464e-19	18.127	12.5389	0.000398575	0.115742	ENSMUSG00000028410	ECs
Pcsk5	ECKO	WT	1.09275	0.127969	0.03	0.015	5.95094e-05	0.789154	0.000782115	3.10673	12.3788	0.000434244	0.122691	ENSMUSG00000024713	ECs
Tmem252	ECKO	WT	0.746145	-0.422473	0.048	0.118	7.01488e-17	9.30243e-13	3.00078e-14	13.5228	12.2467	0.000466081	0.128068	ENSMUSG00000048572	ECs
Hspa1a	ECKO	WT	0.73237	-0.449355	0.016	0.078	1.1325e-24	1.50181e-20	1.66868e-21	20.7776	12.2005	0.000477776	0.128068	ENSMUSG00000091971	ECs
4732471J01Rik	ECKO	WT	0.746532	-0.421723	0.11	0.2	2.95228e-16	3.91502e-12	1.22344e-13	12.9124	12.111	0.000501248	0.131001	ENSMUSG00000053714	ECs
Lysmd2	ECKO	WT	0.788722	-0.34241	0.066	0.128	2.84205e-12	3.76884e-08	4.43393e-10	9.35321	11.8096	0.000589264	0.149701	ENSMUSG00000032184	ECs
Aldh2	ECKO	WT	0.730129	-0.453777	0.271	0.427	1.24012e-27	1.64452e-23	2.34931e-24	23.6291	11.7715	0.00060144	0.149701	ENSMUSG00000029455	ECs
A430035B10Rik	ECKO	WT	0.907145	-0.140594	0	0.017	9.81829e-13	1.302e-08	1.78357e-10	9.74871	11.4982	0.000696641	0.168581	ENSMUSG00000087305	ECs
Rad9a	ECKO	WT	0.916519	-0.125763	0	0.015	2.53168e-11	3.35726e-07	3.08006e-09	8.51144	11.4641	0.000709542	0.168581	ENSMUSG00000024824	ECs
Rnase4	ECKO	WT	0.788776	-0.342312	0.061	0.123	9.89354e-14	1.31198e-09	2.47544e-11	10.6063	11.3906	0.000738174	0.171486	ENSMUSG00000021876	ECs
Zfp518b	ECKO	WT	0.922081	-0.117034	0	0.014	1.78078e-10	2.36149e-06	1.73639e-08	7.76035	11.3349	0.000760631	0.172862	ENSMUSG00000046572	ECs
Gm20492	ECKO	WT	0.918334	-0.122909	0	0.014	4.85026e-11	6.43193e-07	5.40498e-09	8.26721	11.1538	0.000838604	0.186527	ENSMUSG00000092593	ECs
Unc13c	ECKO	WT	1.29825	0.376566	0.14	0.076	1.2987e-14	1.7222e-10	3.82711e-12	11.4171	11.1052	0.000860854	0.187487	ENSMUSG00000062151	ECs
Lurap1l	ECKO	WT	0.905872	-0.142622	0	0.017	5.1263e-13	6.79798e-09	1.04584e-10	9.98053	11.0314	0.000895821	0.187866	ENSMUSG00000048706	ECs
Cdh13	ECKO	WT	1.18719	0.247551	0.122	0.084	1.18368e-07	0.00156968	4.2981e-06	5.36672	11.0258	0.000898536	0.187866	ENSMUSG00000031841	ECs
Zfp954	ECKO	WT	0.927564	-0.108481	0	0.013	6.54164e-10	8.67487e-06	5.35486e-08	7.27125	10.9267	0.000947899	0.188826	ENSMUSG00000062116	ECs
Tyms	ECKO	WT	0.903655	-0.146157	0	0.018	2.67655e-13	3.54937e-09	5.63392e-11	10.2492	10.915	0.000953862	0.188826	ENSMUSG00000025747	ECs
Gm38134	ECKO	WT	0.910321	-0.135552	0	0.016	1.88051e-12	2.49374e-08	2.96874e-10	9.52743	10.9084	0.000957316	0.188826	ENSMUSG00000102540	ECs
Gm9946	ECKO	WT	0.785463	-0.348384	0.086	0.152	5.14046e-11	6.81677e-07	5.68064e-09	8.2456	10.8513	0.000987241	0.191123	ENSMUSG00000054488	ECs
Tmem41a	ECKO	WT	0.91866	-0.122397	0	0.015	2.53168e-11	3.35726e-07	3.08006e-09	8.51144	10.8169	0.00100577	0.191169	ENSMUSG00000022856	ECs
1700037H04Rik	ECKO	WT	0.917223	-0.124656	0	0.015	1.32156e-11	1.75253e-07	1.71816e-09	8.76494	10.7609	0.0010367	0.193529	ENSMUSG00000027327	ECs
Edn1	ECKO	WT	1.23393	0.303264	0.383	0.292	1.53274e-13	2.03256e-09	3.44502e-11	10.4628	10.7261	0.00105634	0.193737	ENSMUSG00000021367	ECs
Col6a6	ECKO	WT	0.897345	-0.156265	0.009	0.028	2.86638e-06	0.0380111	6.27246e-05	4.20256	10.5769	0.00114511	0.205331	ENSMUSG00000043719	ECs
Banp	ECKO	WT	0.845828	-0.241564	0.045	0.084	4.80025e-07	0.00636561	1.39291e-05	4.85608	10.5548	0.00115884	0.205331	ENSMUSG00000025316	ECs
Suox	ECKO	WT	0.919467	-0.12113	0	0.014	4.85026e-11	6.43193e-07	5.40498e-09	8.26721	10.4432	0.00123103	0.214486	ENSMUSG00000049858	ECs
Zdhhc24	ECKO	WT	0.896697	-0.157307	0.002	0.022	8.32054e-10	1.10339e-05	6.68719e-08	7.17476	10.3437	0.00129916	0.222646	ENSMUSG00000006463	ECs
Igdcc3	ECKO	WT	1.11044	0.151132	0.019	0.001	1.87265e-10	2.48332e-06	1.81264e-08	7.74169	10.2761	0.00134764	0.227229	ENSMUSG00000032394	ECs
Lrrc49	ECKO	WT	1.15335	0.205832	0.257	0.207	1.00889e-08	0.000133788	5.50569e-07	6.25919	10.2208	0.00138864	0.227511	ENSMUSG00000047766	ECs
Rp1	ECKO	WT	1.11414	0.155925	0.028	0.01	3.64973e-06	0.0483991	7.56236e-05	4.12134	10.2153	0.00139284	0.227511		ECs
Sfxn4	ECKO	WT	0.920848	-0.118965	0	0.014	9.29314e-11	1.23236e-06	9.78067e-09	8.00963	10.1815	0.00141856	0.228149	ENSMUSG00000063698	ECs
Triqk	ECKO	WT	0.917431	-0.124328	0	0.015	2.53168e-11	3.35726e-07	3.08006e-09	8.51144	10.1481	0.00144448	0.228797	ENSMUSG00000055963	ECs
5930430L01Rik	ECKO	WT	1.09105	0.125723	0.035	0.019	0.000341698	1	0.00303493	2.51785	10.1078	0.00147644	0.229975	ENSMUSG00000106951	ECs
F5	ECKO	WT	0.915932	-0.126687	0	0.014	4.85026e-11	6.43193e-07	5.40498e-09	8.26721	10.0836	0.00149592	0.229975	ENSMUSG00000026579	ECs
Gm45871	ECKO	WT	0.921184	-0.118439	0	0.014	9.29314e-11	1.23236e-06	9.78067e-09	8.00963	10.0309	0.00153935	0.232184	ENSMUSG00000110277	ECs
Tnfrsf22	ECKO	WT	0.915077	-0.128036	0	0.015	1.32156e-11	1.75253e-07	1.71816e-09	8.76494	9.99532	0.00156939	0.232184	ENSMUSG00000010751	ECs
3830408C21Rik	ECKO	WT	0.918868	-0.122071	0	0.014	4.85026e-11	6.43193e-07	5.40498e-09	8.26721	9.94393	0.00161381	0.232184	ENSMUSG00000071181	ECs
Spata13	ECKO	WT	1.19534	0.257424	0.145	0.098	1.12593e-07	0.00149309	4.20589e-06	5.37614	9.92941	0.00162658	0.232184	ENSMUSG00000021990	ECs
Xk	ECKO	WT	0.924966	-0.112528	0	0.013	3.41283e-10	4.52576e-06	3.03742e-08	7.51749	9.91524	0.00163916	0.232184	ENSMUSG00000015342	ECs
Gstp1	ECKO	WT	0.850032	-0.234411	0.034	0.07	2.18634e-08	0.000289931	1.05047e-06	5.97862	9.91032	0.00164354	0.232184	ENSMUSG00000060803	ECs
Hdac10	ECKO	WT	0.91113	-0.134272	0	0.016	3.60186e-12	4.77643e-08	5.42776e-10	9.26538	9.8742	0.00167613	0.23363	ENSMUSG00000062906	ECs
Stip1	ECKO	WT	0.82612	-0.275578	0.068	0.117	8.31419e-08	0.00110254	3.19578e-06	5.49542	9.81119	0.00173453	0.23792	ENSMUSG00000024966	ECs
Cryz	ECKO	WT	1.08049	0.11168	0.013	0	1.31726e-10	1.74681e-06	1.3647e-08	7.86496	9.79232	0.00175243	0.23792		ECs
Irf5	ECKO	WT	0.905691	-0.142909	0	0.017	5.1263e-13	6.79798e-09	1.04584e-10	9.98053	9.6288	0.0019155	0.256726	ENSMUSG00000029771	ECs
Zeb2	ECKO	WT	1.11165	0.152709	0.062	0.04	0.00287445	1	0.0153257	1.81458	9.54441	0.00200559	0.265399	ENSMUSG00000026872	ECs
Il18bp	ECKO	WT	0.928338	-0.107278	0	0.013	6.54164e-10	8.67487e-06	5.35486e-08	7.27125	9.50605	0.00204795	0.267616	ENSMUSG00000070427	ECs
Zfp566	ECKO	WT	0.929263	-0.105841	0	0.013	6.54164e-10	8.67487e-06	5.35486e-08	7.27125	9.44855	0.00211316	0.27103	ENSMUSG00000078768	ECs
Gatm	ECKO	WT	0.770416	-0.37629	0.27	0.394	1.84201e-18	2.44269e-14	1.06204e-15	14.9739	9.4375	0.00212593	0.27103	ENSMUSG00000027199	ECs
Gm15446	ECKO	WT	0.925322	-0.111973	0	0.013	3.41283e-10	4.52576e-06	3.03742e-08	7.51749	9.38257	0.00219058	0.271842	ENSMUSG00000090015	ECs
Tbc1d25	ECKO	WT	0.922398	-0.116539	0	0.014	1.78078e-10	2.36149e-06	1.73639e-08	7.76035	9.38055	0.002193	0.271842	ENSMUSG00000039201	ECs
B4galt7	ECKO	WT	0.916072	-0.126467	0	0.015	1.32156e-11	1.75253e-07	1.71816e-09	8.76494	9.33675	0.00224604	0.271842	ENSMUSG00000021504	ECs
Slc12a8	ECKO	WT	1.09593	0.132156	0.016	0	1.24513e-12	1.65116e-08	2.14437e-10	9.6687	9.33085	0.00225328	0.271842		ECs
Agmo	ECKO	WT	0.906826	-0.141102	0.048	0.069	0.00960016	1	0.0368687	1.43334	9.32351	0.00226232	0.271842	ENSMUSG00000050103	ECs
Bbs5	ECKO	WT	0.908346	-0.138686	0	0.016	1.88051e-12	2.49374e-08	2.96874e-10	9.52743	9.271	0.0023281	0.274887	ENSMUSG00000063145	ECs
Morc4	ECKO	WT	0.939063	-0.0907065	0	0.01	3.25942e-08	0.000432231	1.46024e-06	5.83558	9.24971	0.00235533	0.274887	ENSMUSG00000031434	ECs
Dolpp1	ECKO	WT	0.924546	-0.113183	0	0.014	1.78078e-10	2.36149e-06	1.73639e-08	7.76035	9.22364	0.0023891	0.274887	ENSMUSG00000026856	ECs
Spred1	ECKO	WT	0.8603	-0.217088	0.049	0.084	4.63677e-06	0.0614882	9.34471e-05	4.02943	9.22078	0.00239284	0.274887	ENSMUSG00000027351	ECs
Zfp111	ECKO	WT	0.926134	-0.110707	0	0.013	3.41283e-10	4.52576e-06	3.03742e-08	7.51749	9.14354	0.00249598	0.283619	ENSMUSG00000087598	ECs
Telo2	ECKO	WT	0.930257	-0.104299	0	0.012	1.25411e-09	1.66307e-05	9.29091e-08	7.03194	9.11249	0.00253871	0.285372	ENSMUSG00000024170	ECs
Arl10	ECKO	WT	0.922977	-0.115633	0	0.014	1.78078e-10	2.36149e-06	1.73639e-08	7.76035	9.07673	0.00258882	0.28791	ENSMUSG00000025870	ECs
Zfp13	ECKO	WT	0.92264	-0.116161	0	0.014	1.78078e-10	2.36149e-06	1.73639e-08	7.76035	9.01871	0.0026723	0.29179	ENSMUSG00000062012	ECs
A130014A01Rik	ECKO	WT	0.917133	-0.124797	0	0.015	1.32156e-11	1.75253e-07	1.71816e-09	8.76494	9.01377	0.00267953	0.29179	ENSMUSG00000097944	ECs
Apold1	ECKO	WT	0.735121	-0.443947	0.104	0.194	8.10252e-18	1.07448e-13	3.97954e-15	14.4002	8.97726	0.00273361	0.29461	ENSMUSG00000090698	ECs
Yars2	ECKO	WT	0.916476	-0.125832	0	0.015	1.32156e-11	1.75253e-07	1.71816e-09	8.76494	8.95687	0.00276428	0.294875	ENSMUSG00000022792	ECs
Hspa8	ECKO	WT	0.807106	-0.30917	0.521	0.664	3.46959e-34	4.60102e-30	7.66837e-31	30.1153	8.89195	0.0028643	0.302458	ENSMUSG00000015656	ECs
Rilp	ECKO	WT	0.92509	-0.112335	0	0.014	1.78078e-10	2.36149e-06	1.73639e-08	7.76035	8.82342	0.00297389	0.310891	ENSMUSG00000038195	ECs
Uhrf1bp1	ECKO	WT	0.934648	-0.0975051	0.01	0.021	0.00492123	1	0.0226599	1.64474	8.77234	0.00305832	0.316552	ENSMUSG00000039512	ECs
Eef1e1	ECKO	WT	0.90026	-0.151586	0.002	0.02	1.98503e-09	2.63235e-05	1.45434e-07	6.83733	8.73763	0.0031171	0.316992	ENSMUSG00000001707	ECs
Dynlt1a	ECKO	WT	0.927281	-0.108922	0	0.013	3.41283e-10	4.52576e-06	3.03742e-08	7.51749	8.72298	0.00314224	0.316992	ENSMUSG00000092074	ECs
Plpp6	ECKO	WT	0.827347	-0.273435	0.079	0.131	4.44573e-08	0.000589548	1.9393e-06	5.71235	8.71643	0.00315354	0.316992	ENSMUSG00000040105	ECs
Pwp2	ECKO	WT	0.921272	-0.1183	0	0.014	9.29314e-11	1.23236e-06	9.78067e-09	8.00963	8.662	0.00324914	0.32162	ENSMUSG00000032834	ECs
Apbb3	ECKO	WT	0.926416	-0.110269	0	0.013	3.41283e-10	4.52576e-06	3.03742e-08	7.51749	8.6553	0.00326112	0.32162	ENSMUSG00000117679	ECs
Noa1	ECKO	WT	0.941574	-0.0868539	0	0.01	3.25942e-08	0.000432231	1.46024e-06	5.83558	8.62678	0.00331256	0.32364	ENSMUSG00000036285	ECs
Chrm3	ECKO	WT	0.945322	-0.0811223	0	0.008	8.55222e-07	0.0113411	2.24576e-05	4.64864	8.5915	0.00337735	0.326178	ENSMUSG00000046159	ECs
Stxbp6	ECKO	WT	0.770657	-0.375839	0.192	0.295	4.52253e-15	5.99733e-11	1.57824e-12	11.8018	8.57042	0.00341669	0.326178	ENSMUSG00000046314	ECs
Prag1	ECKO	WT	1.13325	0.180464	0.047	0.023	3.94074e-07	0.00522582	1.19858e-05	4.92133	8.5622	0.00343214	0.326178	ENSMUSG00000050271	ECs
Ahsa1	ECKO	WT	0.813173	-0.298365	0.05	0.1	1.08584e-09	1.43994e-05	8.47022e-08	7.07211	8.5456	0.00346358	0.3262	ENSMUSG00000021037	ECs
Sec22c	ECKO	WT	0.916655	-0.12555	0	0.015	1.32156e-11	1.75253e-07	1.71816e-09	8.76494	8.45803	0.00363435	0.339227	ENSMUSG00000061536	ECs
Nkd2	ECKO	WT	0.911048	-0.134402	0	0.016	1.88051e-12	2.49374e-08	2.96874e-10	9.52743	8.43756	0.00367549	0.340031	ENSMUSG00000021567	ECs
Jpt2	ECKO	WT	0.934902	-0.0971136	0	0.012	4.61216e-09	6.11619e-05	2.81852e-07	6.54998	8.39111	0.00377061	0.344466	ENSMUSG00000024165	ECs
Cpe	ECKO	WT	0.815758	-0.293787	0.085	0.14	3.34679e-08	0.000443818	1.48932e-06	5.82701	8.37586	0.00380238	0.344466	ENSMUSG00000037852	ECs
Fastkd1	ECKO	WT	0.928756	-0.106628	0.001	0.014	9.1901e-07	0.012187	2.39901e-05	4.61997	8.36637	0.00382227	0.344466	ENSMUSG00000027086	ECs
Gsta4	ECKO	WT	0.744815	-0.425045	0.185	0.301	3.66648e-19	4.86211e-15	2.21005e-16	15.6556	8.31341	0.00393533	0.349262	ENSMUSG00000032348	ECs
Cenpo	ECKO	WT	0.917412	-0.124358	0	0.015	1.32156e-11	1.75253e-07	1.71816e-09	8.76494	8.3102	0.00394231	0.349262	ENSMUSG00000020652	ECs
Gnb1l	ECKO	WT	0.925927	-0.11103	0	0.013	3.41283e-10	4.52576e-06	3.03742e-08	7.51749	8.27908	0.00401045	0.352313	ENSMUSG00000000884	ECs
Zfp429	ECKO	WT	0.936329	-0.094912	0	0.011	8.84812e-09	0.000117335	4.86867e-07	6.31259	8.26356	0.00404488	0.352377	ENSMUSG00000078994	ECs
Kcnj2	ECKO	WT	0.89601	-0.158413	0.032	0.054	0.000737926	1	0.00549708	2.25987	8.22716	0.0041268	0.354774	ENSMUSG00000041695	ECs
Arhgap28	ECKO	WT	1.0795	0.110366	0.013	0	2.86631e-10	3.80102e-06	2.69576e-08	7.56932	8.22125	0.00414027	0.354774		ECs
Sik1	ECKO	WT	0.762863	-0.390504	0.095	0.172	1.21898e-14	1.61648e-10	3.67383e-12	11.4349	8.18645	0.00422044	0.358703	ENSMUSG00000024042	ECs
Rad54b	ECKO	WT	0.847047	-0.239486	0.072	0.115	3.15903e-06	0.041892	6.64773e-05	4.17733	8.08689	0.00445866	0.375894	ENSMUSG00000078773	ECs
Piezo2	ECKO	WT	0.936318	-0.0949299	0	0.01	6.25916e-08	0.000830028	2.50008e-06	5.60205	8.05753	0.00453149	0.378723	ENSMUSG00000041482	ECs
Jun	ECKO	WT	0.728948	-0.456112	0.222	0.356	9.0648e-24	1.20208e-19	9.24679e-21	20.034	8.04431	0.00456468	0.378723	ENSMUSG00000052684	ECs
Zfp189	ECKO	WT	0.93742	-0.093232	0	0.011	8.84812e-09	0.000117335	4.86867e-07	6.31259	8.0298	0.00460138	0.378763	ENSMUSG00000039634	ECs
Klhl6	ECKO	WT	1.17315	0.230385	0.147	0.103	3.014e-06	0.0399687	6.54747e-05	4.18393	7.9887	0.00470701	0.384019	ENSMUSG00000043008	ECs
Mat2a	ECKO	WT	0.776026	-0.365823	0.176	0.272	6.14331e-14	8.14664e-10	1.62933e-11	10.788	7.97655	0.00473871	0.384019	ENSMUSG00000053907	ECs
Kcnd3	ECKO	WT	1.09589	0.132109	0.021	0.006	1.5602e-05	0.206899	0.00025543	3.59273	7.96162	0.00477795	0.384221	ENSMUSG00000040896	ECs
Zfp408	ECKO	WT	0.934283	-0.0980681	0	0.012	4.61216e-09	6.11619e-05	2.81852e-07	6.54998	7.8807	0.00499651	0.398729	ENSMUSG00000075040	ECs
Zfp607a	ECKO	WT	0.938917	-0.0909299	0	0.011	1.69795e-08	0.000225165	8.21769e-07	6.08525	7.8139	0.0051846	0.410605	ENSMUSG00000020420	ECs
Katnb1	ECKO	WT	0.930038	-0.104638	0	0.012	1.25411e-09	1.66307e-05	9.29091e-08	7.03194	7.78577	0.00526593	0.41391	ENSMUSG00000031787	ECs
Fzd8	ECKO	WT	0.928633	-0.106819	0	0.013	6.54164e-10	8.67487e-06	5.35486e-08	7.27125	7.76036	0.00534052	0.41664	ENSMUSG00000036904	ECs
Amy1	ECKO	WT	1.07426	0.103337	0.039	0.026	0.00993751	1	0.0378247	1.42222	7.69736	0.00553016	0.428239	ENSMUSG00000074264	ECs
Pcdhga10	ECKO	WT	0.930177	-0.104423	0	0.012	1.25411e-09	1.66307e-05	9.29091e-08	7.03194	7.64938	0.00567919	0.434448	ENSMUSG00000102222	ECs
Trim16	ECKO	WT	0.830538	-0.267881	0.071	0.119	2.76395e-07	0.00366527	8.76859e-06	5.05707	7.59438	0.00585505	0.434448	ENSMUSG00000047821	ECs
Rgs16	ECKO	WT	1.09996	0.137448	0.017	0	2.63453e-13	3.49366e-09	5.63392e-11	10.2492	7.59241	0.00586144	0.434448		ECs
Rfx7	ECKO	WT	1.10431	0.143146	0.101	0.077	0.00613669	1	0.0268311	1.57136	7.58613	0.00588191	0.434448	ENSMUSG00000037674	ECs
C430049B03Rik	ECKO	WT	0.930729	-0.103567	0	0.012	1.25411e-09	1.66307e-05	9.29091e-08	7.03194	7.58607	0.00588211	0.434448	ENSMUSG00000087365	ECs
Gm42984	ECKO	WT	0.923779	-0.114381	0	0.014	9.29314e-11	1.23236e-06	9.78067e-09	8.00963	7.5703	0.0059338	0.434448	ENSMUSG00000104784	ECs
Dram1	ECKO	WT	0.930509	-0.103908	0	0.012	1.25411e-09	1.66307e-05	9.29091e-08	7.03194	7.56596	0.00594811	0.434448	ENSMUSG00000020057	ECs
Plscr1	ECKO	WT	0.838191	-0.254649	0.07	0.115	3.63106e-07	0.00481515	1.11204e-05	4.95388	7.55494	0.00598459	0.434448	ENSMUSG00000032369	ECs
Cx3cl1	ECKO	WT	1.14949	0.200993	0.151	0.113	3.04861e-05	0.404276	0.000448199	3.34853	7.5538	0.00598837	0.434448	ENSMUSG00000031778	ECs
Pms1	ECKO	WT	0.955237	-0.0660696	0.009	0.017	0.0166645	1	0.0562026	1.25024	7.53369	0.00605557	0.434448	ENSMUSG00000026098	ECs
Ccdc163	ECKO	WT	0.926236	-0.110548	0	0.013	3.41283e-10	4.52576e-06	3.03742e-08	7.51749	7.53015	0.00606748	0.434448	ENSMUSG00000028689	ECs
Sox4	ECKO	WT	1.14759	0.19861	0.103	0.07	9.35311e-05	1	0.00112449	2.94904	7.50091	0.00616679	0.438555	ENSMUSG00000076431	ECs
Ndc1	ECKO	WT	0.940132	-0.0890649	0	0.01	3.25942e-08	0.000432231	1.46024e-06	5.83558	7.45148	0.00633844	0.447716	ENSMUSG00000028614	ECs
Mars2	ECKO	WT	0.928902	-0.106401	0	0.013	6.54164e-10	8.67487e-06	5.35486e-08	7.27125	7.42254	0.00644119	0.449074	ENSMUSG00000046994	ECs
Alas1	ECKO	WT	0.795493	-0.330078	0.227	0.324	8.75873e-13	1.1615e-08	1.65928e-10	9.78008	7.42187	0.00644357	0.449074	ENSMUSG00000032786	ECs
Mpi	ECKO	WT	0.920436	-0.119611	0	0.014	4.85026e-11	6.43193e-07	5.40498e-09	8.26721	7.36894	0.006636	0.454218	ENSMUSG00000032306	ECs
Clmn	ECKO	WT	0.893688	-0.162157	0.042	0.066	0.00044105	1	0.00368542	2.43351	7.36694	0.00664339	0.454218	ENSMUSG00000021097	ECs
Slc26a10	ECKO	WT	1.08795	0.121607	0.084	0.064	0.0362045	1	0.0989912	1.0044	7.35846	0.00667478	0.454218	ENSMUSG00000040441	ECs
Sh3yl1	ECKO	WT	0.935811	-0.0957115	0	0.011	8.84812e-09	0.000117335	4.86867e-07	6.31259	7.35405	0.00669118	0.454218	ENSMUSG00000020669	ECs
Fam151b	ECKO	WT	0.931975	-0.101637	0	0.012	2.40475e-09	3.18894e-05	1.67839e-07	6.77511	7.2635	0.00703701	0.472148	ENSMUSG00000034334	ECs
Abraxas1	ECKO	WT	0.919559	-0.120987	0	0.014	4.85026e-11	6.43193e-07	5.40498e-09	8.26721	7.2613	0.00704564	0.472148	ENSMUSG00000035234	ECs
Hmgcs1	ECKO	WT	0.871123	-0.199052	0.04	0.069	4.39256e-05	0.582497	0.000608595	3.21567	7.19939	0.00729282	0.481832	ENSMUSG00000093930	ECs
Ttc13	ECKO	WT	0.93841	-0.0917098	0.018	0.03	0.0314216	1	0.0890121	1.05055	7.1968	0.00730337	0.481832	ENSMUSG00000037300	ECs
Mc1r	ECKO	WT	0.935403	-0.09634	0	0.011	1.69795e-08	0.000225165	8.21769e-07	6.08525	7.19066	0.00732842	0.481832	ENSMUSG00000074037	ECs
Skida1	ECKO	WT	0.934153	-0.0982691	0	0.012	2.40475e-09	3.18894e-05	1.67839e-07	6.77511	7.12179	0.00761527	0.49535	ENSMUSG00000054074	ECs
Cacna1d	ECKO	WT	1.09493	0.130836	0.028	0.012	9.05724e-05	1	0.00110096	2.95823	7.11861	0.00762879	0.49535	ENSMUSG00000015968	ECs
Sox6	ECKO	WT	1.10442	0.143291	0.028	0.011	0.000100618	1	0.00119346	2.92319	7.09515	0.00772926	0.498776	ENSMUSG00000051910	ECs
Cdkn1a	ECKO	WT	0.802687	-0.317091	0.236	0.332	4.67645e-12	6.20145e-08	6.96792e-10	9.1569	7.06056	0.00787995	0.500751	ENSMUSG00000023067	ECs
Zc3h12b	ECKO	WT	1.05872	0.0823266	0.04	0.029	0.0594633	1	0.14016	0.853375	7.05559	0.00790183	0.500751	ENSMUSG00000035045	ECs
Fbln2	ECKO	WT	1.14703	0.197905	0.106	0.074	0.000438462	1	0.00367073	2.43525	7.04577	0.00794526	0.500751	ENSMUSG00000064080	ECs
Srms	ECKO	WT	0.920316	-0.119799	0	0.014	4.85026e-11	6.43193e-07	5.40498e-09	8.26721	7.04437	0.00795146	0.500751		ECs
1700126G02Rik	ECKO	WT	0.914507	-0.128934	0.008	0.024	3.61521e-05	0.479413	0.000518845	3.28496	7.03137	0.0080094	0.501379	ENSMUSG00000107802	ECs
Polr2k	ECKO	WT	0.815425	-0.294377	0.139	0.208	3.29082e-09	4.36396e-05	2.23793e-07	6.65015	6.97647	0.00825885	0.511978	ENSMUSG00000045996	ECs
Col8a1	ECKO	WT	1.12848	0.174381	0.039	0.018	2.65928e-06	0.0352647	5.89942e-05	4.22919	6.96558	0.00830925	0.511978	ENSMUSG00000068196	ECs
Kif18a	ECKO	WT	0.938706	-0.0912547	0	0.011	1.69795e-08	0.000225165	8.21769e-07	6.08525	6.94957	0.00838394	0.511978	ENSMUSG00000027115	ECs
Tmc7	ECKO	WT	0.83602	-0.258391	0.062	0.105	6.33448e-07	0.00840015	1.7949e-05	4.74596	6.94684	0.00839672	0.511978	ENSMUSG00000042246	ECs
Clcn6	ECKO	WT	0.94591	-0.0802251	0.021	0.031	0.0823662	1	0.176569	0.753084	6.94113	0.00842359	0.511978	ENSMUSG00000029016	ECs
D11Wsu47e	ECKO	WT	0.933302	-0.0995836	0	0.012	2.40475e-09	3.18894e-05	1.67839e-07	6.77511	6.92596	0.00849534	0.513252	ENSMUSG00000041623	ECs
Ccnd1	ECKO	WT	1.16885	0.225093	0.106	0.07	2.81972e-06	0.0373923	6.18054e-05	4.20897	6.91486	0.00854821	0.513252	ENSMUSG00000070348	ECs
Vegfc	ECKO	WT	1.13375	0.181102	0.127	0.099	1.91924e-06	0.025451	4.4651e-05	4.35017	6.90576	0.00859184	0.513252	ENSMUSG00000031520	ECs
Gpn3	ECKO	WT	0.868542	-0.203333	0.031	0.061	9.6068e-06	0.127396	0.000173801	3.75995	6.88035	0.00871485	0.517642	ENSMUSG00000029464	ECs
Egr3	ECKO	WT	0.950507	-0.0732307	0	0.008	1.64673e-06	0.0218373	3.88565e-05	4.41054	6.84781	0.00887501	0.524177	ENSMUSG00000033730	ECs
Angptl4	ECKO	WT	1.0894	0.123531	0.041	0.026	0.000639757	1	0.00486736	2.31271	6.82698	0.0089791	0.524826	ENSMUSG00000002289	ECs
Hspb8	ECKO	WT	0.861983	-0.214268	0.046	0.079	1.19172e-05	0.158034	0.000203915	3.69055	6.82553	0.0089864	0.524826	ENSMUSG00000041548	ECs
Bmf	ECKO	WT	0.933565	-0.0991776	0	0.012	4.61216e-09	6.11619e-05	2.81852e-07	6.54998	6.79334	0.00914987	0.526984	ENSMUSG00000040093	ECs
Zfp712	ECKO	WT	0.941123	-0.0875449	0	0.01	3.25942e-08	0.000432231	1.46024e-06	5.83558	6.79089	0.00916241	0.526984	ENSMUSG00000090641	ECs
Zfp688	ECKO	WT	0.930437	-0.104019	0	0.013	6.54164e-10	8.67487e-06	5.35486e-08	7.27125	6.78852	0.00917458	0.526984	ENSMUSG00000045251	ECs
Nradd	ECKO	WT	0.927983	-0.107829	0	0.013	6.54164e-10	8.67487e-06	5.35486e-08	7.27125	6.76377	0.00930269	0.528202	ENSMUSG00000032491	ECs
Serpinb6b	ECKO	WT	0.849224	-0.235783	0.049	0.086	2.78792e-06	0.0369705	6.1311e-05	4.21246	6.75836	0.00933093	0.528202	ENSMUSG00000042842	ECs
Ppara	ECKO	WT	0.953127	-0.0692603	0.009	0.018	0.00737732	1	0.030813	1.51127	6.75522	0.00934736	0.528202	ENSMUSG00000022383	ECs
B4galt3	ECKO	WT	0.919063	-0.121765	0.01	0.026	0.000392593	1	0.00336751	2.47269	6.73566	0.00945044	0.530216	ENSMUSG00000052423	ECs
Gm20234	ECKO	WT	0.914492	-0.128957	0	0.016	6.89916e-12	9.14898e-08	9.94454e-10	9.00242	6.72264	0.00951968	0.530216		ECs
Eps8	ECKO	WT	1.15398	0.206613	0.133	0.096	1.38542e-05	0.18372	0.000232557	3.63347	6.71049	0.00958472	0.530216	ENSMUSG00000015766	ECs
Crtc1	ECKO	WT	1.09423	0.12992	0.035	0.019	0.000367136	1	0.00320724	2.49387	6.70148	0.00963331	0.530216	ENSMUSG00000003575	ECs
Tnfrsf25	ECKO	WT	0.958985	-0.0604192	0	0.007	1.18153e-05	0.156682	0.000202694	3.69316	6.70087	0.00963661	0.530216	ENSMUSG00000024793	ECs
Mospd2	ECKO	WT	0.864719	-0.209697	0.07	0.108	1.33081e-05	0.176479	0.000224813	3.64818	6.67141	0.00979714	0.536227	ENSMUSG00000061778	ECs
Ctbs	ECKO	WT	1.07136	0.0994383	0.033	0.021	0.00190746	1	0.0114218	1.94227	6.59425	0.0102309	0.55705	ENSMUSG00000028189	ECs
Gm9968	ECKO	WT	0.927867	-0.10801	0	0.013	6.54164e-10	8.67487e-06	5.35486e-08	7.27125	6.56105	0.0104235	0.564595	ENSMUSG00000055370	ECs
Btg3	ECKO	WT	0.808988	-0.305809	0.231	0.323	4.28316e-11	5.6799e-07	5.07134e-09	8.29488	6.54487	0.0105187	0.56529	ENSMUSG00000022863	ECs
Gm32250	ECKO	WT	0.9418	-0.086507	0	0.01	3.25942e-08	0.000432231	1.46024e-06	5.83558	6.53961	0.0105498	0.56529	ENSMUSG00000104206	ECs
Paox	ECKO	WT	0.935146	-0.096737	0	0.012	4.61216e-09	6.11619e-05	2.81852e-07	6.54998	6.53142	0.0105985	0.56529	ENSMUSG00000025464	ECs
Gm19710	ECKO	WT	0.935565	-0.09609	0	0.011	8.84812e-09	0.000117335	4.86867e-07	6.31259	6.51437	0.0107006	0.56784	ENSMUSG00000105552	ECs
Pcgf1	ECKO	WT	0.930898	-0.103305	0	0.012	1.25411e-09	1.66307e-05	9.29091e-08	7.03194	6.48279	0.0108924	0.57425	ENSMUSG00000069678	ECs
Trim68	ECKO	WT	0.933378	-0.0994663	0	0.012	2.40475e-09	3.18894e-05	1.67839e-07	6.77511	6.47497	0.0109404	0.57425	ENSMUSG00000073968	ECs
Rsrp1	ECKO	WT	0.800965	-0.320189	0.324	0.441	1.56276e-15	2.07238e-11	5.60103e-13	12.2517	6.46754	0.0109862	0.57425	ENSMUSG00000037266	ECs
Ttll11	ECKO	WT	0.935989	-0.095437	0	0.011	8.84812e-09	0.000117335	4.86867e-07	6.31259	6.45664	0.0110538	0.574909	ENSMUSG00000026885	ECs
Zfp462	ECKO	WT	1.12074	0.164451	0.079	0.054	0.00062337	1	0.00483122	2.31594	6.42567	0.0112482	0.580309	ENSMUSG00000060206	ECs
Tpcn2	ECKO	WT	0.930436	-0.104022	0.004	0.016	6.6768e-05	0.88541	0.000859622	3.06569	6.39279	0.0114585	0.580309	ENSMUSG00000048677	ECs
Polr1b	ECKO	WT	0.939045	-0.0907341	0	0.011	1.69795e-08	0.000225165	8.21769e-07	6.08525	6.38944	0.0114801	0.580309	ENSMUSG00000027395	ECs
Nupr1l	ECKO	WT	0.939248	-0.0904225	0	0.011	1.69795e-08	0.000225165	8.21769e-07	6.08525	6.38625	0.0115007	0.580309	ENSMUSG00000095789	ECs
Tsen54	ECKO	WT	0.937517	-0.0930833	0	0.011	8.84812e-09	0.000117335	4.86867e-07	6.31259	6.3816	0.011531	0.580309	ENSMUSG00000020781	ECs
Pcdh19	ECKO	WT	0.83933	-0.25269	0.134	0.189	2.33535e-06	0.0309691	5.30293e-05	4.27548	6.37363	0.0115828	0.580309	ENSMUSG00000051323	ECs
Dpy19l1	ECKO	WT	0.858443	-0.220206	0.083	0.123	3.61287e-05	0.479102	0.000518845	3.28496	6.36873	0.0116149	0.580309	ENSMUSG00000043067	ECs
Anks1b	ECKO	WT	1.07911	0.109845	0.032	0.019	0.00459294	1	0.0219801	1.65797	6.36246	0.011656	0.580309	ENSMUSG00000058589	ECs
Dnajb1	ECKO	WT	0.903418	-0.146534	0.043	0.065	0.00400601	1	0.0198519	1.7022	6.35426	0.01171	0.580309	ENSMUSG00000005483	ECs
Gm5089	ECKO	WT	1.10514	0.144234	0.037	0.019	2.08896e-05	0.277016	0.000326286	3.4864	6.35384	0.0117128	0.580309	ENSMUSG00000115263	ECs
Zfp341	ECKO	WT	0.937099	-0.0937261	0	0.011	8.84812e-09	0.000117335	4.86867e-07	6.31259	6.33767	0.01182	0.582861	ENSMUSG00000059842	ECs
Zfp628	ECKO	WT	0.939284	-0.0903665	0	0.011	1.69795e-08	0.000225165	8.21769e-07	6.08525	6.32825	0.011883	0.583214	ENSMUSG00000074406	ECs
Dll4	ECKO	WT	0.867783	-0.204594	0.082	0.119	0.000163618	1	0.00172191	2.76399	6.26834	0.0122914	0.600443	ENSMUSG00000027314	ECs
L1cam	ECKO	WT	0.899471	-0.152851	0	0.018	1.39748e-13	1.8532e-09	3.19517e-11	10.4955	6.25703	0.0123701	0.601475	ENSMUSG00000031391	ECs
Lmnb2	ECKO	WT	0.932602	-0.100667	0	0.012	2.40475e-09	3.18894e-05	1.67839e-07	6.77511	6.2255	0.0125924	0.609447	ENSMUSG00000062075	ECs
Plk3	ECKO	WT	0.945308	-0.0811435	0	0.009	2.31119e-07	0.00306487	7.47529e-06	5.12637	6.17214	0.0129778	0.625206	ENSMUSG00000028680	ECs
Wnt5a	ECKO	WT	0.911758	-0.133277	0.027	0.044	0.00464838	1	0.0221734	1.65417	6.15008	0.0131406	0.630146	ENSMUSG00000021994	ECs
Pde5a	ECKO	WT	1.09705	0.133628	0.073	0.053	0.0129871	1	0.0463212	1.33422	6.13606	0.0132452	0.632262	ENSMUSG00000053965	ECs
Ap5s1	ECKO	WT	0.94312	-0.0844872	0	0.01	6.25916e-08	0.000830028	2.50008e-06	5.60205	6.09989	0.013519	0.638016	ENSMUSG00000068264	ECs
Gm39556	ECKO	WT	0.943685	-0.0836232	0.007	0.018	0.00666801	1	0.0284231	1.54633	6.09913	0.0135249	0.638016	ENSMUSG00000116380	ECs
Ubl4a	ECKO	WT	0.875495	-0.19183	0.037	0.065	5.70381e-05	0.756382	0.000751124	3.12429	6.09213	0.0135785	0.638016	ENSMUSG00000015290	ECs
Rab40c	ECKO	WT	1.08381	0.116111	0.083	0.066	0.00414062	1	0.0203291	1.69188	6.08806	0.0136099	0.638016	ENSMUSG00000025730	ECs
Gstm2	ECKO	WT	0.927992	-0.107816	0.021	0.036	0.0141199	1	0.0494309	1.306	6.06797	0.0137655	0.642432	ENSMUSG00000040562	ECs
B020010K11Rik	ECKO	WT	0.93741	-0.0932479	0	0.011	8.84812e-09	0.000117335	4.86867e-07	6.31259	6.037	0.014009	0.650891	ENSMUSG00000118057	ECs
Ahsa2	ECKO	WT	0.894639	-0.160623	0.043	0.067	0.00146966	1	0.0093294	2.03015	6.00366	0.0142762	0.66037	ENSMUSG00000020288	ECs
Mms22l	ECKO	WT	0.943737	-0.0835431	0	0.01	6.25916e-08	0.000830028	2.50008e-06	5.60205	5.99325	0.0143607	0.661045	ENSMUSG00000045751	ECs
Pawr	ECKO	WT	0.940664	-0.0882493	0	0.01	3.25942e-08	0.000432231	1.46024e-06	5.83558	5.98632	0.0144173	0.661045	ENSMUSG00000035873	ECs
Psmg1	ECKO	WT	0.921729	-0.117585	0.021	0.037	0.00282823	1	0.0151353	1.82001	5.96051	0.0146298	0.667862	ENSMUSG00000022913	ECs
Tbc1d2	ECKO	WT	0.90817	-0.138965	0.005	0.023	7.15024e-07	0.00948193	1.98783e-05	4.70162	5.92961	0.0148885	0.675168	ENSMUSG00000039813	ECs
Plaur	ECKO	WT	0.916346	-0.126036	0.021	0.038	0.00121151	1	0.0081188	2.09051	5.926	0.0149191	0.675168	ENSMUSG00000046223	ECs
Gm10353	ECKO	WT	0.941589	-0.0868314	0	0.01	3.25942e-08	0.000432231	1.46024e-06	5.83558	5.90187	0.0151248	0.678664	ENSMUSG00000114220	ECs
Gnpda1	ECKO	WT	0.941232	-0.0873771	0	0.01	3.25942e-08	0.000432231	1.46024e-06	5.83558	5.90171	0.0151262	0.678664	ENSMUSG00000052102	ECs
9430015G10Rik	ECKO	WT	0.954734	-0.0668297	0	0.008	1.64673e-06	0.0218373	3.88565e-05	4.41054	5.88128	0.0153027	0.678664	ENSMUSG00000059939	ECs
Polr2l	ECKO	WT	0.891874	-0.165088	0.041	0.068	3.34818e-06	0.0444002	6.98116e-05	4.15607	5.87681	0.0153416	0.678664	ENSMUSG00000038489	ECs
Tmem100	ECKO	WT	0.908786	-0.137987	0.023	0.04	0.00310288	1	0.0162831	1.78826	5.86688	0.0154283	0.678664	ENSMUSG00000069763	ECs
Vat1	ECKO	WT	0.771202	-0.374819	0.142	0.234	4.67558e-15	6.20028e-11	1.58982e-12	11.7987	5.86198	0.0154713	0.678664	ENSMUSG00000034993	ECs
Metap1d	ECKO	WT	0.949524	-0.074723	0.018	0.027	0.0601836	1	0.141431	0.849456	5.85804	0.0155061	0.678664	ENSMUSG00000041921	ECs
Spns2	ECKO	WT	0.904085	-0.14547	0.072	0.098	0.00690914	1	0.0292629	1.53368	5.85695	0.0155157	0.678664	ENSMUSG00000040447	ECs
Pola2	ECKO	WT	0.960349	-0.0583693	0	0.007	1.18153e-05	0.156682	0.000202694	3.69316	5.84261	0.0156426	0.681365	ENSMUSG00000024833	ECs
Pdp2	ECKO	WT	0.948073	-0.0769297	0	0.009	2.31119e-07	0.00306487	7.47529e-06	5.12637	5.822	0.0158269	0.686534	ENSMUSG00000048371	ECs
Hddc3	ECKO	WT	0.94612	-0.0799049	0	0.009	1.20247e-07	0.00159459	4.2981e-06	5.36672	5.80686	0.0159638	0.689609	ENSMUSG00000030532	ECs
Gm10801	ECKO	WT	0.896238	-0.158046	0	0.016	6.89916e-12	9.14898e-08	9.94454e-10	9.00242	5.79018	0.0161159	0.690997	ENSMUSG00000075015	ECs
D17H6S53E	ECKO	WT	0.94773	-0.0774519	0	0.009	2.31119e-07	0.00306487	7.47529e-06	5.12637	5.78885	0.0161281	0.690997	ENSMUSG00000043311	ECs
Htra1	ECKO	WT	1.08794	0.1216	0.082	0.065	0.000397239	1	0.00339419	2.46926	5.77483	0.0162573	0.691086	ENSMUSG00000006205	ECs
Bbs7	ECKO	WT	1.09416	0.129818	0.039	0.022	0.000306756	1	0.002821	2.5496	5.77428	0.0162624	0.691086	ENSMUSG00000037325	ECs
Depp1	ECKO	WT	1.16697	0.222765	0.138	0.098	1.69206e-05	0.224384	0.000273306	3.56335	5.7528	0.0164624	0.696753	ENSMUSG00000048489	ECs
AV099323	ECKO	WT	0.940103	-0.0891097	0	0.011	1.69795e-08	0.000225165	8.21769e-07	6.08525	5.72955	0.0166817	0.703188	ENSMUSG00000087377	ECs
Zfp72	ECKO	WT	0.941393	-0.0871312	0	0.01	3.25942e-08	0.000432231	1.46024e-06	5.83558	5.689	0.0170716	0.714641	ENSMUSG00000069184	ECs
Tmem243	ECKO	WT	0.80281	-0.316869	0.16	0.241	8.90689e-12	1.18114e-07	1.25654e-09	8.90083	5.68063	0.0171532	0.714641	ENSMUSG00000079659	ECs
B930036N10Rik	ECKO	WT	1.10132	0.13924	0.043	0.025	0.00210095	1	0.0122573	1.91161	5.67464	0.0172119	0.714641	ENSMUSG00000091993	ECs
Mocs3	ECKO	WT	0.930381	-0.104106	0	0.013	6.54164e-10	8.67487e-06	5.35486e-08	7.27125	5.67311	0.0172268	0.714641	ENSMUSG00000074576	ECs
Aifm2	ECKO	WT	0.942681	-0.0851579	0	0.01	3.25942e-08	0.000432231	1.46024e-06	5.83558	5.66513	0.0173054	0.715062	ENSMUSG00000020085	ECs
Map3k6	ECKO	WT	0.948704	-0.0759695	0	0.008	8.55222e-07	0.0113411	2.24576e-05	4.64864	5.64956	0.0174597	0.718598	ENSMUSG00000028862	ECs
Cobll1	ECKO	WT	1.10699	0.146636	0.597	0.541	3.58804e-16	4.7581e-12	1.44185e-13	12.8411	5.63659	0.0175894	0.718951	ENSMUSG00000034903	ECs
Evi5l	ECKO	WT	1.07598	0.105648	0.031	0.018	0.00927016	1	0.0364242	1.43861	5.62697	0.0176861	0.718951	ENSMUSG00000011832	ECs
Jund	ECKO	WT	0.804438	-0.313947	0.289	0.396	2.09956e-13	2.78423e-09	4.64038e-11	10.3334	5.61789	0.0177781	0.718951	ENSMUSG00000071076	ECs
Rsad2	ECKO	WT	1.14725	0.198183	0.202	0.16	2.66533e-06	0.035345	5.90066e-05	4.2291	5.61712	0.0177859	0.718951	ENSMUSG00000020641	ECs
Fhl3	ECKO	WT	0.935538	-0.0961322	0	0.012	4.61216e-09	6.11619e-05	2.81852e-07	6.54998	5.61453	0.0178121	0.718951		ECs
A530084C06Rik	ECKO	WT	1.06481	0.0905927	0.01	0	1.40449e-08	0.00018625	7.42918e-07	6.12906	5.59297	0.0180327	0.722315		ECs
Ctps	ECKO	WT	0.914371	-0.129149	0.021	0.039	0.00285715	1	0.0152531	1.81664	5.58846	0.0180792	0.722315	ENSMUSG00000028633	ECs
Ntng2	ECKO	WT	1.11892	0.162101	0.041	0.02	3.58146e-05	0.474938	0.000516236	3.28715	5.58617	0.0181028	0.722315	ENSMUSG00000035513	ECs
Gm5617	ECKO	WT	1.0751	0.104466	0.041	0.028	0.000537565	1	0.00429955	2.36658	5.56665	0.0183057	0.727636	ENSMUSG00000042293	ECs
Klf6	ECKO	WT	0.811607	-0.301146	0.271	0.369	7.36921e-12	9.77231e-08	1.05079e-09	8.97849	5.55543	0.0184234	0.728303	ENSMUSG00000000078	ECs
Adh1	ECKO	WT	1.07632	0.10611	0.012	0	6.23851e-10	8.27289e-06	5.35486e-08	7.27125	5.55178	0.0184619	0.728303		ECs
4930594M22Rik	ECKO	WT	1.08294	0.114951	0.076	0.059	0.00929904	1	0.0364944	1.43777	5.49593	0.0190608	0.749103	ENSMUSG00000075463	ECs
Rpl9-ps6	ECKO	WT	1.10245	0.140718	0.067	0.047	0.00114041	1	0.00774401	2.11103	5.48117	0.0192224	0.751442	ENSMUSG00000062456	ECs
Trio	ECKO	WT	1.1704	0.227003	0.212	0.161	1.93106e-06	0.0256078	4.48473e-05	4.34826	5.47739	0.019264	0.751442	ENSMUSG00000022263	ECs
Hmgn5	ECKO	WT	0.893299	-0.162785	0.056	0.082	0.00230949	1	0.0131726	1.88033	5.44793	0.0195915	0.761374	ENSMUSG00000031245	ECs
Alpl	ECKO	WT	1.12942	0.175579	0.286	0.241	1.10377e-06	0.0146371	2.82025e-05	4.54971	5.43368	0.019752	0.763063	ENSMUSG00000028766	ECs
Polr3d	ECKO	WT	0.93382	-0.0987837	0.019	0.032	0.0167487	1	0.0564003	1.24872	5.43112	0.0197809	0.763063	ENSMUSG00000000776	ECs
Lepr	ECKO	WT	0.882268	-0.180712	0.056	0.086	0.000270546	1	0.00254267	2.59471	5.40617	0.0200657	0.768107	ENSMUSG00000057722	ECs
Elp3	ECKO	WT	1.07622	0.105966	0.062	0.048	0.00112923	1	0.00770302	2.11334	5.40547	0.0200738	0.768107	ENSMUSG00000022031	ECs
Wdr89	ECKO	WT	1.06735	0.094038	0.049	0.037	0.00584355	1	0.0258822	1.587	5.4004	0.0201321	0.768107	ENSMUSG00000045690	ECs
Amd1	ECKO	WT	1.16974	0.22619	0.163	0.121	1.18469e-08	0.000157101	6.38623e-07	6.19476	5.37954	0.0203742	0.77268	ENSMUSG00000075232	ECs
Car4	ECKO	WT	0.796594	-0.328084	0.403	0.542	7.85314e-20	1.04141e-15	5.78558e-17	16.2377	5.37717	0.020402	0.77268	ENSMUSG00000000805	ECs
Fam43a	ECKO	WT	0.874953	-0.192723	0.076	0.111	0.000347401	1	0.00307536	2.5121	5.36674	0.0205243	0.77268	ENSMUSG00000046546	ECs
Antxr1	ECKO	WT	0.91512	-0.127968	0.015	0.032	0.000265856	1	0.00251285	2.59983	5.35912	0.0206141	0.77268	ENSMUSG00000033420	ECs
Pcnx3	ECKO	WT	0.894893	-0.160214	0.043	0.068	0.00060396	1	0.00472793	2.32533	5.35727	0.020636	0.77268	ENSMUSG00000054874	ECs
Ormdl3	ECKO	WT	1.10595	0.145285	0.101	0.078	0.000271953	1	0.00255409	2.59276	5.35226	0.0206955	0.77268	ENSMUSG00000038150	ECs
Mgst1	ECKO	WT	0.846145	-0.241023	0.058	0.1	7.27512e-08	0.000964754	2.83751e-06	5.54706	5.32606	0.0210088	0.781588	ENSMUSG00000008540	ECs
Gm43581	ECKO	WT	0.941098	-0.087583	0	0.01	3.25942e-08	0.000432231	1.46024e-06	5.83558	5.31943	0.0210889	0.781786		ECs
Trib3	ECKO	WT	0.935674	-0.095922	0	0.012	4.61216e-09	6.11619e-05	2.81852e-07	6.54998	5.31016	0.0212014	0.783179		ECs
Scfd2	ECKO	WT	1.13212	0.17903	0.081	0.055	8.89532e-05	1	0.0010862	2.96409	5.28432	0.0215183	0.792084	ENSMUSG00000062110	ECs
Grik2	ECKO	WT	1.08096	0.112314	0.028	0.014	0.00362947	1	0.0183474	1.73642	5.27269	0.0216626	0.792288	ENSMUSG00000056073	ECs
Zfp383	ECKO	WT	0.946716	-0.078996	0	0.009	1.20247e-07	0.00159459	4.2981e-06	5.36672	5.26661	0.0217383	0.792288	ENSMUSG00000099689	ECs
Pde10a	ECKO	WT	1.09891	0.136071	0.06	0.042	0.00237451	1	0.0134336	1.87181	5.26194	0.0217967	0.792288	ENSMUSG00000023868	ECs
Ufsp1	ECKO	WT	0.944687	-0.0820911	0	0.01	6.25916e-08	0.000830028	2.50008e-06	5.60205	5.25953	0.0218269	0.792288	ENSMUSG00000051502	ECs
Gch1	ECKO	WT	0.826249	-0.275351	0.132	0.193	1.09892e-07	0.00145728	4.12827e-06	5.38423	5.24092	0.0220617	0.798037	ENSMUSG00000037580	ECs
Cirbp	ECKO	WT	1.0853	0.118099	0.153	0.131	3.76313e-05	0.499029	0.000537168	3.26989	5.22618	0.0222494	0.798396	ENSMUSG00000045193	ECs
Emp1	ECKO	WT	0.88513	-0.176038	0.023	0.049	4.28513e-07	0.0056825	1.28643e-05	4.89061	5.22487	0.0222661	0.798396	ENSMUSG00000030208	ECs
Exo5	ECKO	WT	0.939177	-0.0905307	0	0.011	1.69795e-08	0.000225165	8.21769e-07	6.08525	5.22217	0.0223007	0.798396	ENSMUSG00000028629	ECs
Dpm2	ECKO	WT	1.08956	0.123742	0.068	0.051	1.81631e-05	0.240861	0.000288803	3.5394	5.20756	0.0224889	0.801673	ENSMUSG00000026810	ECs
Ppp2cb	ECKO	WT	0.883376	-0.1789	0.067	0.098	0.000249514	1	0.00238558	2.62241	5.20318	0.0225456	0.801673	ENSMUSG00000009630	ECs
Zbp1	ECKO	WT	0.972701	-0.0399313	0	0.005	0.000323658	1	0.0029138	2.53554	5.19091	0.0227053	0.802714	ENSMUSG00000027514	ECs
Map3k20	ECKO	WT	1.18092	0.23991	0.281	0.218	6.65741e-09	8.82839e-05	3.97675e-07	6.40047	5.18914	0.0227284	0.802714	ENSMUSG00000004085	ECs
Gm10030	ECKO	WT	0.943335	-0.0841582	0	0.01	6.25916e-08	0.000830028	2.50008e-06	5.60205	5.17144	0.0229611	0.808201		ECs
Plpp1	ECKO	WT	1.17493	0.232579	0.177	0.128	2.14461e-05	0.284397	0.00033345	3.47697	5.13935	0.0233895	0.820515	ENSMUSG00000021759	ECs
Dnajb4	ECKO	WT	0.92089	-0.118899	0.04	0.058	0.00424802	1	0.0207717	1.68253	5.11821	0.0236761	0.827791	ENSMUSG00000028035	ECs
Map10	ECKO	WT	0.911649	-0.133449	0	0.016	1.88051e-12	2.49374e-08	2.96874e-10	9.52743	5.07713	0.0242435	0.843072		ECs
Adamts9	ECKO	WT	1.18492	0.244791	0.071	0.036	4.90239e-07	0.00650106	1.41945e-05	4.84788	5.07492	0.0242744	0.843072	ENSMUSG00000030022	ECs
Zfp251	ECKO	WT	1.05635	0.0790887	0.026	0.017	0.00206965	1	0.0121226	1.9164	5.0555	0.0245478	0.849312	ENSMUSG00000022526	ECs
Gm15581	ECKO	WT	1.06106	0.0855113	0.01	0	1.40449e-08	0.00018625	7.42918e-07	6.12906	5.05066	0.0246166	0.849312		ECs
Cacybp	ECKO	WT	0.856451	-0.223557	0.091	0.135	1.66334e-05	0.220575	0.000269323	3.56973	5.01138	0.0251812	0.865934	ENSMUSG00000014226	ECs
Ntmt1	ECKO	WT	1.08372	0.115986	0.04	0.025	0.00151834	1	0.00953798	2.02054	4.98223	0.0256089	0.877757	ENSMUSG00000026857	ECs
Mctp1	ECKO	WT	1.06191	0.0866562	0.027	0.017	0.0262075	1	0.0777663	1.10921	4.95726	0.0259813	0.88668	ENSMUSG00000021596	ECs
Ntn4	ECKO	WT	1.10209	0.140244	0.106	0.084	2.1738e-05	0.288267	0.000336761	3.47268	4.9505	0.0260831	0.88668	ENSMUSG00000020019	ECs
Mmut	ECKO	WT	0.882583	-0.180197	0.055	0.084	0.000396542	1	0.00339042	2.46975	4.94781	0.0261237	0.88668	ENSMUSG00000023921	ECs
Adk	ECKO	WT	0.852497	-0.230234	0.163	0.219	8.57744e-06	0.113745	0.00015842	3.80019	4.92198	0.0265171	0.895402	ENSMUSG00000039197	ECs
Gulp1	ECKO	WT	1.19514	0.257177	0.276	0.211	2.59733e-10	3.44432e-06	2.47793e-08	7.60591	4.91971	0.026552	0.895402	ENSMUSG00000056870	ECs
Gm50306	ECKO	WT	0.955099	-0.0662771	0	0.007	3.17322e-06	0.0420801	6.64773e-05	4.17733	4.90623	0.02676	0.899515	ENSMUSG00000117703	ECs
Zfp69	ECKO	WT	0.932241	-0.101225	0	0.012	1.25411e-09	1.66307e-05	9.29091e-08	7.03194	4.89547	0.0269273	0.902238		ECs
Asns	ECKO	WT	0.929927	-0.10481	0	0.013	6.54164e-10	8.67487e-06	5.35486e-08	7.27125	4.88949	0.0270207	0.902475		ECs
Farp2	ECKO	WT	0.951337	-0.0719721	0.027	0.036	0.174313	1	0.300125	0.522697	4.88182	0.0271409	0.902719	ENSMUSG00000034066	ECs
Ackr3	ECKO	WT	0.855094	-0.225846	0.083	0.125	2.06314e-05	0.273594	0.000323015	3.49078	4.87802	0.0272007	0.902719	ENSMUSG00000044337	ECs
Gm10069	ECKO	WT	0.905639	-0.142992	0.001	0.019	1.22045e-10	1.61844e-06	1.27437e-08	7.89471	4.83301	0.0279198	0.923224	ENSMUSG00000059659	ECs
Lgals4	ECKO	WT	1.04903	0.0690569	0.008	0	6.96883e-07	0.00924136	1.94555e-05	4.71096	4.82319	0.0280793	0.923224		ECs
Ippk	ECKO	WT	1.07485	0.104132	0.051	0.037	0.00978638	1	0.0374321	1.42676	4.81995	0.0281321	0.923224	ENSMUSG00000021385	ECs
Etfbkmt	ECKO	WT	0.950172	-0.0737398	0	0.009	4.44455e-07	0.00589391	1.29822e-05	4.88665	4.81752	0.0281718	0.923224	ENSMUSG00000039958	ECs
Plxnd1	ECKO	WT	1.13738	0.185711	0.213	0.171	4.58573e-05	0.608114	0.000628216	3.20189	4.79176	0.0285961	0.9342	ENSMUSG00000030123	ECs
Spred2	ECKO	WT	0.89215	-0.164641	0.118	0.152	0.000794126	1	0.00583107	2.23425	4.7619	0.0290965	0.945272	ENSMUSG00000045671	ECs
Gm48228	ECKO	WT	0.962281	-0.0554698	0	0.007	1.18153e-05	0.156682	0.000202694	3.69316	4.76075	0.0291159	0.945272		ECs
Pih1d1	ECKO	WT	0.902343	-0.148252	0.038	0.061	0.00171348	1	0.0104973	1.97892	4.75397	0.0292307	0.946061	ENSMUSG00000003423	ECs
Tox3	ECKO	WT	0.917806	-0.123739	0.027	0.043	0.00900122	1	0.0357274	1.447	4.73496	0.0295556	0.953623	ENSMUSG00000043668	ECs
Nckipsd	ECKO	WT	0.959403	-0.0597907	0	0.007	1.18153e-05	0.156682	0.000202694	3.69316	4.72376	0.0297486	0.955092	ENSMUSG00000032598	ECs
Commd2	ECKO	WT	0.880087	-0.184282	0.054	0.084	0.000166258	1	0.00172191	2.76399	4.71944	0.0298234	0.955092	ENSMUSG00000036513	ECs
Ifrd1	ECKO	WT	0.900918	-0.150532	0.063	0.089	0.00280706	1	0.0150341	1.82292	4.71432	0.0299124	0.955092	ENSMUSG00000001627	ECs
Mrm1	ECKO	WT	0.947001	-0.0785614	0	0.009	1.20247e-07	0.00159459	4.2981e-06	5.36672	4.71121	0.0299665	0.955092	ENSMUSG00000018405	ECs
Kcnip4	ECKO	WT	1.11458	0.156499	0.073	0.05	0.00398919	1	0.0197985	1.70337	4.68487	0.0304293	0.962871	ENSMUSG00000029088	ECs
Traf3ip1	ECKO	WT	0.930636	-0.10371	0.019	0.033	0.0105006	1	0.0393691	1.40484	4.67829	0.0305462	0.962871	ENSMUSG00000034292	ECs
Klf2	ECKO	WT	0.832688	-0.264151	0.536	0.665	9.61166e-20	1.2746e-15	6.70843e-17	16.1734	4.67786	0.0305538	0.962871	ENSMUSG00000055148	ECs
Bc1	ECKO	WT	1.13828	0.186861	0.055	0.029	4.71569e-05	0.625348	0.000642268	3.19228	4.67365	0.0306288	0.962871	ENSMUSG00000115783	ECs
Rusc2	ECKO	WT	0.88275	-0.179924	0.083	0.116	0.000503171	1	0.00409359	2.3879	4.67128	0.0306711	0.962871	ENSMUSG00000035969	ECs
Cited4	ECKO	WT	1.14984	0.201428	0.049	0.023	3.20424e-09	4.24915e-05	2.19028e-07	6.6595	4.65646	0.0309369	0.967606		ECs
Muc3a	ECKO	WT	0.936429	-0.0947586	0	0.012	4.61216e-09	6.11619e-05	2.81852e-07	6.54998	4.65257	0.0310071	0.967606		ECs
Maff	ECKO	WT	0.896479	-0.157659	0.016	0.037	6.49371e-05	0.861131	0.000839404	3.07603	4.64589	0.031128	0.968487	ENSMUSG00000042622	ECs
Ppp3cc	ECKO	WT	1.13098	0.177574	0.201	0.163	9.14474e-06	0.121268	0.000167036	3.77719	4.63741	0.0312822	0.970397	ENSMUSG00000022092	ECs
Wdr60	ECKO	WT	1.07836	0.108843	0.025	0.012	0.00177057	1	0.0107738	1.96763	4.63215	0.0313781	0.970495	ENSMUSG00000042050	ECs
Selenop	ECKO	WT	0.844437	-0.243939	0.596	0.719	7.84915e-24	1.04088e-19	8.67397e-21	20.0618	4.59563	0.0320535	0.988457	ENSMUSG00000064373	ECs
Card6	ECKO	WT	1.07458	0.103777	0.025	0.012	0.00448339	1	0.0215658	1.66623	4.5855	0.0322435	0.989033	ENSMUSG00000041849	ECs
Cdk5rap1	ECKO	WT	1.06082	0.085185	0.024	0.014	0.0163945	1	0.0556029	1.2549	4.58455	0.0322613	0.989033	ENSMUSG00000027487	ECs
Kcnq1ot1	ECKO	WT	1.10649	0.145997	0.135	0.11	0.000451403	1	0.00375066	2.42589	4.5688	0.0325594	0.995252	ENSMUSG00000101609	ECs
Gm30025	ECKO	WT	0.944264	-0.0827373	0	0.01	6.25916e-08	0.000830028	2.50008e-06	5.60205	4.56201	0.0326887	0.996292	ENSMUSG00000112278	ECs
Prune2	ECKO	WT	1.07485	0.104133	0.028	0.015	0.00536389	1	0.024153	1.61703	4.55399	0.0328421	0.997432	ENSMUSG00000039126	ECs
Gm45716	ECKO	WT	1.06363	0.0889907	0.011	0	6.44402e-09	8.54542e-05	3.88428e-07	6.41069	4.54533	0.0330086	0.997432		ECs
Tmem192	ECKO	WT	1.08624	0.119339	0.036	0.021	0.00230377	1	0.0131455	1.88122	4.54514	0.0330124	0.997432	ENSMUSG00000025521	ECs
Rhebl1	ECKO	WT	1.0416	0.0588012	0.007	0	7.33209e-06	0.0972308	0.000137721	3.861	4.53258	0.0332555	0.998043		ECs
Arhgap44	ECKO	WT	0.936013	-0.0953988	0.008	0.021	0.000728363	1	0.00543241	2.26501	4.52998	0.0333059	0.998043	ENSMUSG00000033389	ECs
Osbpl10	ECKO	WT	1.09229	0.127358	0.023	0.007	1.00661e-05	0.133486	0.000180143	3.74438	4.52931	0.033319	0.998043	ENSMUSG00000040875	ECs
Ripk1	ECKO	WT	0.899274	-0.153167	0.074	0.101	0.00561222	1	0.0250416	1.60134	4.52038	0.0334934	1	ENSMUSG00000021408	ECs
Ildr2	ECKO	WT	1.09976	0.137195	0.149	0.124	0.000152854	1	0.00164662	2.78341	4.50343	0.0338269	1	ENSMUSG00000040612	ECs
Inip	ECKO	WT	0.930177	-0.104423	0.033	0.047	0.0339643	1	0.0941669	1.0261	4.45239	0.0348523	1	ENSMUSG00000038544	ECs
Srf	ECKO	WT	0.946409	-0.0794636	0	0.009	1.20247e-07	0.00159459	4.2981e-06	5.36672	4.45153	0.03487	1		ECs
Gm5148	ECKO	WT	1.05854	0.0820793	0.009	0	6.68197e-08	0.000886096	2.63719e-06	5.57886	4.44783	0.0349457	1		ECs
Sap18b	ECKO	WT	0.935907	-0.0955622	0	0.012	4.61216e-09	6.11619e-05	2.81852e-07	6.54998	4.43428	0.035224	1		ECs
Ifrd2	ECKO	WT	0.936347	-0.0948851	0	0.012	4.61216e-09	6.11619e-05	2.81852e-07	6.54998	4.43313	0.0352477	1		ECs
Rars2	ECKO	WT	1.06878	0.0959595	0.055	0.042	0.0712627	1	0.161232	0.792549	4.4298	0.0353167	1	ENSMUSG00000028292	ECs
Tgfb2	ECKO	WT	1.13309	0.180268	0.324	0.271	4.38091e-05	0.580952	0.000608595	3.21567	4.4275	0.0353643	1	ENSMUSG00000039239	ECs
AA386476	ECKO	WT	1.04707	0.0663608	0.007	0	1.52525e-06	0.0202264	3.70446e-05	4.43127	4.42626	0.03539	1		ECs
Urb2	ECKO	WT	0.914891	-0.128329	0.012	0.028	0.000427574	1	0.00359547	2.44424	4.42515	0.035413	1	ENSMUSG00000031976	ECs
Pgm5	ECKO	WT	0.84515	-0.24272	0.184	0.248	2.35225e-07	0.00311932	7.58958e-06	5.11978	4.42077	0.035504	1	ENSMUSG00000041731	ECs
Nod2	ECKO	WT	0.948336	-0.0765303	0	0.009	2.31119e-07	0.00306487	7.47529e-06	5.12637	4.41105	0.0357069	1		ECs
Fam114a1	ECKO	WT	1.0385	0.0545063	0.069	0.062	0.00141765	1	0.00905559	2.04308	4.38583	0.0362389	1	ENSMUSG00000029185	ECs
Bach1	ECKO	WT	0.870206	-0.200571	0.102	0.141	0.000199029	1	0.00198595	2.70203	4.383	0.036299	1	ENSMUSG00000025612	ECs
Endou	ECKO	WT	0.960541	-0.0580808	0	0.007	1.18153e-05	0.156682	0.000202694	3.69316	4.36258	0.0367367	1	ENSMUSG00000022468	ECs
Stpg1	ECKO	WT	0.940437	-0.0885963	0	0.011	1.69795e-08	0.000225165	8.21769e-07	6.08525	4.3494	0.037022	1		ECs
St3gal5	ECKO	WT	1.11547	0.157657	0.064	0.042	0.000550436	1	0.00437902	2.35862	4.33892	0.0372506	1	ENSMUSG00000056091	ECs
Zfp35	ECKO	WT	0.951947	-0.0710464	0.016	0.025	0.0363358	1	0.099248	1.00328	4.32852	0.0374789	1	ENSMUSG00000063281	ECs
Tsacc	ECKO	WT	0.968638	-0.0459711	0	0.005	0.000166335	1	0.00172191	2.76399	4.3131	0.03782	1	ENSMUSG00000010538	ECs
2610300M13Rik	ECKO	WT	0.96563	-0.0504575	0	0.006	4.41956e-05	0.586077	0.000608595	3.21567	4.30536	0.0379924	1	ENSMUSG00000107479	ECs
St13	ECKO	WT	0.830867	-0.267311	0.229	0.313	2.02427e-11	2.68439e-07	2.6062e-09	8.58399	4.30108	0.0380882	1	ENSMUSG00000022403	ECs
Ube2l6	ECKO	WT	0.90191	-0.148944	0.027	0.048	0.000195542	1	0.00195852	2.70807	4.28437	0.0384643	1	ENSMUSG00000027078	ECs
Abcc10	ECKO	WT	0.964766	-0.0517486	0	0.006	4.41956e-05	0.586077	0.000608595	3.21567	4.27298	0.0387229	1	ENSMUSG00000032842	ECs
Gm16066	ECKO	WT	0.963954	-0.0529635	0	0.006	4.41956e-05	0.586077	0.000608595	3.21567	4.26341	0.0389417	1	ENSMUSG00000082848	ECs
Elovl7	ECKO	WT	0.810246	-0.303569	0.284	0.388	5.43466e-13	7.20691e-09	1.07566e-10	9.96833	4.25835	0.0390579	1	ENSMUSG00000021696	ECs
Lcmt2	ECKO	WT	0.937364	-0.093319	0	0.011	8.84812e-09	0.000117335	4.86867e-07	6.31259	4.25823	0.0390605	1		ECs
Rps6ka3	ECKO	WT	0.848889	-0.236352	0.226	0.296	4.58386e-07	0.00607865	1.33597e-05	4.8742	4.24818	0.0392925	1	ENSMUSG00000031309	ECs
Rmdn3	ECKO	WT	0.931831	-0.101859	0.012	0.025	0.00404014	1	0.0199589	1.69986	4.24184	0.0394393	1	ENSMUSG00000070730	ECs
D930048N14Rik	ECKO	WT	0.942818	-0.0849481	0	0.01	3.25942e-08	0.000432231	1.46024e-06	5.83558	4.23779	0.0395336	1		ECs
Sybu	ECKO	WT	1.06986	0.0974185	0.028	0.017	0.000121134	1	0.00137413	2.86197	4.2224	0.0398938	1	ENSMUSG00000022340	ECs
Gm14636	ECKO	WT	0.951891	-0.0711313	0	0.008	8.55222e-07	0.0113411	2.24576e-05	4.64864	4.21944	0.0399633	1		ECs
5033406O09Rik	ECKO	WT	0.946617	-0.0791479	0	0.009	1.20247e-07	0.00159459	4.2981e-06	5.36672	4.21852	0.039985	1		ECs
Sncaip	ECKO	WT	1.0926	0.127763	0.053	0.037	0.00233578	1	0.0132711	1.87709	4.21609	0.0400424	1	ENSMUSG00000024534	ECs
Lrrk2	ECKO	WT	1.05992	0.0839499	0.073	0.061	0.0337078	1	0.093773	1.02792	4.21446	0.0400808	1	ENSMUSG00000036273	ECs
Osbpl6	ECKO	WT	0.951236	-0.0721248	0.004	0.012	0.00588795	1	0.0260094	1.58487	4.21445	0.0400812	1	ENSMUSG00000042359	ECs
Ubl3	ECKO	WT	0.856124	-0.224109	0.264	0.332	3.61737e-07	0.00479699	1.11041e-05	4.95451	4.20837	0.0402249	1	ENSMUSG00000001687	ECs
Ifitm10	ECKO	WT	0.940897	-0.0878918	0	0.011	1.69795e-08	0.000225165	8.21769e-07	6.08525	4.2075	0.0402455	1		ECs
Gm49066	ECKO	WT	0.935073	-0.0968485	0	0.012	2.40475e-09	3.18894e-05	1.67839e-07	6.77511	4.18795	0.0407122	1		ECs
Mtif2	ECKO	WT	0.915106	-0.127989	0.058	0.08	0.000615819	1	0.00479529	2.31919	4.18436	0.0407987	1	ENSMUSG00000020459	ECs
Cd83	ECKO	WT	1.08119	0.112618	0.046	0.031	0.00819559	1	0.033359	1.47679	4.16365	0.0413004	1	ENSMUSG00000015396	ECs
Osmr	ECKO	WT	0.869147	-0.202328	0.129	0.172	0.000251287	1	0.00239907	2.61996	4.14655	0.0417194	1	ENSMUSG00000022146	ECs
Nanos1	ECKO	WT	0.915385	-0.127549	0.013	0.029	0.000506291	1	0.00410637	2.38654	4.14601	0.0417327	1	ENSMUSG00000072437	ECs
Tmem158	ECKO	WT	0.944504	-0.0823712	0	0.01	6.25916e-08	0.000830028	2.50008e-06	5.60205	4.14568	0.0417409	1		ECs
Trp53i11	ECKO	WT	1.0587	0.0822951	0.03	0.02	0.0321107	1	0.0904373	1.04365	4.14104	0.0418555	1	ENSMUSG00000068735	ECs
Trdmt1	ECKO	WT	1.06464	0.0903675	0.031	0.02	0.0338112	1	0.0939194	1.02724	4.13927	0.0418993	1	ENSMUSG00000026723	ECs
D10Wsu102e	ECKO	WT	1.08552	0.118391	0.042	0.027	0.00679643	1	0.0288898	1.53926	4.13201	0.0420793	1	ENSMUSG00000020255	ECs
Baz2a	ECKO	WT	1.06916	0.0964749	0.143	0.126	0.00899946	1	0.0357274	1.447	4.12871	0.0421615	1	ENSMUSG00000040054	ECs
Kazn	ECKO	WT	1.07102	0.0989912	0.035	0.023	0.0128853	1	0.0460696	1.33659	4.12785	0.0421829	1	ENSMUSG00000040606	ECs
Setd6	ECKO	WT	0.944797	-0.0819239	0	0.009	1.20247e-07	0.00159459	4.2981e-06	5.36672	4.12409	0.0422767	1	ENSMUSG00000031671	ECs
Cenpl	ECKO	WT	0.950412	-0.073375	0	0.009	4.44455e-07	0.00589391	1.29822e-05	4.88665	4.12335	0.0422952	1		ECs
Npas2	ECKO	WT	1.10782	0.147727	0.062	0.042	0.000672617	1	0.00506767	2.29519	4.11874	0.0424106	1	ENSMUSG00000026077	ECs
Wdr82	ECKO	WT	0.875658	-0.19156	0.093	0.131	2.26305e-05	0.300103	0.000348552	3.45773	4.11856	0.0424153	1	ENSMUSG00000020257	ECs
Alg2	ECKO	WT	0.92627	-0.110495	0.016	0.031	0.000979849	1	0.00686775	2.16319	4.11765	0.042438	1	ENSMUSG00000039740	ECs
Dpp9	ECKO	WT	0.941931	-0.086306	0.038	0.051	0.0640196	1	0.148576	0.828051	4.10627	0.0427245	1	ENSMUSG00000001229	ECs
Klf4	ECKO	WT	0.891764	-0.165266	0.413	0.477	4.67052e-06	0.0619357	9.39844e-05	4.02694	4.10242	0.0428218	1	ENSMUSG00000003032	ECs
Elovl5	ECKO	WT	0.876926	-0.189474	0.115	0.155	4.35257e-05	0.577195	0.000607573	3.2164	4.10192	0.0428345	1	ENSMUSG00000032349	ECs
Dusp1	ECKO	WT	0.836224	-0.258039	0.115	0.167	1.40489e-06	0.0186303	3.46932e-05	4.45976	4.09599	0.0429851	1	ENSMUSG00000024190	ECs
Ccdc166	ECKO	WT	0.943217	-0.0843389	0	0.01	3.25942e-08	0.000432231	1.46024e-06	5.83558	4.08887	0.0431665	1		ECs
Tcf19	ECKO	WT	1.04897	0.0689726	0.008	0	6.96883e-07	0.00924136	1.94555e-05	4.71096	4.08243	0.0433314	1		ECs
Klf12	ECKO	WT	1.0761	0.105817	0.598	0.563	8.3314e-14	1.10483e-09	2.12467e-11	10.6727	4.06109	0.0438823	1	ENSMUSG00000072294	ECs
Cracr2b	ECKO	WT	0.869715	-0.201385	0.12	0.164	5.07702e-05	0.673264	0.000682824	3.16569	4.06076	0.0438908	1	ENSMUSG00000048200	ECs
Tcf23	ECKO	WT	0.953322	-0.0689638	0	0.008	8.55222e-07	0.0113411	2.24576e-05	4.64864	4.05444	0.0440553	1		ECs
Fam160b1	ECKO	WT	1.10657	0.146095	0.143	0.116	0.000999765	1	0.00697416	2.15651	4.04919	0.0441925	1	ENSMUSG00000033478	ECs
6030443J06Rik	ECKO	WT	1.05089	0.0716102	0.018	0.009	0.0315825	1	0.0893199	1.04905	4.04125	0.0444011	1	ENSMUSG00000097207	ECs
Rpl29	ECKO	WT	1.08366	0.115909	0.57	0.531	5.81475e-21	7.71095e-17	4.81934e-18	17.317	4.03558	0.0445504	1	ENSMUSG00000048758	ECs
Hspb1	ECKO	WT	0.857383	-0.221989	0.608	0.705	1.71939e-35	2.28009e-31	4.56018e-32	31.341	4.03468	0.0445741	1	ENSMUSG00000004951	ECs
Bik	ECKO	WT	0.939269	-0.0903892	0	0.011	8.84812e-09	0.000117335	4.86867e-07	6.31259	4.03289	0.0446215	1		ECs
Trerf1	ECKO	WT	1.06613	0.092378	0.091	0.077	0.0218702	1	0.0677863	1.16886	4.0134	0.0451399	1	ENSMUSG00000064043	ECs
Kdm5b	ECKO	WT	1.09742	0.134113	0.118	0.095	0.00612251	1	0.0267867	1.57208	4.01173	0.0451848	1	ENSMUSG00000042207	ECs
Tk2	ECKO	WT	1.04694	0.0661853	0.059	0.051	0.0170303	1	0.0571599	1.24291	4.00892	0.0452601	1	ENSMUSG00000035824	ECs
Mlkl	ECKO	WT	0.95408	-0.0678182	0	0.008	8.55222e-07	0.0113411	2.24576e-05	4.64864	4.00175	0.0454531	1		ECs
Gm49969	ECKO	WT	1.05536	0.0777334	0.009	0	6.68197e-08	0.000886096	2.63719e-06	5.57886	4.00126	0.0454662	1		ECs
Pex10	ECKO	WT	0.940851	-0.0879613	0	0.011	1.69795e-08	0.000225165	8.21769e-07	6.08525	3.9834	0.0459507	1		ECs
Igbp1	ECKO	WT	0.885823	-0.174909	0.062	0.092	0.000341919	1	0.00303493	2.51785	3.98246	0.0459764	1	ENSMUSG00000031221	ECs
Rnf166	ECKO	WT	0.958215	-0.0615794	0.037	0.047	0.199489	1	0.332799	0.477818	3.97873	0.0460782	1	ENSMUSG00000014470	ECs
Tead2	ECKO	WT	0.903556	-0.146313	0.035	0.057	0.000185068	1	0.00187486	2.72703	3.97545	0.0461682	1	ENSMUSG00000030796	ECs
Noc4l	ECKO	WT	0.973827	-0.0382633	0	0.004	0.000631363	1	0.00483122	2.31594	3.96365	0.0464927	1	ENSMUSG00000033294	ECs
Natd1	ECKO	WT	0.931591	-0.102232	0.003	0.015	3.05773e-05	0.405485	0.000448545	3.34819	3.94885	0.0469033	1	ENSMUSG00000018931	ECs
Itprip	ECKO	WT	1.05235	0.0736124	0.009	0	1.45879e-07	0.0019345	5.14494e-06	5.28862	3.94865	0.0469088	1		ECs
Gm16143	ECKO	WT	0.954109	-0.0677746	0	0.008	8.55222e-07	0.0113411	2.24576e-05	4.64864	3.94797	0.046928	1		ECs
Ehmt2	ECKO	WT	1.03683	0.0521848	0.058	0.052	0.0209812	1	0.0657894	1.18184	3.93972	0.0471587	1	ENSMUSG00000013787	ECs
Gm26569	ECKO	WT	0.949225	-0.0751782	0	0.009	2.31119e-07	0.00306487	7.47529e-06	5.12637	3.92952	0.0474454	1		ECs
Umps	ECKO	WT	0.968725	-0.0458414	0	0.005	0.000166335	1	0.00172191	2.76399	3.92722	0.0475103	1	ENSMUSG00000022814	ECs
Mlph	ECKO	WT	0.918338	-0.122902	0.014	0.03	0.00121324	1	0.00812563	2.09014	3.92466	0.0475828	1	ENSMUSG00000026303	ECs
C1qtnf9	ECKO	WT	1.05058	0.071192	0.008	0	3.1871e-07	0.00422641	9.89791e-06	5.00446	3.92337	0.0476194	1		ECs
Rbfox1	ECKO	WT	1.09876	0.13587	0.062	0.044	0.0076722	1	0.0317842	1.49779	3.90978	0.0480059	1	ENSMUSG00000008658	ECs
Aim2	ECKO	WT	0.921517	-0.117918	0.029	0.046	0.00169837	1	0.0104269	1.98184	3.90861	0.0480394	1	ENSMUSG00000037860	ECs
Swsap1	ECKO	WT	0.941486	-0.0869886	0	0.011	1.69795e-08	0.000225165	8.21769e-07	6.08525	3.90133	0.0482479	1		ECs
Zpr1	ECKO	WT	0.938837	-0.091054	0.034	0.047	0.0332731	1	0.0928132	1.03239	3.88572	0.0486983	1	ENSMUSG00000032078	ECs
Vipas39	ECKO	WT	1.03859	0.0546303	0.042	0.035	0.0491125	1	0.122022	0.913561	3.87931	0.0488845	1	ENSMUSG00000021038	ECs
1810073O08Rik	ECKO	WT	0.94768	-0.0775287	0	0.009	2.31119e-07	0.00306487	7.47529e-06	5.12637	3.87874	0.0489014	1		ECs
Zfp414	ECKO	WT	1.055	0.0772388	0.03	0.021	0.0263754	1	0.0781772	1.10692	3.87832	0.0489134	1	ENSMUSG00000073423	ECs
Serhl	ECKO	WT	1.05833	0.0817828	0.052	0.042	0.00212013	1	0.0123149	1.90957	3.87411	0.0490364	1	ENSMUSG00000058586	ECs
Gm15587	ECKO	WT	0.941023	-0.0876983	0	0.011	1.69795e-08	0.000225165	8.21769e-07	6.08525	3.86854	0.0491994	1		ECs
Thsd1	ECKO	WT	1.1361	0.184084	0.472	0.407	5.24366e-13	6.95362e-09	1.05358e-10	9.97733	3.86823	0.0492085	1	ENSMUSG00000031480	ECs
Gm45435	ECKO	WT	0.921887	-0.117338	0.009	0.023	0.000390371	1	0.00335062	2.47487	3.86102	0.0494201	1	ENSMUSG00000110202	ECs
Rsl1	ECKO	WT	0.939062	-0.0907073	0	0.011	8.84812e-09	0.000117335	4.86867e-07	6.31259	3.85312	0.0496537	1		ECs
Gm33524	ECKO	WT	0.957863	-0.0621088	0	0.007	3.17322e-06	0.0420801	6.64773e-05	4.17733	3.85018	0.0497406	1		ECs
2200002D01Rik	ECKO	WT	0.907753	-0.139628	0.007	0.025	3.00612e-06	0.0398642	6.54585e-05	4.18403	3.8427	0.0499631	1	ENSMUSG00000030587	ECs
Pex12	ECKO	WT	0.95137	-0.0719219	0	0.008	8.55222e-07	0.0113411	2.24576e-05	4.64864	3.83776	0.0501105	1		ECs
Eps8l1	ECKO	WT	0.932431	-0.100931	0.012	0.024	0.00259435	1	0.0141056	1.85061	3.8367	0.050142	1	ENSMUSG00000006154	ECs
Mthfd2l	ECKO	WT	0.906101	-0.142257	0.037	0.058	0.00407047	1	0.0200962	1.69689	3.83176	0.05029	1	ENSMUSG00000029376	ECs
Fkbp2	ECKO	WT	0.855731	-0.22477	0.104	0.15	8.88515e-07	0.0117826	2.32398e-05	4.63377	3.83043	0.0503301	1	ENSMUSG00000056629	ECs
Smad3	ECKO	WT	1.0799	0.110893	0.095	0.078	0.00879872	1	0.0351234	1.4544	3.82591	0.0504659	1	ENSMUSG00000032402	ECs
Myl4	ECKO	WT	0.914764	-0.128529	0.005	0.021	3.45879e-07	0.0045867	1.0642e-05	4.97298	3.8228	0.0505596	1	ENSMUSG00000061086	ECs
Tbx4	ECKO	WT	0.950078	-0.0738822	0	0.009	4.44455e-07	0.00589391	1.29822e-05	4.88665	3.82085	0.0506185	1		ECs
Prr5l	ECKO	WT	1.09791	0.134766	0.185	0.158	0.000174601	1	0.00178656	2.74798	3.8156	0.0507774	1	ENSMUSG00000032841	ECs
Idi1	ECKO	WT	0.915621	-0.127177	0.04	0.059	0.0136097	1	0.0480764	1.31807	3.80413	0.0511262	1	ENSMUSG00000058258	ECs
Etl4	ECKO	WT	1.09827	0.135235	0.306	0.271	1.55973e-05	0.206836	0.00025543	3.59273	3.77952	0.0518835	1	ENSMUSG00000036617	ECs
Gm50232	ECKO	WT	0.965173	-0.0511413	0	0.006	4.41956e-05	0.586077	0.000608595	3.21567	3.77404	0.0520539	1	ENSMUSG00000117743	ECs
Apod	ECKO	WT	0.816594	-0.292309	0.125	0.19	3.92968e-09	5.21115e-05	2.63189e-07	6.57973	3.76946	0.0521964	1	ENSMUSG00000022548	ECs
Kctd17	ECKO	WT	1.06575	0.0918665	0.058	0.044	0.102947	1	0.20948	0.678858	3.7678	0.0522485	1	ENSMUSG00000033287	ECs
Frs3	ECKO	WT	0.955926	-0.0650295	0	0.007	3.17322e-06	0.0420801	6.64773e-05	4.17733	3.76668	0.0522834	1		ECs
Gm48094	ECKO	WT	0.9535	-0.0686956	0	0.008	8.55222e-07	0.0113411	2.24576e-05	4.64864	3.76552	0.0523196	1		ECs
Slc35f2	ECKO	WT	1.07195	0.100244	0.153	0.135	0.00113168	1	0.00770863	2.11302	3.76432	0.0523571	1	ENSMUSG00000042195	ECs
Gm14295	ECKO	WT	0.944573	-0.0822654	0	0.01	6.25916e-08	0.000830028	2.50008e-06	5.60205	3.76152	0.052445	1		ECs
9130221H12Rik	ECKO	WT	1.04545	0.0641176	0.007	0	1.52525e-06	0.0202264	3.70446e-05	4.43127	3.75912	0.0525202	1		ECs
Zmat4	ECKO	WT	0.972602	-0.0400784	0	0.004	0.000631363	1	0.00483122	2.31594	3.75676	0.0525944	1	ENSMUSG00000037492	ECs
Icam1	ECKO	WT	1.00681	0.00979373	0.035	0.035	0.278072	1	0.427935	0.368622	3.75427	0.0526728	1	ENSMUSG00000037405	ECs
Satb2	ECKO	WT	0.973383	-0.0389199	0	0.004	0.000631363	1	0.00483122	2.31594	3.75201	0.0527441	1	ENSMUSG00000038331	ECs
Mafk	ECKO	WT	0.9314	-0.102528	0.027	0.041	0.031354	1	0.0888621	1.05128	3.7483	0.0528611	1	ENSMUSG00000018143	ECs
Zscan29	ECKO	WT	0.932887	-0.100226	0.004	0.016	0.000124422	1	0.00140183	2.8533	3.74824	0.0528632	1	ENSMUSG00000050619	ECs
Mgll	ECKO	WT	1.09584	0.132033	0.156	0.131	0.00033866	1	0.00301407	2.52085	3.74565	0.0529451	1	ENSMUSG00000033174	ECs
Arhgap32	ECKO	WT	1.07725	0.107358	0.049	0.034	0.039267	1	0.103359	0.985654	3.74434	0.0529865	1	ENSMUSG00000041444	ECs
Pheta1	ECKO	WT	0.976656	-0.0340779	0	0.004	0.00123535	1	0.00812598	2.09012	3.74256	0.053043	1	ENSMUSG00000044134	ECs
Ercc4	ECKO	WT	1.02617	0.0372641	0.039	0.035	0.0855522	1	0.181754	0.740516	3.74188	0.0530647	1	ENSMUSG00000022545	ECs
Atat1	ECKO	WT	0.948066	-0.0769406	0.008	0.017	0.0166622	1	0.0562026	1.25024	3.73591	0.0532546	1	ENSMUSG00000024426	ECs
Capn12	ECKO	WT	0.95069	-0.072953	0	0.009	4.44455e-07	0.00589391	1.29822e-05	4.88665	3.73272	0.0533565	1		ECs
2310040G24Rik	ECKO	WT	0.956425	-0.0642768	0	0.008	1.64673e-06	0.0218373	3.88565e-05	4.41054	3.72468	0.053614	1		ECs
Prrg1	ECKO	WT	0.852412	-0.230377	0.166	0.224	1.33683e-06	0.0177277	3.35117e-05	4.4748	3.72384	0.053641	1	ENSMUSG00000047996	ECs
Sncg	ECKO	WT	0.926887	-0.109535	0.03	0.045	0.0287519	1	0.0835023	1.0783	3.72018	0.0537585	1	ENSMUSG00000023064	ECs
Zbtb49	ECKO	WT	0.97221	-0.0406598	0	0.005	0.000323658	1	0.0029138	2.53554	3.71483	0.0539312	1	ENSMUSG00000029127	ECs
Gm12184	ECKO	WT	0.94941	-0.074897	0	0.009	2.31119e-07	0.00306487	7.47529e-06	5.12637	3.71452	0.053941	1		ECs
Gtf2ird2	ECKO	WT	1.0803	0.111433	0.021	0.007	0.000203855	1	0.002028	2.69293	3.70916	0.0541145	1	ENSMUSG00000015942	ECs
Zc3h11a	ECKO	WT	0.94841	-0.0764177	0	0.009	2.31119e-07	0.00306487	7.47529e-06	5.12637	3.69777	0.0544853	1		ECs
Naprt	ECKO	WT	0.96749	-0.0476812	0	0.005	8.56631e-05	1	0.00105476	2.97685	3.68552	0.0548868	1	ENSMUSG00000022574	ECs
Cptp	ECKO	WT	0.947145	-0.0783435	0	0.009	1.20247e-07	0.00159459	4.2981e-06	5.36672	3.68406	0.0549349	1		ECs
Sgsh	ECKO	WT	0.971345	-0.0419444	0	0.005	0.000323658	1	0.0029138	2.53554	3.6838	0.0549434	1	ENSMUSG00000005043	ECs
Macrod1	ECKO	WT	0.947088	-0.0784298	0.015	0.026	0.0107899	1	0.0401247	1.39659	3.68249	0.0549866	1	ENSMUSG00000036278	ECs
Gm20707	ECKO	WT	0.955792	-0.0652318	0	0.008	1.64673e-06	0.0218373	3.88565e-05	4.41054	3.68102	0.0550352	1		ECs
Nup205	ECKO	WT	0.942361	-0.0856486	0.03	0.044	8.68935e-06	0.115229	0.000160041	3.79577	3.67925	0.0550936	1	ENSMUSG00000038759	ECs
Unc45bos	ECKO	WT	0.955813	-0.0652004	0	0.008	1.64673e-06	0.0218373	3.88565e-05	4.41054	3.67866	0.0551131	1		ECs
Acacb	ECKO	WT	1.11335	0.154905	0.098	0.073	0.00231076	1	0.0131741	1.88028	3.67115	0.0553619	1	ENSMUSG00000042010	ECs
Slc16a9	ECKO	WT	0.845169	-0.242689	0.18	0.242	1.72608e-06	0.0228895	4.05843e-05	4.39164	3.67079	0.0553739	1	ENSMUSG00000037762	ECs
Jmjd6	ECKO	WT	0.946451	-0.0794003	0.044	0.056	0.139465	1	0.26073	0.583809	3.65544	0.0558865	1	ENSMUSG00000056962	ECs
Cgas	ECKO	WT	0.949702	-0.074453	0	0.009	2.31119e-07	0.00306487	7.47529e-06	5.12637	3.65147	0.0560197	1		ECs
Ddah2	ECKO	WT	0.864176	-0.210603	0.097	0.138	4.39204e-05	0.582429	0.000608595	3.21567	3.63925	0.0564324	1	ENSMUSG00000007039	ECs
Tspan18	ECKO	WT	1.13698	0.185209	0.054	0.029	4.68078e-05	0.620718	0.000639408	3.19422	3.63198	0.0566795	1	ENSMUSG00000027217	ECs
Rnf181	ECKO	WT	0.907686	-0.139736	0.049	0.07	0.00569432	1	0.0253227	1.59649	3.63076	0.0567208	1	ENSMUSG00000055850	ECs
Ndnf	ECKO	WT	0.833626	-0.262527	0.225	0.301	5.35805e-08	0.00071053	2.29945e-06	5.63838	3.62668	0.05686	1	ENSMUSG00000049001	ECs
Creld1	ECKO	WT	0.924932	-0.11258	0.023	0.039	0.000290589	1	0.00270421	2.56796	3.62364	0.0569643	1	ENSMUSG00000030284	ECs
Mir133a-1hg	ECKO	WT	0.969482	-0.0447141	0	0.005	0.000166335	1	0.00172191	2.76399	3.61083	0.0574044	1	ENSMUSG00000095438	ECs
Gm10762	ECKO	WT	0.952012	-0.0709483	0	0.009	4.44455e-07	0.00589391	1.29822e-05	4.88665	3.60829	0.0574923	1		ECs
Serpinh1	ECKO	WT	0.848015	-0.237838	0.193	0.258	2.74037e-07	0.003634	8.71463e-06	5.05975	3.60664	0.0575494	1	ENSMUSG00000070436	ECs
Zfp618	ECKO	WT	0.978863	-0.0308217	0	0.003	0.00242617	1	0.0134336	1.87181	3.60403	0.0576395	1	ENSMUSG00000028358	ECs
Il20rb	ECKO	WT	0.950885	-0.0726576	0	0.009	4.44455e-07	0.00589391	1.29822e-05	4.88665	3.60003	0.0577786	1		ECs
A930006K02Rik	ECKO	WT	0.925706	-0.111375	0.027	0.042	0.00441564	1	0.0213396	1.67081	3.59964	0.057792	1	ENSMUSG00000084866	ECs
Yrdc	ECKO	WT	0.925635	-0.111485	0.031	0.047	0.0136185	1	0.0480945	1.3179	3.59742	0.0578694	1	ENSMUSG00000028889	ECs
Tmem88	ECKO	WT	1.10521	0.144323	0.11	0.086	0.00226757	1	0.0129732	1.88695	3.59445	0.057973	1	ENSMUSG00000045377	ECs
Trmt44	ECKO	WT	0.955034	-0.0663761	0	0.008	1.64673e-06	0.0218373	3.88565e-05	4.41054	3.58602	0.0582678	1		ECs
Trmo	ECKO	WT	0.970131	-0.0437492	0	0.005	0.000166335	1	0.00172191	2.76399	3.57844	0.058534	1	ENSMUSG00000028331	ECs
Galnt15	ECKO	WT	1.1345	0.182057	0.117	0.083	0.000162664	1	0.00172191	2.76399	3.57539	0.0586415	1	ENSMUSG00000021903	ECs
H2afj	ECKO	WT	0.858728	-0.219727	0.108	0.154	1.71057e-05	0.226838	0.000275289	3.56021	3.56901	0.0588676	1	ENSMUSG00000060032	ECs
Abca1	ECKO	WT	1.10409	0.142862	0.083	0.062	0.00257533	1	0.0140322	1.85287	3.56735	0.0589261	1	ENSMUSG00000015243	ECs
Dcbld2	ECKO	WT	1.04224	0.0596915	0.058	0.051	0.0442912	1	0.113541	0.944847	3.5587	0.0592342	1	ENSMUSG00000035107	ECs
Ddx51	ECKO	WT	0.953497	-0.0686993	0	0.008	8.55222e-07	0.0113411	2.24576e-05	4.64864	3.55383	0.0594083	1		ECs
Cttnbp2nl	ECKO	WT	0.860131	-0.217372	0.144	0.195	3.04224e-06	0.0403431	6.59201e-05	4.18098	3.55146	0.0594932	1	ENSMUSG00000062127	ECs
Ehd4	ECKO	WT	0.883776	-0.178247	0.118	0.156	0.000249315	1	0.0023854	2.62244	3.54889	0.0595851	1	ENSMUSG00000027293	ECs
Fam129b	ECKO	WT	1.10152	0.139499	0.226	0.194	1.57343e-05	0.208653	0.000257278	3.5896	3.54886	0.0595865	1	ENSMUSG00000026796	ECs
Cyp51	ECKO	WT	0.957876	-0.0620896	0.029	0.039	0.0329686	1	0.0921967	1.03528	3.5486	0.0595958	1	ENSMUSG00000001467	ECs
Prkcb	ECKO	WT	1.12824	0.174078	0.196	0.16	7.49645e-06	0.0994104	0.000140609	3.85199	3.54771	0.0596278	1	ENSMUSG00000052889	ECs
Galnt7	ECKO	WT	1.09484	0.130719	0.098	0.077	0.00658774	1	0.0281443	1.55061	3.54456	0.059741	1	ENSMUSG00000031608	ECs
Aif1l	ECKO	WT	1.08842	0.122234	0.095	0.076	0.00512551	1	0.0233251	1.63218	3.52967	0.0602798	1	ENSMUSG00000001864	ECs
Ints6l	ECKO	WT	1.09459	0.130385	0.09	0.069	0.0211524	1	0.0660628	1.18004	3.52962	0.0602816	1	ENSMUSG00000035967	ECs
Dedd2	ECKO	WT	0.94833	-0.0765382	0.014	0.023	0.0563259	1	0.134705	0.870617	3.52724	0.0603682	1	ENSMUSG00000054499	ECs
Grin2a	ECKO	WT	0.97857	-0.0312537	0	0.003	0.00242617	1	0.0134336	1.87181	3.5267	0.0603878	1	ENSMUSG00000059003	ECs
Arl16	ECKO	WT	1.08183	0.11348	0.017	0.003	9.50795e-06	0.126085	0.000172483	3.76325	3.5264	0.0603989	1	ENSMUSG00000057594	ECs
4931403E22Rik	ECKO	WT	0.951869	-0.0711656	0	0.009	4.44455e-07	0.00589391	1.29822e-05	4.88665	3.51977	0.0606409	1		ECs
Gm43573	ECKO	WT	0.957265	-0.0630101	0	0.007	3.17322e-06	0.0420801	6.64773e-05	4.17733	3.51827	0.0606959	1		ECs
Cyb561d1	ECKO	WT	0.971608	-0.0415543	0	0.005	0.000323658	1	0.0029138	2.53554	3.51814	0.0607005	1	ENSMUSG00000048796	ECs
Csrnp1	ECKO	WT	0.974496	-0.0372711	0	0.004	0.000631363	1	0.00483122	2.31594	3.51613	0.0607741	1	ENSMUSG00000032515	ECs
4833438C02Rik	ECKO	WT	0.955172	-0.0661673	0	0.008	1.64673e-06	0.0218373	3.88565e-05	4.41054	3.51162	0.0609398	1		ECs
Fzd3	ECKO	WT	0.928824	-0.106522	0.037	0.054	0.0054527	1	0.0244864	1.61108	3.51105	0.0609607	1	ENSMUSG00000007989	ECs
Fam20b	ECKO	WT	0.914836	-0.128414	0.039	0.058	0.0102947	1	0.0388389	1.41073	3.50948	0.0610185	1	ENSMUSG00000033557	ECs
Jarid2	ECKO	WT	1.09275	0.127961	0.25	0.219	0.00114049	1	0.00774401	2.11103	3.50933	0.061024	1	ENSMUSG00000038518	ECs
Slc35c1	ECKO	WT	0.97019	-0.0436605	0	0.005	0.000166335	1	0.00172191	2.76399	3.508	0.0610731	1	ENSMUSG00000049922	ECs
Hspg2	ECKO	WT	1.13499	0.182679	0.222	0.179	0.000113365	1	0.00130725	2.88364	3.50664	0.0611232	1	ENSMUSG00000028763	ECs
Ywhah	ECKO	WT	0.841175	-0.249522	0.235	0.312	1.07473e-08	0.000142519	5.84096e-07	6.23352	3.50249	0.0612768	1	ENSMUSG00000018965	ECs
Sytl2	ECKO	WT	1.06354	0.0888771	0.025	0.014	0.0291432	1	0.0842896	1.07423	3.50237	0.061281	1	ENSMUSG00000030616	ECs
Gm16675	ECKO	WT	0.951272	-0.0720705	0	0.009	4.44455e-07	0.00589391	1.29822e-05	4.88665	3.50162	0.0613088	1		ECs
Nfkbib	ECKO	WT	1.05589	0.078463	0.033	0.023	0.0281439	1	0.0821448	1.08542	3.49725	0.0614708	1	ENSMUSG00000030595	ECs
Zfp7	ECKO	WT	0.955728	-0.0653285	0	0.008	1.64673e-06	0.0218373	3.88565e-05	4.41054	3.49325	0.0616197	1		ECs
Ttf2	ECKO	WT	0.978663	-0.0311157	0	0.003	0.00242617	1	0.0134336	1.87181	3.49118	0.0616967	1	ENSMUSG00000033222	ECs
Tsc22d3	ECKO	WT	0.87418	-0.193998	0.123	0.165	3.78781e-05	0.502301	0.000539529	3.26799	3.48951	0.0617587	1	ENSMUSG00000031431	ECs
H2-Ke6	ECKO	WT	1.08845	0.122281	0.071	0.054	0.000853687	1	0.00618811	2.20844	3.48913	0.061773	1	ENSMUSG00000073422	ECs
Adnp2	ECKO	WT	1.08061	0.111848	0.035	0.021	0.00731012	1	0.0306368	1.51376	3.48896	0.0617794	1	ENSMUSG00000053950	ECs
Tmem220	ECKO	WT	0.976527	-0.0342677	0	0.004	0.00123535	1	0.00812598	2.09012	3.48384	0.0619708	1	ENSMUSG00000050270	ECs
A430090L17Rik	ECKO	WT	0.954488	-0.0672008	0	0.008	8.55222e-07	0.0113411	2.24576e-05	4.64864	3.48077	0.0620857	1		ECs
Polr3g	ECKO	WT	0.974428	-0.0373725	0	0.004	0.000631363	1	0.00483122	2.31594	3.47686	0.0622328	1	ENSMUSG00000035834	ECs
Fam13a	ECKO	WT	0.884568	-0.176956	0.057	0.085	0.00109916	1	0.00753672	2.12282	3.47477	0.0623115	1	ENSMUSG00000037709	ECs
Mosmo	ECKO	WT	1.06185	0.086586	0.128	0.114	0.00115391	1	0.00781872	2.10686	3.46995	0.062493	1	ENSMUSG00000046096	ECs
Rgs12	ECKO	WT	0.863045	-0.212492	0.26	0.327	4.39147e-06	0.0582353	8.89089e-05	4.05105	3.4685	0.0625479	1	ENSMUSG00000029101	ECs
Tspyl4	ECKO	WT	1.08639	0.119547	0.036	0.02	0.0029171	1	0.0154906	1.80993	3.46606	0.0626405	1	ENSMUSG00000039485	ECs
Slc25a12	ECKO	WT	1.07284	0.101433	0.08	0.065	0.0229706	1	0.0704634	1.15204	3.46459	0.0626959	1	ENSMUSG00000027010	ECs
Dynll1	ECKO	WT	0.857964	-0.221011	0.517	0.619	3.62728e-14	4.81013e-10	1.01574e-11	10.9932	3.46272	0.0627668	1	ENSMUSG00000009013	ECs
Gm42726	ECKO	WT	0.954388	-0.0673521	0	0.008	8.55222e-07	0.0113411	2.24576e-05	4.64864	3.46259	0.0627718	1		ECs
Slc29a3	ECKO	WT	1.04948	0.0696795	0.026	0.018	0.00722636	1	0.0303544	1.51778	3.45967	0.0628828	1	ENSMUSG00000020100	ECs
Golm1	ECKO	WT	1.07991	0.110914	0.119	0.101	0.000415301	1	0.00351282	2.45434	3.45741	0.0629689	1	ENSMUSG00000021556	ECs
Armcx4	ECKO	WT	0.970489	-0.043216	0	0.005	0.000166335	1	0.00172191	2.76399	3.45153	0.0631932	1	ENSMUSG00000049804	ECs
Shmt2	ECKO	WT	0.91509	-0.128015	0.005	0.021	4.93605e-06	0.065457	9.85798e-05	4.00621	3.45127	0.0632033	1	ENSMUSG00000025403	ECs
Ergic1	ECKO	WT	0.961614	-0.0564702	0.055	0.063	0.433599	1	0.579758	0.236753	3.44746	0.0633491	1	ENSMUSG00000001576	ECs
Rnf2	ECKO	WT	1.05988	0.0839002	0.063	0.051	0.0684989	1	0.156695	0.804944	3.44652	0.0633852	1	ENSMUSG00000026484	ECs
Tmem8	ECKO	WT	1.0261	0.0371739	0.004	0	0.000383671	1	0.0033038	2.48099	3.4423	0.0635473	1		ECs
Htra2	ECKO	WT	0.937958	-0.0924054	0.017	0.03	0.00989545	1	0.0377296	1.42332	3.442	0.0635587	1	ENSMUSG00000068329	ECs
Clk1	ECKO	WT	0.817242	-0.291166	0.264	0.359	2.70434e-11	3.58623e-07	3.26021e-09	8.48675	3.43997	0.0636368	1	ENSMUSG00000026034	ECs
Poln	ECKO	WT	1.02143	0.0305842	0.003	0	0.00191124	1	0.0114218	1.94227	3.43927	0.0636637	1		ECs
4930486L24Rik	ECKO	WT	0.959959	-0.0589558	0	0.007	6.12007e-06	0.0811582	0.000117621	3.92952	3.42216	0.0643266	1		ECs
6530409C15Rik	ECKO	WT	0.97868	-0.0310904	0	0.003	0.00242617	1	0.0134336	1.87181	3.41545	0.0645886	1	ENSMUSG00000043340	ECs
Nr2f2	ECKO	WT	1.07786	0.108164	0.103	0.086	0.00523525	1	0.0236702	1.6258	3.41069	0.0647755	1	ENSMUSG00000030551	ECs
Zcchc4	ECKO	WT	1.09007	0.124425	0.036	0.021	0.00203602	1	0.0119785	1.9216	3.40592	0.0649627	1	ENSMUSG00000029179	ECs
Ss18l1	ECKO	WT	0.972473	-0.0402692	0	0.005	0.000323658	1	0.0029138	2.53554	3.40441	0.0650223	1	ENSMUSG00000039086	ECs
Endov	ECKO	WT	1.05043	0.0709784	0.023	0.014	0.0287374	1	0.0835023	1.0783	3.40437	0.065024	1	ENSMUSG00000039850	ECs
Homez	ECKO	WT	0.957912	-0.0620348	0	0.007	3.17322e-06	0.0420801	6.64773e-05	4.17733	3.40305	0.0650762	1		ECs
Trpt1	ECKO	WT	0.97453	-0.037222	0	0.004	0.000631363	1	0.00483122	2.31594	3.39978	0.065205	1	ENSMUSG00000047656	ECs
Prcp	ECKO	WT	1.10225	0.140446	0.082	0.061	0.0058691	1	0.0259554	1.58577	3.39961	0.0652117	1	ENSMUSG00000061119	ECs
Srp54c	ECKO	WT	0.972695	-0.0399406	0	0.005	0.000323658	1	0.0029138	2.53554	3.39834	0.0652619	1	ENSMUSG00000079108	ECs
Sdhb	ECKO	WT	1.06868	0.0958307	0.179	0.16	5.62173e-05	0.745498	0.000743819	3.12853	3.39689	0.0653193	1	ENSMUSG00000009863	ECs
Stard5	ECKO	WT	1.05351	0.0752011	0.042	0.033	0.00320129	1	0.016661	1.7783	3.38838	0.0656575	1	ENSMUSG00000046027	ECs
Fat4	ECKO	WT	1.08007	0.111125	0.158	0.139	8.29528e-06	0.110004	0.000153851	3.8129	3.38799	0.0656729	1	ENSMUSG00000046743	ECs
Hes1	ECKO	WT	0.877505	-0.18852	0.26	0.316	0.000103726	1	0.00121835	2.91423	3.38512	0.0657874	1	ENSMUSG00000022528	ECs
Vps52	ECKO	WT	0.924205	-0.113715	0.038	0.055	0.01564	1	0.053549	1.27125	3.38494	0.0657945	1	ENSMUSG00000024319	ECs
Per1	ECKO	WT	0.94031	-0.0887918	0.019	0.031	0.0376315	1	0.101773	0.992367	3.38326	0.0658616	1	ENSMUSG00000020893	ECs
Ank3	ECKO	WT	1.05212	0.0732932	0.039	0.029	0.170173	1	0.295027	0.530139	3.37966	0.0660056	1	ENSMUSG00000069601	ECs
Cacul1	ECKO	WT	1.05186	0.0729411	0.09	0.079	0.143319	1	0.265849	0.575364	3.37868	0.0660449	1	ENSMUSG00000033417	ECs
Ado	ECKO	WT	0.961427	-0.0567511	0.02	0.027	0.192081	1	0.322838	0.491016	3.37371	0.0662443	1	ENSMUSG00000057134	ECs
Crocc	ECKO	WT	0.978679	-0.0310921	0	0.003	0.00242617	1	0.0134336	1.87181	3.36297	0.0666778	1	ENSMUSG00000040860	ECs
Fez1	ECKO	WT	1.06349	0.0888029	0.052	0.04	0.00706325	1	0.0297919	1.5259	3.35077	0.0671734	1	ENSMUSG00000032118	ECs
Timm8a1	ECKO	WT	0.917715	-0.123882	0.001	0.017	1.5839e-08	0.000210041	8.21769e-07	6.08525	3.35067	0.0671777	1	ENSMUSG00000048007	ECs
Med21	ECKO	WT	0.844163	-0.244407	0.118	0.172	5.32223e-08	0.00070578	2.29149e-06	5.63988	3.34749	0.0673075	1	ENSMUSG00000030291	ECs
Unkl	ECKO	WT	1.04668	0.0658213	0.058	0.049	0.275327	1	0.424665	0.371954	3.34191	0.0675361	1	ENSMUSG00000015127	ECs
S100a4	ECKO	WT	1.05287	0.0743212	0.024	0.015	0.0845426	1	0.180013	0.744697	3.33941	0.0676389	1	ENSMUSG00000001020	ECs
Mfn1	ECKO	WT	0.899443	-0.152897	0.076	0.104	0.0011747	1	0.00794375	2.09997	3.32373	0.0682867	1	ENSMUSG00000027668	ECs
Chac2	ECKO	WT	0.928002	-0.107799	0.021	0.036	0.00689603	1	0.0292228	1.53428	3.32281	0.0683251	1	ENSMUSG00000020309	ECs
Agpat2	ECKO	WT	0.931939	-0.101693	0.029	0.043	0.031078	1	0.0882308	1.05438	3.32	0.0684417	1	ENSMUSG00000026922	ECs
Zfp775	ECKO	WT	0.916812	-0.125302	0.003	0.019	4.17472e-07	0.0055361	1.26107e-05	4.89926	3.3168	0.0685753	1	ENSMUSG00000007216	ECs
Nfkbil1	ECKO	WT	1.05866	0.082245	0.042	0.031	0.00506963	1	0.023185	1.63479	3.31528	0.0686387	1	ENSMUSG00000042419	ECs
Nrarp	ECKO	WT	0.956383	-0.0643393	0.013	0.02	0.0790213	1	0.171593	0.765501	3.3131	0.0687298	1	ENSMUSG00000078202	ECs
1700018A04Rik	ECKO	WT	0.876958	-0.189421	0.107	0.143	0.00034239	1	0.00303633	2.51765	3.31237	0.0687604	1	ENSMUSG00000038408	ECs
Slc1a1	ECKO	WT	0.855907	-0.224474	0.271	0.342	1.28354e-06	0.017021	3.22979e-05	4.49083	3.31143	0.0687996	1	ENSMUSG00000024935	ECs
D630045J12Rik	ECKO	WT	0.978961	-0.0306763	0	0.003	0.00242617	1	0.0134336	1.87181	3.30689	0.0689901	1	ENSMUSG00000063455	ECs
Rnaseh2c	ECKO	WT	0.852423	-0.230358	0.157	0.214	1.88141e-06	0.0249494	4.38478e-05	4.35805	3.30177	0.0692052	1	ENSMUSG00000024925	ECs
Cald1	ECKO	WT	1.11073	0.151507	0.212	0.179	3.14789e-05	0.417442	0.000460752	3.33653	3.29938	0.0693061	1	ENSMUSG00000029761	ECs
Slc6a6	ECKO	WT	1.05279	0.0742132	0.903	0.867	1.32475e-12	1.75675e-08	2.25225e-10	9.64738	3.29581	0.0694567	1	ENSMUSG00000030096	ECs
Zfp119b	ECKO	WT	0.962376	-0.0553274	0	0.007	1.18153e-05	0.156682	0.000202694	3.69316	3.29459	0.0695083	1		ECs
Zfp941	ECKO	WT	0.962256	-0.0555078	0	0.007	1.18153e-05	0.156682	0.000202694	3.69316	3.28909	0.0697417	1		ECs
Tbc1d4	ECKO	WT	0.826704	-0.274557	0.29	0.383	2.17028e-10	2.87801e-06	2.08551e-08	7.68079	3.28198	0.0700442	1	ENSMUSG00000033083	ECs
Phactr4	ECKO	WT	1.11184	0.152946	0.325	0.284	4.12005e-09	5.4636e-05	2.7318e-07	6.56355	3.28024	0.0701185	1	ENSMUSG00000066043	ECs
Dmgdh	ECKO	WT	1.05705	0.0800492	0.009	0	6.68197e-08	0.000886096	2.63719e-06	5.57886	3.27898	0.0701727	1		ECs
Hbegf	ECKO	WT	1.11595	0.158279	0.142	0.113	0.0015571	1	0.00971247	2.01267	3.26865	0.0706159	1	ENSMUSG00000024486	ECs
Sf3a1	ECKO	WT	0.91797	-0.123482	0.078	0.1	0.0334302	1	0.0931535	1.0308	3.26337	0.0708433	1	ENSMUSG00000002129	ECs
G6pdx	ECKO	WT	0.95356	-0.0686049	0.018	0.027	0.0881097	1	0.185582	0.731465	3.2551	0.0712014	1	ENSMUSG00000031400	ECs
Nbea	ECKO	WT	1.17172	0.228629	0.253	0.197	5.96918e-08	0.000791573	2.50008e-06	5.60205	3.24537	0.0716256	1	ENSMUSG00000027799	ECs
Zfp958	ECKO	WT	0.933574	-0.0991638	0.007	0.02	2.58874e-05	0.343293	0.00039055	3.40832	3.24348	0.0717082	1	ENSMUSG00000058748	ECs
E130308A19Rik	ECKO	WT	1.07447	0.103631	0.038	0.025	0.0035916	1	0.0181926	1.74011	3.24211	0.0717682	1	ENSMUSG00000045071	ECs
C030014I23Rik	ECKO	WT	0.927641	-0.108361	0	0.013	3.41283e-10	4.52576e-06	3.03742e-08	7.51749	3.23991	0.0718645	1		ECs
Lrig1	ECKO	WT	1.07941	0.11025	0.037	0.022	0.0132354	1	0.0470801	1.32716	3.23949	0.0718829	1	ENSMUSG00000030029	ECs
Trib2	ECKO	WT	0.889129	-0.169535	0.118	0.153	0.0030472	1	0.0160353	1.79492	3.23868	0.0719187	1	ENSMUSG00000020601	ECs
AI661453	ECKO	WT	0.926414	-0.110271	0	0.014	1.78078e-10	2.36149e-06	1.73639e-08	7.76035	3.23717	0.071985	1		ECs
BC017158	ECKO	WT	0.936879	-0.0940661	0.005	0.016	0.000798946	1	0.00585997	2.2321	3.23489	0.0720852	1	ENSMUSG00000030780	ECs
Gpr160	ECKO	WT	1.07768	0.107933	0.074	0.058	0.00808824	1	0.0330839	1.48038	3.22662	0.0724502	1	ENSMUSG00000037661	ECs
Cdk19	ECKO	WT	1.1049	0.143911	0.333	0.291	0.000208743	1	0.0020627	2.68556	3.22272	0.0726227	1	ENSMUSG00000038481	ECs
Zfp934	ECKO	WT	1.0799	0.110903	0.04	0.026	0.00967551	1	0.0371151	1.43045	3.22032	0.0727293	1	ENSMUSG00000074865	ECs
Rpap2	ECKO	WT	1.07497	0.104293	0.036	0.023	0.00570503	1	0.0253618	1.59582	3.21691	0.0728813	1	ENSMUSG00000033773	ECs
Egflam	ECKO	WT	0.905778	-0.14277	0.049	0.072	0.000738277	1	0.00549708	2.25987	3.21653	0.0728982	1	ENSMUSG00000042961	ECs
Armc6	ECKO	WT	0.977176	-0.03331	0	0.004	0.00123535	1	0.00812598	2.09012	3.21283	0.0730631	1	ENSMUSG00000002343	ECs
1700037C18Rik	ECKO	WT	0.98126	-0.0272928	0	0.003	0.00478723	1	0.0222125	1.6534	3.21034	0.0731741	1	ENSMUSG00000005983	ECs
Simc1	ECKO	WT	1.07307	0.101749	0.033	0.021	0.00397283	1	0.0197391	1.70467	3.20939	0.0732166	1	ENSMUSG00000043183	ECs
Lins1	ECKO	WT	0.977203	-0.03327	0	0.004	0.00123535	1	0.00812598	2.09012	3.20689	0.0733286	1	ENSMUSG00000053091	ECs
Mamld1	ECKO	WT	0.994456	-0.00802058	0.022	0.024	0.108154	1	0.217208	0.663124	3.20459	0.073432	1	ENSMUSG00000059401	ECs
BC028528	ECKO	WT	0.826648	-0.274655	0.278	0.368	4.72734e-10	6.26892e-06	4.17928e-08	7.3789	3.20325	0.0734923	1	ENSMUSG00000038543	ECs
Dkc1	ECKO	WT	0.900477	-0.151238	0.067	0.092	0.00701765	1	0.0296467	1.52802	3.2003	0.073625	1	ENSMUSG00000031403	ECs
Zbtb21	ECKO	WT	1.04867	0.068557	0.029	0.021	0.0663498	1	0.152754	0.816007	3.19781	0.0737368	1	ENSMUSG00000046962	ECs
Ppm1h	ECKO	WT	1.10627	0.1457	0.227	0.195	4.68189e-05	0.620865	0.000639408	3.19422	3.19743	0.0737539	1	ENSMUSG00000034613	ECs
Erbb4	ECKO	WT	0.956702	-0.0638577	0.017	0.025	0.176737	1	0.303304	0.518122	3.19435	0.073893	1	ENSMUSG00000062209	ECs
Erh	ECKO	WT	0.854413	-0.226994	0.061	0.101	2.46453e-08	0.000326821	1.17986e-06	5.92817	3.19091	0.0740489	1	ENSMUSG00000021131	ECs
Zscan18	ECKO	WT	0.977449	-0.0329074	0	0.004	0.00123535	1	0.00812598	2.09012	3.1848	0.074326	1	ENSMUSG00000070822	ECs
Ndst2	ECKO	WT	1.05877	0.0823946	0.031	0.021	0.0427688	1	0.110398	0.957038	3.18236	0.0744372	1	ENSMUSG00000039308	ECs
Hist1h1c	ECKO	WT	1.03846	0.0544495	0.183	0.175	6.51958e-05	0.864561	0.000841832	3.07477	3.17677	0.0746924	1	ENSMUSG00000036181	ECs
Pcx	ECKO	WT	0.959748	-0.0592726	0.028	0.036	0.306392	1	0.459275	0.337927	3.17577	0.0747381	1	ENSMUSG00000024892	ECs
Ate1	ECKO	WT	0.916425	-0.125911	0.075	0.097	0.0330027	1	0.0922727	1.03493	3.17154	0.0749318	1	ENSMUSG00000030850	ECs
Bloc1s3	ECKO	WT	1.05162	0.0726137	0.008	0	3.1871e-07	0.00422641	9.89791e-06	5.00446	3.16998	0.0750032	1		ECs
Afg1l	ECKO	WT	1.08272	0.114664	0.108	0.089	0.0298883	1	0.0859201	1.06591	3.16909	0.0750443	1	ENSMUSG00000038302	ECs
Wdr55	ECKO	WT	0.979321	-0.030146	0	0.003	0.00242617	1	0.0134336	1.87181	3.16412	0.0752729	1	ENSMUSG00000042660	ECs
Camk2n1	ECKO	WT	0.824893	-0.27772	0.12	0.182	1.30881e-09	1.73562e-05	9.64233e-08	7.01582	3.15916	0.075502	1	ENSMUSG00000046447	ECs
Vsnl1	ECKO	WT	0.981363	-0.0271412	0	0.003	0.00478723	1	0.0222125	1.6534	3.14687	0.0760728	1	ENSMUSG00000054459	ECs
Nectin2	ECKO	WT	1.05125	0.072102	0.034	0.025	0.0108062	1	0.040174	1.39605	3.14383	0.0762147	1	ENSMUSG00000062300	ECs
Ndufaf7	ECKO	WT	0.879405	-0.1854	0.076	0.11	6.16245e-05	0.817202	0.000801179	3.09627	3.14017	0.0763858	1	ENSMUSG00000024082	ECs
Crybb3	ECKO	WT	1.07295	0.101583	0.022	0.01	0.000840096	1	0.00611444	2.21364	3.13846	0.0764659	1		ECs
Zfp354a	ECKO	WT	0.979415	-0.0300077	0	0.003	0.00242617	1	0.0134336	1.87181	3.13736	0.0765176	1	ENSMUSG00000020364	ECs
Ilvbl	ECKO	WT	0.958867	-0.0605981	0.02	0.028	0.199094	1	0.332308	0.47846	3.13493	0.0766317	1	ENSMUSG00000032763	ECs
Ccdc47	ECKO	WT	0.87181	-0.197915	0.122	0.166	1.13398e-05	0.150377	0.000198912	3.70134	3.12828	0.0769448	1	ENSMUSG00000078622	ECs
St5	ECKO	WT	1.12455	0.16935	0.194	0.159	4.14083e-06	0.0549116	8.44725e-05	4.07328	3.12516	0.0770923	1	ENSMUSG00000031024	ECs
Plcg2	ECKO	WT	1.09081	0.1254	0.054	0.038	0.000186309	1	0.00188455	2.72479	3.12083	0.0772976	1	ENSMUSG00000034330	ECs
AI506816	ECKO	WT	0.981412	-0.0270699	0	0.003	0.00478723	1	0.0222125	1.6534	3.12066	0.0773054	1	ENSMUSG00000105987	ECs
Spindoc	ECKO	WT	1.03993	0.0564851	0.055	0.048	0.0310157	1	0.0881709	1.05467	3.11776	0.0774429	1	ENSMUSG00000024970	ECs
Map2k7	ECKO	WT	0.930229	-0.104342	0.036	0.051	0.0196605	1	0.0626327	1.2032	3.11527	0.0775614	1	ENSMUSG00000002948	ECs
Mtus2	ECKO	WT	0.981507	-0.0269299	0	0.003	0.00478723	1	0.0222125	1.6534	3.11153	0.0777398	1	ENSMUSG00000029651	ECs
Tmem68	ECKO	WT	1.04583	0.0646543	0.028	0.02	0.0279998	1	0.0818394	1.08704	3.10647	0.0779816	1	ENSMUSG00000028232	ECs
Rftn1	ECKO	WT	1.0965	0.132911	0.067	0.047	0.0143206	1	0.0499751	1.30125	3.09368	0.0785968	1	ENSMUSG00000039316	ECs
Whamm	ECKO	WT	0.909477	-0.13689	0.045	0.066	0.00686236	1	0.0291112	1.53594	3.09271	0.078644	1	ENSMUSG00000045795	ECs
Tbrg4	ECKO	WT	0.932147	-0.10137	0.005	0.017	0.000205614	1	0.00203786	2.69083	3.09072	0.0787398	1	ENSMUSG00000000384	ECs
Ccdc181	ECKO	WT	1.05024	0.0707183	0.031	0.023	0.0586691	1	0.138584	0.858287	3.08746	0.0788978	1	ENSMUSG00000026578	ECs
Chd3	ECKO	WT	0.900416	-0.151336	0.105	0.136	0.00314102	1	0.0164247	1.7845	3.0849	0.0790222	1	ENSMUSG00000018474	ECs
Ints11	ECKO	WT	1.10516	0.144261	0.067	0.046	0.00170741	1	0.0104678	1.98014	3.08474	0.0790301	1	ENSMUSG00000029034	ECs
Nprl2	ECKO	WT	0.943522	-0.0838723	0.018	0.029	0.0483438	1	0.120732	0.918177	3.07899	0.07931	1	ENSMUSG00000010057	ECs
Nubpl	ECKO	WT	1.02504	0.035681	0.047	0.043	0.300038	1	0.452291	0.344582	3.07724	0.0793951	1	ENSMUSG00000035142	ECs
Smyd4	ECKO	WT	1.07324	0.10197	0.026	0.014	0.00860041	1	0.0344666	1.4626	3.06922	0.0797879	1	ENSMUSG00000018809	ECs
Zfyve1	ECKO	WT	1.06805	0.0949844	0.062	0.048	0.0584896	1	0.138265	0.859289	3.06908	0.0797945	1	ENSMUSG00000042628	ECs
Atad3a	ECKO	WT	0.946496	-0.079332	0.022	0.033	0.0875434	1	0.184653	0.733644	3.06672	0.0799108	1	ENSMUSG00000029036	ECs
Ubtd1	ECKO	WT	1.06024	0.084394	0.046	0.035	0.0169284	1	0.05689	1.24496	3.06615	0.0799388	1	ENSMUSG00000025171	ECs
Paxbp1	ECKO	WT	1.0506	0.0712144	0.091	0.081	0.0159109	1	0.0542962	1.26523	3.06152	0.0801665	1	ENSMUSG00000022974	ECs
Dbr1	ECKO	WT	0.931658	-0.102128	0.007	0.02	6.24568e-05	0.82824	0.000811204	3.09087	3.05977	0.0802533	1	ENSMUSG00000032469	ECs
Ftx	ECKO	WT	1.05133	0.0722208	0.042	0.032	0.171658	1	0.29698	0.527272	3.05826	0.0803277	1	ENSMUSG00000086370	ECs
Efna5	ECKO	WT	1.11379	0.155472	0.039	0.021	3.74318e-05	0.496383	0.000534895	3.27173	3.05413	0.0805321	1	ENSMUSG00000048915	ECs
Ap3s2	ECKO	WT	1.05205	0.0732013	0.047	0.038	0.0205751	1	0.0649198	1.18762	3.05139	0.0806681	1	ENSMUSG00000063801	ECs
Ankrd33b	ECKO	WT	1.06988	0.0974434	0.075	0.062	0.000415361	1	0.00351282	2.45434	3.04577	0.0809476	1	ENSMUSG00000022237	ECs
Tmem47	ECKO	WT	0.966399	-0.0493089	0.018	0.025	0.254468	1	0.399822	0.398134	3.04436	0.0810182	1	ENSMUSG00000025666	ECs
Trim39	ECKO	WT	0.956927	-0.0635187	0.021	0.028	0.181592	1	0.309404	0.509474	3.042	0.0811358	1	ENSMUSG00000045409	ECs
Atp23	ECKO	WT	0.979874	-0.0293312	0	0.003	0.00242617	1	0.0134336	1.87181	3.03379	0.0815474	1	ENSMUSG00000025436	ECs
Smarcc1	ECKO	WT	1.09287	0.128128	0.104	0.083	0.00825452	1	0.0335328	1.47453	3.02951	0.0817628	1	ENSMUSG00000032481	ECs
Thumpd2	ECKO	WT	1.0546	0.0766924	0.025	0.016	0.0243048	1	0.0735521	1.1334	3.0255	0.081965	1	ENSMUSG00000024246	ECs
St7	ECKO	WT	1.0384	0.0543588	0.059	0.053	0.0424321	1	0.109687	0.959846	3.01581	0.0824561	1	ENSMUSG00000029534	ECs
Ptcd2	ECKO	WT	0.925724	-0.111345	0.055	0.072	0.0503999	1	0.124206	0.905857	3.0134	0.0825791	1	ENSMUSG00000021650	ECs
Rab6b	ECKO	WT	1.08388	0.116206	0.069	0.051	0.0230695	1	0.0707231	1.15044	3.0045	0.0830337	1	ENSMUSG00000032549	ECs
Cep76	ECKO	WT	0.979938	-0.0292375	0	0.003	0.00242617	1	0.0134336	1.87181	3.0028	0.0831205	1	ENSMUSG00000073542	ECs
Car14	ECKO	WT	0.912136	-0.132679	0.047	0.066	0.0148752	1	0.0515711	1.28759	3.00279	0.0831215	1	ENSMUSG00000038526	ECs
Traf2	ECKO	WT	0.951137	-0.072275	0.018	0.027	0.0895037	1	0.187743	0.726437	3.00197	0.0831632	1	ENSMUSG00000026942	ECs
4930555A03Rik	ECKO	WT	0.942309	-0.0857279	0	0.01	3.25942e-08	0.000432231	1.46024e-06	5.83558	3.00005	0.0832618	1		ECs
Cdc42ep4	ECKO	WT	0.902043	-0.148731	0.059	0.083	0.00650898	1	0.0278797	1.55471	2.99928	0.0833014	1	ENSMUSG00000041598	ECs
Zfp119a	ECKO	WT	0.926614	-0.109959	0.004	0.017	3.38171e-05	0.448449	0.000490434	3.30942	2.99826	0.0833538	1	ENSMUSG00000057835	ECs
Mphosph9	ECKO	WT	1.05234	0.0735967	0.044	0.035	0.137741	1	0.258393	0.58772	2.99645	0.0834474	1	ENSMUSG00000038126	ECs
Smim4	ECKO	WT	1.0694	0.0968076	0.066	0.051	0.0729924	1	0.164199	0.78463	2.98598	0.0839883	1	ENSMUSG00000058351	ECs
Dcaf11	ECKO	WT	1.05304	0.074557	0.06	0.05	0.0797803	1	0.172251	0.763838	2.98103	0.0842455	1	ENSMUSG00000022214	ECs
Itga6	ECKO	WT	0.873203	-0.195611	0.507	0.598	9.48062e-10	1.25723e-05	7.5283e-08	7.1233	2.98014	0.0842922	1	ENSMUSG00000027111	ECs
Elavl1	ECKO	WT	1.05369	0.0754528	0.147	0.134	0.00400759	1	0.0198523	1.70219	2.97537	0.0845406	1	ENSMUSG00000040028	ECs
Hsf2	ECKO	WT	0.943888	-0.0833118	0.022	0.033	0.0326239	1	0.0914062	1.03902	2.97113	0.0847626	1	ENSMUSG00000019878	ECs
Nras	ECKO	WT	0.878497	-0.186892	0.128	0.17	0.000173215	1	0.00177512	2.75077	2.96943	0.084852	1	ENSMUSG00000027852	ECs
Slc5a3	ECKO	WT	0.945741	-0.0804829	0.021	0.032	0.0146426	1	0.0508847	1.29341	2.96912	0.0848682	1	ENSMUSG00000089774	ECs
Tm6sf1	ECKO	WT	1.07524	0.104657	0.126	0.108	0.016488	1	0.0558058	1.25332	2.96521	0.0850735	1	ENSMUSG00000038623	ECs
Gm28151	ECKO	WT	0.940211	-0.0889431	0	0.011	1.69795e-08	0.000225165	8.21769e-07	6.08525	2.9647	0.0851004	1		ECs
B130055M24Rik	ECKO	WT	1.07956	0.110437	0.047	0.034	8.61474e-06	0.11424	0.000158887	3.79891	2.96254	0.0852141	1	ENSMUSG00000086502	ECs
Alox12	ECKO	WT	1.06008	0.0841727	0.054	0.043	0.00849074	1	0.0341821	1.4662	2.95983	0.0853567	1	ENSMUSG00000000320	ECs
Tap1	ECKO	WT	1.03562	0.0504955	0.051	0.045	0.00676167	1	0.0287662	1.54112	2.9587	0.0854168	1	ENSMUSG00000037321	ECs
Ezr	ECKO	WT	0.915643	-0.127143	0.043	0.063	0.000233413	1	0.00226429	2.64507	2.95834	0.0854357	1	ENSMUSG00000052397	ECs
Hexb	ECKO	WT	1.09998	0.137475	0.459	0.41	3.42871e-07	0.00454681	1.0574e-05	4.97576	2.95493	0.0856159	1	ENSMUSG00000021665	ECs
Sirt5	ECKO	WT	0.934086	-0.0983727	0.02	0.034	0.00628316	1	0.0271612	1.56605	2.95374	0.0856789	1	ENSMUSG00000054021	ECs
Arhgap27os1	ECKO	WT	0.946602	-0.0791704	0	0.009	1.20247e-07	0.00159459	4.2981e-06	5.36672	2.95105	0.0858215	1		ECs
Il4ra	ECKO	WT	1.06177	0.0864656	0.039	0.027	0.0797638	1	0.172251	0.763838	2.9317	0.0868558	1	ENSMUSG00000030748	ECs
Nup93	ECKO	WT	1.03747	0.0530734	0.043	0.037	0.0570763	1	0.13593	0.866684	2.92855	0.0870256	1	ENSMUSG00000032939	ECs
Ppp1r18os	ECKO	WT	0.952479	-0.0702404	0	0.008	8.55222e-07	0.0113411	2.24576e-05	4.64864	2.92534	0.0871991	1		ECs
Dcp2	ECKO	WT	0.927256	-0.10896	0.053	0.07	0.0609726	1	0.143016	0.844614	2.92126	0.0874196	1	ENSMUSG00000024472	ECs
Rgs3	ECKO	WT	1.08515	0.1179	0.247	0.22	0.000387199	1	0.0033277	2.47786	2.915	0.0877593	1	ENSMUSG00000059810	ECs
Jade1	ECKO	WT	0.902181	-0.148511	0.091	0.12	0.00132724	1	0.00859912	2.06555	2.91487	0.0877664	1	ENSMUSG00000025764	ECs
Gm41077	ECKO	WT	1.07809	0.108479	0.015	0.002	4.1609e-06	0.0551776	8.46283e-05	4.07248	2.91025	0.0880183	1	ENSMUSG00000114369	ECs
Slc38a2	ECKO	WT	0.860878	-0.216119	0.232	0.293	8.96543e-06	0.118891	0.000164214	3.78459	2.90672	0.0882113	1	ENSMUSG00000022462	ECs
Vwa8	ECKO	WT	1.08555	0.118425	0.13	0.11	0.00107051	1	0.0073746	2.13226	2.90652	0.0882222	1	ENSMUSG00000058997	ECs
Lrrc8b	ECKO	WT	0.880326	-0.183891	0.093	0.128	0.000431606	1	0.00361791	2.44154	2.90078	0.0885368	1	ENSMUSG00000070639	ECs
Paqr5	ECKO	WT	0.868378	-0.203605	0.327	0.403	3.40309e-07	0.00451283	1.05194e-05	4.97801	2.90063	0.0885448	1	ENSMUSG00000032278	ECs
Ercc6	ECKO	WT	0.952991	-0.0694651	0.019	0.028	0.0146652	1	0.0509174	1.29313	2.8948	0.0888657	1	ENSMUSG00000054051	ECs
Pole4	ECKO	WT	0.905786	-0.142757	0.057	0.08	0.00845901	1	0.0340957	1.4673	2.88825	0.0892275	1	ENSMUSG00000030042	ECs
Fam50a	ECKO	WT	0.959774	-0.0592331	0.071	0.081	0.341238	1	0.49552	0.304939	2.87209	0.090128	1	ENSMUSG00000001962	ECs
Rab22a	ECKO	WT	0.892533	-0.164023	0.107	0.142	4.90052e-05	0.649858	0.000662445	3.17885	2.87189	0.0901391	1	ENSMUSG00000027519	ECs
Acaca	ECKO	WT	1.03423	0.0485574	0.074	0.068	0.173457	1	0.299198	0.524041	2.87088	0.0901953	1	ENSMUSG00000020532	ECs
Rpl35	ECKO	WT	0.866825	-0.206187	0.537	0.639	6.87307e-12	9.11438e-08	9.94454e-10	9.00242	2.86635	0.09045	1	ENSMUSG00000062997	ECs
Gas6	ECKO	WT	1.0953	0.131326	0.291	0.256	0.000111994	1	0.00129256	2.88855	2.86573	0.0904845	1	ENSMUSG00000031451	ECs
Btg2	ECKO	WT	0.861726	-0.214698	0.142	0.19	7.34438e-05	0.973938	0.000931107	3.031	2.86144	0.0907261	1	ENSMUSG00000020423	ECs
Dctpp1	ECKO	WT	0.90726	-0.140411	0.036	0.057	0.00342857	1	0.017514	1.75661	2.86053	0.0907775	1	ENSMUSG00000042462	ECs
Mbd4	ECKO	WT	1.08469	0.117282	0.021	0.007	0.000225548	1	0.00220249	2.65709	2.85864	0.0908841	1	ENSMUSG00000030322	ECs
Bzw2	ECKO	WT	1.04656	0.0656523	0.045	0.037	0.144833	1	0.267758	0.572258	2.85421	0.0911349	1	ENSMUSG00000020547	ECs
Rnf145	ECKO	WT	1.03505	0.0496959	0.037	0.031	0.10218	1	0.208271	0.681371	2.84647	0.0915746	1	ENSMUSG00000019189	ECs
Mrps27	ECKO	WT	1.09306	0.128377	0.037	0.02	0.00221793	1	0.0127767	1.89358	2.84266	0.0917921	1	ENSMUSG00000041632	ECs
Gm36028	ECKO	WT	0.949536	-0.0747056	0	0.009	2.31119e-07	0.00306487	7.47529e-06	5.12637	2.84176	0.0918433	1		ECs
Gm609	ECKO	WT	0.879155	-0.18581	0.05	0.079	0.000332109	1	0.0029721	2.52694	2.84023	0.0919313	1	ENSMUSG00000053182	ECs
Plat	ECKO	WT	0.843211	-0.246035	0.288	0.372	6.56318e-09	8.70343e-05	3.9382e-07	6.4047	2.83858	0.0920254	1	ENSMUSG00000031538	ECs
Ctla2b	ECKO	WT	0.887384	-0.172369	0.06	0.088	0.00106484	1	0.00734312	2.13412	2.83849	0.0920309	1	ENSMUSG00000074874	ECs
Prcc	ECKO	WT	0.940088	-0.0891317	0.037	0.05	0.0903705	1	0.189172	0.723144	2.83763	0.0920797	1	ENSMUSG00000004895	ECs
Cbll1	ECKO	WT	0.911753	-0.133285	0.061	0.084	0.00504514	1	0.0230861	1.63665	2.83485	0.0922395	1	ENSMUSG00000020659	ECs
Gdi1	ECKO	WT	0.909456	-0.136924	0.094	0.121	0.00268677	1	0.014513	1.83824	2.83269	0.0923634	1	ENSMUSG00000015291	ECs
Rbfa	ECKO	WT	0.909875	-0.13626	0.027	0.046	0.00259075	1	0.0140919	1.85103	2.83053	0.0924876	1	ENSMUSG00000024570	ECs
Slc48a1	ECKO	WT	1.09825	0.135209	0.097	0.073	0.0186911	1	0.0611478	1.21362	2.82766	0.0926532	1	ENSMUSG00000081534	ECs
Adam10	ECKO	WT	1.08181	0.113451	0.436	0.399	7.34257e-07	0.00973698	2.03703e-05	4.691	2.82683	0.092701	1	ENSMUSG00000054693	ECs
Mtmr9	ECKO	WT	0.906212	-0.14208	0.054	0.076	0.00781323	1	0.0322375	1.49164	2.82632	0.0927306	1	ENSMUSG00000035078	ECs
Lims1	ECKO	WT	1.09424	0.129926	0.324	0.287	0.000225309	1	0.00220249	2.65709	2.82252	0.0929506	1	ENSMUSG00000019920	ECs
Slc39a11	ECKO	WT	1.04771	0.0672401	0.029	0.021	0.14627	1	0.269521	0.569408	2.81993	0.0931003	1	ENSMUSG00000041654	ECs
Sdf2l1	ECKO	WT	0.914394	-0.129113	0.003	0.019	2.11122e-07	0.00279969	7.23434e-06	5.1406	2.81981	0.0931076	1	ENSMUSG00000022769	ECs
Cmip	ECKO	WT	1.08786	0.121487	0.085	0.068	0.00875682	1	0.0349772	1.45622	2.81874	0.0931695	1	ENSMUSG00000034390	ECs
Gnai1	ECKO	WT	0.931628	-0.102173	0.003	0.015	7.27229e-05	0.964379	0.000922851	3.03487	2.81827	0.0931966	1	ENSMUSG00000057614	ECs
Pbxip1	ECKO	WT	1.09098	0.125628	0.08	0.061	0.0174001	1	0.0581216	1.23566	2.81458	0.0934113	1	ENSMUSG00000042613	ECs
Erg28	ECKO	WT	0.921109	-0.118556	0.05	0.069	0.0317686	1	0.0896834	1.04729	2.81352	0.0934728	1	ENSMUSG00000021252	ECs
Dnajb2	ECKO	WT	0.900651	-0.15096	0.066	0.093	0.000194889	1	0.00195503	2.70885	2.81304	0.0935012	1	ENSMUSG00000026203	ECs
Mipep	ECKO	WT	0.932883	-0.100232	0.018	0.032	0.00138518	1	0.00888672	2.05126	2.80993	0.0936823	1	ENSMUSG00000021993	ECs
Snx10	ECKO	WT	1.07257	0.10107	0.095	0.078	0.065535	1	0.151246	0.820316	2.80594	0.0939159	1	ENSMUSG00000038301	ECs
Yif1a	ECKO	WT	0.906373	-0.141823	0.058	0.081	0.00650686	1	0.0278797	1.55471	2.80368	0.0940481	1	ENSMUSG00000024875	ECs
4933402J07Rik	ECKO	WT	0.955119	-0.0662474	0	0.008	1.64673e-06	0.0218373	3.88565e-05	4.41054	2.802	0.0941465	1		ECs
Rffl	ECKO	WT	0.943684	-0.0836235	0.034	0.046	0.0797017	1	0.172251	0.763838	2.80158	0.0941715	1	ENSMUSG00000020696	ECs
Iqcc	ECKO	WT	0.927552	-0.1085	0.006	0.019	3.28758e-05	0.435966	0.000479084	3.31959	2.79376	0.0946319	1	ENSMUSG00000040795	ECs
Cdc42ep3	ECKO	WT	0.904209	-0.145271	0.126	0.157	0.00947818	1	0.0365593	1.437	2.79274	0.0946922	1	ENSMUSG00000036533	ECs
Vcl	ECKO	WT	0.879155	-0.18581	0.176	0.223	0.00029823	1	0.00275598	2.55972	2.79214	0.0947274	1	ENSMUSG00000021823	ECs
Cavin4	ECKO	WT	0.98646	-0.0196676	0	0.002	0.0190162	1	0.0611478	1.21362	2.79213	0.0947282	1	ENSMUSG00000028348	ECs
Fam181b	ECKO	WT	1.07038	0.0981278	0.069	0.055	0.00311635	1	0.0163279	1.78707	2.79037	0.0948325	1	ENSMUSG00000051515	ECs
N6amt1	ECKO	WT	1.03549	0.050315	0.025	0.019	0.0119941	1	0.0436241	1.36027	2.78114	0.0953801	1	ENSMUSG00000044442	ECs
Atf3	ECKO	WT	0.907937	-0.139336	0.02	0.037	0.000451273	1	0.00375066	2.42589	2.7788	0.09552	1	ENSMUSG00000026628	ECs
Ptges3	ECKO	WT	0.880587	-0.183463	0.286	0.347	5.26127e-05	0.697697	0.000705084	3.15176	2.77754	0.0955951	1	ENSMUSG00000071072	ECs
Tmem143	ECKO	WT	0.982499	-0.0254728	0	0.003	0.00478723	1	0.0222125	1.6534	2.76957	0.0960718	1	ENSMUSG00000002781	ECs
Aagab	ECKO	WT	0.971728	-0.0413762	0.025	0.03	0.401657	1	0.548207	0.261056	2.76658	0.0962514	1	ENSMUSG00000037257	ECs
Tcf7l1	ECKO	WT	1.07755	0.107757	0.106	0.09	0.000298481	1	0.00275637	2.55966	2.76059	0.0966127	1	ENSMUSG00000055799	ECs
Snx16	ECKO	WT	0.936428	-0.0947606	0.025	0.038	0.0235215	1	0.0717714	1.14405	2.76057	0.096614	1	ENSMUSG00000027534	ECs
Hsd17b4	ECKO	WT	0.893355	-0.162695	0.089	0.12	0.0022916	1	0.0130817	1.88333	2.75557	0.0969166	1	ENSMUSG00000024507	ECs
Zfp964	ECKO	WT	0.984558	-0.0224525	0	0.002	0.00950304	1	0.0365593	1.437	2.74869	0.0973339	1	ENSMUSG00000091764	ECs
Tsix	ECKO	WT	0.894457	-0.160916	0.044	0.069	0.00088972	1	0.00638797	2.19464	2.74066	0.0978242	1	ENSMUSG00000085715	ECs
Mapre2	ECKO	WT	1.08627	0.119388	0.106	0.087	0.00622833	1	0.0270357	1.56806	2.73786	0.097996	1	ENSMUSG00000024277	ECs
Sh2d4b	ECKO	WT	0.97028	-0.0435276	0	0.005	0.000166335	1	0.00172191	2.76399	2.73581	0.0981216	1	ENSMUSG00000037833	ECs
Naa38	ECKO	WT	0.880348	-0.183854	0.138	0.18	0.000184337	1	0.00186888	2.72842	2.73573	0.0981266	1	ENSMUSG00000059278	ECs
Tmem198b	ECKO	WT	1.04674	0.0659074	0.024	0.016	0.0453068	1	0.11537	0.937906	2.72944	0.0985137	1	ENSMUSG00000047090	ECs
Slc44a2	ECKO	WT	1.06363	0.0889984	0.075	0.062	0.0310171	1	0.0881709	1.05467	2.7259	0.0987326	1	ENSMUSG00000057193	ECs
Zbtb43	ECKO	WT	1.05885	0.0824987	0.026	0.016	0.0338129	1	0.0939194	1.02724	2.72109	0.0990305	1	ENSMUSG00000026788	ECs
Bud31	ECKO	WT	0.900181	-0.151714	0.076	0.104	0.00111866	1	0.00764273	2.11675	2.71853	0.0991892	1	ENSMUSG00000038722	ECs
Tarsl2	ECKO	WT	1.04605	0.0649489	0.028	0.021	0.0183889	1	0.0605853	1.21763	2.71844	0.099195	1	ENSMUSG00000030515	ECs
Safb2	ECKO	WT	1.07812	0.108516	0.095	0.077	0.0501528	1	0.123873	0.907022	2.71379	0.0994847	1	ENSMUSG00000042625	ECs
Ric1	ECKO	WT	1.04783	0.0674019	0.097	0.087	0.0747408	1	0.167083	0.777067	2.71328	0.0995163	1	ENSMUSG00000038658	ECs
Camk2a	ECKO	WT	0.97184	-0.0412092	0	0.005	0.000323658	1	0.0029138	2.53554	2.71179	0.0996092	1	ENSMUSG00000024617	ECs
Hes6	ECKO	WT	0.938569	-0.0914651	0.011	0.023	0.00347596	1	0.0177219	1.75149	2.71036	0.0996984	1	ENSMUSG00000067071	ECs
Ppp1r2	ECKO	WT	0.873398	-0.195288	0.319	0.386	5.76895e-06	0.0765021	0.000112531	3.94873	2.70928	0.0997659	1	ENSMUSG00000047714	ECs
Edem3	ECKO	WT	0.939646	-0.0898101	0.067	0.083	0.0497181	1	0.123081	0.909808	2.70642	0.0999448	1	ENSMUSG00000043019	ECs
Col14a1	ECKO	WT	1.03728	0.0528012	0.036	0.031	0.00252911	1	0.013836	1.85899	2.70292	0.100165	1	ENSMUSG00000022371	ECs
Rubcnl	ECKO	WT	0.976339	-0.0345465	0	0.004	0.00123535	1	0.00812598	2.09012	2.6998	0.100361	1	ENSMUSG00000034959	ECs
Cacna1e	ECKO	WT	0.918577	-0.122528	0.019	0.035	0.00272707	1	0.014684	1.83315	2.6991	0.100405	1	ENSMUSG00000004110	ECs
Fam104a	ECKO	WT	0.885971	-0.174669	0.108	0.144	0.000428924	1	0.00360225	2.44343	2.69831	0.100455	1	ENSMUSG00000041629	ECs
Slc19a3	ECKO	WT	0.887852	-0.171609	0.164	0.206	0.000494498	1	0.00404038	2.39358	2.69704	0.100534	1	ENSMUSG00000038496	ECs
Ptpn14	ECKO	WT	1.11936	0.162677	0.189	0.155	0.000125173	1	0.0014091	2.85106	2.69016	0.10097	1	ENSMUSG00000026604	ECs
Rtn1	ECKO	WT	1.06644	0.0928086	0.024	0.013	0.0161665	1	0.0549703	1.25987	2.68777	0.101121	1	ENSMUSG00000021087	ECs
Dusp8	ECKO	WT	0.921729	-0.117585	0.019	0.034	0.00509712	1	0.0232438	1.63369	2.6844	0.101336	1	ENSMUSG00000037887	ECs
Nsmf	ECKO	WT	1.04821	0.0679298	0.043	0.035	0.174564	1	0.30044	0.522243	2.68335	0.101402	1	ENSMUSG00000006476	ECs
Ythdc2	ECKO	WT	1.05123	0.0720777	0.054	0.044	0.115953	1	0.228954	0.640252	2.68211	0.101481	1	ENSMUSG00000034653	ECs
Ick	ECKO	WT	0.899256	-0.153197	0.168	0.205	0.00620043	1	0.0269769	1.56901	2.68059	0.101578	1	ENSMUSG00000009828	ECs
Nup133	ECKO	WT	0.950265	-0.0735988	0.031	0.042	0.0480628	1	0.120289	0.919775	2.67426	0.101983	1	ENSMUSG00000039509	ECs
Dgka	ECKO	WT	1.04534	0.0639679	0.077	0.069	0.00165422	1	0.0101858	1.99201	2.67363	0.102023	1	ENSMUSG00000025357	ECs
Pi16	ECKO	WT	1.08973	0.123973	0.03	0.016	0.0018844	1	0.0113226	1.94605	2.66796	0.102387	1		ECs
Map3k8	ECKO	WT	0.904012	-0.145586	0.077	0.103	0.00191564	1	0.0114378	1.94166	2.66707	0.102445	1	ENSMUSG00000024235	ECs
Plekhm2	ECKO	WT	1.07081	0.0987043	0.097	0.081	0.047915	1	0.120068	0.920572	2.6641	0.102636	1	ENSMUSG00000028917	ECs
Wls	ECKO	WT	1.08878	0.122712	0.19	0.165	0.000107961	1	0.0012568	2.90074	2.66354	0.102672	1	ENSMUSG00000028173	ECs
Gng7	ECKO	WT	0.96358	-0.0535233	0.022	0.029	0.201766	1	0.335922	0.473762	2.66235	0.102749	1	ENSMUSG00000048240	ECs
Gas5	ECKO	WT	0.873947	-0.194382	0.24	0.299	2.73025e-05	0.362059	0.000409569	3.38767	2.6577	0.103049	1	ENSMUSG00000053332	ECs
Hscb	ECKO	WT	1.04369	0.0616865	0.033	0.026	0.00390027	1	0.0194588	1.71088	2.65387	0.103298	1	ENSMUSG00000043510	ECs
Vwa5a	ECKO	WT	0.920116	-0.120112	0.069	0.091	0.000711272	1	0.00532891	2.27336	2.65032	0.103529	1	ENSMUSG00000023186	ECs
Def8	ECKO	WT	0.964671	-0.0518913	0.017	0.023	0.120538	1	0.235543	0.62793	2.64846	0.10365	1	ENSMUSG00000001482	ECs
Adgrl1	ECKO	WT	1.07326	0.102006	0.034	0.022	0.000158647	1	0.00169526	2.77076	2.64819	0.103668	1	ENSMUSG00000013033	ECs
Cr1l	ECKO	WT	0.88535	-0.17568	0.235	0.287	0.000257974	1	0.00245761	2.60949	2.6433	0.103987	1	ENSMUSG00000016481	ECs
Pbdc1	ECKO	WT	0.927356	-0.108805	0.049	0.065	0.0375319	1	0.10162	0.993019	2.64282	0.104019	1	ENSMUSG00000031226	ECs
Spire1	ECKO	WT	1.054	0.0758717	0.045	0.035	0.0817352	1	0.175529	0.755651	2.64154	0.104103	1	ENSMUSG00000024533	ECs
Atxn1	ECKO	WT	1.08945	0.123606	0.434	0.395	6.02968e-08	0.000799595	2.50008e-06	5.60205	2.63275	0.10468	1	ENSMUSG00000046876	ECs
Depdc5	ECKO	WT	1.06117	0.085662	0.064	0.053	0.00806779	1	0.0330207	1.48121	2.63253	0.104695	1	ENSMUSG00000037426	ECs
Epha2	ECKO	WT	0.956212	-0.0645978	0.015	0.023	0.136505	1	0.256846	0.590327	2.63019	0.104849	1	ENSMUSG00000006445	ECs
Sipa1l2	ECKO	WT	1.08623	0.119332	0.182	0.159	0.000623982	1	0.00483122	2.31594	2.62773	0.105012	1	ENSMUSG00000001995	ECs
Sntb2	ECKO	WT	1.08157	0.113133	0.111	0.092	0.0277381	1	0.0812356	1.09025	2.62355	0.105289	1	ENSMUSG00000041308	ECs
Rsl24d1	ECKO	WT	0.899032	-0.153556	0.071	0.098	0.00225221	1	0.012918	1.8888	2.6224	0.105365	1	ENSMUSG00000032215	ECs
3300002I08Rik	ECKO	WT	0.943951	-0.0832168	0.019	0.03	0.0163225	1	0.0554153	1.25637	2.61986	0.105534	1	ENSMUSG00000063364	ECs
Fbxw5	ECKO	WT	1.05858	0.0821345	0.035	0.025	0.0254921	1	0.0762406	1.11781	2.6196	0.105551	1	ENSMUSG00000015095	ECs
Csad	ECKO	WT	1.05388	0.0757069	0.059	0.049	0.132753	1	0.251432	0.59958	2.61865	0.105614	1	ENSMUSG00000023044	ECs
Exoc2	ECKO	WT	1.06867	0.095816	0.181	0.162	0.00313455	1	0.0163974	1.78523	2.6163	0.105771	1	ENSMUSG00000021357	ECs
Dclk2	ECKO	WT	1.05677	0.0796676	0.027	0.018	0.00296771	1	0.015698	1.80416	2.61574	0.105808	1	ENSMUSG00000028078	ECs
Tbcel	ECKO	WT	1.08907	0.123103	0.079	0.061	0.00182754	1	0.011031	1.95739	2.61273	0.106009	1	ENSMUSG00000037287	ECs
Clec14a	ECKO	WT	0.859061	-0.219167	0.174	0.228	2.35738e-05	0.312612	0.0003585	3.44551	2.61178	0.106072	1	ENSMUSG00000045930	ECs
Pcbp3	ECKO	WT	1.05736	0.0804734	0.047	0.036	0.169424	1	0.29419	0.531372	2.59606	0.10713	1	ENSMUSG00000001120	ECs
Sp110	ECKO	WT	1.05382	0.075633	0.056	0.047	0.0225924	1	0.0695122	1.15794	2.58854	0.10764	1	ENSMUSG00000070034	ECs
Cav1	ECKO	WT	1.06505	0.0909145	0.491	0.459	1.48051e-05	0.19633	0.000245413	3.6101	2.58828	0.107657	1	ENSMUSG00000007655	ECs
Asap2	ECKO	WT	1.04898	0.0689815	0.104	0.095	0.0025129	1	0.0137757	1.86089	2.58758	0.107704	1	ENSMUSG00000052632	ECs
Cdc25a	ECKO	WT	1.05213	0.0733164	0.026	0.016	0.0750511	1	0.167579	0.77578	2.58742	0.107716	1	ENSMUSG00000032477	ECs
G2e3	ECKO	WT	0.970583	-0.0430768	0.046	0.052	0.497706	1	0.642788	0.191932	2.58713	0.107736	1	ENSMUSG00000035293	ECs
Ctsa	ECKO	WT	0.885406	-0.175588	0.111	0.146	0.00177147	1	0.0107738	1.96763	2.58566	0.107835	1	ENSMUSG00000017760	ECs
Mcl1	ECKO	WT	0.879897	-0.184594	0.305	0.368	3.81358e-05	0.505719	0.000541455	3.26644	2.58556	0.107842	1	ENSMUSG00000038612	ECs
Nhp2	ECKO	WT	1.06268	0.0877093	0.068	0.056	0.0011959	1	0.00803851	2.09482	2.5855	0.107846	1	ENSMUSG00000001056	ECs
Proser2	ECKO	WT	0.875328	-0.192105	0.102	0.141	0.000100302	1	0.00119304	2.92335	2.5852	0.107867	1	ENSMUSG00000045319	ECs
Chml	ECKO	WT	0.940549	-0.0884256	0.01	0.021	0.0101641	1	0.0384774	1.41479	2.58381	0.107961	1	ENSMUSG00000078185	ECs
Msx1	ECKO	WT	1.0992	0.136453	0.052	0.033	0.00423047	1	0.0206936	1.68416	2.58173	0.108104	1	ENSMUSG00000048450	ECs
Tprkb	ECKO	WT	1.06323	0.0884487	0.068	0.055	0.0125149	1	0.0451224	1.34561	2.57962	0.108247	1	ENSMUSG00000054226	ECs
Epm2a	ECKO	WT	1.07138	0.0994736	0.035	0.023	0.0170444	1	0.0571929	1.24266	2.57895	0.108294	1	ENSMUSG00000055493	ECs
P3h2	ECKO	WT	1.05696	0.0799205	0.016	0.007	0.00564867	1	0.0251619	1.59926	2.57734	0.108404	1	ENSMUSG00000038168	ECs
Smarca2	ECKO	WT	0.879459	-0.185311	0.395	0.467	1.86645e-06	0.024751	4.35756e-05	4.36076	2.57726	0.108409	1	ENSMUSG00000024921	ECs
Bcap29	ECKO	WT	1.11802	0.160951	0.129	0.098	0.00454977	1	0.021805	1.66144	2.57697	0.108429	1	ENSMUSG00000020650	ECs
Dcun1d3	ECKO	WT	0.889848	-0.16837	0.112	0.148	0.00038137	1	0.00329936	2.48157	2.57288	0.10871	1	ENSMUSG00000048787	ECs
Pald1	ECKO	WT	1.03586	0.0508306	0.049	0.042	0.425617	1	0.571729	0.24281	2.56918	0.108964	1	ENSMUSG00000020092	ECs
Glis2	ECKO	WT	0.939494	-0.0900436	0.035	0.047	0.0866233	1	0.183237	0.736987	2.56803	0.109043	1	ENSMUSG00000014303	ECs
Slc9a8	ECKO	WT	1.04746	0.0668983	0.044	0.035	0.242098	1	0.385364	0.414129	2.5667	0.109135	1	ENSMUSG00000039463	ECs
Dnmt3a	ECKO	WT	1.0796	0.110499	0.113	0.096	0.00432505	1	0.0210553	1.67664	2.56287	0.1094	1	ENSMUSG00000020661	ECs
Eif2s3x	ECKO	WT	0.901894	-0.14897	0.091	0.12	0.00194542	1	0.0115687	1.93671	2.562	0.10946	1	ENSMUSG00000035150	ECs
Hivep3	ECKO	WT	1.06595	0.0921386	0.063	0.049	0.108097	1	0.217151	0.663239	2.56065	0.109554	1	ENSMUSG00000028634	ECs
Hspd1	ECKO	WT	0.881045	-0.182712	0.138	0.179	0.00053251	1	0.00426426	2.37016	2.55306	0.110081	1	ENSMUSG00000025980	ECs
Itpk1	ECKO	WT	1.07335	0.10212	0.037	0.025	0.00564516	1	0.0251547	1.59938	2.5516	0.110182	1	ENSMUSG00000057963	ECs
Ttc19	ECKO	WT	0.938173	-0.0920737	0.046	0.059	0.094761	1	0.196348	0.706974	2.54975	0.110312	1	ENSMUSG00000042298	ECs
Borcs6	ECKO	WT	0.902949	-0.147283	0.03	0.051	0.000916198	1	0.00651191	2.18629	2.54791	0.11044	1	ENSMUSG00000045176	ECs
Ccdc167	ECKO	WT	0.962587	-0.0550106	0.029	0.036	0.362749	1	0.519427	0.284476	2.5447	0.110665	1	ENSMUSG00000024018	ECs
Gm6712	ECKO	WT	0.954458	-0.0672465	0.015	0.024	0.116425	1	0.229492	0.639233	2.5437	0.110735	1	ENSMUSG00000072761	ECs
Elovl1	ECKO	WT	0.913525	-0.130485	0.086	0.111	0.00336679	1	0.0173088	1.76173	2.54308	0.110778	1	ENSMUSG00000006390	ECs
4933434E20Rik	ECKO	WT	0.931952	-0.101673	0.052	0.069	0.0281925	1	0.0822215	1.08501	2.5367	0.111227	1	ENSMUSG00000027942	ECs
Zfp944	ECKO	WT	0.969509	-0.0446735	0.023	0.029	0.187282	1	0.316618	0.499465	2.53419	0.111404	1	ENSMUSG00000033972	ECs
Airn	ECKO	WT	1.06834	0.0953705	0.061	0.049	0.00138059	1	0.00887016	2.05207	2.53299	0.111489	1	ENSMUSG00000078247	ECs
1700016K05Rik	ECKO	WT	0.941391	-0.0871344	0.008	0.019	0.00685033	1	0.0290695	1.53656	2.53231	0.111537	1	ENSMUSG00000114563	ECs
Hacd3	ECKO	WT	1.03035	0.0431325	0.069	0.063	0.305578	1	0.458454	0.338704	2.53116	0.111618	1	ENSMUSG00000033629	ECs
Rbp1	ECKO	WT	1.07036	0.0980965	0.107	0.091	0.0391341	1	0.10307	0.986867	2.52622	0.111968	1	ENSMUSG00000046402	ECs
Gcc2	ECKO	WT	0.866066	-0.207452	0.124	0.167	0.00016244	1	0.00172191	2.76399	2.52243	0.112238	1	ENSMUSG00000038039	ECs
Zfp764	ECKO	WT	0.936162	-0.0951705	0.008	0.02	0.00248837	1	0.0136809	1.86389	2.51886	0.112492	1	ENSMUSG00000045757	ECs
Gm35188	ECKO	WT	0.916648	-0.125561	0.032	0.05	0.0084173	1	0.0339793	1.46879	2.51871	0.112503	1	ENSMUSG00000112437	ECs
Pgap1	ECKO	WT	0.973906	-0.0381462	0.014	0.019	0.440767	1	0.586614	0.231648	2.51691	0.112631	1	ENSMUSG00000073678	ECs
Snrpd2	ECKO	WT	0.844825	-0.243276	0.194	0.262	1.58812e-08	0.000210601	8.21769e-07	6.08525	2.51673	0.112644	1	ENSMUSG00000040824	ECs
Chsy3	ECKO	WT	0.943612	-0.0837345	0.01	0.021	0.0143052	1	0.0499527	1.30144	2.51439	0.112811	1	ENSMUSG00000058152	ECs
Osgep	ECKO	WT	0.908809	-0.137951	0.065	0.089	0.000379857	1	0.00329019	2.48278	2.50794	0.113274	1	ENSMUSG00000006289	ECs
Amz2	ECKO	WT	0.921419	-0.118071	0.059	0.078	0.0341489	1	0.0945798	1.0242	2.50533	0.113462	1	ENSMUSG00000020610	ECs
Ecm1	ECKO	WT	0.878846	-0.186318	0.081	0.116	0.000148648	1	0.00161835	2.79093	2.49681	0.114077	1	ENSMUSG00000028108	ECs
4930556M19Rik	ECKO	WT	1.05682	0.0797289	0.036	0.026	0.0996195	1	0.204339	0.689648	2.49665	0.114089	1	ENSMUSG00000096971	ECs
Swap70	ECKO	WT	0.908204	-0.138911	0.195	0.232	0.0061446	1	0.0268479	1.57109	2.49548	0.114174	1	ENSMUSG00000031015	ECs
Gm49980	ECKO	WT	0.987184	-0.0186088	0	0.002	0.0190162	1	0.0611478	1.21362	2.49517	0.114196	1	ENSMUSG00000117465	ECs
Ttl	ECKO	WT	1.05961	0.0835386	0.033	0.022	0.0716408	1	0.161872	0.790828	2.4901	0.114564	1	ENSMUSG00000027394	ECs
Tmem265	ECKO	WT	1.047	0.0662603	0.028	0.02	0.0546884	1	0.131715	0.880365	2.48927	0.114625	1	ENSMUSG00000106715	ECs
Nadk2	ECKO	WT	1.08323	0.115335	0.048	0.032	0.0145915	1	0.0507603	1.29448	2.48922	0.114628	1	ENSMUSG00000022253	ECs
Tle1	ECKO	WT	0.901344	-0.14985	0.119	0.151	0.00341114	1	0.0174586	1.75799	2.48747	0.114756	1	ENSMUSG00000008305	ECs
Ier2	ECKO	WT	0.862141	-0.214004	0.205	0.264	5.04889e-06	0.0669534	0.000100531	3.9977	2.48315	0.115072	1	ENSMUSG00000053560	ECs
Lrrc59	ECKO	WT	0.924489	-0.113272	0.04	0.057	0.00414805	1	0.0203505	1.69143	2.48014	0.115292	1	ENSMUSG00000020869	ECs
Hikeshi	ECKO	WT	0.905767	-0.142788	0.07	0.096	0.00149644	1	0.00945578	2.0243	2.47791	0.115456	1	ENSMUSG00000062797	ECs
Top3b	ECKO	WT	1.04765	0.0671614	0.06	0.052	0.00500949	1	0.0229421	1.63937	2.4777	0.115471	1	ENSMUSG00000022779	ECs
Rfxank	ECKO	WT	0.9442	-0.0828359	0.028	0.04	0.0783667	1	0.171593	0.765501	2.47561	0.115625	1	ENSMUSG00000036120	ECs
Golga7	ECKO	WT	0.907868	-0.139445	0.077	0.103	0.00774719	1	0.0320348	1.49438	2.47537	0.115643	1	ENSMUSG00000015341	ECs
Hfe	ECKO	WT	0.907322	-0.140314	0.019	0.038	0.000297239	1	0.00275066	2.56056	2.46931	0.116089	1	ENSMUSG00000006611	ECs
Gm46430	ECKO	WT	0.916812	-0.125302	0.014	0.031	0.000608064	1	0.00474885	2.32341	2.46704	0.116257	1	ENSMUSG00000113204	ECs
Esr1	ECKO	WT	1.04902	0.0690375	0.024	0.016	0.0302599	1	0.08665	1.06223	2.46547	0.116373	1	ENSMUSG00000019768	ECs
Eif1ad	ECKO	WT	1.04063	0.0574515	0.065	0.058	0.0268522	1	0.0792028	1.10126	2.46472	0.116428	1	ENSMUSG00000024841	ECs
Dusp6	ECKO	WT	0.853441	-0.228637	0.067	0.106	1.69917e-05	0.225327	0.00027412	3.56206	2.46202	0.116629	1	ENSMUSG00000019960	ECs
Eloc	ECKO	WT	0.880031	-0.184374	0.146	0.19	0.000138626	1	0.00153321	2.8144	2.46005	0.116775	1	ENSMUSG00000079658	ECs
Serpinb9	ECKO	WT	0.872531	-0.196722	0.115	0.158	1.21449e-05	0.161054	0.00020701	3.68401	2.45838	0.116899	1	ENSMUSG00000045827	ECs
Slc16a13	ECKO	WT	1.0584	0.0818859	0.021	0.012	8.70267e-05	1	0.0010666	2.972	2.45835	0.116901	1		ECs
Fendrr	ECKO	WT	1.07183	0.100079	0.09	0.076	0.000513339	1	0.00415085	2.38186	2.45479	0.117167	1	ENSMUSG00000097336	ECs
Gnl3	ECKO	WT	0.954635	-0.0669796	0.036	0.046	0.0747792	1	0.167113	0.77699	2.45263	0.117328	1	ENSMUSG00000042354	ECs
Notch2	ECKO	WT	1.05176	0.0728041	0.038	0.029	0.0515246	1	0.126251	0.898767	2.45262	0.117329	1	ENSMUSG00000027878	ECs
H2-Q4	ECKO	WT	0.916625	-0.125597	0.079	0.102	0.010138	1	0.0384225	1.41541	2.45252	0.117336	1	ENSMUSG00000035929	ECs
Rps6ka1	ECKO	WT	0.891058	-0.166409	0.064	0.092	0.000981719	1	0.00686996	2.16305	2.45144	0.117417	1	ENSMUSG00000003644	ECs
Ftsj3	ECKO	WT	1.04168	0.0589107	0.029	0.022	0.10221	1	0.208299	0.681313	2.44915	0.117588	1	ENSMUSG00000020706	ECs
Cpsf4	ECKO	WT	0.935368	-0.0963939	0.01	0.022	0.00548711	1	0.0245993	1.60908	2.44886	0.11761	1	ENSMUSG00000029625	ECs
Xpnpep1	ECKO	WT	0.908993	-0.137659	0.069	0.093	0.00133705	1	0.00864487	2.06324	2.44487	0.11791	1	ENSMUSG00000025027	ECs
Fdps	ECKO	WT	0.911585	-0.133552	0.068	0.092	0.00138383	1	0.00888237	2.05147	2.44174	0.118145	1	ENSMUSG00000059743	ECs
Ift140	ECKO	WT	1.06832	0.095338	0.029	0.017	0.0132699	1	0.0471777	1.32626	2.4405	0.118238	1	ENSMUSG00000024169	ECs
Map4k5	ECKO	WT	1.06834	0.0953665	0.117	0.1	0.0355489	1	0.0976012	1.01054	2.43903	0.118349	1	ENSMUSG00000034761	ECs
Ipmk	ECKO	WT	0.935461	-0.0962513	0.055	0.07	0.102374	1	0.208507	0.68088	2.43704	0.1185	1	ENSMUSG00000060733	ECs
4833439L19Rik	ECKO	WT	0.880519	-0.183575	0.095	0.131	0.000117802	1	0.00134323	2.87185	2.43692	0.118509	1	ENSMUSG00000025871	ECs
Zfp770	ECKO	WT	0.94694	-0.0786544	0.02	0.03	0.0595652	1	0.140301	0.852939	2.42918	0.119095	1	ENSMUSG00000040321	ECs
Mrps25	ECKO	WT	0.962454	-0.0552101	0.057	0.067	0.0533196	1	0.129406	0.888047	2.4291	0.119101	1	ENSMUSG00000014551	ECs
Apex2	ECKO	WT	1.09018	0.124562	0.047	0.031	0.000537267	1	0.00429955	2.36658	2.42863	0.119137	1	ENSMUSG00000025269	ECs
Ncam2	ECKO	WT	0.957505	-0.0626484	0.009	0.016	0.0718845	1	0.162238	0.789847	2.4161	0.120093	1	ENSMUSG00000022762	ECs
Tapt1	ECKO	WT	1.05015	0.0706004	0.076	0.067	0.00437814	1	0.021197	1.67373	2.41571	0.120124	1	ENSMUSG00000046985	ECs
Zfp12	ECKO	WT	1.05107	0.0718573	0.022	0.014	0.00670681	1	0.028561	1.54423	2.4111	0.120477	1	ENSMUSG00000029587	ECs
Zfp740	ECKO	WT	1.03251	0.0461553	0.065	0.058	0.513641	1	0.6569	0.182501	2.40769	0.120741	1	ENSMUSG00000046897	ECs
Lrrc8d	ECKO	WT	1.03817	0.054042	0.055	0.048	0.0097524	1	0.037356	1.42764	2.40602	0.120869	1	ENSMUSG00000046079	ECs
Mynn	ECKO	WT	0.918928	-0.121977	0.038	0.056	0.00764108	1	0.0316849	1.49915	2.40518	0.120934	1	ENSMUSG00000037730	ECs
Dchs1	ECKO	WT	1.0449	0.0633633	0.029	0.022	0.0621029	1	0.145169	0.838125	2.40417	0.121012	1	ENSMUSG00000036862	ECs
Gab2	ECKO	WT	1.13435	0.181862	0.234	0.191	4.03392e-05	0.534938	0.000569083	3.24482	2.39845	0.121456	1	ENSMUSG00000004508	ECs
Lig1	ECKO	WT	0.896149	-0.158189	0.046	0.071	0.000225519	1	0.00220249	2.65709	2.39712	0.121559	1	ENSMUSG00000056394	ECs
Gm28198	ECKO	WT	0.946872	-0.078758	0.016	0.027	0.0301318	1	0.0864327	1.06332	2.39563	0.121675	1	ENSMUSG00000101845	ECs
Hsp90ab1	ECKO	WT	0.90294	-0.147299	0.731	0.808	2.47098e-19	3.27677e-15	1.56037e-16	15.8068	2.39482	0.121738	1	ENSMUSG00000023944	ECs
D3Ertd751e	ECKO	WT	0.979634	-0.0296851	0.023	0.027	0.68614	1	0.811967	0.0904616	2.3908	0.122052	1	ENSMUSG00000025766	ECs
Bbs1	ECKO	WT	0.989515	-0.0152059	0	0.002	0.0384806	1	0.101773	0.992367	2.39077	0.122053	1	ENSMUSG00000006464	ECs
Ppm1m	ECKO	WT	0.89352	-0.162428	0.031	0.056	2.93412e-05	0.389093	0.000434741	3.36177	2.38789	0.122278	1	ENSMUSG00000020253	ECs
Cxxc1	ECKO	WT	0.954853	-0.066649	0.054	0.065	0.100453	1	0.205605	0.686967	2.38486	0.122516	1	ENSMUSG00000024560	ECs
Acly	ECKO	WT	0.928	-0.107803	0.087	0.107	0.0337352	1	0.0937866	1.02786	2.3815	0.122779	1	ENSMUSG00000020917	ECs
Emp2	ECKO	WT	0.872425	-0.196897	0.168	0.219	2.36918e-06	0.0314177	5.37055e-05	4.26998	2.38046	0.122861	1	ENSMUSG00000022505	ECs
Hs2st1	ECKO	WT	1.01574	0.0225301	0.07	0.068	0.0912245	1	0.190425	0.720275	2.37828	0.123033	1	ENSMUSG00000040151	ECs
Abr	ECKO	WT	1.08707	0.120451	0.144	0.122	0.00333858	1	0.0172069	1.7643	2.37761	0.123085	1	ENSMUSG00000017631	ECs
Zc3h6	ECKO	WT	1.07922	0.109986	0.068	0.053	0.00166788	1	0.0102539	1.98911	2.37672	0.123156	1	ENSMUSG00000042851	ECs
P2rx4	ECKO	WT	0.963442	-0.0537303	0.036	0.044	0.176537	1	0.303207	0.518261	2.37368	0.123396	1	ENSMUSG00000029470	ECs
Kctd9	ECKO	WT	1.03715	0.0526279	0.033	0.026	0.361859	1	0.518433	0.285308	2.37293	0.123455	1	ENSMUSG00000034327	ECs
Fut8	ECKO	WT	1.04776	0.0673093	0.505	0.485	1.06753e-06	0.0141565	2.7382e-05	4.56253	2.36943	0.123732	1	ENSMUSG00000021065	ECs
Ahdc1	ECKO	WT	0.942193	-0.0859053	0.056	0.069	0.178414	1	0.305598	0.51485	2.36938	0.123737	1	ENSMUSG00000037692	ECs
Sh3tc1	ECKO	WT	1.08307	0.115128	0.083	0.065	0.0336861	1	0.0937484	1.02804	2.36686	0.123936	1	ENSMUSG00000036553	ECs
Cnpy4	ECKO	WT	0.942935	-0.0847691	0.025	0.037	0.0428797	1	0.110585	0.956304	2.36082	0.124417	1	ENSMUSG00000036968	ECs
Fam241a	ECKO	WT	0.887009	-0.172979	0.038	0.065	2.7142e-06	0.035993	5.98886e-05	4.22266	2.35929	0.124539	1	ENSMUSG00000050549	ECs
2610307P16Rik	ECKO	WT	1.03133	0.0445085	0.075	0.07	0.0012744	1	0.00832506	2.07961	2.35874	0.124583	1	ENSMUSG00000085936	ECs
Nudcd1	ECKO	WT	0.952524	-0.0701723	0.01	0.019	0.0175595	1	0.0584771	1.23301	2.3559	0.12481	1	ENSMUSG00000038736	ECs
Eri2	ECKO	WT	1.06781	0.0946599	0.014	0.002	5.29599e-05	0.702301	0.00070868	3.14955	2.35573	0.124823	1	ENSMUSG00000030929	ECs
Nme7	ECKO	WT	1.01014	0.0145497	0.029	0.028	0.378026	1	0.523387	0.281177	2.354	0.124962	1	ENSMUSG00000026575	ECs
Hexa	ECKO	WT	1.02806	0.0399183	0.072	0.066	0.284273	1	0.435256	0.361255	2.35131	0.125178	1	ENSMUSG00000025232	ECs
Zfc3h1	ECKO	WT	1.03982	0.0563272	0.116	0.109	4.82811e-05	0.640255	0.000654408	3.18415	2.34937	0.125334	1	ENSMUSG00000034163	ECs
Ap1b1	ECKO	WT	0.930957	-0.103214	0.052	0.069	0.03071	1	0.087542	1.05778	2.34655	0.12556	1	ENSMUSG00000009090	ECs
Smarcd3	ECKO	WT	1.06217	0.0870103	0.018	0.008	0.00474708	1	0.0222125	1.6534	2.34295	0.125851	1	ENSMUSG00000028949	ECs
Lsm6	ECKO	WT	0.877629	-0.188317	0.115	0.155	0.000140165	1	0.0015438	2.81141	2.34245	0.125891	1	ENSMUSG00000031683	ECs
Lncppara	ECKO	WT	1.07429	0.103385	0.112	0.096	0.00518375	1	0.0235161	1.62863	2.34003	0.126087	1	ENSMUSG00000116305	ECs
Ccdc138	ECKO	WT	1.04652	0.0655999	0.022	0.015	0.00886255	1	0.0352932	1.45231	2.33539	0.126463	1	ENSMUSG00000038010	ECs
Gm44899	ECKO	WT	1.04127	0.0583486	0.027	0.02	0.0742184	1	0.166336	0.779014	2.33134	0.126792	1	ENSMUSG00000109008	ECs
Szrd1	ECKO	WT	0.945792	-0.0804056	0.094	0.109	0.240436	1	0.383086	0.416704	2.33043	0.126867	1	ENSMUSG00000040842	ECs
Spryd3	ECKO	WT	1.03453	0.0489798	0.054	0.049	0.00246692	1	0.0135911	1.86675	2.32939	0.126951	1	ENSMUSG00000036966	ECs
Eri1	ECKO	WT	0.952588	-0.0700754	0.018	0.028	0.0682059	1	0.156133	0.806506	2.32778	0.127083	1	ENSMUSG00000031527	ECs
Bicd1	ECKO	WT	1.03961	0.0560415	0.021	0.015	8.40797e-05	1	0.00104204	2.98212	2.3241	0.127384	1	ENSMUSG00000003452	ECs
Naa25	ECKO	WT	0.99764	-0.00340841	0.032	0.033	0.724676	1	0.846391	0.0724289	2.32241	0.127523	1	ENSMUSG00000042719	ECs
Ccnj	ECKO	WT	0.989481	-0.015256	0	0.002	0.0384806	1	0.101773	0.992367	2.32154	0.127594	1	ENSMUSG00000025010	ECs
Zswim8	ECKO	WT	1.04398	0.0620908	0.085	0.075	0.191992	1	0.322728	0.491163	2.32044	0.127684	1	ENSMUSG00000021819	ECs
Msh6	ECKO	WT	1.03789	0.0536552	0.022	0.016	0.00549947	1	0.0246328	1.60849	2.3204	0.127687	1	ENSMUSG00000005370	ECs
Polr3c	ECKO	WT	0.928424	-0.107144	0.031	0.047	0.0102815	1	0.0388108	1.41105	2.3192	0.127786	1	ENSMUSG00000028099	ECs
Repin1	ECKO	WT	0.940362	-0.0887122	0.004	0.014	0.000478109	1	0.00393313	2.40526	2.31315	0.128284	1	ENSMUSG00000052751	ECs
Zfp395	ECKO	WT	0.933944	-0.0985914	0.042	0.057	0.014916	1	0.0516587	1.28686	2.31271	0.12832	1	ENSMUSG00000034522	ECs
Sfxn5	ECKO	WT	1.04519	0.0637661	0.017	0.011	0.00311521	1	0.0163279	1.78707	2.30867	0.128654	1	ENSMUSG00000033720	ECs
Ftl1-ps1	ECKO	WT	1.06301	0.0881529	0.019	0.009	0.00267579	1	0.0144831	1.83914	2.30193	0.129213	1		ECs
Gm10125	ECKO	WT	1.06604	0.0922587	0.031	0.021	0.00167294	1	0.0102803	1.98799	2.29897	0.12946	1	ENSMUSG00000063087	ECs
2310001H17Rik	ECKO	WT	0.906088	-0.142277	0.038	0.06	0.00179533	1	0.010896	1.96273	2.29715	0.129612	1	ENSMUSG00000097354	ECs
Ndufb6	ECKO	WT	0.88567	-0.175159	0.101	0.137	0.0001971	1	0.00196967	2.70561	2.29209	0.130034	1	ENSMUSG00000071014	ECs
Ushbp1	ECKO	WT	1.11883	0.161991	0.509	0.446	1.20346e-08	0.000159591	6.46117e-07	6.18969	2.28941	0.13026	1	ENSMUSG00000034911	ECs
Ccdc69	ECKO	WT	0.931457	-0.102439	0.001	0.014	9.49159e-07	0.0125868	2.468e-05	4.60765	2.28872	0.130317	1	ENSMUSG00000049588	ECs
Taf1b	ECKO	WT	1.06215	0.0869823	0.085	0.073	0.00331263	1	0.0171209	1.76647	2.28696	0.130465	1	ENSMUSG00000059669	ECs
Zfp451	ECKO	WT	0.919867	-0.120503	0.072	0.093	0.0314295	1	0.0890121	1.05055	2.28547	0.130591	1	ENSMUSG00000042197	ECs
Zfp931	ECKO	WT	0.949771	-0.0743481	0.02	0.03	0.0669219	1	0.153778	0.813107	2.28086	0.13098	1	ENSMUSG00000078861	ECs
Gm50240	ECKO	WT	0.933705	-0.0989615	0.011	0.023	0.00327233	1	0.0169509	1.77081	2.28042	0.131017	1	ENSMUSG00000117725	ECs
Wrn	ECKO	WT	1.0486	0.0684633	0.111	0.101	0.000337443	1	0.00300728	2.52183	2.27862	0.131168	1	ENSMUSG00000031583	ECs
Sh3bgrl2	ECKO	WT	1.04015	0.0567971	0.03	0.024	0.0194859	1	0.0622645	1.20576	2.27856	0.131174	1	ENSMUSG00000032261	ECs
Stard9	ECKO	WT	1.10764	0.147484	0.208	0.176	1.5421e-05	0.204498	0.00025372	3.59565	2.27751	0.131263	1	ENSMUSG00000033705	ECs
Lars	ECKO	WT	1.03459	0.0490605	0.118	0.112	0.000779953	1	0.00575889	2.23966	2.27674	0.131328	1	ENSMUSG00000024493	ECs
Donson	ECKO	WT	0.944711	-0.0820545	0.011	0.021	0.0192757	1	0.0618026	1.20899	2.27447	0.13152	1	ENSMUSG00000022960	ECs
Prickle2	ECKO	WT	1.03079	0.0437527	0.021	0.017	0.112642	1	0.224084	0.649589	2.27435	0.13153	1	ENSMUSG00000030020	ECs
Pibf1	ECKO	WT	1.06689	0.0934125	0.118	0.103	0.00567679	1	0.0252617	1.59754	2.27294	0.13165	1	ENSMUSG00000022064	ECs
Rpp38	ECKO	WT	0.943254	-0.0842815	0.001	0.012	2.33789e-05	0.310027	0.000356353	3.44812	2.27034	0.131871	1	ENSMUSG00000049950	ECs
Tada3	ECKO	WT	0.908406	-0.138592	0.034	0.054	0.0028912	1	0.0153915	1.81272	2.26933	0.131957	1	ENSMUSG00000048930	ECs
Tnfaip3	ECKO	WT	1.04844	0.0682423	0.031	0.023	0.150868	1	0.275762	0.559465	2.26771	0.132095	1	ENSMUSG00000019850	ECs
Sat1	ECKO	WT	0.869511	-0.201724	0.113	0.158	1.16845e-07	0.00154948	4.2981e-06	5.36672	2.26479	0.132344	1	ENSMUSG00000025283	ECs
Pde7a	ECKO	WT	1.02852	0.0405665	0.051	0.047	0.0874937	1	0.184601	0.733766	2.25998	0.132756	1	ENSMUSG00000069094	ECs
Abcg3	ECKO	WT	1.03583	0.0507883	0.023	0.018	0.0521675	1	0.127445	0.894676	2.25911	0.13283	1	ENSMUSG00000029299	ECs
Apba3	ECKO	WT	0.935387	-0.0963644	0.027	0.041	0.0246581	1	0.0743785	1.12855	2.25539	0.13315	1	ENSMUSG00000004931	ECs
Ghdc	ECKO	WT	0.949572	-0.0746501	0.015	0.025	0.0503534	1	0.124139	0.906093	2.25476	0.133204	1	ENSMUSG00000017747	ECs
Tmem71	ECKO	WT	1.06152	0.0861288	0.036	0.025	0.0716894	1	0.161954	0.790607	2.25413	0.133259	1	ENSMUSG00000036944	ECs
Rap2a	ECKO	WT	0.935568	-0.0960862	0.029	0.043	0.0191373	1	0.0614479	1.21149	2.25401	0.133269	1	ENSMUSG00000051615	ECs
Sap18	ECKO	WT	0.870241	-0.200514	0.087	0.126	4.41666e-05	0.585694	0.000608595	3.21567	2.25351	0.133312	1	ENSMUSG00000021963	ECs
Wnk2	ECKO	WT	0.956341	-0.0644033	0.022	0.031	0.0779359	1	0.171593	0.765501	2.25295	0.13336	1	ENSMUSG00000037989	ECs
Sept4	ECKO	WT	1.04726	0.0666152	0.128	0.118	0.00191728	1	0.0114424	1.94148	2.25074	0.133551	1	ENSMUSG00000020486	ECs
Zic3	ECKO	WT	0.878547	-0.186809	0.16	0.205	0.000279478	1	0.00261365	2.58275	2.25065	0.133559	1	ENSMUSG00000067860	ECs
Zxdb	ECKO	WT	0.944009	-0.0831274	0.026	0.038	0.0411385	1	0.107043	0.970442	2.24992	0.133621	1	ENSMUSG00000073062	ECs
Glb1	ECKO	WT	1.033	0.0468424	0.079	0.072	0.28985	1	0.441449	0.355119	2.24803	0.133785	1	ENSMUSG00000045594	ECs
Tab3	ECKO	WT	0.957381	-0.0628342	0.02	0.028	0.148028	1	0.271809	0.565736	2.24714	0.133862	1	ENSMUSG00000035476	ECs
Cmtm8	ECKO	WT	1.0938	0.129355	0.263	0.23	0.000163012	1	0.00172191	2.76399	2.24504	0.134044	1	ENSMUSG00000041012	ECs
Atp6ap1	ECKO	WT	0.880921	-0.182915	0.115	0.154	1.74071e-05	0.230836	0.000279125	3.5542	2.24298	0.134222	1	ENSMUSG00000019087	ECs
Arhgap6	ECKO	WT	0.932233	-0.101237	0.049	0.065	0.0798379	1	0.172347	0.763595	2.24264	0.134252	1	ENSMUSG00000031355	ECs
Gm16124	ECKO	WT	0.950118	-0.0738215	0.013	0.022	0.0339302	1	0.0941117	1.02636	2.23991	0.134489	1	ENSMUSG00000086914	ECs
Cdh2	ECKO	WT	1.06533	0.0912997	0.112	0.097	0.0635318	1	0.147728	0.830536	2.23668	0.13477	1	ENSMUSG00000024304	ECs
Lsm7	ECKO	WT	0.900025	-0.151963	0.087	0.116	0.00146285	1	0.00929955	2.03154	2.23284	0.135106	1	ENSMUSG00000035215	ECs
Nipsnap3b	ECKO	WT	0.91443	-0.129055	0.03	0.049	0.000470429	1	0.00387717	2.41149	2.23242	0.135142	1	ENSMUSG00000015247	ECs
Zfp629	ECKO	WT	1.06577	0.0918937	0.033	0.022	0.0108895	1	0.0403821	1.39381	2.23048	0.135312	1	ENSMUSG00000045639	ECs
Oxct1	ECKO	WT	1.06446	0.0901251	0.049	0.037	0.0171395	1	0.0574391	1.24079	2.22859	0.135477	1	ENSMUSG00000022186	ECs
Dnajb5	ECKO	WT	0.958938	-0.0604912	0.018	0.026	0.193047	1	0.32409	0.489334	2.22766	0.135559	1	ENSMUSG00000036052	ECs
Ppm1d	ECKO	WT	0.930413	-0.104057	0.049	0.065	0.0721969	1	0.162824	0.788282	2.22692	0.135624	1	ENSMUSG00000020525	ECs
Sms	ECKO	WT	0.943649	-0.0836778	0.042	0.055	0.0241788	1	0.0733087	1.13484	2.22375	0.135903	1	ENSMUSG00000071708	ECs
Zbtb6	ECKO	WT	0.96697	-0.0484566	0.02	0.026	0.36862	1	0.519737	0.284216	2.22304	0.135965	1	ENSMUSG00000066798	ECs
Immp2l	ECKO	WT	1.03919	0.0554602	0.15	0.143	0.00108186	1	0.00743731	2.12858	2.22151	0.1361	1	ENSMUSG00000056899	ECs
Desi1	ECKO	WT	0.932217	-0.101262	0.061	0.077	0.0571577	1	0.135983	0.866516	2.22039	0.136198	1	ENSMUSG00000022472	ECs
Tyw1	ECKO	WT	1.07363	0.1025	0.041	0.027	0.026388	1	0.0781968	1.10681	2.21961	0.136267	1	ENSMUSG00000056310	ECs
Auts2	ECKO	WT	1.12482	0.169688	0.199	0.165	3.08141e-06	0.0408626	6.64773e-05	4.17733	2.21471	0.136701	1	ENSMUSG00000029673	ECs
Rnf217	ECKO	WT	1.02645	0.0376587	0.076	0.071	0.136509	1	0.256846	0.590327	2.21388	0.136775	1	ENSMUSG00000063760	ECs
Lmo7	ECKO	WT	1.06473	0.0904908	0.236	0.217	0.000108537	1	0.00126034	2.89951	2.21361	0.136798	1	ENSMUSG00000033060	ECs
Colec12	ECKO	WT	1.03577	0.0507081	0.014	0.009	0.15169	1	0.276884	0.557703	2.21294	0.136857	1	ENSMUSG00000036103	ECs
Mrpl39	ECKO	WT	0.954901	-0.0665773	0.028	0.039	0.00373797	1	0.0187905	1.72606	2.21254	0.136893	1	ENSMUSG00000022889	ECs
Enc1	ECKO	WT	1.06085	0.0852182	0.123	0.109	0.00323546	1	0.0167927	1.77488	2.21107	0.137023	1	ENSMUSG00000041773	ECs
Pclo	ECKO	WT	1.032	0.0454362	0.028	0.023	0.0288283	1	0.0836524	1.07752	2.20206	0.137826	1	ENSMUSG00000061601	ECs
Ccnk	ECKO	WT	0.933717	-0.0989427	0.06	0.076	0.108833	1	0.218307	0.660931	2.20158	0.13787	1	ENSMUSG00000021258	ECs
Bnip1	ECKO	WT	1.03814	0.0540077	0.026	0.019	0.102346	1	0.208507	0.68088	2.20036	0.137978	1	ENSMUSG00000024191	ECs
Nit2	ECKO	WT	1.034	0.048235	0.027	0.022	0.0187629	1	0.0611478	1.21362	2.19602	0.138367	1	ENSMUSG00000022751	ECs
Zfp382	ECKO	WT	0.991741	-0.011964	0	0.001	0.079177	1	0.171593	0.765501	2.19519	0.138442	1	ENSMUSG00000074220	ECs
Strip1	ECKO	WT	0.926647	-0.109907	0.073	0.091	0.0700431	1	0.159157	0.798174	2.19008	0.138902	1	ENSMUSG00000014601	ECs
Sirt7	ECKO	WT	1.05394	0.0757921	0.074	0.063	0.0213023	1	0.0664212	1.17769	2.18993	0.138915	1	ENSMUSG00000025138	ECs
Serinc3	ECKO	WT	0.888535	-0.1705	0.625	0.718	3.89167e-11	5.16074e-07	4.64932e-09	8.33261	2.18973	0.138934	1	ENSMUSG00000017707	ECs
Atxn7l1	ECKO	WT	1.0986	0.135669	0.093	0.071	0.010023	1	0.038052	1.41962	2.18915	0.138986	1	ENSMUSG00000020564	ECs
Zbtb38	ECKO	WT	0.894256	-0.161241	0.151	0.188	0.00255257	1	0.0139356	1.85587	2.18803	0.139087	1	ENSMUSG00000040433	ECs
Zfp366	ECKO	WT	0.888044	-0.171297	0.34	0.404	2.03889e-05	0.270377	0.000320352	3.49437	2.18461	0.139396	1	ENSMUSG00000050919	ECs
P4ha1	ECKO	WT	0.934432	-0.0978391	0.077	0.093	0.134783	1	0.254356	0.594558	2.18458	0.139399	1	ENSMUSG00000019916	ECs
Xkr6	ECKO	WT	1.05075	0.0714187	0.02	0.012	0.0169766	1	0.0570229	1.24395	2.18137	0.13969	1	ENSMUSG00000035067	ECs
Ptpra	ECKO	WT	0.885365	-0.175656	0.205	0.254	0.000297541	1	0.00275152	2.56043	2.17984	0.139829	1	ENSMUSG00000027303	ECs
Gm12353	ECKO	WT	0.933113	-0.099876	0.037	0.052	0.0477901	1	0.119891	0.921213	2.1762	0.14016	1	ENSMUSG00000078772	ECs
Adamtsl2	ECKO	WT	1.06282	0.0879029	0.035	0.023	0.067005	1	0.153889	0.812794	2.17603	0.140175	1	ENSMUSG00000036040	ECs
Erg	ECKO	WT	0.879907	-0.184577	0.412	0.488	1.29071e-06	0.0171161	3.24169e-05	4.48923	2.17399	0.140361	1	ENSMUSG00000040732	ECs
Plekhf2	ECKO	WT	0.90395	-0.145685	0.065	0.09	0.00158362	1	0.00984548	2.00676	2.1733	0.140424	1	ENSMUSG00000049969	ECs
Sesn3	ECKO	WT	0.89153	-0.165645	0.055	0.081	0.00206411	1	0.0121009	1.91718	2.1715	0.140589	1	ENSMUSG00000032009	ECs
Sord	ECKO	WT	0.942556	-0.0853503	0.004	0.014	0.000759545	1	0.00562732	2.2497	2.17039	0.140691	1	ENSMUSG00000027227	ECs
Polr2m	ECKO	WT	0.87646	-0.19024	0.148	0.194	8.56193e-05	1	0.00105476	2.97685	2.17028	0.140701	1	ENSMUSG00000032199	ECs
Xbp1	ECKO	WT	0.896761	-0.157204	0.197	0.24	0.000587116	1	0.00462611	2.33478	2.16941	0.14078	1	ENSMUSG00000020484	ECs
Tex2	ECKO	WT	1.06265	0.0876637	0.042	0.031	0.00138679	1	0.00889278	2.05096	2.16921	0.140798	1	ENSMUSG00000040548	ECs
Ppp1r7	ECKO	WT	1.06994	0.0975356	0.1	0.084	0.0229302	1	0.0703719	1.1526	2.16879	0.140837	1	ENSMUSG00000026275	ECs
Prorsd1	ECKO	WT	1.04892	0.0689073	0.076	0.066	0.125918	1	0.242764	0.614816	2.16571	0.141119	1	ENSMUSG00000032673	ECs
Unk	ECKO	WT	1.02539	0.0361788	0.047	0.042	0.218861	1	0.356667	0.447737	2.16492	0.141192	1	ENSMUSG00000020770	ECs
A630072M18Rik	ECKO	WT	0.952479	-0.0702402	0.027	0.037	0.179932	1	0.307499	0.512156	2.16187	0.141472	1	ENSMUSG00000101013	ECs
Zfp979	ECKO	WT	0.94252	-0.0854043	0.028	0.04	0.0182178	1	0.0601708	1.22061	2.16148	0.141508	1	ENSMUSG00000066000	ECs
Recql	ECKO	WT	1.05114	0.0719594	0.025	0.016	0.0393302	1	0.103502	0.985052	2.16037	0.141611	1	ENSMUSG00000030243	ECs
Bhlhb9	ECKO	WT	0.939765	-0.0896282	0.032	0.045	0.0248031	1	0.0747023	1.12667	2.15406	0.142194	1	ENSMUSG00000072964	ECs
Lrmda	ECKO	WT	1.15911	0.213014	0.157	0.116	9.18982e-05	1	0.00111192	2.95393	2.15131	0.142448	1	ENSMUSG00000063458	ECs
4732440D04Rik	ECKO	WT	0.949404	-0.0749061	0.017	0.027	0.0681463	1	0.156055	0.806722	2.14949	0.142617	1	ENSMUSG00000090031	ECs
Lsm5	ECKO	WT	0.902498	-0.148005	0.115	0.146	0.00316669	1	0.0165255	1.78185	2.14487	0.143047	1	ENSMUSG00000091625	ECs
Eln	ECKO	WT	1.11817	0.161139	0.111	0.087	0.000150875	1	0.00163327	2.78694	2.14416	0.143113	1	ENSMUSG00000029675	ECs
AI597479	ECKO	WT	0.961858	-0.0561035	0.022	0.029	0.293388	1	0.445201	0.351443	2.1425	0.143268	1	ENSMUSG00000010290	ECs
Riox2	ECKO	WT	1.04614	0.0650762	0.025	0.017	0.145943	1	0.269023	0.570211	2.14222	0.143294	1	ENSMUSG00000022724	ECs
Layn	ECKO	WT	0.888388	-0.170738	0.222	0.27	0.000911115	1	0.00649858	2.18718	2.13894	0.143601	1	ENSMUSG00000060594	ECs
Dusp22	ECKO	WT	1.04869	0.0685881	0.102	0.092	0.00161269	1	0.00999811	2.00008	2.13881	0.143613	1	ENSMUSG00000069255	ECs
Zfp442	ECKO	WT	0.942996	-0.0846768	0.009	0.02	0.0117419	1	0.0428597	1.36795	2.13494	0.143976	1	ENSMUSG00000068130	ECs
4930522L14Rik	ECKO	WT	0.940599	-0.0883484	0.03	0.043	0.0212027	1	0.0661706	1.17933	2.13329	0.144131	1	ENSMUSG00000072762	ECs
Dync1i1	ECKO	WT	1.06077	0.0851068	0.06	0.049	0.109473	1	0.219082	0.659393	2.13316	0.144144	1	ENSMUSG00000029757	ECs
Tnrc6b	ECKO	WT	1.09532	0.131348	0.356	0.317	4.13512e-05	0.548358	0.000580273	3.23637	2.13193	0.144259	1	ENSMUSG00000047888	ECs
B3glct	ECKO	WT	0.958681	-0.0608773	0.019	0.026	0.210903	1	0.346858	0.459848	2.13142	0.144307	1	ENSMUSG00000051950	ECs
Tnfrsf19	ECKO	WT	1.06377	0.0891849	0.345	0.321	3.77164e-05	0.500157	0.000537803	3.26938	2.12801	0.144628	1	ENSMUSG00000060548	ECs
Abcd4	ECKO	WT	1.07737	0.10751	0.053	0.039	0.00121467	1	0.00812598	2.09012	2.1272	0.144705	1	ENSMUSG00000021240	ECs
Pgpep1	ECKO	WT	0.934749	-0.0973483	0.029	0.044	0.00780732	1	0.0322237	1.49182	2.12577	0.14484	1	ENSMUSG00000056204	ECs
Foxp2	ECKO	WT	1.03594	0.0509439	0.02	0.014	0.116257	1	0.229315	0.639568	2.1228	0.145121	1	ENSMUSG00000029563	ECs
Zfp777	ECKO	WT	0.915172	-0.127885	0.025	0.042	0.00444306	1	0.0214193	1.66919	2.1227	0.14513	1	ENSMUSG00000071477	ECs
Fam53b	ECKO	WT	1.0402	0.056866	0.026	0.019	0.215908	1	0.352832	0.452432	2.12213	0.145184	1	ENSMUSG00000030956	ECs
Mef2b	ECKO	WT	1.04863	0.0685122	0.028	0.019	0.125923	1	0.242764	0.614816	2.12109	0.145283	1	ENSMUSG00000079033	ECs
Zhx3	ECKO	WT	0.878202	-0.187376	0.168	0.215	0.000172254	1	0.00177075	2.75184	2.11798	0.145579	1	ENSMUSG00000035877	ECs
Ice1	ECKO	WT	1.04627	0.0652484	0.114	0.103	0.0494952	1	0.122729	0.911052	2.1159	0.145776	1	ENSMUSG00000034525	ECs
Elmod3	ECKO	WT	0.940593	-0.0883576	0.004	0.015	0.00058619	1	0.00462611	2.33478	2.11455	0.145905	1	ENSMUSG00000056698	ECs
Diaph2	ECKO	WT	1.09271	0.127915	0.255	0.224	0.000487361	1	0.00399748	2.39821	2.11394	0.145963	1	ENSMUSG00000034480	ECs
Trub1	ECKO	WT	0.947988	-0.0770597	0.004	0.013	0.00239616	1	0.0134336	1.87181	2.11006	0.146333	1	ENSMUSG00000025086	ECs
Ldlrad4	ECKO	WT	1.11521	0.157311	0.196	0.163	0.000168611	1	0.00174139	2.7591	2.10502	0.146817	1	ENSMUSG00000024544	ECs
Zfp398	ECKO	WT	1.03941	0.0557612	0.068	0.061	0.00628594	1	0.0271612	1.56605	2.10072	0.14723	1	ENSMUSG00000062519	ECs
Fam120b	ECKO	WT	1.03498	0.0495974	0.059	0.052	0.172357	1	0.297732	0.526175	2.09463	0.147818	1	ENSMUSG00000014763	ECs
Dusp11	ECKO	WT	0.893635	-0.162242	0.228	0.278	4.04348e-06	0.0536206	8.30039e-05	4.0809	2.09435	0.147844	1	ENSMUSG00000030002	ECs
Zfp60	ECKO	WT	0.976574	-0.0341987	0.032	0.036	0.654695	1	0.784628	0.105336	2.09333	0.147943	1	ENSMUSG00000037640	ECs
2510009E07Rik	ECKO	WT	1.04217	0.0595881	0.173	0.162	0.0136685	1	0.048207	1.31689	2.08911	0.148352	1	ENSMUSG00000043391	ECs
Fam189a2	ECKO	WT	1.05804	0.0813885	0.085	0.073	0.0214847	1	0.0668957	1.1746	2.08761	0.148498	1	ENSMUSG00000071604	ECs
Wipf2	ECKO	WT	1.04931	0.06944	0.089	0.079	0.021809	1	0.0676353	1.16983	2.07745	0.14949	1	ENSMUSG00000038013	ECs
Cdkn2c	ECKO	WT	1.05105	0.0718367	0.036	0.027	0.07615	1	0.169377	0.771146	2.07695	0.149539	1	ENSMUSG00000028551	ECs
Atp6v1f	ECKO	WT	0.861728	-0.214696	0.267	0.339	5.42112e-08	0.000718895	2.31902e-06	5.6347	2.07672	0.149561	1	ENSMUSG00000004285	ECs
Lpar6	ECKO	WT	1.07627	0.106046	0.229	0.207	3.2401e-05	0.429669	0.000473726	3.32447	2.07441	0.149788	1	ENSMUSG00000033446	ECs
Adck1	ECKO	WT	1.05929	0.0831042	0.032	0.022	0.0123231	1	0.044552	1.35113	2.06839	0.15038	1	ENSMUSG00000021044	ECs
Sgsm2	ECKO	WT	1.08197	0.113662	0.032	0.017	0.00598058	1	0.0263483	1.57925	2.06634	0.150583	1	ENSMUSG00000038351	ECs
Nrbf2	ECKO	WT	1.07466	0.103882	0.065	0.05	0.0255349	1	0.0763171	1.11738	2.06499	0.150716	1	ENSMUSG00000075000	ECs
Nipsnap2	ECKO	WT	1.05554	0.0779803	0.09	0.078	0.0992746	1	0.203758	0.690885	2.06445	0.150769	1	ENSMUSG00000029432	ECs
Alcam	ECKO	WT	0.878266	-0.187271	0.061	0.092	0.000101597	1	0.00119972	2.92092	2.05801	0.151408	1	ENSMUSG00000022636	ECs
Mzt2	ECKO	WT	1.03105	0.0441156	0.025	0.021	0.00733854	1	0.0306992	1.51287	2.05759	0.15145	1	ENSMUSG00000022671	ECs
Gipc1	ECKO	WT	0.940746	-0.0881231	0.042	0.056	0.0117115	1	0.0427843	1.36872	2.05693	0.151515	1	ENSMUSG00000019433	ECs
Tbc1d2b	ECKO	WT	0.957423	-0.062772	0.015	0.023	0.139577	1	0.260805	0.583684	2.05521	0.151687	1	ENSMUSG00000037410	ECs
Cdc37	ECKO	WT	0.881385	-0.182155	0.21	0.262	0.000146971	1	0.00160411	2.79477	2.0549	0.151717	1	ENSMUSG00000019471	ECs
Fbxl4	ECKO	WT	1.07682	0.106781	0.047	0.033	0.00462913	1	0.0220975	1.65566	2.0535	0.151857	1	ENSMUSG00000040410	ECs
Ccdc126	ECKO	WT	0.956145	-0.0646993	0.018	0.026	0.0965494	1	0.199423	0.700225	2.05282	0.151924	1	ENSMUSG00000050786	ECs
Usp31	ECKO	WT	0.9526	-0.0700581	0.043	0.052	0.105507	1	0.213195	0.671223	2.05246	0.15196	1	ENSMUSG00000063317	ECs
Six5	ECKO	WT	1.05798	0.0813094	0.021	0.011	0.00255095	1	0.0139325	1.85597	2.05086	0.15212	1		ECs
Trappc2l	ECKO	WT	0.893422	-0.162587	0.083	0.114	0.000454807	1	0.00377185	2.42345	2.04313	0.152895	1	ENSMUSG00000015013	ECs
Ak3	ECKO	WT	0.882647	-0.180092	0.135	0.177	6.13833e-05	0.814004	0.000799482	3.09719	2.04222	0.152986	1	ENSMUSG00000024782	ECs
Raph1	ECKO	WT	0.929433	-0.105578	0.071	0.089	0.0297822	1	0.0857265	1.06688	2.04218	0.15299	1	ENSMUSG00000026014	ECs
Nav2	ECKO	WT	1.11271	0.154073	0.219	0.184	0.00084861	1	0.00616626	2.20998	2.04129	0.15308	1	ENSMUSG00000052512	ECs
Atp2b4	ECKO	WT	1.04374	0.0617639	0.064	0.056	0.0410058	1	0.106791	0.971467	2.04061	0.153148	1	ENSMUSG00000026463	ECs
Adamts1	ECKO	WT	0.892906	-0.163419	0.113	0.144	0.00376704	1	0.0189008	1.72352	2.03833	0.153378	1	ENSMUSG00000022893	ECs
Tex10	ECKO	WT	1.04862	0.0684915	0.06	0.05	0.145411	1	0.268452	0.571133	2.03365	0.15385	1	ENSMUSG00000028345	ECs
Cdk13	ECKO	WT	1.04629	0.065285	0.202	0.189	0.00264503	1	0.0143577	1.84292	2.03252	0.153965	1	ENSMUSG00000041297	ECs
Sec14l1	ECKO	WT	0.922575	-0.116262	0.211	0.242	0.0442999	1	0.113541	0.944847	2.02776	0.154448	1	ENSMUSG00000020823	ECs
Tmem250-ps	ECKO	WT	0.916879	-0.125196	0.05	0.07	0.018839	1	0.0611478	1.21362	2.02774	0.15445	1	ENSMUSG00000087679	ECs
Sppl2b	ECKO	WT	1.0444	0.0626738	0.019	0.012	0.0224665	1	0.0691714	1.16007	2.02623	0.154604	1	ENSMUSG00000035206	ECs
Ccdc117	ECKO	WT	0.939501	-0.0900337	0.048	0.061	0.12418	1	0.240855	0.618245	2.02105	0.155132	1	ENSMUSG00000020482	ECs
Sidt2	ECKO	WT	1.01977	0.0282371	0.056	0.053	0.0352211	1	0.0969221	1.01358	2.01886	0.155356	1	ENSMUSG00000034908	ECs
Lhfpl2	ECKO	WT	1.06749	0.0942164	0.293	0.269	0.00209255	1	0.0122136	1.91316	2.01853	0.155389	1	ENSMUSG00000045312	ECs
Vrk2	ECKO	WT	1.04212	0.0595223	0.056	0.048	0.129581	1	0.247768	0.605955	2.01785	0.155459	1	ENSMUSG00000064090	ECs
Pak1ip1	ECKO	WT	0.874429	-0.193587	0.139	0.185	3.09364e-06	0.0410248	6.64773e-05	4.17733	2.01705	0.155541	1	ENSMUSG00000038683	ECs
Oser1	ECKO	WT	0.896279	-0.15798	0.046	0.071	0.000547578	1	0.00436384	2.36013	2.01637	0.155611	1	ENSMUSG00000035399	ECs
Sc5d	ECKO	WT	0.898445	-0.154499	0.049	0.073	0.000614155	1	0.00478514	2.32011	2.01323	0.155933	1	ENSMUSG00000032018	ECs
Mrpl24	ECKO	WT	0.902832	-0.14747	0.102	0.131	0.0044906	1	0.0215682	1.66619	2.01285	0.155973	1	ENSMUSG00000019710	ECs
Armcx1	ECKO	WT	0.952815	-0.0697325	0.023	0.033	0.100977	1	0.206263	0.685578	2.01117	0.156144	1	ENSMUSG00000033460	ECs
Tmx1	ECKO	WT	0.914418	-0.129074	0.078	0.1	0.0276106	1	0.0809517	1.09177	2.0108	0.156183	1	ENSMUSG00000021072	ECs
Slc4a7	ECKO	WT	1.05228	0.0735202	0.06	0.05	0.180221	1	0.307834	0.511684	2.00892	0.156376	1	ENSMUSG00000021733	ECs
Laptm4b	ECKO	WT	0.929593	-0.105329	0.063	0.081	0.0458812	1	0.116487	0.933721	2.00855	0.156415	1	ENSMUSG00000022257	ECs
Dalrd3	ECKO	WT	0.961981	-0.0559193	0.017	0.025	0.159135	1	0.286997	0.542123	2.00624	0.156653	1	ENSMUSG00000019039	ECs
Ctns	ECKO	WT	0.987931	-0.0175182	0.022	0.025	0.426312	1	0.572574	0.242168	2.00584	0.156695	1	ENSMUSG00000005949	ECs
Sept2	ECKO	WT	1.047	0.0662678	0.064	0.056	0.00120497	1	0.00808716	2.0922	2.00277	0.157012	1	ENSMUSG00000026276	ECs
Man2a1	ECKO	WT	0.904445	-0.144895	0.167	0.202	0.00399032	1	0.0197985	1.70337	2.00116	0.157178	1	ENSMUSG00000024085	ECs
Pou6f1	ECKO	WT	1.01195	0.0171378	0.032	0.03	0.116001	1	0.229015	0.640136	1.99921	0.157381	1	ENSMUSG00000009739	ECs
G6pc3	ECKO	WT	1.06166	0.0863221	0.036	0.025	0.0537218	1	0.130048	0.885895	1.99864	0.15744	1	ENSMUSG00000034793	ECs
Smim26	ECKO	WT	0.914672	-0.128674	0.076	0.098	0.015926	1	0.0543195	1.26504	1.99814	0.157493	1	ENSMUSG00000074754	ECs
Coq6	ECKO	WT	0.932724	-0.100477	0.006	0.019	5.96455e-05	0.790959	0.000782812	3.10634	1.99706	0.157604	1	ENSMUSG00000021235	ECs
Adrb2	ECKO	WT	0.931373	-0.102569	0.031	0.046	0.0169237	1	0.0568884	1.24498	1.99568	0.157749	1	ENSMUSG00000045730	ECs
Decr1	ECKO	WT	1.07943	0.110269	0.066	0.049	0.0508415	1	0.1249	0.903438	1.99559	0.157757	1	ENSMUSG00000028223	ECs
Usp1	ECKO	WT	0.912979	-0.131346	0.08	0.104	0.00269925	1	0.0145625	1.83676	1.99539	0.157778	1	ENSMUSG00000028560	ECs
Rnf20	ECKO	WT	1.05051	0.0710937	0.121	0.11	0.035355	1	0.0972097	1.01229	1.99357	0.157968	1	ENSMUSG00000028309	ECs
Tmem176b	ECKO	WT	0.916928	-0.12512	0.096	0.12	0.014941	1	0.0517057	1.28646	1.99159	0.158175	1	ENSMUSG00000029810	ECs
Ank	ECKO	WT	0.914428	-0.129058	0.116	0.143	0.0134108	1	0.0475336	1.323	1.99081	0.158256	1	ENSMUSG00000022265	ECs
Rassf4	ECKO	WT	1.04601	0.0648973	0.03	0.022	0.133257	1	0.252086	0.598451	1.98867	0.15848	1	ENSMUSG00000042129	ECs
Sh3tc2	ECKO	WT	0.928249	-0.107417	0.063	0.08	0.0726163	1	0.163603	0.78621	1.9885	0.158498	1	ENSMUSG00000045629	ECs
Fam120c	ECKO	WT	1.05257	0.0739207	0.056	0.048	0.000505301	1	0.00410086	2.38713	1.98765	0.158586	1	ENSMUSG00000025262	ECs
Gm17066	ECKO	WT	1.04129	0.0583729	0.024	0.017	0.149022	1	0.273245	0.563448	1.98703	0.158652	1	ENSMUSG00000091509	ECs
Rps19bp1	ECKO	WT	0.902362	-0.148221	0.042	0.065	5.63285e-06	0.0746972	0.000110677	3.95594	1.98698	0.158657	1	ENSMUSG00000051518	ECs
Megf6	ECKO	WT	1.0673	0.0939666	0.116	0.1	0.117339	1	0.23066	0.637027	1.98651	0.158706	1	ENSMUSG00000057751	ECs
Tmem128	ECKO	WT	0.894132	-0.16144	0.093	0.125	4.37467e-05	0.580125	0.000608595	3.21567	1.98395	0.158975	1	ENSMUSG00000067365	ECs
Slc35f5	ECKO	WT	0.954531	-0.0671359	0.045	0.057	0.00208197	1	0.0121787	1.9144	1.98221	0.159158	1	ENSMUSG00000026342	ECs
Cox17	ECKO	WT	0.865009	-0.209212	0.253	0.322	4.60514e-09	6.10688e-05	2.81852e-07	6.54998	1.97821	0.15958	1	ENSMUSG00000046516	ECs
Psmg2	ECKO	WT	0.90492	-0.144138	0.049	0.072	0.0022677	1	0.0129732	1.88695	1.97668	0.159741	1	ENSMUSG00000024537	ECs
Mon1b	ECKO	WT	0.932228	-0.101245	0.004	0.016	8.23768e-05	1	0.0010238	2.98978	1.97524	0.159892	1	ENSMUSG00000078908	ECs
Usp24	ECKO	WT	1.09127	0.126008	0.117	0.095	0.00720371	1	0.0302976	1.51859	1.97436	0.159986	1	ENSMUSG00000028514	ECs
Mtss1	ECKO	WT	1.06622	0.0925118	0.396	0.371	1.14845e-07	0.00152295	4.25406e-06	5.3712	1.97417	0.160006	1	ENSMUSG00000022353	ECs
Nckap5	ECKO	WT	1.14653	0.197279	0.125	0.093	1.94588e-05	0.258043	0.000306829	3.5131	1.97323	0.160105	1	ENSMUSG00000049690	ECs
1600010M07Rik	ECKO	WT	0.957003	-0.0634051	0.02	0.028	0.167681	1	0.291775	0.534952	1.97045	0.1604	1	ENSMUSG00000101585	ECs
Lrwd1	ECKO	WT	0.948863	-0.075728	0.017	0.027	0.0492626	1	0.122271	0.912676	1.97	0.160448	1	ENSMUSG00000029703	ECs
Myef2	ECKO	WT	1.05057	0.0711679	0.09	0.08	0.0359481	1	0.0984371	1.00684	1.9694	0.160511	1	ENSMUSG00000027201	ECs
Acp2	ECKO	WT	1.03682	0.0521661	0.04	0.034	0.00796753	1	0.0327316	1.48503	1.96856	0.160601	1	ENSMUSG00000002103	ECs
Cep68	ECKO	WT	1.0722	0.100579	0.123	0.105	0.0614289	1	0.143924	0.841868	1.96575	0.160899	1	ENSMUSG00000044066	ECs
Ccser1	ECKO	WT	1.08348	0.115666	0.094	0.075	0.0455294	1	0.115819	0.936219	1.96375	0.161113	1	ENSMUSG00000039578	ECs
Chn2	ECKO	WT	1.09734	0.134012	0.423	0.381	1.51484e-07	0.00200882	5.30033e-06	5.2757	1.96321	0.16117	1	ENSMUSG00000004633	ECs
Prpf8	ECKO	WT	1.04034	0.0570593	0.189	0.178	0.0485052	1	0.120998	0.917221	1.96185	0.161315	1	ENSMUSG00000020850	ECs
Zfp984	ECKO	WT	1.04087	0.0577968	0.023	0.016	0.0376884	1	0.101773	0.992367	1.95936	0.161581	1	ENSMUSG00000078495	ECs
Prkci	ECKO	WT	1.04476	0.0631707	0.052	0.044	0.0058208	1	0.0258157	1.58812	1.95898	0.161622	1	ENSMUSG00000037643	ECs
Chst2	ECKO	WT	0.917372	-0.124421	0.004	0.02	4.28778e-07	0.00568602	1.28643e-05	4.89061	1.95599	0.161943	1	ENSMUSG00000033350	ECs
Eno1	ECKO	WT	0.844448	-0.243919	0.117	0.169	2.55385e-06	0.0338666	5.71448e-05	4.24302	1.95584	0.161959	1	ENSMUSG00000063524	ECs
Serpine2	ECKO	WT	0.972109	-0.0408095	0.028	0.033	0.350128	1	0.504788	0.296891	1.95496	0.162054	1	ENSMUSG00000026249	ECs
Spcs3	ECKO	WT	0.935009	-0.0969483	0.054	0.069	0.1064	1	0.214629	0.668312	1.95487	0.162063	1	ENSMUSG00000054408	ECs
Gk5	ECKO	WT	1.05117	0.0719981	0.049	0.039	0.0781419	1	0.171593	0.765501	1.9522	0.16235	1	ENSMUSG00000041440	ECs
Yars	ECKO	WT	1.02325	0.0331526	0.039	0.035	0.138454	1	0.259204	0.586358	1.95089	0.162492	1	ENSMUSG00000028811	ECs
Sgpp2	ECKO	WT	0.865541	-0.208325	0.305	0.38	5.18504e-08	0.000687588	2.24702e-06	5.64839	1.94922	0.162671	1	ENSMUSG00000032908	ECs
Wdpcp	ECKO	WT	0.931308	-0.10267	0.036	0.05	0.0583531	1	0.138084	0.859858	1.94813	0.162789	1	ENSMUSG00000020319	ECs
Cnot2	ECKO	WT	1.0515	0.0724527	0.181	0.166	0.0454755	1	0.115704	0.936651	1.94791	0.162812	1	ENSMUSG00000020166	ECs
Disp1	ECKO	WT	1.09628	0.132617	0.056	0.038	0.00267203	1	0.0144697	1.83954	1.94782	0.162822	1	ENSMUSG00000030768	ECs
Lamtor4	ECKO	WT	0.897084	-0.156686	0.108	0.14	0.000426282	1	0.00358982	2.44493	1.94605	0.163013	1	ENSMUSG00000050552	ECs
Pitpnm2	ECKO	WT	1.0663	0.0926126	0.085	0.071	0.0464798	1	0.117673	0.929325	1.94376	0.163261	1	ENSMUSG00000029406	ECs
Atp2c1	ECKO	WT	0.888768	-0.170122	0.195	0.242	0.000108002	1	0.0012568	2.90074	1.94353	0.163286	1	ENSMUSG00000032570	ECs
Arl4a	ECKO	WT	0.878798	-0.186396	0.406	0.484	8.18364e-07	0.0108523	2.24576e-05	4.64864	1.94185	0.163468	1	ENSMUSG00000047446	ECs
Plscr2	ECKO	WT	0.917768	-0.123798	0.084	0.107	0.00846348	1	0.0341034	1.4672	1.93937	0.163737	1	ENSMUSG00000032372	ECs
Rassf8	ECKO	WT	1.05033	0.0708446	0.155	0.143	0.00385363	1	0.0192696	1.71513	1.93833	0.16385	1	ENSMUSG00000030259	ECs
Nudt3	ECKO	WT	0.896031	-0.15838	0.072	0.1	0.000348612	1	0.00308196	2.51117	1.9352	0.164191	1	ENSMUSG00000024213	ECs
Ntn1	ECKO	WT	1.04867	0.0685663	0.054	0.046	0.0288649	1	0.0837406	1.07706	1.93484	0.16423	1	ENSMUSG00000020902	ECs
Faap20	ECKO	WT	1.05294	0.0744287	0.049	0.039	0.0499151	1	0.12347	0.908437	1.93306	0.164424	1	ENSMUSG00000073684	ECs
Hspe1	ECKO	WT	0.910002	-0.136058	0.132	0.163	0.000680232	1	0.00511079	2.29151	1.93289	0.164443	1	ENSMUSG00000073676	ECs
Gm12743	ECKO	WT	1.06606	0.0922822	0.029	0.018	0.00147949	1	0.00937838	2.02787	1.93229	0.164509	1	ENSMUSG00000084968	ECs
Ap1g1	ECKO	WT	1.06092	0.0853096	0.139	0.126	0.000528452	1	0.00423688	2.37295	1.93126	0.164621	1	ENSMUSG00000031731	ECs
Tmem126a	ECKO	WT	0.932628	-0.100627	0.052	0.068	0.0784927	1	0.171593	0.765501	1.92866	0.164905	1	ENSMUSG00000030615	ECs
Stoml2	ECKO	WT	0.916562	-0.125695	0.055	0.075	0.0240787	1	0.0731685	1.13568	1.92607	0.165189	1	ENSMUSG00000028455	ECs
Fbxo9	ECKO	WT	1.04839	0.0681763	0.097	0.086	0.00758631	1	0.031507	1.50159	1.92563	0.165237	1	ENSMUSG00000001366	ECs
Baiap2l1	ECKO	WT	0.92444	-0.113349	0.082	0.102	0.0390372	1	0.102856	0.987771	1.92395	0.165422	1	ENSMUSG00000038859	ECs
Brdt	ECKO	WT	1.0532	0.074783	0.025	0.016	0.0693474	1	0.158118	0.801018	1.92327	0.165497	1	ENSMUSG00000029279	ECs
Khnyn	ECKO	WT	1.04994	0.0703106	0.066	0.056	0.207042	1	0.342604	0.465208	1.92198	0.165639	1	ENSMUSG00000047153	ECs
Chordc1	ECKO	WT	0.891803	-0.165203	0.097	0.13	0.00089702	1	0.00642646	2.19203	1.91965	0.165896	1	ENSMUSG00000001774	ECs
Cyp20a1	ECKO	WT	0.937113	-0.0937049	0.053	0.069	0.0144344	1	0.0503193	1.29827	1.91703	0.166185	1	ENSMUSG00000049439	ECs
Aasdh	ECKO	WT	0.959362	-0.0598522	0.006	0.014	0.00063616	1	0.00484609	2.31461	1.9159	0.166309	1	ENSMUSG00000055923	ECs
Ndufa8	ECKO	WT	1.06831	0.0953261	0.25	0.229	1.98409e-06	0.026311	4.59983e-05	4.33726	1.91525	0.166381	1	ENSMUSG00000026895	ECs
Tut4	ECKO	WT	1.0499	0.0702547	0.19	0.178	0.000785096	1	0.00578397	2.23777	1.91332	0.166594	1	ENSMUSG00000034610	ECs
Tgfbr2	ECKO	WT	1.04218	0.0596106	0.465	0.45	4.05674e-09	5.37964e-05	2.70334e-07	6.5681	1.90972	0.166994	1	ENSMUSG00000032440	ECs
Zcchc3	ECKO	WT	1.0423	0.0597691	0.02	0.013	0.0558256	1	0.133749	0.873708	1.90867	0.167111	1	ENSMUSG00000074682	ECs
Thap12	ECKO	WT	0.928532	-0.106976	0.081	0.1	0.0540605	1	0.130606	0.884037	1.90675	0.167325	1	ENSMUSG00000030753	ECs
Axin1	ECKO	WT	1.04227	0.0597358	0.058	0.05	0.13177	1	0.250219	0.60168	1.906	0.167408	1	ENSMUSG00000024182	ECs
Nsd1	ECKO	WT	1.07621	0.105962	0.334	0.304	0.000780396	1	0.00575895	2.23966	1.90532	0.167484	1	ENSMUSG00000021488	ECs
Gmnn	ECKO	WT	0.917821	-0.123715	0.038	0.057	0.00228775	1	0.013071	1.88369	1.90458	0.167567	1	ENSMUSG00000006715	ECs
Runx1t1	ECKO	WT	1.056	0.0786067	0.081	0.069	0.196319	1	0.32842	0.48357	1.90452	0.167573	1	ENSMUSG00000006586	ECs
Ptdss1	ECKO	WT	1.03281	0.0465725	0.071	0.065	0.0298155	1	0.085785	1.06659	1.90446	0.16758	1	ENSMUSG00000021518	ECs
Cox6b1	ECKO	WT	0.875019	-0.192614	0.392	0.472	2.4191e-07	0.00320797	7.76748e-06	5.10972	1.90326	0.167713	1	ENSMUSG00000036751	ECs
Psph	ECKO	WT	0.966506	-0.0491493	0.025	0.032	0.404774	1	0.551553	0.258413	1.90265	0.167782	1	ENSMUSG00000029446	ECs
Casp8	ECKO	WT	0.913404	-0.130675	0.093	0.119	0.000915432	1	0.00651191	2.18629	1.90126	0.167937	1	ENSMUSG00000026029	ECs
Sec22b	ECKO	WT	0.916465	-0.125848	0.074	0.097	0.00275307	1	0.0148036	1.82963	1.899	0.16819	1	ENSMUSG00000027879	ECs
Irf6	ECKO	WT	1.05049	0.0710603	0.036	0.027	0.132246	1	0.25078	0.600706	1.89811	0.16829	1	ENSMUSG00000026638	ECs
Naa16	ECKO	WT	0.940874	-0.0879261	0.072	0.087	0.14524	1	0.268285	0.571403	1.8981	0.168291	1	ENSMUSG00000022020	ECs
Cp	ECKO	WT	1.06684	0.0933484	0.328	0.306	6.14514e-06	0.0814907	0.000117932	3.92837	1.89803	0.168299	1	ENSMUSG00000003617	ECs
Ruvbl1	ECKO	WT	0.929156	-0.106007	0.071	0.09	0.0189915	1	0.0611478	1.21362	1.89691	0.168425	1	ENSMUSG00000030079	ECs
Ncoa7	ECKO	WT	1.05538	0.0777681	0.122	0.109	0.122388	1	0.238315	0.622848	1.89583	0.168546	1	ENSMUSG00000039697	ECs
Tbc1d16	ECKO	WT	1.0643	0.0899066	0.038	0.027	0.011809	1	0.0430691	1.36583	1.89338	0.168822	1	ENSMUSG00000039976	ECs
Trmt10b	ECKO	WT	0.94423	-0.0827893	0.024	0.035	0.0356118	1	0.0977045	1.01009	1.88852	0.169369	1	ENSMUSG00000035601	ECs
Usp28	ECKO	WT	1.0237	0.033797	0.025	0.021	0.574918	1	0.713656	0.146511	1.88418	0.16986	1	ENSMUSG00000032267	ECs
Cep78	ECKO	WT	0.961593	-0.0565023	0.015	0.023	0.182883	1	0.311117	0.507076	1.88219	0.170085	1	ENSMUSG00000041491	ECs
Anapc13	ECKO	WT	1.03468	0.0491879	0.16	0.153	0.000159694	1	0.00170371	2.76861	1.882	0.170108	1	ENSMUSG00000035048	ECs
Cdk2ap2	ECKO	WT	0.902302	-0.148318	0.062	0.087	0.00197305	1	0.0116911	1.93215	1.8775	0.170619	1	ENSMUSG00000024856	ECs
Ssna1	ECKO	WT	0.894904	-0.160195	0.112	0.147	0.000152775	1	0.00164662	2.78341	1.8742	0.170995	1	ENSMUSG00000026966	ECs
Aip	ECKO	WT	0.919421	-0.121203	0.083	0.104	0.0418311	1	0.108578	0.96426	1.87365	0.171057	1	ENSMUSG00000024847	ECs
Tmtc4	ECKO	WT	0.937321	-0.0933844	0.063	0.079	0.0686803	1	0.156998	0.804106	1.87253	0.171185	1	ENSMUSG00000041594	ECs
Fry	ECKO	WT	0.865292	-0.208741	0.618	0.733	4.17001e-16	5.52984e-12	1.62642e-13	12.7888	1.87231	0.171211	1	ENSMUSG00000056602	ECs
Pygb	ECKO	WT	1.0695	0.0969348	0.048	0.035	0.0122933	1	0.0444806	1.35183	1.86978	0.1715	1	ENSMUSG00000033059	ECs
Pld2	ECKO	WT	1.03459	0.0490534	0.055	0.048	0.448075	1	0.594167	0.226092	1.86813	0.171689	1	ENSMUSG00000020828	ECs
Abt1	ECKO	WT	0.931503	-0.102367	0.039	0.054	0.0138007	1	0.0485441	1.31386	1.86723	0.171793	1	ENSMUSG00000036376	ECs
Spata7	ECKO	WT	1.02113	0.0301709	0.03	0.027	0.482457	1	0.629277	0.201158	1.86655	0.17187	1	ENSMUSG00000021007	ECs
Npnt	ECKO	WT	1.03143	0.0446449	0.029	0.025	0.0417542	1	0.10842	0.964889	1.86178	0.172419	1	ENSMUSG00000040998	ECs
Dtx2	ECKO	WT	0.945766	-0.080445	0.008	0.019	0.0111419	1	0.0411681	1.38544	1.86075	0.172539	1	ENSMUSG00000004947	ECs
Miga1	ECKO	WT	0.939381	-0.0902176	0.051	0.065	0.134852	1	0.25445	0.594397	1.85328	0.173402	1	ENSMUSG00000054942	ECs
Mcc	ECKO	WT	1.04427	0.0625005	0.518	0.502	1.07896e-07	0.00143081	4.06481e-06	5.39096	1.8522	0.173528	1	ENSMUSG00000071856	ECs
Fam53c	ECKO	WT	0.955639	-0.0654617	0.026	0.035	0.195197	1	0.326872	0.485622	1.85216	0.173532	1	ENSMUSG00000034300	ECs
Arhgef12	ECKO	WT	1.06667	0.0931083	0.55	0.515	7.65979e-07	0.0101577	2.1206e-05	4.67354	1.85187	0.173566	1	ENSMUSG00000059495	ECs
Gramd1b	ECKO	WT	1.05121	0.0720546	0.012	0.004	0.00626195	1	0.027126	1.56661	1.84982	0.173804	1	ENSMUSG00000040111	ECs
Abi3	ECKO	WT	1.04413	0.0623023	0.033	0.025	0.184174	1	0.312798	0.504736	1.84624	0.174221	1	ENSMUSG00000018381	ECs
Adgre5	ECKO	WT	0.887912	-0.171511	0.311	0.371	0.000118761	1	0.001353	2.8687	1.84541	0.174318	1	ENSMUSG00000002885	ECs
Hmces	ECKO	WT	0.99961	-0.000562592	0.03	0.031	0.518328	1	0.661163	0.179691	1.84392	0.174492	1	ENSMUSG00000030060	ECs
Secisbp2	ECKO	WT	1.0234	0.0333655	0.063	0.059	0.144769	1	0.267695	0.57236	1.84064	0.174876	1	ENSMUSG00000035139	ECs
Cadps2	ECKO	WT	1.03771	0.0533994	0.062	0.055	0.0421906	1	0.109254	0.961563	1.83985	0.174968	1	ENSMUSG00000017978	ECs
Ptges	ECKO	WT	1.04413	0.0623017	0.029	0.021	0.18157	1	0.309404	0.509474	1.83962	0.174996	1	ENSMUSG00000050737	ECs
Sacm1l	ECKO	WT	0.906527	-0.141577	0.108	0.135	0.0173269	1	0.0579062	1.23727	1.83866	0.175108	1	ENSMUSG00000025240	ECs
Rab4b	ECKO	WT	1.04501	0.0635135	0.075	0.066	0.0203718	1	0.0644749	1.19061	1.83824	0.175157	1	ENSMUSG00000053291	ECs
Slc10a3	ECKO	WT	1.03201	0.0454556	0.028	0.023	0.0276927	1	0.0811415	1.09076	1.8375	0.175245	1	ENSMUSG00000032806	ECs
Eef2kmt	ECKO	WT	1.06395	0.0894282	0.037	0.026	0.013782	1	0.0484912	1.31434	1.83737	0.17526	1	ENSMUSG00000022544	ECs
Pank3	ECKO	WT	0.898149	-0.154973	0.093	0.123	0.00194411	1	0.0115687	1.93671	1.834	0.175655	1	ENSMUSG00000018846	ECs
Syf2	ECKO	WT	0.887588	-0.172038	0.284	0.341	6.4783e-05	0.859088	0.000839404	3.07603	1.83384	0.175675	1	ENSMUSG00000028821	ECs
Alkbh6	ECKO	WT	0.917625	-0.124024	0.031	0.049	0.00282761	1	0.0151353	1.82001	1.83219	0.175869	1	ENSMUSG00000042831	ECs
Dnah2os	ECKO	WT	0.950621	-0.0730572	0.01	0.019	0.0239333	1	0.0727769	1.13801	1.83165	0.175933	1	ENSMUSG00000086591	ECs
Trim12c	ECKO	WT	1.05057	0.0711739	0.107	0.096	0.00903545	1	0.0358191	1.44589	1.83155	0.175945	1	ENSMUSG00000057143	ECs
D6Wsu163e	ECKO	WT	0.962495	-0.0551497	0.017	0.024	0.245719	1	0.39009	0.408835	1.83131	0.175973	1	ENSMUSG00000030347	ECs
Btd	ECKO	WT	1.01138	0.0163191	0.04	0.039	0.0265234	1	0.0784754	1.10527	1.83112	0.175995	1	ENSMUSG00000021900	ECs
Nim1k	ECKO	WT	1.05343	0.0750973	0.028	0.019	0.0961121	1	0.198682	0.701842	1.83068	0.176047	1	ENSMUSG00000095930	ECs
Grap	ECKO	WT	0.878729	-0.186509	0.188	0.238	0.000169764	1	0.00175194	2.75648	1.83016	0.176109	1	ENSMUSG00000004837	ECs
Hsf1	ECKO	WT	0.953014	-0.0694306	0.047	0.058	0.0362547	1	0.0990878	1.00398	1.82643	0.176549	1	ENSMUSG00000022556	ECs
1110059G10Rik	ECKO	WT	0.918024	-0.123397	0.08	0.103	0.00820721	1	0.0333954	1.47631	1.82579	0.176625	1	ENSMUSG00000032551	ECs
Zkscan8	ECKO	WT	1.02343	0.0334119	0.047	0.042	0.614552	1	0.749574	0.125186	1.82539	0.176673	1	ENSMUSG00000063894	ECs
Calcrl	ECKO	WT	1.07354	0.102378	0.35	0.319	0.00318532	1	0.0165909	1.78013	1.82429	0.176803	1	ENSMUSG00000059588	ECs
Klhl28	ECKO	WT	0.940925	-0.0878483	0.054	0.068	0.138186	1	0.258862	0.586931	1.82034	0.177273	1	ENSMUSG00000020948	ECs
Slc25a45	ECKO	WT	0.959906	-0.0590353	0.019	0.027	0.118388	1	0.232309	0.633935	1.81976	0.177342	1	ENSMUSG00000024818	ECs
Ccdc30	ECKO	WT	0.992292	-0.0111637	0	0.001	0.079177	1	0.171593	0.765501	1.81909	0.177422	1	ENSMUSG00000028637	ECs
Casp2	ECKO	WT	1.04981	0.0701258	0.038	0.028	0.18925	1	0.319212	0.49592	1.81719	0.177648	1	ENSMUSG00000029863	ECs
Ifit3b	ECKO	WT	0.930286	-0.104253	0.032	0.047	0.0165105	1	0.0558678	1.25284	1.81518	0.177888	1	ENSMUSG00000062488	ECs
Tmem178b	ECKO	WT	0.968393	-0.0463347	0.003	0.009	0.0486634	1	0.121256	0.916296	1.81172	0.178302	1	ENSMUSG00000057716	ECs
Rcn3	ECKO	WT	1.06037	0.0845694	0.057	0.046	0.0572421	1	0.13611	0.866109	1.81038	0.178463	1	ENSMUSG00000019539	ECs
St6galnac3	ECKO	WT	1.04806	0.0677277	0.667	0.643	2.53534e-06	0.0336211	5.68885e-05	4.24498	1.81024	0.178479	1	ENSMUSG00000052544	ECs
Fam53a	ECKO	WT	1.04215	0.0595633	0.064	0.055	0.361021	1	0.517511	0.28608	1.80728	0.178835	1	ENSMUSG00000037339	ECs
Terf2ip	ECKO	WT	0.918906	-0.122011	0.048	0.066	0.0231942	1	0.0709523	1.14903	1.80487	0.179125	1	ENSMUSG00000033430	ECs
Pigk	ECKO	WT	1.02969	0.0422137	0.083	0.077	0.168108	1	0.292402	0.534019	1.80328	0.179317	1	ENSMUSG00000039047	ECs
Itga2b	ECKO	WT	1.04092	0.0578617	0.017	0.011	0.00148379	1	0.00939211	2.02724	1.8015	0.179532	1		ECs
Cep57l1	ECKO	WT	0.910132	-0.135852	0.024	0.042	0.00183167	1	0.0110465	1.95678	1.80095	0.179597	1	ENSMUSG00000019813	ECs
Celf2	ECKO	WT	1.08495	0.117626	0.126	0.107	0.00182433	1	0.0110216	1.95775	1.80039	0.179665	1	ENSMUSG00000002107	ECs
Knop1	ECKO	WT	1.08055	0.11177	0.205	0.18	0.00604549	1	0.0265518	1.57591	1.79969	0.17975	1	ENSMUSG00000030980	ECs
Cstb	ECKO	WT	0.896186	-0.158129	0.154	0.194	9.12344e-05	1	0.0011059	2.95628	1.79841	0.179905	1	ENSMUSG00000005054	ECs
Dipk2b	ECKO	WT	1.08025	0.111371	0.209	0.183	0.0362738	1	0.0991196	1.00384	1.79814	0.179937	1	ENSMUSG00000037358	ECs
Cables2	ECKO	WT	1.05467	0.0767869	0.06	0.049	0.0146669	1	0.0509174	1.29313	1.79703	0.180072	1	ENSMUSG00000038990	ECs
Slc30a1	ECKO	WT	0.889687	-0.16863	0.371	0.438	1.52471e-05	0.202191	0.000251795	3.59895	1.79649	0.180137	1	ENSMUSG00000037434	ECs
Grik1	ECKO	WT	0.877292	-0.188871	0.109	0.147	0.000495664	1	0.00404741	2.39282	1.79604	0.180191	1	ENSMUSG00000022935	ECs
Rrp1	ECKO	WT	0.856003	-0.224312	0.17	0.229	5.14119e-08	0.000681773	2.23532e-06	5.65066	1.79424	0.180411	1	ENSMUSG00000061032	ECs
Rbbp5	ECKO	WT	0.943358	-0.0841222	0.036	0.048	0.135352	1	0.255284	0.592976	1.79317	0.180541	1	ENSMUSG00000026439	ECs
Fgf14	ECKO	WT	1.03207	0.0455468	0.052	0.047	0.299238	1	0.45129	0.345544	1.79291	0.180572	1	ENSMUSG00000025551	ECs
Sp3os	ECKO	WT	1.04907	0.0691081	0.056	0.046	0.271324	1	0.420232	0.376511	1.7918	0.180707	1	ENSMUSG00000063714	ECs
Stox1	ECKO	WT	0.944407	-0.0825191	0.01	0.02	0.0135982	1	0.0480483	1.31832	1.79046	0.18087	1	ENSMUSG00000036923	ECs
Tsc22d4	ECKO	WT	1.02631	0.0374661	0.068	0.063	0.280133	1	0.430207	0.366322	1.78925	0.181018	1	ENSMUSG00000029723	ECs
Zfp281	ECKO	WT	0.935216	-0.0966286	0.046	0.061	0.033083	1	0.0923802	1.03442	1.78742	0.181241	1	ENSMUSG00000041483	ECs
Maob	ECKO	WT	0.887385	-0.172368	0.09	0.123	0.000366869	1	0.00320724	2.49387	1.78714	0.181275	1	ENSMUSG00000040147	ECs
Nacc2	ECKO	WT	1.03571	0.0506159	0.069	0.061	0.261138	1	0.408127	0.389205	1.78586	0.181431	1	ENSMUSG00000026932	ECs
Fpgt	ECKO	WT	0.965896	-0.0500597	0.017	0.023	0.315319	1	0.46914	0.328697	1.78387	0.181675	1	ENSMUSG00000053870	ECs
Pmaip1	ECKO	WT	0.947518	-0.077774	0.026	0.037	0.122112	1	0.237996	0.62343	1.78358	0.18171	1	ENSMUSG00000024521	ECs
Ccdc125	ECKO	WT	1.03552	0.0503579	0.036	0.03	0.0736836	1	0.165473	0.781273	1.78356	0.181713	1	ENSMUSG00000048924	ECs
Slbp	ECKO	WT	0.937713	-0.0927817	0.032	0.046	0.0309523	1	0.0880669	1.05519	1.78168	0.181943	1	ENSMUSG00000004642	ECs
Arl8a	ECKO	WT	0.925816	-0.111202	0.062	0.08	0.0510864	1	0.125362	0.901834	1.78167	0.181944	1	ENSMUSG00000026426	ECs
9130017K11Rik	ECKO	WT	0.94869	-0.0759918	0.02	0.03	0.0280189	1	0.0818771	1.08684	1.78018	0.182127	1	ENSMUSG00000055134	ECs
Itpr2	ECKO	WT	1.07497	0.104292	0.271	0.246	9.34475e-06	0.123921	0.000170221	3.76899	1.77706	0.182511	1	ENSMUSG00000030287	ECs
Psme4	ECKO	WT	1.04023	0.0569038	0.155	0.146	0.0174104	1	0.0581414	1.23551	1.77626	0.182609	1	ENSMUSG00000040850	ECs
Pak4	ECKO	WT	0.945969	-0.0801359	0.028	0.04	0.0437931	1	0.112481	0.94892	1.77565	0.182684	1	ENSMUSG00000030602	ECs
Stox2	ECKO	WT	1.09195	0.126905	0.388	0.35	1.35807e-06	0.0180094	3.3916e-05	4.4696	1.77234	0.183093	1	ENSMUSG00000038143	ECs
Rcor3	ECKO	WT	1.04776	0.0673021	0.076	0.067	0.0330215	1	0.0922861	1.03486	1.77089	0.183272	1	ENSMUSG00000037395	ECs
Leo1	ECKO	WT	0.965072	-0.0512916	0.04	0.047	0.347225	1	0.501918	0.299367	1.76907	0.183497	1	ENSMUSG00000042487	ECs
Proser1	ECKO	WT	1.07367	0.102553	0.051	0.037	0.0124191	1	0.0448256	1.34847	1.76743	0.183701	1	ENSMUSG00000049504	ECs
Hectd3	ECKO	WT	0.954126	-0.067748	0.021	0.03	0.151644	1	0.276872	0.55772	1.76533	0.183961	1	ENSMUSG00000046861	ECs
mt-Nd3	ECKO	WT	0.916108	-0.12641	0.762	0.829	8.07828e-16	1.07126e-11	2.97572e-13	12.5264	1.76249	0.184314	1	ENSMUSG00000064360	ECs
Stx17	ECKO	WT	1.03692	0.052311	0.083	0.076	0.050704	1	0.124724	0.904051	1.76033	0.184583	1	ENSMUSG00000061455	ECs
Ppp1r15b	ECKO	WT	0.956767	-0.06376	0.06	0.07	0.385831	1	0.531144	0.274788	1.75842	0.184821	1	ENSMUSG00000046062	ECs
Mrpl19	ECKO	WT	0.955199	-0.0661265	0.026	0.035	0.115858	1	0.2288	0.640545	1.75729	0.184962	1	ENSMUSG00000030045	ECs
Tfap4	ECKO	WT	0.927418	-0.108708	0.007	0.02	0.000233971	1	0.00226805	2.64435	1.75697	0.185003	1	ENSMUSG00000005718	ECs
Slc7a7	ECKO	WT	1.03342	0.0474216	0.027	0.022	0.00759398	1	0.0315291	1.50129	1.75671	0.185035	1	ENSMUSG00000000958	ECs
Mical3	ECKO	WT	1.08415	0.116569	0.123	0.103	0.00850664	1	0.0342268	1.46563	1.75524	0.185219	1	ENSMUSG00000051586	ECs
Deaf1	ECKO	WT	0.958413	-0.0612802	0.031	0.04	0.171618	1	0.29698	0.527272	1.75428	0.18534	1	ENSMUSG00000058886	ECs
Cflar	ECKO	WT	0.906557	-0.14153	0.141	0.175	0.000203271	1	0.0020237	2.69385	1.75176	0.185656	1	ENSMUSG00000026031	ECs
Asb3	ECKO	WT	1.05887	0.0825236	0.1	0.087	0.0127984	1	0.0458466	1.33869	1.75164	0.185671	1	ENSMUSG00000020305	ECs
Kif13a	ECKO	WT	1.04	0.0565886	0.136	0.127	0.0154037	1	0.0529603	1.27605	1.74939	0.185954	1	ENSMUSG00000021375	ECs
Tspan2	ECKO	WT	0.954888	-0.0665962	0.028	0.037	0.0784544	1	0.171593	0.765501	1.74935	0.185958	1	ENSMUSG00000027858	ECs
Gja1	ECKO	WT	0.887954	-0.171443	0.059	0.087	0.000305723	1	0.00281541	2.55046	1.74594	0.186388	1	ENSMUSG00000050953	ECs
Gm28068	ECKO	WT	1.04433	0.062582	0.022	0.014	0.110782	1	0.221247	0.655122	1.74222	0.186858	1	ENSMUSG00000100287	ECs
Cttnbp2	ECKO	WT	1.05097	0.0717172	0.077	0.066	0.191534	1	0.322041	0.492089	1.74221	0.186858	1	ENSMUSG00000000416	ECs
Tmem241	ECKO	WT	0.944485	-0.0823999	0.039	0.05	0.116218	1	0.229273	0.639647	1.74103	0.187008	1	ENSMUSG00000049411	ECs
Ipo8	ECKO	WT	1.04928	0.0693951	0.104	0.093	0.0745251	1	0.166742	0.777956	1.73988	0.187154	1	ENSMUSG00000040029	ECs
Slc25a37	ECKO	WT	0.945454	-0.0809211	0.005	0.015	0.00347457	1	0.0177217	1.7515	1.73881	0.187289	1	ENSMUSG00000034248	ECs
Pitrm1	ECKO	WT	1.02654	0.0377904	0.029	0.025	0.509721	1	0.653162	0.184979	1.73878	0.187293	1	ENSMUSG00000021193	ECs
Dnhd1	ECKO	WT	1.03194	0.0453589	0.017	0.012	0.077178	1	0.171032	0.766922	1.73691	0.187531	1	ENSMUSG00000030882	ECs
Mylip	ECKO	WT	1.05274	0.074144	0.057	0.047	0.149258	1	0.273575	0.562924	1.73662	0.187568	1	ENSMUSG00000038175	ECs
Tyw3	ECKO	WT	1.05842	0.0819134	0.011	0.002	9.26814e-05	1	0.0011181	2.95152	1.73617	0.187625	1	ENSMUSG00000047583	ECs
Sox7	ECKO	WT	0.924173	-0.113766	0.102	0.124	0.0468347	1	0.118225	0.92729	1.73616	0.187626	1	ENSMUSG00000063060	ECs
Mrps14	ECKO	WT	0.891981	-0.164915	0.149	0.19	1.40128e-05	0.185824	0.000234331	3.63017	1.7357	0.187684	1	ENSMUSG00000058267	ECs
Pgm2	ECKO	WT	0.918441	-0.122742	0.068	0.089	0.010514	1	0.0393969	1.40454	1.73559	0.187698	1	ENSMUSG00000029171	ECs
Dok4	ECKO	WT	1.04492	0.063387	0.064	0.056	0.0015544	1	0.00970356	2.01307	1.73502	0.18777	1	ENSMUSG00000040631	ECs
Slco2b1	ECKO	WT	0.90549	-0.14323	0.262	0.304	0.00477376	1	0.0222125	1.6534	1.73448	0.18784	1	ENSMUSG00000030737	ECs
Rufy3	ECKO	WT	1.09114	0.125835	0.077	0.058	0.0285946	1	0.0831563	1.0801	1.73372	0.187937	1	ENSMUSG00000029291	ECs
Vtn	ECKO	WT	0.94043	-0.0886082	0.012	0.022	0.018543	1	0.0609281	1.21518	1.73259	0.188081	1	ENSMUSG00000017344	ECs
Peak1	ECKO	WT	1.07975	0.110695	0.251	0.223	0.0141545	1	0.0495259	1.30517	1.7325	0.188092	1	ENSMUSG00000074305	ECs
Cinp	ECKO	WT	0.954442	-0.0672701	0.032	0.042	0.237879	1	0.380107	0.420094	1.73004	0.188406	1	ENSMUSG00000021276	ECs
Efhd2	ECKO	WT	1.02754	0.0391892	0.03	0.026	0.0926805	1	0.192579	0.715392	1.72985	0.18843	1	ENSMUSG00000040659	ECs
Relb	ECKO	WT	1.01297	0.0185966	0.058	0.056	0.637946	1	0.771387	0.112728	1.72918	0.188516	1	ENSMUSG00000002983	ECs
Nrp2	ECKO	WT	1.07176	0.0999832	0.229	0.208	8.10152e-05	1	0.00100972	2.9958	1.72913	0.188522	1	ENSMUSG00000025969	ECs
Dtwd2	ECKO	WT	1.02347	0.0334628	0.022	0.019	0.096429	1	0.199244	0.700616	1.72894	0.188546	1	ENSMUSG00000024505	ECs
Hspa4l	ECKO	WT	0.933068	-0.0999457	0.028	0.042	0.00582771	1	0.0258207	1.58803	1.72822	0.188638	1	ENSMUSG00000025757	ECs
Il17rd	ECKO	WT	1.07971	0.110644	0.146	0.126	0.0119506	1	0.0435375	1.36114	1.72749	0.188732	1	ENSMUSG00000040717	ECs
Msrb3	ECKO	WT	0.915957	-0.126649	0.184	0.216	0.0226579	1	0.0696816	1.15688	1.72633	0.18888	1	ENSMUSG00000051236	ECs
Dele1	ECKO	WT	1.03009	0.0427681	0.07	0.065	0.181825	1	0.309682	0.509084	1.72596	0.188928	1	ENSMUSG00000024442	ECs
Lrp1b	ECKO	WT	0.884224	-0.177517	0.119	0.153	0.00041364	1	0.00350472	2.45535	1.72583	0.188944	1	ENSMUSG00000049252	ECs
Ccnl2	ECKO	WT	0.930467	-0.103973	0.144	0.168	0.0348859	1	0.0962392	1.01665	1.72395	0.189185	1	ENSMUSG00000029068	ECs
Slc8a1	ECKO	WT	1.03278	0.0465385	0.028	0.023	0.158243	1	0.285777	0.543973	1.72325	0.189275	1	ENSMUSG00000054640	ECs
Pus10	ECKO	WT	1.03847	0.0544653	0.038	0.032	0.151653	1	0.276872	0.55772	1.72227	0.189402	1	ENSMUSG00000020280	ECs
Ccdc157	ECKO	WT	0.978392	-0.0315161	0.027	0.03	0.56809	1	0.707299	0.150397	1.72091	0.189576	1	ENSMUSG00000051427	ECs
Ttll7	ECKO	WT	0.91616	-0.126329	0.219	0.255	0.0113933	1	0.041887	1.37792	1.71908	0.189812	1	ENSMUSG00000036745	ECs
Nr4a1	ECKO	WT	0.881467	-0.182021	0.045	0.07	0.000319747	1	0.0029138	2.53554	1.7169	0.190093	1	ENSMUSG00000023034	ECs
Stk40	ECKO	WT	0.936871	-0.0940776	0.053	0.068	0.0412497	1	0.107257	0.969573	1.71572	0.190244	1	ENSMUSG00000042608	ECs
Shld1	ECKO	WT	0.898706	-0.154079	0.108	0.14	0.00131791	1	0.00854615	2.06823	1.71541	0.190285	1	ENSMUSG00000044991	ECs
2810403D21Rik	ECKO	WT	1.05676	0.079642	0.042	0.033	0.00381183	1	0.0191038	1.71888	1.7153	0.190299	1	ENSMUSG00000086629	ECs
Fuca2	ECKO	WT	0.926718	-0.109797	0.048	0.065	0.0404638	1	0.105753	0.975708	1.71456	0.190394	1	ENSMUSG00000019810	ECs
Ergic2	ECKO	WT	0.931445	-0.102458	0.083	0.101	0.0503538	1	0.124139	0.906093	1.71397	0.190471	1	ENSMUSG00000030304	ECs
Tmem175	ECKO	WT	1.01155	0.016567	0.033	0.031	0.17976	1	0.30731	0.512424	1.71197	0.19073	1	ENSMUSG00000013495	ECs
Pgghg	ECKO	WT	0.926346	-0.110376	0.005	0.019	1.78952e-05	0.237308	0.000285569	3.54429	1.71158	0.190781	1	ENSMUSG00000062031	ECs
Cript	ECKO	WT	0.886836	-0.173262	0.126	0.164	0.00110333	1	0.00755626	2.12169	1.71141	0.190802	1	ENSMUSG00000024146	ECs
Irf1	ECKO	WT	1.06172	0.0864006	0.141	0.125	0.0636451	1	0.147888	0.830066	1.70867	0.191158	1	ENSMUSG00000018899	ECs
Stxbp1	ECKO	WT	1.04733	0.0667121	0.106	0.097	0.000461457	1	0.00381331	2.4187	1.70822	0.191217	1	ENSMUSG00000026797	ECs
Zfp608	ECKO	WT	1.07616	0.105892	0.214	0.189	0.0248311	1	0.0747696	1.12627	1.70746	0.191315	1	ENSMUSG00000052713	ECs
Dyrk1a	ECKO	WT	1.07003	0.0976575	0.157	0.14	0.000622021	1	0.00483122	2.31594	1.70677	0.191405	1	ENSMUSG00000022897	ECs
Iffo1	ECKO	WT	1.03322	0.0471533	0.024	0.019	0.102133	1	0.208207	0.681505	1.70563	0.191554	1	ENSMUSG00000038271	ECs
Naa20	ECKO	WT	0.88179	-0.181493	0.104	0.142	0.000134763	1	0.00150049	2.82377	1.70467	0.191678	1	ENSMUSG00000002728	ECs
Kctd13	ECKO	WT	1.02998	0.0426153	0.026	0.021	0.275132	1	0.424482	0.372141	1.70434	0.191722	1	ENSMUSG00000030685	ECs
Ankrd46	ECKO	WT	0.926248	-0.110529	0.068	0.088	0.00840293	1	0.0339419	1.46926	1.70268	0.191938	1	ENSMUSG00000048307	ECs
Tet2	ECKO	WT	1.05394	0.0757965	0.11	0.098	0.014132	1	0.0494602	1.30574	1.70089	0.192172	1	ENSMUSG00000040943	ECs
Opa3	ECKO	WT	0.953091	-0.0693145	0.024	0.033	0.0985869	1	0.202597	0.693366	1.70022	0.192259	1	ENSMUSG00000052214	ECs
Rabepk	ECKO	WT	0.962952	-0.0544642	0.018	0.025	0.273902	1	0.42299	0.37367	1.69971	0.192326	1	ENSMUSG00000070953	ECs
Chic2	ECKO	WT	1.05832	0.0817729	0.187	0.171	0.000934053	1	0.00662379	2.17889	1.69971	0.192327	1	ENSMUSG00000029229	ECs
Paqr7	ECKO	WT	0.929568	-0.105368	0.098	0.117	0.101879	1	0.207753	0.682452	1.69339	0.193155	1	ENSMUSG00000037348	ECs
Orc3	ECKO	WT	0.916756	-0.125391	0.081	0.103	0.0182429	1	0.0602389	1.22012	1.69282	0.19323	1	ENSMUSG00000040044	ECs
Gm5914	ECKO	WT	1.03565	0.0505364	0.022	0.016	0.121738	1	0.237408	0.624505	1.69273	0.193241	1	ENSMUSG00000098120	ECs
Map1lc3a	ECKO	WT	0.856262	-0.223876	0.232	0.301	1.36886e-07	0.00181525	4.86661e-06	5.31277	1.69175	0.19337	1	ENSMUSG00000027602	ECs
Snx19	ECKO	WT	1.02831	0.0402744	0.073	0.069	0.0102777	1	0.0388078	1.41108	1.69112	0.193454	1	ENSMUSG00000031993	ECs
B9d2	ECKO	WT	0.958231	-0.0615551	0.016	0.024	0.139067	1	0.260218	0.584662	1.69006	0.193593	1	ENSMUSG00000063439	ECs
Coasy	ECKO	WT	1.03807	0.0539055	0.035	0.028	0.112117	1	0.223308	0.651095	1.68584	0.19415	1	ENSMUSG00000001755	ECs
2610306M01Rik	ECKO	WT	0.937722	-0.0927684	0.012	0.023	0.00854463	1	0.0343157	1.46451	1.68316	0.194505	1	ENSMUSG00000100164	ECs
Cpox	ECKO	WT	0.987422	-0.0182607	0.024	0.026	0.762696	1	0.880335	0.0553521	1.68309	0.194515	1	ENSMUSG00000022742	ECs
Ttpal	ECKO	WT	0.960618	-0.0579649	0.016	0.023	0.204666	1	0.339684	0.468926	1.68067	0.194835	1	ENSMUSG00000017679	ECs
Ankdd1b	ECKO	WT	0.950685	-0.0729602	0.022	0.032	0.0545135	1	0.131386	0.88145	1.67958	0.19498	1	ENSMUSG00000047117	ECs
Srpr	ECKO	WT	0.904342	-0.145059	0.208	0.248	0.00610043	1	0.0267342	1.57293	1.67931	0.195016	1	ENSMUSG00000032042	ECs
Kdsr	ECKO	WT	0.954957	-0.0664919	0.046	0.056	0.238201	1	0.380484	0.419663	1.67881	0.195083	1	ENSMUSG00000009905	ECs
Ptp4a3	ECKO	WT	1.08706	0.120435	0.222	0.195	0.000417813	1	0.00352905	2.45234	1.67846	0.19513	1	ENSMUSG00000059895	ECs
Plcb4	ECKO	WT	1.07457	0.103757	0.514	0.478	8.40108e-08	0.00111407	3.21985e-06	5.49216	1.67685	0.195343	1	ENSMUSG00000039943	ECs
Stx3	ECKO	WT	1.03602	0.0510475	0.111	0.103	0.141379	1	0.263319	0.579518	1.67671	0.195362	1	ENSMUSG00000041488	ECs
Dgcr8	ECKO	WT	1.03292	0.0467271	0.042	0.036	0.492169	1	0.638741	0.194676	1.67499	0.195591	1	ENSMUSG00000022718	ECs
Zup1	ECKO	WT	1.01027	0.0147402	0.076	0.075	0.0488541	1	0.121617	0.915006	1.67427	0.195688	1	ENSMUSG00000039531	ECs
Stard4	ECKO	WT	0.901395	-0.149769	0.135	0.17	0.000630452	1	0.00483122	2.31594	1.67417	0.195701	1	ENSMUSG00000024378	ECs
Slc33a1	ECKO	WT	1.02989	0.0424947	0.049	0.044	0.0464264	1	0.117582	0.929658	1.67328	0.195819	1	ENSMUSG00000027822	ECs
Mapk1ip1	ECKO	WT	1.02194	0.0313046	0.05	0.047	0.0208484	1	0.0654987	1.18377	1.67179	0.196019	1	ENSMUSG00000041775	ECs
Senp1	ECKO	WT	1.0323	0.0458676	0.088	0.082	0.0108474	1	0.040288	1.39482	1.67105	0.196117	1	ENSMUSG00000033075	ECs
Stx1a	ECKO	WT	1.04598	0.064849	0.048	0.04	0.0563422	1	0.134719	0.87057	1.6709	0.196138	1	ENSMUSG00000007207	ECs
Hacd2	ECKO	WT	0.910628	-0.135067	0.055	0.077	0.00152305	1	0.00956308	2.0194	1.67016	0.196237	1	ENSMUSG00000035376	ECs
Btg1	ECKO	WT	1.07888	0.109534	0.344	0.313	1.16046e-05	0.153888	0.000201953	3.69475	1.66817	0.196504	1	ENSMUSG00000036478	ECs
Zdhhc9	ECKO	WT	0.934419	-0.0978582	0.058	0.073	0.105557	1	0.213221	0.671171	1.66615	0.196775	1	ENSMUSG00000036985	ECs
Mknk1	ECKO	WT	0.963581	-0.0535219	0.015	0.022	0.183722	1	0.312231	0.505525	1.66583	0.196818	1	ENSMUSG00000028708	ECs
Stx16	ECKO	WT	1.04435	0.0626033	0.093	0.084	0.0173249	1	0.0579062	1.23727	1.66576	0.196827	1	ENSMUSG00000027522	ECs
Notch4	ECKO	WT	0.901177	-0.150118	0.11	0.141	0.00105384	1	0.00727908	2.13792	1.66539	0.196877	1	ENSMUSG00000015468	ECs
Epb41l4a	ECKO	WT	1.0658	0.091934	0.042	0.031	0.00131643	1	0.00854072	2.06851	1.6649	0.196943	1	ENSMUSG00000024376	ECs
Mllt1	ECKO	WT	0.985807	-0.0206236	0.026	0.029	0.0783699	1	0.171593	0.765501	1.66481	0.196954	1	ENSMUSG00000024212	ECs
Ryk	ECKO	WT	1.04619	0.0651387	0.101	0.091	0.0671195	1	0.154098	0.812202	1.66365	0.197112	1	ENSMUSG00000032547	ECs
Marcks	ECKO	WT	1.04912	0.0691832	0.167	0.154	0.00325829	1	0.016898	1.77216	1.66327	0.197162	1	ENSMUSG00000069662	ECs
Gcc1	ECKO	WT	0.938994	-0.0908121	0.009	0.02	0.00555264	1	0.0248175	1.60524	1.66323	0.197167	1	ENSMUSG00000029708	ECs
Galnt10	ECKO	WT	1.01995	0.0285002	0.058	0.055	0.132419	1	0.251002	0.600323	1.66193	0.197343	1	ENSMUSG00000020520	ECs
Nop10	ECKO	WT	0.902723	-0.147645	0.165	0.202	0.000200633	1	0.00200045	2.69887	1.66057	0.197527	1	ENSMUSG00000027133	ECs
Zmym5	ECKO	WT	1.04361	0.061576	0.146	0.136	0.0171815	1	0.0575363	1.24006	1.66055	0.197529	1	ENSMUSG00000040123	ECs
Pam16	ECKO	WT	0.930596	-0.103773	0.078	0.096	0.0982591	1	0.202206	0.694206	1.65816	0.197852	1	ENSMUSG00000014301	ECs
Cep44	ECKO	WT	0.973019	-0.0394602	0.025	0.03	0.51196	1	0.655255	0.18359	1.65723	0.197977	1	ENSMUSG00000038215	ECs
Naip2	ECKO	WT	1.09592	0.13214	0.022	0.006	1.01381e-05	0.134441	0.000180943	3.74246	1.65659	0.198064	1	ENSMUSG00000078945	ECs
Cct7	ECKO	WT	0.884817	-0.176549	0.19	0.238	2.84989e-05	0.377925	0.000425112	3.3715	1.65634	0.198099	1	ENSMUSG00000030007	ECs
Mapk12	ECKO	WT	0.894677	-0.160562	0.051	0.077	0.000843163	1	0.00613003	2.21254	1.65601	0.198143	1	ENSMUSG00000022610	ECs
Dpp6	ECKO	WT	1.04574	0.0645298	0.013	0.005	0.0151978	1	0.0523882	1.28077	1.65525	0.198245	1	ENSMUSG00000061576	ECs
Tnfrsf10b	ECKO	WT	0.948071	-0.0769327	0.01	0.019	0.023178	1	0.0709192	1.14924	1.65468	0.198323	1	ENSMUSG00000022074	ECs
Ankrd11	ECKO	WT	1.05256	0.073908	0.347	0.328	2.8022e-05	0.3716	0.000418468	3.37834	1.65341	0.198496	1	ENSMUSG00000035569	ECs
H1f0	ECKO	WT	1.01771	0.0253302	0.179	0.175	0.0206836	1	0.0651974	1.18577	1.65235	0.198639	1	ENSMUSG00000096210	ECs
Thap1	ECKO	WT	0.947507	-0.077792	0.014	0.025	0.0283554	1	0.082642	1.0828	1.65193	0.198697	1	ENSMUSG00000037214	ECs
Mink1	ECKO	WT	1.03015	0.0428587	0.128	0.121	0.176668	1	0.303304	0.518122	1.65175	0.19872	1	ENSMUSG00000020827	ECs
Ankfy1	ECKO	WT	1.06244	0.0873821	0.113	0.099	0.0299633	1	0.086061	1.06519	1.64971	0.198999	1	ENSMUSG00000020790	ECs
Mrpl34	ECKO	WT	0.903538	-0.146343	0.076	0.102	0.00219636	1	0.01268	1.89688	1.64883	0.199118	1	ENSMUSG00000034880	ECs
Cln8	ECKO	WT	0.977012	-0.0335517	0.021	0.026	0.574028	1	0.712684	0.147103	1.64873	0.199131	1	ENSMUSG00000026317	ECs
Abca2	ECKO	WT	0.954591	-0.0670448	0.019	0.028	0.0198443	1	0.0631068	1.19992	1.64756	0.199291	1	ENSMUSG00000026944	ECs
Ecm2	ECKO	WT	1.06686	0.0933714	0.134	0.117	0.0796529	1	0.172245	0.763855	1.6459	0.199518	1	ENSMUSG00000043631	ECs
Sap130	ECKO	WT	1.04456	0.0628959	0.073	0.065	0.0527108	1	0.128068	0.892558	1.64519	0.199614	1	ENSMUSG00000024260	ECs
Eif3j1	ECKO	WT	0.903662	-0.146145	0.176	0.214	0.000976134	1	0.00684895	2.16438	1.64363	0.199828	1	ENSMUSG00000027236	ECs
Ufl1	ECKO	WT	1.02481	0.035362	0.102	0.098	0.0137464	1	0.0484244	1.31494	1.64341	0.199858	1	ENSMUSG00000040359	ECs
Zfp335os	ECKO	WT	0.943632	-0.0837035	0.002	0.012	0.000267216	1	0.0025221	2.59824	1.6433	0.199874	1	ENSMUSG00000085436	ECs
Nt5dc3	ECKO	WT	0.975477	-0.0358208	0.022	0.028	0.204589	1	0.339622	0.469005	1.64242	0.199994	1	ENSMUSG00000054027	ECs
Tra2b	ECKO	WT	1.0373	0.0528372	0.163	0.155	4.91117e-05	0.651271	0.000663177	3.17837	1.64168	0.200095	1	ENSMUSG00000022858	ECs
Bmp4	ECKO	WT	1.04874	0.0686613	0.009	0.002	0.00235075	1	0.0133333	1.87506	1.64111	0.200173	1	ENSMUSG00000021835	ECs
Wrnip1	ECKO	WT	0.972045	-0.0409051	0.029	0.035	0.0564659	1	0.134901	0.869986	1.63949	0.200396	1	ENSMUSG00000021400	ECs
Pycard	ECKO	WT	0.956538	-0.0641066	0.016	0.024	0.147369	1	0.270937	0.567132	1.6378	0.200627	1	ENSMUSG00000030793	ECs
Insr	ECKO	WT	0.893252	-0.162862	0.369	0.435	1.01039e-05	0.133988	0.000180577	3.74334	1.63709	0.200725	1	ENSMUSG00000005534	ECs
Nfia	ECKO	WT	1.064	0.0894987	0.524	0.494	6.00934e-07	0.00796899	1.71376e-05	4.76605	1.63685	0.200759	1	ENSMUSG00000028565	ECs
Jpx	ECKO	WT	0.96422	-0.0525655	0.031	0.038	0.430034	1	0.576145	0.239468	1.63622	0.200845	1	ENSMUSG00000097571	ECs
Col18a1	ECKO	WT	1.04802	0.0676611	0.038	0.03	0.089065	1	0.187148	0.727815	1.63467	0.201058	1	ENSMUSG00000001435	ECs
Eif3m	ECKO	WT	0.896241	-0.158042	0.148	0.186	7.83497e-05	1	0.000982967	3.00746	1.63263	0.201339	1	ENSMUSG00000027170	ECs
Naa80	ECKO	WT	0.925007	-0.112463	0.038	0.055	0.00924676	1	0.0363538	1.43945	1.6297	0.201745	1	ENSMUSG00000079334	ECs
Clcc1	ECKO	WT	0.928532	-0.106977	0.072	0.091	0.0154325	1	0.0530319	1.27546	1.62887	0.20186	1	ENSMUSG00000027884	ECs
Dlg5	ECKO	WT	1.05896	0.0826547	0.04	0.029	0.0476464	1	0.119644	0.92211	1.62699	0.20212	1	ENSMUSG00000021782	ECs
Nos1	ECKO	WT	0.957695	-0.0623618	0.028	0.036	0.260705	1	0.407641	0.389722	1.62679	0.202148	1	ENSMUSG00000029361	ECs
Dot1l	ECKO	WT	1.02669	0.037998	0.054	0.049	0.180481	1	0.308057	0.511369	1.62576	0.20229	1	ENSMUSG00000061589	ECs
Mfsd5	ECKO	WT	0.972165	-0.0407274	0.038	0.044	0.31021	1	0.463516	0.333936	1.62102	0.20295	1	ENSMUSG00000045665	ECs
Acat1	ECKO	WT	1.04214	0.0595472	0.102	0.092	0.0949346	1	0.196615	0.706383	1.62059	0.20301	1	ENSMUSG00000032047	ECs
Ramac	ECKO	WT	0.89599	-0.158445	0.097	0.129	0.000517574	1	0.00417491	2.37935	1.62008	0.203081	1	ENSMUSG00000038646	ECs
Nt5dc1	ECKO	WT	1.04504	0.0635541	0.088	0.079	0.0032032	1	0.0166644	1.77821	1.61953	0.203158	1	ENSMUSG00000039480	ECs
Dera	ECKO	WT	0.966702	-0.0488567	0.018	0.024	0.223316	1	0.362312	0.440917	1.61888	0.203248	1	ENSMUSG00000030225	ECs
Ckb	ECKO	WT	1.0453	0.0639223	0.102	0.093	0.0195941	1	0.0624891	1.2042	1.61859	0.203288	1	ENSMUSG00000001270	ECs
Zmat1	ECKO	WT	1.0253	0.0360416	0.043	0.038	0.55088	1	0.691062	0.160483	1.61824	0.203338	1	ENSMUSG00000052676	ECs
Sgpp1	ECKO	WT	1.03177	0.0451207	0.04	0.035	0.0260359	1	0.0773983	1.11127	1.61791	0.203384	1	ENSMUSG00000021054	ECs
Mycn	ECKO	WT	1.06514	0.0910462	0.026	0.015	0.00322693	1	0.016755	1.77586	1.61659	0.203568	1		ECs
Pfdn6	ECKO	WT	0.8961	-0.158269	0.103	0.135	0.000905421	1	0.00647615	2.18868	1.6162	0.203622	1	ENSMUSG00000024309	ECs
Dnajc12	ECKO	WT	1.02734	0.0389146	0.021	0.017	0.0458645	1	0.116487	0.933721	1.6151	0.203776	1	ENSMUSG00000036764	ECs
Thrsp	ECKO	WT	1.056	0.0786113	0.029	0.019	0.0820328	1	0.175968	0.754565	1.60891	0.204645	1	ENSMUSG00000035686	ECs
Ethe1	ECKO	WT	0.962405	-0.0552832	0.034	0.042	0.0135549	1	0.0479082	1.31959	1.60652	0.204982	1	ENSMUSG00000064254	ECs
Ccdc102a	ECKO	WT	0.936431	-0.0947553	0.038	0.052	0.0502081	1	0.123941	0.906786	1.60525	0.205161	1	ENSMUSG00000063605	ECs
Rps25	ECKO	WT	1.01414	0.0202623	0.705	0.713	1.87522e-20	2.48673e-16	1.46278e-17	16.8348	1.60286	0.205499	1	ENSMUSG00000009927	ECs
Rbm27	ECKO	WT	1.03351	0.0475538	0.142	0.135	0.0016314	1	0.0100818	1.99646	1.60235	0.205571	1	ENSMUSG00000024491	ECs
Dnaaf5	ECKO	WT	0.929456	-0.105541	0.003	0.016	5.9191e-07	0.00784932	1.69166e-05	4.77169	1.60075	0.205797	1	ENSMUSG00000025857	ECs
Arap2	ECKO	WT	0.898511	-0.154392	0.335	0.392	0.000236875	1	0.00228951	2.64026	1.6004	0.205847	1	ENSMUSG00000037999	ECs
Crip1	ECKO	WT	0.893555	-0.162371	0.519	0.592	3.74962e-07	0.00497238	1.14307e-05	4.94193	1.59962	0.205958	1	ENSMUSG00000006360	ECs
Kdm6a	ECKO	WT	1.0699	0.0974813	0.215	0.194	0.00411442	1	0.0202351	1.6939	1.59481	0.20664	1	ENSMUSG00000037369	ECs
Plekhh2	ECKO	WT	1.08431	0.116776	0.191	0.166	0.0287437	1	0.0835023	1.0783	1.59344	0.206836	1	ENSMUSG00000040852	ECs
Ptprg	ECKO	WT	1.02381	0.0339417	0.919	0.921	1.31719e-13	1.74673e-09	3.17586e-11	10.4981	1.59254	0.206964	1	ENSMUSG00000021745	ECs
Fam149b	ECKO	WT	1.0453	0.0639235	0.064	0.056	0.0023299	1	0.0132434	1.878	1.59129	0.207141	1	ENSMUSG00000039599	ECs
Stmn1	ECKO	WT	0.858242	-0.220543	0.195	0.255	3.22671e-06	0.0427894	6.74911e-05	4.17075	1.59056	0.207247	1	ENSMUSG00000028832	ECs
Trmt2a	ECKO	WT	1.05052	0.07111	0.036	0.028	0.0382575	1	0.101773	0.992367	1.58785	0.207634	1	ENSMUSG00000022721	ECs
Pde4d	ECKO	WT	1.10464	0.143572	0.256	0.22	0.00219172	1	0.0126697	1.89723	1.58748	0.207686	1	ENSMUSG00000021699	ECs
Hmbox1	ECKO	WT	1.07276	0.101328	0.233	0.21	0.00114548	1	0.00776991	2.10958	1.58696	0.20776	1	ENSMUSG00000021972	ECs
Sh3d19	ECKO	WT	0.939099	-0.0906511	0.104	0.124	0.0119872	1	0.0436111	1.3604	1.58188	0.20849	1	ENSMUSG00000028082	ECs
Rab11fip2	ECKO	WT	1.04687	0.0660804	0.076	0.067	0.0639147	1	0.148437	0.828459	1.58099	0.208619	1	ENSMUSG00000040022	ECs
Gimap5	ECKO	WT	0.945555	-0.0807666	0.035	0.047	0.0596385	1	0.140449	0.852483	1.5803	0.208717	1	ENSMUSG00000043505	ECs
Adi1	ECKO	WT	0.952914	-0.0695815	0.025	0.034	0.15101	1	0.275947	0.559175	1.58018	0.208735	1	ENSMUSG00000020629	ECs
Cars	ECKO	WT	0.968435	-0.0462733	0.023	0.029	0.437187	1	0.583244	0.23415	1.57931	0.208861	1	ENSMUSG00000010755	ECs
Mrps21	ECKO	WT	0.900391	-0.151376	0.174	0.213	0.000706444	1	0.00529573	2.27607	1.57823	0.209016	1	ENSMUSG00000054312	ECs
Pick1	ECKO	WT	1.0458	0.064609	0.025	0.018	0.0116103	1	0.0425551	1.37105	1.57808	0.209038	1	ENSMUSG00000068206	ECs
Dctn6	ECKO	WT	0.921852	-0.117393	0.098	0.121	0.0174827	1	0.0582948	1.23437	1.5774	0.209136	1	ENSMUSG00000031516	ECs
Xlr5a	ECKO	WT	0.938625	-0.0913788	0.054	0.068	0.131996	1	0.25048	0.601227	1.57707	0.209184	1	ENSMUSG00000058328	ECs
Gna12	ECKO	WT	1.03035	0.0431301	0.09	0.085	0.0033659	1	0.0173088	1.76173	1.57639	0.209282	1	ENSMUSG00000000149	ECs
Kdm7a	ECKO	WT	1.05651	0.0793025	0.183	0.164	0.251911	1	0.396745	0.401488	1.57572	0.209379	1	ENSMUSG00000042599	ECs
Dcaf8	ECKO	WT	1.04376	0.0617936	0.156	0.145	0.0437753	1	0.112457	0.949013	1.57348	0.209703	1	ENSMUSG00000026554	ECs
Txnip	ECKO	WT	1.02887	0.0410551	0.281	0.271	0.142723	1	0.265058	0.57666	1.57316	0.209748	1	ENSMUSG00000038393	ECs
Vps26b	ECKO	WT	0.986055	-0.0202602	0.028	0.032	0.293289	1	0.445102	0.35154	1.57239	0.20986	1	ENSMUSG00000031988	ECs
Zfp668	ECKO	WT	1.05685	0.0797743	0.012	0.002	0.000489194	1	0.00400548	2.39735	1.57092	0.210073	1	ENSMUSG00000049728	ECs
Flvcr2	ECKO	WT	1.07026	0.0979643	0.222	0.202	1.92733e-05	0.255583	0.000304628	3.51623	1.57068	0.210109	1	ENSMUSG00000034258	ECs
Mob3c	ECKO	WT	0.955542	-0.0656095	0.009	0.017	0.0480826	1	0.120289	0.919775	1.57065	0.210112	1	ENSMUSG00000028709	ECs
Nars2	ECKO	WT	0.959697	-0.0593496	0.023	0.031	0.277819	1	0.427645	0.368917	1.57048	0.210137	1	ENSMUSG00000018995	ECs
Wipf1	ECKO	WT	1.03165	0.0449538	0.105	0.099	0.0168148	1	0.0565942	1.24723	1.57	0.210208	1	ENSMUSG00000075284	ECs
Fntb	ECKO	WT	0.977726	-0.0324979	0.026	0.03	0.627734	1	0.761678	0.118228	1.56753	0.210565	1	ENSMUSG00000033373	ECs
Cnn3	ECKO	WT	0.901532	-0.14955	0.182	0.222	0.000179023	1	0.00182197	2.73946	1.56729	0.210601	1	ENSMUSG00000053931	ECs
Galnt2	ECKO	WT	1.06299	0.0881323	0.076	0.063	0.0398397	1	0.104389	0.981344	1.56691	0.210656	1	ENSMUSG00000089704	ECs
Angel1	ECKO	WT	0.935649	-0.0959603	0.004	0.015	0.000175505	1	0.00179304	2.74641	1.56653	0.210712	1	ENSMUSG00000021257	ECs
Mettl8	ECKO	WT	0.960802	-0.0576895	0.012	0.019	0.137597	1	0.258233	0.587989	1.56648	0.21072	1	ENSMUSG00000041975	ECs
Crem	ECKO	WT	0.904871	-0.144215	0.085	0.113	0.000398501	1	0.00340059	2.46845	1.56552	0.210858	1	ENSMUSG00000063889	ECs
Ptpdc1	ECKO	WT	1.05099	0.0717488	0.029	0.02	0.0615679	1	0.144199	0.841039	1.56517	0.21091	1	ENSMUSG00000038042	ECs
Josd2	ECKO	WT	0.960291	-0.0584562	0.039	0.047	0.292475	1	0.444324	0.3523	1.56497	0.210939	1	ENSMUSG00000038695	ECs
Fadd	ECKO	WT	1.04867	0.0685599	0.019	0.011	0.0107721	1	0.0400954	1.39691	1.56461	0.210991	1		ECs
Gm41168	ECKO	WT	1.0805	0.111702	0.043	0.029	0.00414224	1	0.0203295	1.69187	1.56433	0.211033	1	ENSMUSG00000115627	ECs
Fbxl5	ECKO	WT	1.02309	0.0329397	0.077	0.074	0.021734	1	0.0674659	1.17092	1.56256	0.211291	1	ENSMUSG00000039753	ECs
Ranbp10	ECKO	WT	0.943562	-0.0838114	0.054	0.068	0.107409	1	0.216205	0.665135	1.56158	0.211433	1	ENSMUSG00000037415	ECs
Mtx2	ECKO	WT	0.903856	-0.145836	0.053	0.077	0.00150093	1	0.00947799	2.02328	1.56068	0.211565	1	ENSMUSG00000027099	ECs
Vkorc1	ECKO	WT	0.897065	-0.156715	0.08	0.11	5.36417e-05	0.711343	0.000717079	3.14443	1.56013	0.211647	1	ENSMUSG00000096145	ECs
Abi1	ECKO	WT	0.875288	-0.19217	0.26	0.325	1.08965e-08	0.000144498	5.89788e-07	6.2293	1.55979	0.211695	1	ENSMUSG00000058835	ECs
Vegfd	ECKO	WT	1.09321	0.128566	0.065	0.047	0.0140795	1	0.0493023	1.30713	1.55845	0.211893	1	ENSMUSG00000031380	ECs
Mrpl23	ECKO	WT	0.922579	-0.116256	0.105	0.129	0.0177203	1	0.0588877	1.22998	1.55789	0.211975	1	ENSMUSG00000037772	ECs
Trim37	ECKO	WT	0.895002	-0.160038	0.081	0.111	0.000759701	1	0.00562732	2.2497	1.55767	0.212007	1	ENSMUSG00000018548	ECs
Mylk	ECKO	WT	0.924222	-0.113689	0.042	0.06	0.00482561	1	0.0223359	1.651	1.55753	0.212028	1	ENSMUSG00000022836	ECs
Gm26917	ECKO	WT	1.10564	0.144887	0.257	0.222	0.000144769	1	0.00158398	2.80025	1.55552	0.212322	1	ENSMUSG00000097971	ECs
Iqce	ECKO	WT	1.07329	0.102034	0.037	0.024	0.0150119	1	0.0518825	1.28498	1.55445	0.212479	1	ENSMUSG00000036555	ECs
Bckdhb	ECKO	WT	1.02964	0.0421439	0.042	0.037	0.228747	1	0.368894	0.433098	1.55337	0.212639	1	ENSMUSG00000032263	ECs
Ddx23	ECKO	WT	0.923781	-0.114378	0.067	0.087	0.0232388	1	0.0710724	1.1483	1.55335	0.212642	1	ENSMUSG00000003360	ECs
Klc4	ECKO	WT	0.95337	-0.0688924	0.01	0.018	0.0489526	1	0.121782	0.914415	1.55251	0.212766	1	ENSMUSG00000003546	ECs
Ap3m1	ECKO	WT	0.921939	-0.117258	0.098	0.121	0.0366369	1	0.0997827	1.00094	1.55232	0.212793	1	ENSMUSG00000021824	ECs
Pot1b	ECKO	WT	1.06474	0.0905034	0.069	0.056	0.056133	1	0.13434	0.871794	1.55155	0.212907	1	ENSMUSG00000024174	ECs
Cnnm2	ECKO	WT	1.06048	0.0847163	0.052	0.042	0.00770714	1	0.031909	1.49609	1.55136	0.212934	1	ENSMUSG00000064105	ECs
Fbxo46	ECKO	WT	0.964333	-0.052397	0.017	0.023	0.198326	1	0.331277	0.479809	1.54975	0.213173	1	ENSMUSG00000050428	ECs
Klhdc3	ECKO	WT	0.919149	-0.121629	0.031	0.049	0.00773365	1	0.0319987	1.49487	1.54866	0.213333	1	ENSMUSG00000063576	ECs
Snhg5	ECKO	WT	1.04158	0.0587717	0.019	0.012	0.0515865	1	0.126354	0.898412	1.54755	0.213498	1	ENSMUSG00000097195	ECs
Sclt1	ECKO	WT	0.925754	-0.1113	0.073	0.094	0.00135011	1	0.00871658	2.05965	1.54711	0.213563	1	ENSMUSG00000059834	ECs
Exosc1	ECKO	WT	0.939928	-0.0893786	0.047	0.06	0.127769	1	0.245202	0.610475	1.547	0.213579	1	ENSMUSG00000034321	ECs
Enoph1	ECKO	WT	1.04933	0.0694664	0.026	0.018	0.0161599	1	0.0549703	1.25987	1.54608	0.213715	1	ENSMUSG00000029326	ECs
Fnta	ECKO	WT	0.915025	-0.128117	0.103	0.129	0.00205796	1	0.0120808	1.9179	1.54595	0.213735	1	ENSMUSG00000015994	ECs
Dynlt1f	ECKO	WT	0.941024	-0.0876968	0.011	0.022	0.0130368	1	0.0464608	1.33291	1.54491	0.213889	1	ENSMUSG00000095677	ECs
Brd4	ECKO	WT	1.06262	0.0876274	0.257	0.235	0.0083572	1	0.0338293	1.47071	1.54437	0.213968	1	ENSMUSG00000024002	ECs
Med28	ECKO	WT	0.8705	-0.200084	0.175	0.228	5.0675e-06	0.0672001	0.00010075	3.99676	1.54344	0.214106	1	ENSMUSG00000015804	ECs
Fyn	ECKO	WT	1.08412	0.116527	0.193	0.17	0.000242081	1	0.00233133	2.6324	1.543	0.214172	1	ENSMUSG00000019843	ECs
Gdap2	ECKO	WT	1.06122	0.0857277	0.047	0.036	0.0106594	1	0.0398407	1.39967	1.54204	0.214315	1	ENSMUSG00000027865	ECs
Uqcr11	ECKO	WT	0.894074	-0.161534	0.379	0.445	1.71673e-05	0.227655	0.000275881	3.55928	1.54193	0.214331	1	ENSMUSG00000020163	ECs
Dtd2	ECKO	WT	1.03829	0.0542096	0.039	0.032	0.0536312	1	0.129913	0.886346	1.54138	0.214413	1	ENSMUSG00000020956	ECs
Tmem37	ECKO	WT	0.944808	-0.0819071	0.014	0.024	0.0316241	1	0.0893983	1.04867	1.54126	0.21443	1	ENSMUSG00000050777	ECs
Slc6a1	ECKO	WT	0.980058	-0.0290615	0.002	0.005	0.154995	1	0.281251	0.550906	1.54026	0.21458	1	ENSMUSG00000030310	ECs
Kif1bp	ECKO	WT	0.902779	-0.147555	0.042	0.065	0.000496481	1	0.0040491	2.39264	1.54009	0.214605	1	ENSMUSG00000036955	ECs
Hspbp1	ECKO	WT	0.962712	-0.0548241	0.021	0.028	0.176086	1	0.302628	0.519091	1.53979	0.214649	1	ENSMUSG00000063802	ECs
Slc35b3	ECKO	WT	0.939414	-0.0901671	0.038	0.052	0.00802307	1	0.0328884	1.48296	1.53949	0.214694	1	ENSMUSG00000021432	ECs
A930005H10Rik	ECKO	WT	0.954032	-0.0678908	0.026	0.035	0.18452	1	0.313226	0.504143	1.53862	0.214823	1	ENSMUSG00000054426	ECs
Rbm22	ECKO	WT	0.908016	-0.139211	0.186	0.223	0.00125205	1	0.00821475	2.08541	1.53845	0.214849	1	ENSMUSG00000024604	ECs
Ccdc73	ECKO	WT	0.943931	-0.0832466	0.003	0.013	0.000394265	1	0.00337748	2.47141	1.53823	0.214882	1	ENSMUSG00000045106	ECs
Zfp267	ECKO	WT	1.02898	0.0412096	0.03	0.026	0.0167822	1	0.0564987	1.24796	1.53775	0.214953	1	ENSMUSG00000033883	ECs
Cul5	ECKO	WT	0.908531	-0.138392	0.101	0.129	0.00125256	1	0.00821475	2.08541	1.53538	0.215308	1	ENSMUSG00000032030	ECs
Irgm1	ECKO	WT	1.06288	0.0879807	0.114	0.099	0.133364	1	0.252216	0.598228	1.53506	0.215354	1	ENSMUSG00000046879	ECs
Dnase2a	ECKO	WT	0.958161	-0.0616604	0.026	0.034	0.183323	1	0.311673	0.506301	1.53448	0.215441	1	ENSMUSG00000003812	ECs
Abca3	ECKO	WT	1.01426	0.0204243	0.11	0.107	0.0967954	1	0.199845	0.699307	1.53315	0.21564	1	ENSMUSG00000024130	ECs
Prpf4	ECKO	WT	1.02101	0.0299906	0.083	0.078	0.741294	1	0.861929	0.0645287	1.53232	0.215765	1	ENSMUSG00000066148	ECs
Mtr	ECKO	WT	1.05707	0.0800661	0.064	0.053	0.0585601	1	0.138376	0.85894	1.5313	0.215917	1	ENSMUSG00000021311	ECs
Zfp598	ECKO	WT	0.986539	-0.0195527	0.038	0.042	0.394741	1	0.540269	0.26739	1.5306	0.216022	1	ENSMUSG00000041130	ECs
Slc35e1	ECKO	WT	0.962876	-0.0545773	0.022	0.03	0.302854	1	0.455759	0.341265	1.53027	0.216071	1	ENSMUSG00000019731	ECs
Casd1	ECKO	WT	0.909183	-0.137357	0.11	0.139	0.000631792	1	0.00483172	2.3159	1.53003	0.216107	1	ENSMUSG00000015189	ECs
A330009N23Rik	ECKO	WT	0.939115	-0.0906268	0.014	0.026	0.0198286	1	0.0630718	1.20016	1.52931	0.216216	1	ENSMUSG00000097915	ECs
Ncam1	ECKO	WT	1.08071	0.111981	0.024	0.011	0.00214008	1	0.01242	1.90588	1.52865	0.216315	1	ENSMUSG00000039542	ECs
Zc3h10	ECKO	WT	0.96008	-0.0587737	0.021	0.028	0.184261	1	0.312907	0.504585	1.52846	0.216344	1	ENSMUSG00000039810	ECs
Kat6b	ECKO	WT	1.09847	0.1355	0.189	0.161	0.000334104	1	0.00298353	2.52527	1.52846	0.216344	1	ENSMUSG00000021767	ECs
Mettl17	ECKO	WT	0.948278	-0.0766186	0.003	0.012	0.00151824	1	0.00953798	2.02054	1.52594	0.216722	1	ENSMUSG00000004561	ECs
Twsg1	ECKO	WT	0.980163	-0.0289058	0.053	0.059	0.058205	1	0.137817	0.860698	1.52275	0.217203	1	ENSMUSG00000024098	ECs
Gm26672	ECKO	WT	0.951182	-0.0722072	0.02	0.03	0.029293	1	0.0846123	1.07257	1.5207	0.217514	1	ENSMUSG00000097330	ECs
Oas1a	ECKO	WT	0.959013	-0.0603777	0.023	0.031	0.116368	1	0.229465	0.639283	1.51954	0.21769	1	ENSMUSG00000052776	ECs
Serp1	ECKO	WT	0.944834	-0.0818668	0.054	0.067	0.139314	1	0.26057	0.584076	1.51641	0.218164	1	ENSMUSG00000027808	ECs
Mecp2	ECKO	WT	1.04892	0.0688999	0.205	0.19	0.128699	1	0.246558	0.60808	1.51576	0.218263	1	ENSMUSG00000031393	ECs
Cdc42se2	ECKO	WT	1.04835	0.0681232	0.143	0.131	0.0178848	1	0.0592631	1.22722	1.51552	0.218298	1	ENSMUSG00000052298	ECs
Sfxn1	ECKO	WT	1.06006	0.0841509	0.042	0.032	0.00487766	1	0.0225296	1.64725	1.51449	0.218456	1	ENSMUSG00000021474	ECs
Il27	ECKO	WT	1.04081	0.057701	0.018	0.011	0.11168	1	0.222562	0.652549	1.51428	0.218487	1	ENSMUSG00000044701	ECs
Ss18l2	ECKO	WT	0.921392	-0.118113	0.031	0.049	4.52697e-05	0.600321	0.000622094	3.20614	1.51235	0.218781	1	ENSMUSG00000032526	ECs
Fbxl15	ECKO	WT	1.04078	0.0576628	0.026	0.019	0.185175	1	0.314136	0.502883	1.51199	0.218836	1	ENSMUSG00000025226	ECs
Shoc2	ECKO	WT	0.908967	-0.1377	0.196	0.233	0.00598585	1	0.0263628	1.57901	1.51152	0.218907	1	ENSMUSG00000024976	ECs
Plekhh3	ECKO	WT	1.02149	0.0306771	0.025	0.022	0.0319358	1	0.0900924	1.04531	1.51041	0.219077	1	ENSMUSG00000035172	ECs
Mmp28	ECKO	WT	1.02134	0.0304701	0.074	0.07	0.237736	1	0.379925	0.420302	1.51012	0.219122	1	ENSMUSG00000020682	ECs
Sox12	ECKO	WT	1.05642	0.0791837	0.012	0.002	0.000505043	1	0.00410086	2.38713	1.50962	0.219198	1	ENSMUSG00000051817	ECs
BC031181	ECKO	WT	0.880573	-0.183486	0.175	0.221	0.000546245	1	0.00435584	2.36093	1.50906	0.219282	1	ENSMUSG00000036299	ECs
Man2c1	ECKO	WT	0.956915	-0.063537	0.029	0.037	0.271579	1	0.420529	0.376204	1.50887	0.219312	1	ENSMUSG00000032295	ECs
Pdgfb	ECKO	WT	1.04234	0.0598255	0.719	0.701	3.67661e-14	4.87555e-10	1.01574e-11	10.9932	1.50878	0.219325	1	ENSMUSG00000000489	ECs
Ercc1	ECKO	WT	0.958721	-0.0608174	0.037	0.046	0.122377	1	0.238315	0.622848	1.50457	0.21997	1	ENSMUSG00000003549	ECs
Prpf40b	ECKO	WT	0.921772	-0.117519	0.048	0.066	0.0174576	1	0.0582402	1.23478	1.50286	0.220232	1	ENSMUSG00000023007	ECs
Degs1	ECKO	WT	0.914295	-0.129269	0.066	0.088	0.0184571	1	0.0607647	1.21635	1.50157	0.22043	1	ENSMUSG00000038633	ECs
Clu	ECKO	WT	1.10798	0.147929	0.083	0.065	2.62222e-06	0.0347732	5.83444e-05	4.234	1.5013	0.220471	1	ENSMUSG00000022037	ECs
Gmpr2	ECKO	WT	0.95325	-0.0690728	0.037	0.047	0.0717214	1	0.161972	0.790561	1.50039	0.220611	1	ENSMUSG00000002326	ECs
Wsb1	ECKO	WT	0.931508	-0.10236	0.063	0.081	0.00914615	1	0.0361296	1.44214	1.49999	0.220673	1	ENSMUSG00000017677	ECs
Nans	ECKO	WT	0.955735	-0.0653173	0.022	0.031	0.0882435	1	0.185746	0.731082	1.49954	0.220742	1	ENSMUSG00000028334	ECs
Mapk14	ECKO	WT	1.06379	0.0892182	0.145	0.129	0.0128087	1	0.0458698	1.33847	1.49608	0.221276	1	ENSMUSG00000053436	ECs
Timmdc1	ECKO	WT	0.945433	-0.0809532	0.032	0.043	0.0991745	1	0.203616	0.691189	1.49593	0.221298	1	ENSMUSG00000002846	ECs
Pank1	ECKO	WT	0.971156	-0.0422251	0.024	0.03	0.312977	1	0.46644	0.331204	1.49535	0.221389	1	ENSMUSG00000033610	ECs
Micos10	ECKO	WT	0.895665	-0.158969	0.239	0.287	0.000430043	1	0.00360936	2.44257	1.49463	0.2215	1	ENSMUSG00000050608	ECs
Ntpcr	ECKO	WT	1.03428	0.0486324	0.019	0.014	0.00192806	1	0.0114964	1.93944	1.49262	0.22181	1	ENSMUSG00000031851	ECs
Pja2	ECKO	WT	1.05487	0.0770598	0.279	0.258	0.0541837	1	0.130737	0.883602	1.49239	0.221846	1	ENSMUSG00000024083	ECs
Nudt2	ECKO	WT	0.949486	-0.0747809	0.018	0.028	0.0316907	1	0.0895357	1.048	1.49164	0.221962	1	ENSMUSG00000028443	ECs
Clip2	ECKO	WT	1.04926	0.0693781	0.026	0.018	0.0868106	1	0.183433	0.736522	1.49108	0.222049	1	ENSMUSG00000063146	ECs
Arhgap21	ECKO	WT	1.05221	0.073422	0.096	0.085	0.0211274	1	0.0660431	1.18017	1.49076	0.222099	1	ENSMUSG00000036591	ECs
Polb	ECKO	WT	0.938668	-0.0913131	0.085	0.103	0.00461153	1	0.0220453	1.65668	1.49027	0.222174	1	ENSMUSG00000031536	ECs
Spast	ECKO	WT	1.01348	0.0193117	0.073	0.071	0.054151	1	0.130721	0.883655	1.48934	0.222318	1	ENSMUSG00000024068	ECs
Prdm16	ECKO	WT	1.03192	0.0453374	0.163	0.155	0.123864	1	0.240528	0.618834	1.4891	0.222356	1	ENSMUSG00000039410	ECs
Snapc5	ECKO	WT	0.91234	-0.132357	0.106	0.133	0.00513927	1	0.0233557	1.63161	1.48874	0.222412	1	ENSMUSG00000032398	ECs
Cln5	ECKO	WT	0.966847	-0.0486402	0.043	0.051	0.476009	1	0.62252	0.205847	1.48682	0.222711	1	ENSMUSG00000022125	ECs
Gpatch2l	ECKO	WT	0.925373	-0.111893	0.021	0.037	0.00548436	1	0.0245952	1.60915	1.48647	0.222765	1	ENSMUSG00000021254	ECs
Fignl2	ECKO	WT	0.960721	-0.05781	0.008	0.016	0.0631303	1	0.146933	0.83288	1.4851	0.222978	1	ENSMUSG00000095440	ECs
Dimt1	ECKO	WT	0.951757	-0.0713351	0.026	0.036	0.0731951	1	0.164627	0.783499	1.48452	0.223069	1	ENSMUSG00000021692	ECs
Tspan6	ECKO	WT	0.961057	-0.0573055	0.016	0.024	0.155059	1	0.281329	0.550785	1.48279	0.223339	1	ENSMUSG00000067377	ECs
Psmd3	ECKO	WT	1.05041	0.0709492	0.119	0.108	0.000217499	1	0.0021349	2.67062	1.4827	0.223352	1	ENSMUSG00000017221	ECs
Macrod2	ECKO	WT	0.941697	-0.0866645	0.065	0.08	0.031324	1	0.0888115	1.05153	1.48241	0.223398	1	ENSMUSG00000068205	ECs
Adipor2	ECKO	WT	1.08565	0.118562	0.337	0.302	0.00118261	1	0.00798093	2.09795	1.48238	0.223402	1	ENSMUSG00000030168	ECs
Gca	ECKO	WT	0.9763	-0.0346034	0.015	0.02	0.527971	1	0.669446	0.174284	1.48235	0.223408	1	ENSMUSG00000026893	ECs
Jazf1	ECKO	WT	1.03787	0.0536255	0.028	0.021	0.113858	1	0.225792	0.646292	1.48225	0.223423	1	ENSMUSG00000063568	ECs
Elavl3	ECKO	WT	1.05143	0.0723519	0.011	0.003	0.00444506	1	0.0214193	1.66919	1.48159	0.223526	1	ENSMUSG00000003410	ECs
Mrs2	ECKO	WT	1.04138	0.0585028	0.067	0.059	0.0497208	1	0.123081	0.909808	1.48063	0.223675	1	ENSMUSG00000021339	ECs
Kif3b	ECKO	WT	0.919706	-0.120755	0.055	0.075	0.00660939	1	0.0282186	1.54946	1.48061	0.223678	1	ENSMUSG00000027475	ECs
Gramd1a	ECKO	WT	0.971861	-0.0411787	0.023	0.029	0.207915	1	0.343442	0.464146	1.47926	0.22389	1	ENSMUSG00000001248	ECs
Ywhag	ECKO	WT	0.912525	-0.132064	0.081	0.105	0.00331548	1	0.0171209	1.76647	1.47813	0.224067	1	ENSMUSG00000051391	ECs
Csf1	ECKO	WT	1.02103	0.0300288	0.06	0.058	0.000521685	1	0.00420296	2.37645	1.47777	0.224123	1	ENSMUSG00000014599	ECs
Uqcrb	ECKO	WT	0.880446	-0.183694	0.385	0.456	2.1603e-06	0.0286478	4.95237e-05	4.30519	1.47423	0.224679	1	ENSMUSG00000021520	ECs
Spns1	ECKO	WT	1.04818	0.0678855	0.04	0.031	0.130274	1	0.248569	0.604552	1.47313	0.224853	1	ENSMUSG00000030741	ECs
Senp5	ECKO	WT	0.954256	-0.0675525	0.098	0.111	0.20408	1	0.339113	0.469656	1.47227	0.224988	1	ENSMUSG00000022772	ECs
Ap3m2	ECKO	WT	0.961729	-0.0562984	0.021	0.028	0.239463	1	0.382087	0.417838	1.47089	0.225205	1	ENSMUSG00000031539	ECs
Eif4h	ECKO	WT	0.8817	-0.18164	0.235	0.29	2.17156e-05	0.28797	0.000336761	3.47268	1.47014	0.225323	1	ENSMUSG00000040731	ECs
Abhd13	ECKO	WT	0.948069	-0.0769364	0.024	0.035	0.0167337	1	0.0563643	1.249	1.46953	0.22542	1	ENSMUSG00000040396	ECs
St6galnac6	ECKO	WT	1.04389	0.0619657	0.023	0.015	0.121577	1	0.237198	0.624889	1.46597	0.225983	1	ENSMUSG00000026811	ECs
Ncor2	ECKO	WT	1.05746	0.0806017	0.149	0.134	0.0121598	1	0.0441058	1.3555	1.4655	0.226057	1	ENSMUSG00000029478	ECs
Fmo2	ECKO	WT	0.875194	-0.192325	0.159	0.205	0.000210509	1	0.00207705	2.68255	1.46484	0.226162	1	ENSMUSG00000040170	ECs
Nsdhl	ECKO	WT	0.976721	-0.0339818	0.02	0.024	0.603752	1	0.74037	0.130551	1.46411	0.226278	1	ENSMUSG00000031349	ECs
Wrap73	ECKO	WT	0.933008	-0.100039	0.003	0.016	1.61275e-05	0.213866	0.000262091	3.58155	1.46376	0.226334	1	ENSMUSG00000029029	ECs
Gm48383	ECKO	WT	0.962858	-0.054605	0.009	0.016	0.0718504	1	0.162208	0.789929	1.46351	0.226372	1	ENSMUSG00000113895	ECs
Hcfc1	ECKO	WT	0.927847	-0.108042	0.081	0.1	0.0273183	1	0.0802544	1.09553	1.46278	0.226489	1	ENSMUSG00000031386	ECs
Med20	ECKO	WT	0.963175	-0.0541302	0.037	0.045	0.272326	1	0.421243	0.375467	1.46216	0.226587	1	ENSMUSG00000092558	ECs
Nek9	ECKO	WT	1.01632	0.0233547	0.102	0.099	0.0484314	1	0.12086	0.917718	1.46195	0.22662	1	ENSMUSG00000034290	ECs
Mak16	ECKO	WT	0.944026	-0.0831012	0.045	0.058	0.0969254	1	0.199989	0.698994	1.46178	0.226648	1	ENSMUSG00000031578	ECs
Vma21	ECKO	WT	0.918425	-0.122767	0.053	0.073	0.00927667	1	0.0364282	1.43856	1.45955	0.227001	1	ENSMUSG00000073131	ECs
Lemd2	ECKO	WT	0.954578	-0.0670649	0.049	0.06	0.146607	1	0.269946	0.568723	1.45939	0.227027	1	ENSMUSG00000044857	ECs
Rnd1	ECKO	WT	1.03952	0.0559121	0.021	0.014	0.136377	1	0.256705	0.590566	1.45926	0.227047	1	ENSMUSG00000054855	ECs
Gtf2h3	ECKO	WT	1.02858	0.0406533	0.023	0.019	0.0519528	1	0.127065	0.895974	1.45919	0.227059	1	ENSMUSG00000029387	ECs
Siva1	ECKO	WT	0.97253	-0.0401859	0.039	0.045	0.0850143	1	0.180785	0.742838	1.45893	0.227101	1	ENSMUSG00000064326	ECs
Pmm1	ECKO	WT	1.04604	0.0649335	0.032	0.024	0.0404477	1	0.105732	0.975795	1.45869	0.227139	1	ENSMUSG00000022474	ECs
Tbc1d7	ECKO	WT	0.973018	-0.039461	0.019	0.024	0.402165	1	0.548673	0.260686	1.45861	0.227151	1	ENSMUSG00000021368	ECs
Id1	ECKO	WT	0.905033	-0.143958	0.597	0.668	7.00027e-08	0.000928306	2.74647e-06	5.56123	1.45605	0.22756	1	ENSMUSG00000042745	ECs
Prelid3b	ECKO	WT	0.95416	-0.0676968	0.031	0.041	0.0689206	1	0.157389	0.803027	1.45603	0.227562	1	ENSMUSG00000016257	ECs
Gpr108	ECKO	WT	1.02453	0.0349687	0.054	0.049	0.416966	1	0.563303	0.249258	1.45601	0.227567	1	ENSMUSG00000005823	ECs
Ccdc191	ECKO	WT	1.01006	0.0144405	0.038	0.037	0.281457	1	0.431778	0.364739	1.45517	0.227701	1	ENSMUSG00000022701	ECs
Lrrc1	ECKO	WT	1.06517	0.0910861	0.023	0.013	8.61154e-05	1	0.00105837	2.97536	1.4544	0.227823	1	ENSMUSG00000032352	ECs
Prkag2	ECKO	WT	1.06889	0.0961161	0.12	0.103	0.117662	1	0.23109	0.63622	1.454	0.227886	1	ENSMUSG00000028944	ECs
Rabep1	ECKO	WT	1.05549	0.0779173	0.188	0.174	0.000971259	1	0.0068292	2.16563	1.4524	0.228144	1	ENSMUSG00000020817	ECs
Gripap1	ECKO	WT	1.04339	0.0612723	0.09	0.082	0.00198163	1	0.0117314	1.93065	1.45206	0.228198	1	ENSMUSG00000031153	ECs
Upf3a	ECKO	WT	0.93648	-0.0946805	0.083	0.1	0.149654	1	0.274149	0.562013	1.45166	0.228262	1	ENSMUSG00000038398	ECs
Cse1l	ECKO	WT	0.934621	-0.097547	0.061	0.077	0.0934066	1	0.193996	0.712207	1.45127	0.228325	1	ENSMUSG00000002718	ECs
St3gal3	ECKO	WT	1.04225	0.0597002	0.053	0.045	0.343467	1	0.498055	0.302723	1.45074	0.228409	1	ENSMUSG00000028538	ECs
Tbc1d24	ECKO	WT	0.972157	-0.0407384	0.027	0.033	0.295642	1	0.447751	0.348963	1.44908	0.228675	1	ENSMUSG00000036473	ECs
Zfp87	ECKO	WT	0.938839	-0.0910509	0.03	0.044	0.00241939	1	0.0134336	1.87181	1.44663	0.229069	1	ENSMUSG00000097333	ECs
mt-Nd4l	ECKO	WT	0.875048	-0.192565	0.457	0.546	5.47548e-09	7.26103e-05	3.31554e-07	6.47945	1.44447	0.229417	1	ENSMUSG00000065947	ECs
Slc26a11	ECKO	WT	1.04441	0.0626879	0.022	0.014	0.131182	1	0.249728	0.602534	1.44427	0.22945	1	ENSMUSG00000039908	ECs
Men1	ECKO	WT	0.959295	-0.0599536	0.029	0.037	0.305177	1	0.458059	0.339078	1.44424	0.229454	1	ENSMUSG00000024947	ECs
Nsmce1	ECKO	WT	1.07546	0.104959	0.149	0.127	0.097916	1	0.201594	0.695523	1.44305	0.229647	1	ENSMUSG00000030750	ECs
Nck2	ECKO	WT	1.022	0.031397	0.054	0.051	0.135628	1	0.255578	0.592476	1.442	0.229815	1	ENSMUSG00000066877	ECs
Optn	ECKO	WT	0.922078	-0.11704	0.025	0.041	0.00925029	1	0.0363569	1.43941	1.44189	0.229834	1	ENSMUSG00000026672	ECs
Cask	ECKO	WT	1.06172	0.0863973	0.124	0.11	0.0260282	1	0.0773983	1.11127	1.44036	0.230081	1	ENSMUSG00000031012	ECs
9230114K14Rik	ECKO	WT	1.0258	0.0367456	0.015	0.011	0.0818523	1	0.175695	0.755241	1.43869	0.230352	1	ENSMUSG00000097145	ECs
Mgat1	ECKO	WT	0.938199	-0.0920342	0.062	0.078	0.0278859	1	0.0815605	1.08852	1.43672	0.230671	1	ENSMUSG00000020346	ECs
Psmd5	ECKO	WT	0.926599	-0.109982	0.06	0.078	0.0392285	1	0.103278	0.985994	1.43666	0.230681	1	ENSMUSG00000026869	ECs
Zfp280c	ECKO	WT	1.02812	0.0400138	0.046	0.041	0.293468	1	0.445233	0.351413	1.43587	0.230808	1	ENSMUSG00000036916	ECs
Ago4	ECKO	WT	1.0086	0.0123476	0.024	0.023	0.936944	1	1	0	1.43541	0.230883	1	ENSMUSG00000042500	ECs
Cuta	ECKO	WT	0.891584	-0.165557	0.136	0.175	6.46001e-05	0.856661	0.000838221	3.07664	1.43482	0.230979	1	ENSMUSG00000024194	ECs
Abhd5	ECKO	WT	0.935109	-0.0967941	0.083	0.1	0.126848	1	0.243751	0.613054	1.43422	0.231077	1	ENSMUSG00000032540	ECs
Fus	ECKO	WT	1.06203	0.0868211	0.395	0.366	0.0106797	1	0.0398828	1.39921	1.43376	0.231152	1	ENSMUSG00000030795	ECs
Mrgpre	ECKO	WT	1.0533	0.0749102	0.024	0.015	0.00510911	1	0.0232744	1.63312	1.43028	0.231719	1		ECs
Cep135	ECKO	WT	1.03371	0.0478337	0.03	0.024	0.168732	1	0.293219	0.532807	1.42928	0.231883	1	ENSMUSG00000036403	ECs
Vhl	ECKO	WT	1.04668	0.0658189	0.028	0.019	0.150947	1	0.275869	0.559297	1.42785	0.232115	1	ENSMUSG00000033933	ECs
Pgm2l1	ECKO	WT	0.927408	-0.108724	0.047	0.063	0.0447325	1	0.114311	0.941913	1.42773	0.232135	1	ENSMUSG00000030729	ECs
Lrp6	ECKO	WT	0.908115	-0.139053	0.181	0.215	0.014022	1	0.0491286	1.30867	1.42732	0.232202	1	ENSMUSG00000030201	ECs
B3galnt1	ECKO	WT	0.961408	-0.0567798	0.01	0.016	0.0260368	1	0.0773983	1.11127	1.42727	0.232211	1	ENSMUSG00000043300	ECs
Pacs1	ECKO	WT	1.05121	0.0720569	0.188	0.175	0.00401954	1	0.0198892	1.70138	1.42627	0.232373	1	ENSMUSG00000024855	ECs
Slc35f6	ECKO	WT	1.03339	0.047385	0.021	0.016	0.106834	1	0.215211	0.667136	1.42626	0.232376	1	ENSMUSG00000029175	ECs
Msl3l2	ECKO	WT	1.02544	0.0362468	0.019	0.015	0.00431056	1	0.0210079	1.67762	1.42467	0.232636	1	ENSMUSG00000047669	ECs
Atp6v0b	ECKO	WT	0.914492	-0.128958	0.201	0.237	0.00342255	1	0.0174967	1.75704	1.42454	0.232658	1	ENSMUSG00000033379	ECs
Gss	ECKO	WT	1.03646	0.0516698	0.024	0.018	0.142745	1	0.265058	0.57666	1.42145	0.233165	1	ENSMUSG00000027610	ECs
Ripk2	ECKO	WT	1.02246	0.0320374	0.061	0.058	0.0484695	1	0.120932	0.917458	1.41949	0.233487	1	ENSMUSG00000041135	ECs
0610009E02Rik	ECKO	WT	0.942856	-0.08489	0.01	0.021	0.0110551	1	0.0409161	1.38811	1.41896	0.233574	1	ENSMUSG00000086714	ECs
Usp8	ECKO	WT	1.01485	0.0212652	0.099	0.098	0.00049613	1	0.00404873	2.39268	1.41887	0.23359	1	ENSMUSG00000027363	ECs
Ccdc85c	ECKO	WT	0.946753	-0.0789399	0.024	0.036	0.00216206	1	0.0125256	1.9022	1.41861	0.233633	1	ENSMUSG00000084883	ECs
Ank2	ECKO	WT	1.05071	0.0713591	0.039	0.03	0.199353	1	0.332656	0.478004	1.41853	0.233645	1	ENSMUSG00000032826	ECs
Akr1c14	ECKO	WT	1.01771	0.0253202	0.075	0.072	0.136376	1	0.256705	0.590566	1.41608	0.23405	1	ENSMUSG00000033715	ECs
Cep250	ECKO	WT	1.03524	0.0499608	0.051	0.044	0.177852	1	0.304873	0.515881	1.41607	0.234051	1	ENSMUSG00000038241	ECs
Fam118b	ECKO	WT	0.934216	-0.0981721	0.059	0.076	0.00739421	1	0.0308639	1.51055	1.41598	0.234066	1	ENSMUSG00000050471	ECs
Lamc1	ECKO	WT	1.04188	0.0591914	0.153	0.143	0.015707	1	0.0537524	1.2696	1.41596	0.23407	1	ENSMUSG00000026478	ECs
Zbtb46	ECKO	WT	1.05095	0.0716942	0.191	0.178	0.000825019	1	0.00602455	2.22008	1.41562	0.234126	1	ENSMUSG00000027583	ECs
Agk	ECKO	WT	1.0422	0.0596324	0.053	0.045	0.339741	1	0.494058	0.306222	1.41386	0.234416	1	ENSMUSG00000029916	ECs
Rnf144a	ECKO	WT	1.04574	0.0645291	0.041	0.033	0.12116	1	0.236488	0.626191	1.41385	0.234418	1	ENSMUSG00000020642	ECs
Gm12258	ECKO	WT	0.933635	-0.0990694	0.005	0.017	0.000145156	1	0.0015869	2.79945	1.40973	0.235102	1	ENSMUSG00000072915	ECs
Pcgf6	ECKO	WT	0.948167	-0.0767864	0.004	0.013	0.00249177	1	0.0136882	1.86365	1.40911	0.235205	1	ENSMUSG00000025050	ECs
A130010J15Rik	ECKO	WT	0.954715	-0.0668574	0.024	0.033	0.0443373	1	0.113615	0.944565	1.40909	0.235207	1	ENSMUSG00000079144	ECs
Tgm2	ECKO	WT	1.06428	0.089878	0.267	0.245	0.00248689	1	0.0136784	1.86396	1.40906	0.235213	1	ENSMUSG00000037820	ECs
Prpsap2	ECKO	WT	0.937949	-0.0924189	0.034	0.047	0.0407591	1	0.106232	0.973746	1.40879	0.235258	1	ENSMUSG00000020528	ECs
Atxn3	ECKO	WT	1.03936	0.0556948	0.076	0.068	0.0202804	1	0.0642869	1.19188	1.40868	0.235276	1	ENSMUSG00000021189	ECs
Gadd45g	ECKO	WT	1.09891	0.136073	0.086	0.065	0.0082949	1	0.0336502	1.47301	1.40829	0.23534	1	ENSMUSG00000021453	ECs
Gm26632	ECKO	WT	0.956921	-0.0635286	0.013	0.021	0.0707184	1	0.160252	0.795196	1.40795	0.235397	1	ENSMUSG00000097442	ECs
Fkbp9	ECKO	WT	1.00789	0.0113414	0.112	0.112	0.00592445	1	0.0261445	1.58262	1.40754	0.235464	1	ENSMUSG00000029781	ECs
Rangrf	ECKO	WT	1.05866	0.0822365	0.012	0.002	0.000302773	1	0.00279212	2.55407	1.40692	0.235569	1	ENSMUSG00000032892	ECs
Yju2	ECKO	WT	0.999993	-9.99189e-06	0.043	0.044	0.380704	1	0.526258	0.278801	1.40691	0.23557	1	ENSMUSG00000003208	ECs
Phf11d	ECKO	WT	0.964765	-0.0517508	0.028	0.035	0.381844	1	0.527297	0.277944	1.40622	0.235685	1	ENSMUSG00000068245	ECs
Slco2a1	ECKO	WT	1.07303	0.101692	0.023	0.01	0.000195158	1	0.00195615	2.7086	1.40531	0.235836	1	ENSMUSG00000032548	ECs
Tbxa2r	ECKO	WT	1.04943	0.0696096	0.035	0.027	0.0788869	1	0.171593	0.765501	1.40514	0.235865	1	ENSMUSG00000034881	ECs
Pip5k1b	ECKO	WT	1.02097	0.0299406	0.087	0.084	0.0626625	1	0.146168	0.835147	1.40508	0.235874	1	ENSMUSG00000024867	ECs
Pced1b	ECKO	WT	1.04273	0.0603638	0.097	0.089	0.0338206	1	0.0939194	1.02724	1.4047	0.235938	1	ENSMUSG00000044250	ECs
Slc36a1	ECKO	WT	0.95259	-0.0700734	0.055	0.065	0.186571	1	0.315689	0.500741	1.40419	0.236023	1	ENSMUSG00000020261	ECs
Gna13	ECKO	WT	0.9005	-0.151202	0.121	0.154	0.00114378	1	0.00776239	2.11	1.40401	0.236053	1	ENSMUSG00000020611	ECs
Tcf15	ECKO	WT	1.06062	0.0849093	0.058	0.047	0.0123192	1	0.0445502	1.35115	1.40346	0.236145	1	ENSMUSG00000068079	ECs
Zswim4	ECKO	WT	0.955448	-0.0657511	0.008	0.017	0.00920467	1	0.0362616	1.44055	1.40255	0.236296	1	ENSMUSG00000035671	ECs
Plekha8	ECKO	WT	0.978259	-0.0317115	0.033	0.037	0.727407	1	0.848908	0.0711394	1.40238	0.236325	1	ENSMUSG00000005225	ECs
Card10	ECKO	WT	0.940224	-0.0889238	0.112	0.131	0.11128	1	0.222008	0.653632	1.40029	0.236674	1	ENSMUSG00000033170	ECs
Dubr	ECKO	WT	1.0755	0.105004	0.062	0.047	0.00125669	1	0.00823427	2.08438	1.39769	0.23711	1	ENSMUSG00000022639	ECs
Fas	ECKO	WT	0.919877	-0.120487	0.145	0.173	0.00700527	1	0.0296227	1.52837	1.39743	0.237154	1	ENSMUSG00000024778	ECs
Cox7a1	ECKO	WT	0.933248	-0.0996671	0.005	0.017	0.000122216	1	0.00138293	2.8592	1.39703	0.237221	1	ENSMUSG00000074218	ECs
2510039O18Rik	ECKO	WT	0.905102	-0.143847	0.037	0.06	8.39764e-05	1	0.00104173	2.98224	1.39688	0.237246	1	ENSMUSG00000044496	ECs
Selenok	ECKO	WT	0.864866	-0.209451	0.393	0.481	6.71853e-09	8.90945e-05	3.99527e-07	6.39845	1.39634	0.237337	1	ENSMUSG00000042682	ECs
Snhg9	ECKO	WT	1.04198	0.0593308	0.074	0.067	0.00116686	1	0.00789478	2.10266	1.39557	0.237466	1	ENSMUSG00000090101	ECs
Uimc1	ECKO	WT	1.06294	0.0880575	0.14	0.125	0.0100106	1	0.0380156	1.42004	1.39508	0.23755	1	ENSMUSG00000025878	ECs
Tes	ECKO	WT	0.926335	-0.110395	0.09	0.11	0.059373	1	0.139973	0.853957	1.39384	0.237757	1	ENSMUSG00000029552	ECs
Mterf1a	ECKO	WT	1.0482	0.0679192	0.019	0.011	0.0263317	1	0.0780824	1.10745	1.39355	0.237807	1	ENSMUSG00000040429	ECs
Rida	ECKO	WT	0.959886	-0.059065	0.025	0.033	0.0607759	1	0.142636	0.845769	1.39128	0.238189	1	ENSMUSG00000022323	ECs
Psmc6	ECKO	WT	0.902662	-0.147743	0.181	0.221	0.00035548	1	0.00313224	2.50415	1.39079	0.238272	1	ENSMUSG00000021832	ECs
P4ha2	ECKO	WT	0.975697	-0.0354954	0.035	0.042	0.0182872	1	0.0603702	1.21918	1.38933	0.238518	1	ENSMUSG00000018906	ECs
Ncoa4	ECKO	WT	0.87956	-0.185146	0.131	0.173	0.000147876	1	0.00161265	2.79246	1.38793	0.238755	1	ENSMUSG00000056234	ECs
Eml3	ECKO	WT	1.04248	0.0600261	0.038	0.03	0.207728	1	0.343263	0.464373	1.38782	0.238774	1	ENSMUSG00000071647	ECs
Scamp2	ECKO	WT	1.02927	0.0416236	0.083	0.077	0.26285	1	0.410366	0.386828	1.38602	0.239078	1	ENSMUSG00000040188	ECs
Emd	ECKO	WT	0.921338	-0.118198	0.101	0.126	0.00141544	1	0.00905019	2.04334	1.38596	0.239088	1	ENSMUSG00000001964	ECs
Gpaa1	ECKO	WT	1.02587	0.036843	0.037	0.034	0.00256362	1	0.0139844	1.85436	1.38579	0.239117	1	ENSMUSG00000022561	ECs
Tomm34	ECKO	WT	0.938946	-0.0908862	0.048	0.062	0.0623745	1	0.145599	0.836841	1.38362	0.239486	1	ENSMUSG00000018322	ECs
Zcrb1	ECKO	WT	0.904173	-0.145329	0.156	0.192	0.000277553	1	0.00260115	2.58483	1.38073	0.239976	1	ENSMUSG00000022635	ECs
Psma1	ECKO	WT	0.90508	-0.143882	0.147	0.18	0.00829519	1	0.0336502	1.47301	1.37998	0.240105	1	ENSMUSG00000030751	ECs
Tmco4	ECKO	WT	1.03703	0.0524613	0.021	0.015	0.224777	1	0.36413	0.438743	1.37979	0.240137	1	ENSMUSG00000041143	ECs
Zyx	ECKO	WT	1.04132	0.0584099	0.076	0.068	0.137965	1	0.258648	0.587291	1.37878	0.240309	1	ENSMUSG00000029860	ECs
Cplx2	ECKO	WT	1.0114	0.0163482	0.025	0.023	0.58698	1	0.724154	0.140169	1.37695	0.240622	1	ENSMUSG00000025867	ECs
Trim65	ECKO	WT	0.953808	-0.0682287	0.029	0.039	0.118735	1	0.232887	0.632854	1.37688	0.240633	1	ENSMUSG00000054517	ECs
Ccdc61	ECKO	WT	1.03803	0.0538472	0.038	0.031	0.232666	1	0.373488	0.427723	1.37653	0.240693	1	ENSMUSG00000074358	ECs
Atpaf2	ECKO	WT	0.940454	-0.0885707	0.007	0.018	0.000554133	1	0.00440549	2.35601	1.37557	0.240857	1	ENSMUSG00000042709	ECs
Eif4a2	ECKO	WT	0.881429	-0.182085	0.28	0.34	5.99191e-05	0.794587	0.00078439	3.10547	1.37331	0.241244	1	ENSMUSG00000022884	ECs
Gtf3c3	ECKO	WT	1.03979	0.0562929	0.086	0.079	0.00462385	1	0.0220901	1.6558	1.37248	0.241386	1	ENSMUSG00000041303	ECs
Ankrd44	ECKO	WT	1.05284	0.0742852	0.144	0.131	0.010248	1	0.0387201	1.41206	1.37156	0.241545	1	ENSMUSG00000052331	ECs
Bud13	ECKO	WT	0.967839	-0.0471604	0.016	0.022	0.333237	1	0.486894	0.312566	1.37155	0.241545	1	ENSMUSG00000032077	ECs
Plcl1	ECKO	WT	1.05928	0.0830815	0.034	0.023	0.0939053	1	0.194808	0.710394	1.37112	0.241619	1	ENSMUSG00000038349	ECs
Atxn1l	ECKO	WT	0.952739	-0.0698466	0.042	0.054	0.00508986	1	0.0232266	1.63401	1.37005	0.241803	1	ENSMUSG00000069895	ECs
Capn15	ECKO	WT	1.02566	0.0365541	0.056	0.051	0.150197	1	0.27484	0.56092	1.36957	0.241886	1	ENSMUSG00000037326	ECs
Naa40	ECKO	WT	1.0519	0.0729977	0.035	0.026	0.126116	1	0.242764	0.614816	1.368	0.242157	1	ENSMUSG00000024764	ECs
Pfdn2	ECKO	WT	0.905138	-0.143791	0.137	0.17	0.00194534	1	0.0115687	1.93671	1.3671	0.242311	1	ENSMUSG00000006412	ECs
AW112010	ECKO	WT	0.884441	-0.177162	0.222	0.273	0.000111852	1	0.00129205	2.88872	1.36647	0.242419	1	ENSMUSG00000075010	ECs
Ptpn18	ECKO	WT	1.01135	0.0162755	0.025	0.023	0.554728	1	0.69503	0.157997	1.36364	0.242908	1	ENSMUSG00000026126	ECs
Patz1	ECKO	WT	0.92282	-0.115878	0.073	0.095	0.000182083	1	0.00185027	2.73276	1.36049	0.243452	1	ENSMUSG00000020453	ECs
Sirt4	ECKO	WT	0.949689	-0.0744724	0.005	0.014	0.0070103	1	0.0296346	1.5282	1.3595	0.243625	1	ENSMUSG00000029524	ECs
Ptpru	ECKO	WT	1.02689	0.0382809	0.024	0.02	0.113393	1	0.225139	0.64755	1.35895	0.24372	1	ENSMUSG00000028909	ECs
Gstt3	ECKO	WT	0.948142	-0.0768254	0.006	0.016	0.00471925	1	0.0222125	1.6534	1.35847	0.243803	1	ENSMUSG00000001665	ECs
Itgb1bp1	ECKO	WT	0.936219	-0.0950827	0.036	0.051	0.00037166	1	0.00324036	2.48941	1.35717	0.244029	1	ENSMUSG00000062352	ECs
Hmgcs2	ECKO	WT	0.892215	-0.164537	0.176	0.218	0.000595208	1	0.00467045	2.33064	1.35661	0.244126	1	ENSMUSG00000027875	ECs
Zgpat	ECKO	WT	1.0379	0.0536684	0.027	0.02	0.0981191	1	0.20198	0.694691	1.3565	0.244146	1	ENSMUSG00000027582	ECs
Ftsj1	ECKO	WT	1.02279	0.0325107	0.033	0.03	0.00963535	1	0.0369932	1.43188	1.35454	0.244486	1	ENSMUSG00000031171	ECs
Trappc6a	ECKO	WT	1.03782	0.0535618	0.059	0.052	0.00317446	1	0.0165474	1.78127	1.35426	0.244535	1	ENSMUSG00000002043	ECs
Pim1	ECKO	WT	0.930714	-0.10359	0.048	0.065	0.0154911	1	0.0531784	1.27427	1.35371	0.244631	1	ENSMUSG00000024014	ECs
Fbxo7	ECKO	WT	1.04784	0.0674252	0.08	0.07	0.009465	1	0.0365593	1.437	1.3532	0.24472	1	ENSMUSG00000001786	ECs
Pomp	ECKO	WT	0.874742	-0.19307	0.453	0.539	4.18416e-08	0.000554861	1.83122e-06	5.73726	1.35272	0.244803	1	ENSMUSG00000029649	ECs
Rfx1	ECKO	WT	0.963157	-0.0541575	0.02	0.027	0.238546	1	0.380898	0.419191	1.35257	0.244829	1	ENSMUSG00000031706	ECs
Slc30a9	ECKO	WT	0.925241	-0.112098	0.081	0.102	0.00928786	1	0.0364613	1.43817	1.35198	0.244932	1	ENSMUSG00000029221	ECs
Lcorl	ECKO	WT	0.920143	-0.120071	0.117	0.143	0.0094835	1	0.0365593	1.437	1.34897	0.245459	1	ENSMUSG00000015882	ECs
Stk16	ECKO	WT	0.95338	-0.0688767	0.052	0.064	0.00825378	1	0.0335328	1.47453	1.3485	0.245541	1	ENSMUSG00000026201	ECs
Pcna	ECKO	WT	0.905146	-0.143778	0.082	0.11	0.000204965	1	0.00203674	2.69106	1.34768	0.245684	1	ENSMUSG00000027342	ECs
Ap1s2	ECKO	WT	0.910932	-0.134584	0.205	0.241	0.00853876	1	0.0343109	1.46457	1.34507	0.246141	1	ENSMUSG00000031367	ECs
Foxo1	ECKO	WT	1.03592	0.0509066	0.322	0.311	0.000760013	1	0.00562732	2.2497	1.34504	0.246147	1	ENSMUSG00000044167	ECs
Extl3	ECKO	WT	1.04487	0.0633267	0.364	0.348	0.000397953	1	0.0033981	2.46876	1.345	0.246154	1	ENSMUSG00000021978	ECs
Csrp2	ECKO	WT	0.886161	-0.174359	0.289	0.348	3.4464e-05	0.457027	0.000498393	3.30243	1.34479	0.246191	1	ENSMUSG00000020186	ECs
Rab11fip1	ECKO	WT	1.03657	0.051818	0.237	0.227	0.00474109	1	0.0222125	1.6534	1.34328	0.246456	1	ENSMUSG00000031488	ECs
Plp2	ECKO	WT	0.954154	-0.0677067	0.021	0.03	0.0367999	1	0.100144	0.999374	1.34311	0.246486	1	ENSMUSG00000031146	ECs
Trim8	ECKO	WT	0.888634	-0.170338	0.123	0.162	9.89125e-07	0.0131168	2.56187e-05	4.59144	1.34264	0.246569	1	ENSMUSG00000025034	ECs
Mir100hg	ECKO	WT	1.10134	0.139262	0.126	0.101	0.0204107	1	0.0645518	1.19009	1.34215	0.246655	1	ENSMUSG00000074415	ECs
Nid2	ECKO	WT	1.06718	0.0937999	0.054	0.042	0.0105203	1	0.0394096	1.4044	1.34204	0.246675	1	ENSMUSG00000021806	ECs
Aaas	ECKO	WT	1.02397	0.0341669	0.019	0.016	0.0626044	1	0.146059	0.835473	1.34122	0.24682	1	ENSMUSG00000036678	ECs
Chchd3	ECKO	WT	1.02045	0.029207	0.18	0.177	0.00104363	1	0.00722319	2.14127	1.34087	0.246881	1	ENSMUSG00000053768	ECs
Tmem62	ECKO	WT	0.940559	-0.0884094	0.003	0.014	7.10149e-05	0.941729	0.000904639	3.04352	1.33807	0.247375	1	ENSMUSG00000054484	ECs
C2cd2	ECKO	WT	0.944521	-0.0823454	0.104	0.12	0.13158	1	0.250056	0.601963	1.3378	0.247422	1	ENSMUSG00000045975	ECs
2610507B11Rik	ECKO	WT	1.04975	0.0700508	0.15	0.136	0.230074	1	0.370584	0.431114	1.33763	0.247453	1	ENSMUSG00000010277	ECs
Nkiras2	ECKO	WT	1.03836	0.0543095	0.03	0.024	0.0448724	1	0.114499	0.941197	1.33643	0.247664	1	ENSMUSG00000017837	ECs
Sfi1	ECKO	WT	1.03914	0.0553923	0.067	0.058	0.439474	1	0.585405	0.232543	1.33554	0.247821	1	ENSMUSG00000023764	ECs
Sema4c	ECKO	WT	0.995754	-0.00613944	0.057	0.059	0.197	1	0.329351	0.482341	1.33506	0.247907	1	ENSMUSG00000026121	ECs
Safb	ECKO	WT	1.08787	0.121512	0.229	0.201	0.00161781	1	0.0100158	1.99931	1.33423	0.248054	1	ENSMUSG00000071054	ECs
Slc26a2	ECKO	WT	1.04925	0.0693527	0.031	0.022	0.104195	1	0.211176	0.675356	1.33423	0.248054	1	ENSMUSG00000034320	ECs
Pigx	ECKO	WT	0.948262	-0.0766427	0.04	0.052	0.00164985	1	0.0101667	1.99282	1.33403	0.248089	1	ENSMUSG00000023791	ECs
Spen	ECKO	WT	1.04481	0.0632384	0.136	0.125	0.0467677	1	0.118131	0.927637	1.33396	0.248102	1	ENSMUSG00000040761	ECs
Chchd4	ECKO	WT	0.960008	-0.0588818	0.028	0.035	0.308324	1	0.461477	0.33585	1.33375	0.24814	1	ENSMUSG00000034203	ECs
Timp2	ECKO	WT	1.03152	0.0447788	0.049	0.044	0.00759881	1	0.0315392	1.50115	1.33344	0.248194	1	ENSMUSG00000017466	ECs
Bpnt1	ECKO	WT	0.961424	-0.0567555	0.028	0.036	0.248574	1	0.393004	0.405603	1.33155	0.248529	1	ENSMUSG00000026617	ECs
Tubb5	ECKO	WT	1.04057	0.0573728	0.472	0.456	2.43161e-06	0.0322456	5.48394e-05	4.26091	1.32861	0.249053	1	ENSMUSG00000001525	ECs
Cfap97	ECKO	WT	0.928493	-0.107037	0.067	0.085	0.0219508	1	0.0679688	1.16769	1.32858	0.249059	1	ENSMUSG00000031631	ECs
Phb	ECKO	WT	0.900795	-0.150729	0.049	0.075	3.07076e-05	0.407214	0.00044996	3.34683	1.32827	0.249113	1	ENSMUSG00000038845	ECs
Hgsnat	ECKO	WT	0.93867	-0.0913096	0.072	0.086	0.120222	1	0.235137	0.628679	1.32825	0.249117	1	ENSMUSG00000037260	ECs
Rbm4	ECKO	WT	1.03446	0.0488724	0.056	0.05	0.0697811	1	0.158779	0.799206	1.3281	0.249144	1	ENSMUSG00000094936	ECs
Tacc2	ECKO	WT	0.941076	-0.0876172	0.083	0.1	0.0811578	1	0.174515	0.758167	1.328	0.249162	1	ENSMUSG00000030852	ECs
4930599N23Rik	ECKO	WT	0.962965	-0.0544448	0.028	0.035	0.339989	1	0.494181	0.306114	1.32799	0.249163	1	ENSMUSG00000073144	ECs
Cct6a	ECKO	WT	0.908128	-0.139032	0.159	0.192	0.00724479	1	0.0304221	1.51681	1.32796	0.249168	1	ENSMUSG00000029447	ECs
Faf2	ECKO	WT	1.04927	0.069387	0.103	0.092	0.037942	1	0.101773	0.992367	1.32781	0.249196	1	ENSMUSG00000025873	ECs
Cant1	ECKO	WT	0.975088	-0.0363956	0.041	0.047	0.0561176	1	0.134328	0.871835	1.32766	0.249222	1	ENSMUSG00000025575	ECs
Rps6ka2	ECKO	WT	1.06036	0.0845536	0.033	0.023	0.0207883	1	0.0653608	1.18468	1.32756	0.24924	1	ENSMUSG00000023809	ECs
Med19	ECKO	WT	0.917377	-0.124414	0.074	0.096	0.0267795	1	0.0790744	1.10196	1.3267	0.249393	1	ENSMUSG00000027080	ECs
Hpf1	ECKO	WT	0.94237	-0.0856343	0.071	0.086	0.0778187	1	0.171593	0.765501	1.32669	0.249395	1	ENSMUSG00000038005	ECs
Csk	ECKO	WT	0.966539	-0.0491007	0.054	0.062	0.268571	1	0.417382	0.379466	1.32664	0.249404	1	ENSMUSG00000032312	ECs
Klf8	ECKO	WT	0.956522	-0.0641294	0.009	0.017	0.0788772	1	0.171593	0.765501	1.32626	0.249471	1	ENSMUSG00000041649	ECs
Mgat5	ECKO	WT	1.03224	0.0457746	0.075	0.069	0.0744729	1	0.166734	0.777976	1.32574	0.249564	1	ENSMUSG00000036155	ECs
Ndfip2	ECKO	WT	0.896962	-0.156881	0.157	0.196	5.23397e-05	0.694077	0.000702507	3.15335	1.32556	0.249597	1	ENSMUSG00000053253	ECs
Cacna1a	ECKO	WT	1.0708	0.0986938	0.176	0.158	0.000259562	1	0.00246919	2.60745	1.32476	0.249739	1	ENSMUSG00000034656	ECs
Mfap1a	ECKO	WT	0.942068	-0.0860971	0.09	0.106	0.119746	1	0.234488	0.62988	1.32453	0.24978	1	ENSMUSG00000068479	ECs
Tspan15	ECKO	WT	0.976187	-0.0347702	0.015	0.02	0.528433	1	0.669652	0.174151	1.32412	0.249854	1	ENSMUSG00000037031	ECs
Fam199x	ECKO	WT	0.986137	-0.0201398	0.042	0.046	0.66826	1	0.796853	0.098622	1.32378	0.249915	1	ENSMUSG00000042595	ECs
Synpo2	ECKO	WT	1.01254	0.0179837	0.14	0.139	0.0188423	1	0.0611478	1.21362	1.32215	0.250207	1	ENSMUSG00000050315	ECs
Ulk1	ECKO	WT	1.03506	0.0497127	0.068	0.061	0.536405	1	0.677649	0.168995	1.3216	0.250305	1	ENSMUSG00000029512	ECs
Trpm7	ECKO	WT	1.03525	0.0499825	0.196	0.187	0.0355565	1	0.0976019	1.01054	1.32148	0.250326	1	ENSMUSG00000027365	ECs
H2-Q7	ECKO	WT	1.06851	0.0956055	0.087	0.072	0.054281	1	0.1309	0.883059	1.32044	0.250514	1	ENSMUSG00000060550	ECs
Cs	ECKO	WT	0.924193	-0.113735	0.078	0.099	0.0304959	1	0.0871369	1.0598	1.32007	0.250579	1	ENSMUSG00000005683	ECs
Reep4	ECKO	WT	0.949557	-0.0746732	0.008	0.017	0.016614	1	0.0560997	1.25104	1.32007	0.25058	1	ENSMUSG00000033589	ECs
Coq10b	ECKO	WT	0.948031	-0.0769932	0.049	0.061	0.169525	1	0.294327	0.53117	1.31902	0.250767	1	ENSMUSG00000025981	ECs
Flot2	ECKO	WT	0.959062	-0.0603045	0.015	0.023	0.0526321	1	0.127901	0.893127	1.31871	0.250824	1	ENSMUSG00000061981	ECs
Ndufc1	ECKO	WT	0.88974	-0.168544	0.23	0.283	2.12143e-06	0.0281323	4.89708e-05	4.31006	1.31761	0.251021	1	ENSMUSG00000037152	ECs
Nudc	ECKO	WT	0.877313	-0.188837	0.182	0.232	8.6034e-05	1	0.00105835	2.97537	1.31715	0.251103	1	ENSMUSG00000028851	ECs
Zbtb16	ECKO	WT	0.952283	-0.0705377	0.031	0.04	0.129797	1	0.247953	0.605631	1.31697	0.251137	1	ENSMUSG00000066687	ECs
Shtn1	ECKO	WT	1.07193	0.100212	0.047	0.034	0.00917143	1	0.0361971	1.44133	1.31691	0.251148	1	ENSMUSG00000041362	ECs
Mex3c	ECKO	WT	0.954869	-0.066626	0.056	0.067	0.252751	1	0.397799	0.400336	1.31659	0.251205	1	ENSMUSG00000037253	ECs
Pard3b	ECKO	WT	1.07973	0.110667	0.313	0.283	0.00155271	1	0.00969878	2.01328	1.3147	0.251545	1	ENSMUSG00000052062	ECs
Syne2	ECKO	WT	1.07411	0.103136	0.337	0.308	0.00101475	1	0.0070564	2.15142	1.31347	0.251768	1	ENSMUSG00000063450	ECs
Ldlr	ECKO	WT	0.944214	-0.0828148	0.045	0.058	0.0238768	1	0.0726384	1.13883	1.31291	0.251868	1	ENSMUSG00000032193	ECs
Nr2c1	ECKO	WT	1.03713	0.0526015	0.052	0.044	0.462995	1	0.609589	0.214963	1.31247	0.251948	1	ENSMUSG00000005897	ECs
Pmp22	ECKO	WT	0.919688	-0.120784	0.069	0.091	0.00436911	1	0.0211764	1.67415	1.3122	0.251996	1	ENSMUSG00000018217	ECs
Eif4g2	ECKO	WT	0.893061	-0.16317	0.403	0.469	3.32987e-05	0.441574	0.000483651	3.31547	1.31201	0.252031	1	ENSMUSG00000005610	ECs
Tomm40l	ECKO	WT	0.962481	-0.0551701	0.025	0.033	0.329546	1	0.482831	0.316205	1.31134	0.252153	1	ENSMUSG00000005674	ECs
Cdh20	ECKO	WT	0.985205	-0.0215039	0.006	0.008	0.544891	1	0.68538	0.164069	1.3099	0.252413	1	ENSMUSG00000050840	ECs
5330438D12Rik	ECKO	WT	1.02025	0.028919	0.046	0.043	0.019165	1	0.0615219	1.21097	1.30948	0.252488	1	ENSMUSG00000052291	ECs
Golga4	ECKO	WT	1.03182	0.0451853	0.174	0.167	0.0223709	1	0.0690025	1.16114	1.30852	0.252662	1	ENSMUSG00000038708	ECs
Gbp6	ECKO	WT	1.03408	0.0483485	0.019	0.013	0.243661	1	0.387479	0.411752	1.30803	0.252752	1	ENSMUSG00000104713	ECs
Zfp384	ECKO	WT	0.976575	-0.0341965	0.046	0.052	0.0825797	1	0.176941	0.752171	1.30687	0.252962	1	ENSMUSG00000038346	ECs
Hbs1l	ECKO	WT	0.918388	-0.122824	0.069	0.091	0.0104085	1	0.0391345	1.40744	1.30543	0.253224	1	ENSMUSG00000019977	ECs
Trak2	ECKO	WT	0.947359	-0.0780164	0.079	0.093	0.224748	1	0.364128	0.438746	1.30542	0.253226	1	ENSMUSG00000026028	ECs
Gm16091	ECKO	WT	0.944248	-0.0827628	0.002	0.012	2.52874e-05	0.335337	0.000382368	3.41752	1.30524	0.253259	1	ENSMUSG00000087502	ECs
Ring1	ECKO	WT	0.969665	-0.0444415	0.031	0.038	0.0253874	1	0.0760305	1.11901	1.30515	0.253274	1	ENSMUSG00000024325	ECs
Rgl2	ECKO	WT	1.01675	0.02396	0.095	0.093	0.00180674	1	0.0109353	1.96117	1.30353	0.25357	1	ENSMUSG00000041354	ECs
Lats1	ECKO	WT	1.0167	0.0238939	0.083	0.079	0.705216	1	0.829288	0.0812949	1.30254	0.253749	1	ENSMUSG00000040021	ECs
Trpv4	ECKO	WT	0.990285	-0.0140849	0.038	0.041	0.1171	1	0.230259	0.637783	1.30245	0.253766	1	ENSMUSG00000014158	ECs
Diaph1	ECKO	WT	0.899238	-0.153226	0.159	0.197	0.000606792	1	0.0047445	2.32381	1.30085	0.254059	1	ENSMUSG00000024456	ECs
Hs3st1	ECKO	WT	0.903157	-0.146951	0.109	0.14	0.00147209	1	0.00934035	2.02964	1.30032	0.254156	1	ENSMUSG00000051022	ECs
Plxna4	ECKO	WT	1.04538	0.0640298	0.078	0.07	0.0326884	1	0.0915483	1.03835	1.29942	0.254318	1	ENSMUSG00000029765	ECs
Cdip1	ECKO	WT	0.922463	-0.116438	0.074	0.095	0.0170778	1	0.0572759	1.24203	1.29926	0.254348	1	ENSMUSG00000004071	ECs
Olfml2a	ECKO	WT	1.02755	0.0392136	0.023	0.019	0.225559	1	0.36506	0.437636	1.29902	0.254392	1	ENSMUSG00000046618	ECs
Furin	ECKO	WT	0.92647	-0.110183	0.08	0.1	0.0705912	1	0.160046	0.795755	1.29884	0.254426	1	ENSMUSG00000030530	ECs
Idnk	ECKO	WT	0.93537	-0.0963908	0.069	0.085	0.0581608	1	0.137776	0.860827	1.29742	0.254685	1	ENSMUSG00000050002	ECs
Mtch2	ECKO	WT	0.911825	-0.133171	0.086	0.112	0.00100633	1	0.00700438	2.15463	1.29577	0.254988	1	ENSMUSG00000027282	ECs
Adcy4	ECKO	WT	0.896063	-0.158328	0.161	0.199	0.00169397	1	0.0104047	1.98277	1.2952	0.255092	1	ENSMUSG00000022220	ECs
Pqbp1	ECKO	WT	0.93032	-0.104201	0.061	0.078	0.0843008	1	0.179584	0.745731	1.29475	0.255175	1	ENSMUSG00000031157	ECs
Setd5	ECKO	WT	1.04142	0.0585573	0.271	0.259	2.14488e-05	0.284433	0.00033345	3.47697	1.29464	0.255194	1	ENSMUSG00000034269	ECs
Mthfs	ECKO	WT	0.959936	-0.0589904	0.04	0.049	0.200375	1	0.333984	0.476274	1.29397	0.255318	1	ENSMUSG00000066442	ECs
Tmem33	ECKO	WT	0.930862	-0.103361	0.076	0.095	0.00887684	1	0.0353169	1.45202	1.29346	0.255412	1	ENSMUSG00000037720	ECs
Hspa13	ECKO	WT	0.973472	-0.0387886	0.028	0.033	0.485537	1	0.632423	0.198992	1.29324	0.255452	1	ENSMUSG00000032932	ECs
2310057M21Rik	ECKO	WT	0.964371	-0.0523393	0.016	0.023	0.225613	1	0.365083	0.437608	1.29195	0.25569	1	ENSMUSG00000040177	ECs
Zfp738	ECKO	WT	1.05448	0.0765354	0.035	0.027	0.000910065	1	0.00649858	2.18718	1.29092	0.255879	1	ENSMUSG00000048280	ECs
Ttyh2	ECKO	WT	0.944596	-0.0822309	0.135	0.153	0.151904	1	0.277123	0.557328	1.29039	0.255976	1	ENSMUSG00000034714	ECs
Fbxw9	ECKO	WT	0.947049	-0.0784887	0.014	0.024	0.0469343	1	0.118371	0.926754	1.28942	0.256155	1	ENSMUSG00000008167	ECs
Mpv17l	ECKO	WT	1.00456	0.00656687	0.029	0.029	0.215914	1	0.352832	0.452432	1.28905	0.256223	1	ENSMUSG00000022679	ECs
Ubr1	ECKO	WT	1.0397	0.0561671	0.169	0.158	0.219733	1	0.357576	0.446632	1.28833	0.256357	1	ENSMUSG00000027272	ECs
Abcb8	ECKO	WT	0.947859	-0.0772557	0.002	0.012	0.000411135	1	0.00349267	2.45684	1.28755	0.2565	1	ENSMUSG00000028973	ECs
Hhex	ECKO	WT	0.89748	-0.156049	0.077	0.105	0.00616175	1	0.0269047	1.57017	1.28691	0.256618	1	ENSMUSG00000024986	ECs
Slf1	ECKO	WT	1.01915	0.0273664	0.065	0.062	0.188777	1	0.318617	0.496731	1.28644	0.256705	1	ENSMUSG00000021597	ECs
Abracl	ECKO	WT	1.00315	0.00453228	0.056	0.056	0.0841815	1	0.179474	0.745997	1.28641	0.25671	1	ENSMUSG00000078453	ECs
Gm9917	ECKO	WT	0.987642	-0.0179398	0.065	0.069	0.147062	1	0.270527	0.56779	1.28616	0.256757	1	ENSMUSG00000097099	ECs
Chpt1	ECKO	WT	1.0342	0.0485216	0.086	0.079	0.104144	1	0.211138	0.675434	1.28405	0.257148	1	ENSMUSG00000060002	ECs
Rspry1	ECKO	WT	0.997889	-0.00304854	0.119	0.12	0.706652	1	0.830607	0.0806044	1.28387	0.257181	1	ENSMUSG00000050079	ECs
Cdyl2	ECKO	WT	0.961204	-0.0570856	0.05	0.059	0.300758	1	0.453158	0.34375	1.28251	0.257433	1	ENSMUSG00000031758	ECs
Ubqln1	ECKO	WT	0.936215	-0.0950887	0.097	0.115	0.0989555	1	0.203216	0.692041	1.28243	0.257448	1	ENSMUSG00000005312	ECs
Dlg2	ECKO	WT	1.02977	0.0423166	0.029	0.024	0.459221	1	0.606017	0.217515	1.28235	0.257462	1	ENSMUSG00000052572	ECs
Snx5	ECKO	WT	1.04354	0.0614818	0.085	0.076	0.0912279	1	0.190425	0.720275	1.28218	0.257494	1	ENSMUSG00000027423	ECs
Sec23a	ECKO	WT	0.93006	-0.104604	0.045	0.062	0.016718	1	0.0563397	1.24919	1.28067	0.257774	1	ENSMUSG00000020986	ECs
Mid1ip1	ECKO	WT	0.95193	-0.0710719	0.021	0.031	0.135462	1	0.255418	0.592748	1.28015	0.257872	1	ENSMUSG00000008035	ECs
Jade2	ECKO	WT	1.05667	0.0795181	0.05	0.04	0.00801006	1	0.0328554	1.48339	1.27924	0.25804	1	ENSMUSG00000020387	ECs
Dhx36	ECKO	WT	1.04277	0.0604184	0.174	0.162	0.111612	1	0.222502	0.652667	1.27907	0.258072	1	ENSMUSG00000027770	ECs
Ubr7	ECKO	WT	1.04668	0.0658172	0.076	0.066	0.136862	1	0.257335	0.589501	1.27902	0.258081	1	ENSMUSG00000041712	ECs
Cd46	ECKO	WT	0.942068	-0.0860972	0.048	0.061	0.0939149	1	0.194808	0.710394	1.27888	0.258108	1	ENSMUSG00000016493	ECs
Nfs1	ECKO	WT	1.05285	0.0743025	0.042	0.033	0.00549664	1	0.0246328	1.60849	1.27862	0.258156	1	ENSMUSG00000027618	ECs
Fam91a1	ECKO	WT	1.03483	0.0493869	0.07	0.063	0.272802	1	0.421733	0.374963	1.2772	0.25842	1	ENSMUSG00000037119	ECs
Rbak	ECKO	WT	0.973842	-0.0382402	0.016	0.021	0.484755	1	0.631591	0.199564	1.27653	0.258546	1	ENSMUSG00000061898	ECs
Palmd	ECKO	WT	0.916863	-0.125222	0.514	0.576	0.000150648	1	0.00163268	2.7871	1.27608	0.258629	1	ENSMUSG00000033377	ECs
Atf4	ECKO	WT	0.935511	-0.0961736	0.114	0.133	0.142957	1	0.265364	0.576158	1.27526	0.258783	1	ENSMUSG00000042406	ECs
Igfbp7	ECKO	WT	0.912261	-0.132481	0.656	0.727	7.67026e-08	0.00101715	2.96546e-06	5.52791	1.27474	0.25888	1	ENSMUSG00000036256	ECs
Slc35a3	ECKO	WT	0.955331	-0.0659274	0.069	0.081	0.288768	1	0.440105	0.356443	1.27463	0.258899	1	ENSMUSG00000027957	ECs
B3gnt3	ECKO	WT	1.04422	0.0624198	0.021	0.014	0.00497722	1	0.0228583	1.64096	1.27429	0.258964	1		ECs
Avl9	ECKO	WT	0.909093	-0.1375	0.087	0.114	0.0019828	1	0.0117331	1.93059	1.27403	0.259012	1	ENSMUSG00000029787	ECs
Dnajc17	ECKO	WT	1.04531	0.063926	0.033	0.026	0.0244459	1	0.0738275	1.13178	1.27336	0.259136	1	ENSMUSG00000034278	ECs
Tbc1d8b	ECKO	WT	1.03691	0.0522951	0.04	0.033	0.330191	1	0.483566	0.315545	1.2731	0.259185	1	ENSMUSG00000042473	ECs
Epb41l4aos	ECKO	WT	1.04363	0.0616154	0.044	0.036	0.140109	1	0.261503	0.582523	1.27262	0.259275	1	ENSMUSG00000087590	ECs
Psmb6	ECKO	WT	0.896018	-0.158401	0.209	0.254	0.000912496	1	0.00649872	2.18717	1.27164	0.25946	1	ENSMUSG00000018286	ECs
Tmem238	ECKO	WT	0.910465	-0.135324	0.069	0.093	0.00156756	1	0.00975937	2.01058	1.27154	0.259479	1	ENSMUSG00000030431	ECs
H2-T24	ECKO	WT	0.969563	-0.0445937	0.027	0.033	0.494348	1	0.640753	0.193309	1.26956	0.259849	1	ENSMUSG00000053835	ECs
Tfcp2	ECKO	WT	1.02389	0.0340564	0.038	0.034	0.676046	1	0.802601	0.0955005	1.26907	0.25994	1	ENSMUSG00000009733	ECs
Bnip3	ECKO	WT	1.06125	0.0857608	0.129	0.115	0.000248732	1	0.00238154	2.62314	1.26897	0.259961	1	ENSMUSG00000078566	ECs
Kif2a	ECKO	WT	0.905103	-0.143847	0.151	0.187	0.000116251	1	0.00132897	2.87648	1.26854	0.260041	1	ENSMUSG00000021693	ECs
Zfp426	ECKO	WT	0.974681	-0.0369973	0.034	0.04	0.443492	1	0.589647	0.229408	1.26772	0.260194	1	ENSMUSG00000059475	ECs
Thoc5	ECKO	WT	0.995842	-0.00601182	0.036	0.037	0.754673	1	0.873197	0.0588875	1.26714	0.260303	1	ENSMUSG00000034274	ECs
Nif3l1	ECKO	WT	0.970254	-0.0435653	0.021	0.027	0.448921	1	0.594898	0.225557	1.26696	0.260339	1	ENSMUSG00000026036	ECs
BC065397	ECKO	WT	0.948349	-0.07651	0.002	0.012	0.000360155	1	0.00315747	2.50066	1.26664	0.260398	1	ENSMUSG00000087368	ECs
Rab31	ECKO	WT	1.03291	0.0467192	0.099	0.091	0.37463	1	0.519922	0.284062	1.2666	0.260406	1	ENSMUSG00000056515	ECs
Dnajc3	ECKO	WT	0.902803	-0.147516	0.21	0.253	7.03117e-05	0.932403	0.000898269	3.04659	1.26658	0.26041	1	ENSMUSG00000022136	ECs
Fggy	ECKO	WT	1.02965	0.0421473	0.031	0.026	0.282705	1	0.433349	0.363162	1.26595	0.260528	1	ENSMUSG00000028573	ECs
Tulp3	ECKO	WT	1.04351	0.0614413	0.033	0.025	0.104024	1	0.210988	0.675743	1.26578	0.260559	1	ENSMUSG00000001521	ECs
Sephs2	ECKO	WT	0.949046	-0.0754501	0.011	0.021	0.0364497	1	0.0994364	1.00245	1.26577	0.260562	1	ENSMUSG00000049091	ECs
Cetn2	ECKO	WT	0.940213	-0.0889409	0.164	0.184	0.186208	1	0.315244	0.501353	1.26563	0.260588	1	ENSMUSG00000031347	ECs
Tead1	ECKO	WT	0.936225	-0.0950726	0.141	0.164	0.00499636	1	0.0228945	1.64027	1.26561	0.260591	1	ENSMUSG00000055320	ECs
Pes1	ECKO	WT	1.03529	0.0500313	0.047	0.041	0.0307409	1	0.0876113	1.05744	1.26484	0.260737	1	ENSMUSG00000020430	ECs
Camk1d	ECKO	WT	1.09464	0.130454	0.91	0.854	9.57131e-27	1.26925e-22	1.58656e-23	22.7995	1.26267	0.261145	1	ENSMUSG00000039145	ECs
1600012H06Rik	ECKO	WT	0.967909	-0.047057	0.023	0.03	0.387581	1	0.532901	0.273353	1.26259	0.261162	1	ENSMUSG00000050088	ECs
Anxa6	ECKO	WT	1.03604	0.0510802	0.084	0.077	0.035787	1	0.0980926	1.00836	1.26171	0.261328	1	ENSMUSG00000018340	ECs
D16Ertd472e	ECKO	WT	0.918815	-0.122154	0.041	0.061	0.000275569	1	0.00258621	2.58734	1.2607	0.261518	1	ENSMUSG00000022864	ECs
Grb7	ECKO	WT	0.954098	-0.0677908	0.028	0.037	0.105995	1	0.213974	0.669638	1.26061	0.261536	1	ENSMUSG00000019312	ECs
Rnf138	ECKO	WT	0.929327	-0.105742	0.069	0.088	0.0183945	1	0.0605886	1.21761	1.25983	0.261682	1	ENSMUSG00000024317	ECs
Orai1	ECKO	WT	1.05237	0.0736476	0.159	0.146	0.00520936	1	0.0235824	1.62741	1.25962	0.261723	1	ENSMUSG00000049686	ECs
Klhl26	ECKO	WT	1.05229	0.0735271	0.041	0.031	0.0618292	1	0.144683	0.839583	1.25885	0.261868	1	ENSMUSG00000055707	ECs
Ppp5c	ECKO	WT	0.921969	-0.11721	0.038	0.055	0.0252202	1	0.0756663	1.1211	1.25848	0.261939	1	ENSMUSG00000003099	ECs
Zranb1	ECKO	WT	0.954247	-0.0675656	0.131	0.145	0.229045	1	0.369285	0.432638	1.25793	0.262043	1	ENSMUSG00000030967	ECs
Banf1	ECKO	WT	0.911807	-0.133199	0.174	0.208	0.00411964	1	0.0202485	1.69361	1.25764	0.262098	1	ENSMUSG00000024844	ECs
Gm15998	ECKO	WT	1.0376	0.0532474	0.038	0.031	0.0701127	1	0.159272	0.797861	1.25712	0.262197	1	ENSMUSG00000086389	ECs
Cdc14a	ECKO	WT	0.930654	-0.103683	0.104	0.123	0.110885	1	0.22142	0.654784	1.25675	0.262267	1	ENSMUSG00000033502	ECs
Gsk3b	ECKO	WT	1.04037	0.0571005	0.449	0.432	5.48983e-05	0.728007	0.000730198	3.13656	1.25539	0.262526	1	ENSMUSG00000022812	ECs
Smarcc2	ECKO	WT	1.05708	0.0800899	0.193	0.177	0.0054657	1	0.0245281	1.61034	1.25445	0.262704	1	ENSMUSG00000025369	ECs
Rnmt	ECKO	WT	0.975961	-0.0351045	0.034	0.039	0.658669	1	0.78818	0.103375	1.25386	0.262817	1	ENSMUSG00000009535	ECs
Mrps18c	ECKO	WT	0.907128	-0.140621	0.117	0.147	0.00104297	1	0.00722235	2.14132	1.25341	0.262902	1	ENSMUSG00000016833	ECs
Syvn1	ECKO	WT	0.954739	-0.0668212	0.021	0.03	0.0246619	1	0.0743785	1.12855	1.25166	0.263235	1	ENSMUSG00000024807	ECs
Ube2a	ECKO	WT	0.926077	-0.110796	0.055	0.073	0.00164831	1	0.0101619	1.99303	1.25162	0.263243	1	ENSMUSG00000016308	ECs
Cct5	ECKO	WT	0.891972	-0.16493	0.146	0.186	8.17196e-06	0.108368	0.000151776	3.8188	1.25062	0.263434	1	ENSMUSG00000022234	ECs
Ahi1	ECKO	WT	1.01881	0.0268908	0.034	0.031	0.157126	1	0.284302	0.54622	1.25041	0.263474	1	ENSMUSG00000019986	ECs
Ap3d1	ECKO	WT	0.921914	-0.117297	0.096	0.119	0.0149924	1	0.0518286	1.28543	1.2504	0.263476	1	ENSMUSG00000020198	ECs
Snrnp25	ECKO	WT	0.968073	-0.046812	0.024	0.03	0.417207	1	0.563457	0.24914	1.25033	0.263489	1	ENSMUSG00000040767	ECs
Abhd17b	ECKO	WT	0.931868	-0.101802	0.071	0.089	0.0576473	1	0.136804	0.863901	1.24958	0.263632	1	ENSMUSG00000047368	ECs
Rptor	ECKO	WT	1.06541	0.0914149	0.111	0.096	0.04908	1	0.121973	0.913735	1.24728	0.264072	1	ENSMUSG00000025583	ECs
Gm28410	ECKO	WT	0.918746	-0.122263	0.008	0.024	4.3438e-05	0.576031	0.000606988	3.21682	1.24487	0.264534	1		ECs
Tspan31	ECKO	WT	0.925687	-0.111403	0.077	0.097	0.016424	1	0.0556747	1.25434	1.24298	0.264898	1	ENSMUSG00000006736	ECs
Prmt5	ECKO	WT	1.03263	0.0463277	0.032	0.027	0.120113	1	0.234963	0.629001	1.24282	0.264928	1	ENSMUSG00000023110	ECs
Vangl1	ECKO	WT	1.04753	0.0669858	0.079	0.069	0.169645	1	0.294496	0.53092	1.24223	0.265042	1	ENSMUSG00000027860	ECs
Dnajc15	ECKO	WT	0.954069	-0.0678346	0.062	0.074	0.0203287	1	0.0643695	1.19132	1.2413	0.26522	1	ENSMUSG00000022013	ECs
Eaf2	ECKO	WT	1.03748	0.0530845	0.018	0.012	0.0233866	1	0.071409	1.14625	1.24108	0.265262	1	ENSMUSG00000022838	ECs
Nynrin	ECKO	WT	1.02938	0.0417787	0.053	0.049	0.000241169	1	0.00232762	2.63309	1.2406	0.265356	1	ENSMUSG00000075592	ECs
Tma16	ECKO	WT	1.02796	0.0397849	0.034	0.03	0.0114493	1	0.0420581	1.37615	1.24045	0.265384	1	ENSMUSG00000025591	ECs
Atf7ip	ECKO	WT	1.02326	0.0331689	0.208	0.203	0.00626551	1	0.027126	1.56661	1.23982	0.265505	1	ENSMUSG00000030213	ECs
Fam32a	ECKO	WT	1.08673	0.11999	0.263	0.235	3.61488e-08	0.00047937	1.5979e-06	5.79645	1.23967	0.265534	1	ENSMUSG00000003039	ECs
Stap2	ECKO	WT	0.935403	-0.0963402	0.061	0.077	0.0753181	1	0.168062	0.77453	1.23962	0.265544	1	ENSMUSG00000038781	ECs
Mrpl54	ECKO	WT	0.903754	-0.145997	0.066	0.092	0.000166607	1	0.00172339	2.76362	1.23891	0.265681	1	ENSMUSG00000034932	ECs
Tspan12	ECKO	WT	0.921166	-0.118466	0.114	0.14	0.00410827	1	0.0202226	1.69416	1.23863	0.265736	1	ENSMUSG00000029669	ECs
Exosc4	ECKO	WT	1.01496	0.0214191	0.061	0.059	0.00817746	1	0.0333255	1.47722	1.2386	0.265741	1	ENSMUSG00000034259	ECs
Ehd1	ECKO	WT	1.02141	0.030562	0.065	0.062	0.0138674	1	0.0487398	1.31212	1.23799	0.265859	1	ENSMUSG00000024772	ECs
Ssu2	ECKO	WT	1.07261	0.101124	0.023	0.012	0.00618374	1	0.0269568	1.56933	1.23472	0.266492	1		ECs
Tfrc	ECKO	WT	1.04035	0.0570728	0.422	0.407	0.000440974	1	0.00368542	2.43351	1.23457	0.266521	1	ENSMUSG00000022797	ECs
Kif26a	ECKO	WT	0.881553	-0.181881	0.208	0.261	1.06376e-06	0.0141065	2.73381e-05	4.56323	1.23427	0.266579	1	ENSMUSG00000021294	ECs
Myh10	ECKO	WT	1.04121	0.0582557	0.133	0.124	0.00462532	1	0.0220901	1.6558	1.23386	0.266658	1	ENSMUSG00000020900	ECs
Dars2	ECKO	WT	0.922298	-0.116695	0.007	0.021	1.47443e-06	0.0195524	3.62753e-05	4.44039	1.23366	0.266697	1	ENSMUSG00000026709	ECs
Cdh5	ECKO	WT	1.06316	0.0883543	0.674	0.633	1.80642e-06	0.0239549	4.23231e-05	4.37342	1.23349	0.26673	1	ENSMUSG00000031871	ECs
Trp53bp1	ECKO	WT	1.00767	0.0110179	0.049	0.047	0.748964	1	0.868106	0.061427	1.23334	0.266758	1	ENSMUSG00000043909	ECs
Rab11fip5	ECKO	WT	1.02137	0.0305035	0.089	0.084	0.303378	1	0.456142	0.3409	1.23319	0.266787	1	ENSMUSG00000051343	ECs
Tcea3	ECKO	WT	1.0223	0.0318119	0.034	0.03	0.0216802	1	0.0673462	1.17169	1.23233	0.266954	1	ENSMUSG00000001604	ECs
Hyou1	ECKO	WT	0.939629	-0.0898368	0.044	0.058	0.0675776	1	0.154935	0.809849	1.23203	0.267013	1	ENSMUSG00000032115	ECs
Slc25a23	ECKO	WT	0.927751	-0.108191	0.04	0.056	0.0112799	1	0.0415507	1.38142	1.23164	0.267088	1	ENSMUSG00000046329	ECs
Ndufa10	ECKO	WT	1.034	0.0482368	0.148	0.14	0.0257089	1	0.0766987	1.11521	1.23149	0.267118	1	ENSMUSG00000026260	ECs
Cdc42ep1	ECKO	WT	1.04772	0.0672582	0.15	0.138	0.00220169	1	0.0126997	1.89621	1.23095	0.267223	1	ENSMUSG00000049521	ECs
Tdrkh	ECKO	WT	0.936776	-0.0942238	0.005	0.017	4.11997e-06	0.0546349	8.41832e-05	4.07477	1.2307	0.267272	1	ENSMUSG00000041912	ECs
Stxbp5	ECKO	WT	0.921342	-0.118191	0.086	0.108	0.00582465	1	0.0258157	1.58812	1.22996	0.267414	1	ENSMUSG00000019790	ECs
Igf2bp3	ECKO	WT	0.96185	-0.0561157	0.017	0.024	0.236216	1	0.377997	0.422512	1.22947	0.267511	1	ENSMUSG00000029814	ECs
Inpp5a	ECKO	WT	1.0057	0.00819524	0.099	0.1	0.00498991	1	0.0228774	1.64059	1.22902	0.267597	1	ENSMUSG00000025477	ECs
Ddit4l	ECKO	WT	0.961118	-0.0572141	0.01	0.017	0.101798	1	0.207619	0.682733	1.22746	0.267901	1	ENSMUSG00000046818	ECs
Gpc6	ECKO	WT	0.947312	-0.0780884	0.02	0.029	0.102599	1	0.208868	0.680128	1.22464	0.268452	1	ENSMUSG00000058571	ECs
Zkscan17	ECKO	WT	0.966261	-0.0495156	0.025	0.032	0.26396	1	0.411843	0.385268	1.22388	0.268601	1	ENSMUSG00000020472	ECs
Rrs1	ECKO	WT	1.02922	0.0415485	0.034	0.028	0.314139	1	0.467595	0.33013	1.22343	0.268688	1	ENSMUSG00000061024	ECs
Asxl2	ECKO	WT	1.01784	0.0255167	0.139	0.138	0.000267953	1	0.00252426	2.59787	1.22322	0.26873	1	ENSMUSG00000037486	ECs
Iffo2	ECKO	WT	1.04411	0.062271	0.041	0.033	0.0335465	1	0.0934188	1.02957	1.22266	0.268839	1	ENSMUSG00000041025	ECs
Mtbp	ECKO	WT	1.02586	0.0368295	0.021	0.017	0.0222016	1	0.0685644	1.1639	1.22182	0.269003	1	ENSMUSG00000022369	ECs
Kantr	ECKO	WT	1.02002	0.0286013	0.059	0.057	0.0092025	1	0.0362616	1.44055	1.22179	0.26901	1	ENSMUSG00000087403	ECs
Pabpc4	ECKO	WT	1.03494	0.0495442	0.123	0.116	0.00117678	1	0.00794974	2.09965	1.22176	0.269016	1	ENSMUSG00000011257	ECs
Selenoh	ECKO	WT	0.905143	-0.143783	0.059	0.083	0.00342769	1	0.017514	1.75661	1.221	0.269164	1	ENSMUSG00000076437	ECs
Pisd	ECKO	WT	0.942331	-0.0856936	0.05	0.064	0.0368633	1	0.100296	0.998715	1.22093	0.269178	1	ENSMUSG00000023452	ECs
Snhg12	ECKO	WT	0.937933	-0.092443	0.033	0.047	0.0456332	1	0.116039	0.935397	1.22092	0.269181	1	ENSMUSG00000086290	ECs
Nsun3	ECKO	WT	1.03699	0.0524083	0.025	0.019	0.0264941	1	0.0784062	1.10565	1.22085	0.269195	1	ENSMUSG00000050312	ECs
Zfp932	ECKO	WT	1.02802	0.0398669	0.022	0.017	0.349228	1	0.504149	0.297441	1.22047	0.269268	1	ENSMUSG00000066613	ECs
Mrpl53	ECKO	WT	0.931764	-0.101963	0.109	0.13	0.028368	1	0.0826606	1.0827	1.21925	0.269509	1	ENSMUSG00000030037	ECs
Spats2	ECKO	WT	0.939725	-0.089689	0.059	0.073	0.116172	1	0.229216	0.639755	1.21924	0.269511	1	ENSMUSG00000051934	ECs
Zfp217	ECKO	WT	0.960458	-0.0582059	0.016	0.023	0.135486	1	0.255429	0.59273	1.21923	0.269512	1	ENSMUSG00000052056	ECs
Sprtn	ECKO	WT	1.02852	0.0405666	0.028	0.023	0.114575	1	0.226856	0.644249	1.21904	0.269549	1	ENSMUSG00000031986	ECs
Atg16l1	ECKO	WT	1.04543	0.0641032	0.061	0.051	0.250191	1	0.39486	0.403557	1.21886	0.269585	1	ENSMUSG00000026289	ECs
Hipk1	ECKO	WT	0.924148	-0.113804	0.177	0.205	0.0440588	1	0.113032	0.946798	1.21849	0.269657	1	ENSMUSG00000008730	ECs
Fance	ECKO	WT	1.02945	0.0418786	0.035	0.03	0.0269358	1	0.0793944	1.10021	1.21794	0.269765	1	ENSMUSG00000007570	ECs
Mr1	ECKO	WT	1.05075	0.0714206	0.03	0.021	0.0782463	1	0.171593	0.765501	1.21772	0.269808	1	ENSMUSG00000026471	ECs
Scaper	ECKO	WT	1.0728	0.101375	0.165	0.147	0.00154572	1	0.00966317	2.01488	1.21691	0.269967	1	ENSMUSG00000034007	ECs
Tmem159	ECKO	WT	0.900384	-0.151387	0.037	0.061	0.000197599	1	0.00197316	2.70484	1.21663	0.270023	1	ENSMUSG00000030917	ECs
Irf9	ECKO	WT	0.937776	-0.0926841	0.149	0.17	0.141132	1	0.26297	0.580095	1.21631	0.270086	1	ENSMUSG00000002325	ECs
Nipa2	ECKO	WT	1.04086	0.0577711	0.075	0.067	0.0091657	1	0.0361853	1.44147	1.21599	0.270149	1	ENSMUSG00000030452	ECs
Slc35b2	ECKO	WT	0.966977	-0.0484468	0.024	0.03	0.318474	1	0.472587	0.325518	1.21403	0.270536	1	ENSMUSG00000037089	ECs
Actr6	ECKO	WT	0.92827	-0.107383	0.032	0.047	0.0303367	1	0.0868139	1.06141	1.21365	0.27061	1	ENSMUSG00000019948	ECs
Nip7	ECKO	WT	0.931515	-0.10235	0.042	0.057	0.0257224	1	0.0767218	1.11508	1.21362	0.270617	1	ENSMUSG00000031917	ECs
Tab1	ECKO	WT	1.01735	0.0248181	0.027	0.025	0.0866691	1	0.183275	0.736896	1.21299	0.270741	1	ENSMUSG00000022414	ECs
Pwwp2b	ECKO	WT	0.996524	-0.00502334	0.065	0.068	0.00672683	1	0.0286279	1.54321	1.21226	0.270886	1	ENSMUSG00000060260	ECs
Man2b1	ECKO	WT	1.03731	0.0528457	0.058	0.052	0.0095301	1	0.0366421	1.43602	1.21131	0.271073	1	ENSMUSG00000005142	ECs
Psmc4	ECKO	WT	0.90812	-0.139045	0.108	0.136	0.010178	1	0.0384969	1.41457	1.21022	0.271288	1	ENSMUSG00000030603	ECs
Nemp2	ECKO	WT	1.03683	0.0521854	0.016	0.01	0.137475	1	0.25815	0.588129	1.20958	0.271416	1	ENSMUSG00000043015	ECs
Mrpl9	ECKO	WT	1.02937	0.0417657	0.072	0.066	0.0894252	1	0.187743	0.726437	1.20952	0.271427	1	ENSMUSG00000028140	ECs
Rtca	ECKO	WT	1.04019	0.0568409	0.055	0.048	0.0081329	1	0.0332358	1.47839	1.20862	0.271606	1	ENSMUSG00000000339	ECs
Pgam1	ECKO	WT	0.901195	-0.150089	0.107	0.138	0.00112417	1	0.00767248	2.11506	1.20824	0.27168	1	ENSMUSG00000011752	ECs
Rnf25	ECKO	WT	0.917905	-0.123584	0.029	0.047	0.00999478	1	0.0379773	1.42048	1.20774	0.271781	1	ENSMUSG00000026171	ECs
N4bp3	ECKO	WT	0.882408	-0.180483	0.082	0.115	0.000335038	1	0.00298986	2.52435	1.20752	0.271824	1	ENSMUSG00000001053	ECs
Gm13056	ECKO	WT	1.04845	0.0682599	0.024	0.016	0.00524749	1	0.023714	1.625	1.20643	0.272039	1		ECs
Prrt4	ECKO	WT	1.04498	0.0634686	0.058	0.049	0.368908	1	0.519737	0.284216	1.20642	0.272042	1	ENSMUSG00000079654	ECs
Upp2	ECKO	WT	1.05103	0.0717998	0.141	0.13	0.000372765	1	0.00324786	2.4884	1.20634	0.272058	1	ENSMUSG00000026839	ECs
Pir	ECKO	WT	1.01303	0.0186752	0.229	0.227	0.0468585	1	0.118247	0.927208	1.20562	0.272202	1	ENSMUSG00000031379	ECs
Rhbdf1	ECKO	WT	0.97017	-0.0436901	0.018	0.023	0.328122	1	0.481262	0.317618	1.20555	0.272216	1	ENSMUSG00000020282	ECs
Esyt2	ECKO	WT	1.01743	0.0249228	0.699	0.696	1.32859e-05	0.176184	0.000224724	3.64835	1.2053	0.272265	1	ENSMUSG00000021171	ECs
Exosc9	ECKO	WT	0.921463	-0.118001	0.037	0.055	0.00501021	1	0.0229421	1.63937	1.20421	0.272482	1	ENSMUSG00000027714	ECs
Snu13	ECKO	WT	0.90483	-0.144282	0.193	0.233	0.000416821	1	0.00352292	2.4531	1.20335	0.272652	1	ENSMUSG00000063480	ECs
Acot8	ECKO	WT	1.04749	0.0669322	0.031	0.023	0.034857	1	0.0961796	1.01692	1.20309	0.272705	1	ENSMUSG00000017307	ECs
Cdr2l	ECKO	WT	0.97202	-0.0409422	0.024	0.03	0.255564	1	0.401307	0.396524	1.20221	0.272881	1	ENSMUSG00000050910	ECs
Dhx32	ECKO	WT	0.984121	-0.023093	0.039	0.043	0.205245	1	0.340304	0.468133	1.20175	0.272972	1	ENSMUSG00000030986	ECs
Rnf152	ECKO	WT	0.946101	-0.0799341	0.031	0.042	0.039866	1	0.104438	0.981143	1.19996	0.273329	1	ENSMUSG00000047496	ECs
Cnep1r1	ECKO	WT	0.9561	-0.0647666	0.089	0.101	0.256756	1	0.402702	0.395017	1.19955	0.273413	1	ENSMUSG00000036810	ECs
Rbbp6	ECKO	WT	1.08984	0.124112	0.407	0.365	5.47839e-05	0.726489	0.000729531	3.13696	1.19888	0.273545	1	ENSMUSG00000030779	ECs
Prex1	ECKO	WT	1.03104	0.0441051	0.06	0.054	0.210639	1	0.346682	0.460069	1.19828	0.273667	1	ENSMUSG00000039621	ECs
Il18	ECKO	WT	1.01575	0.0225419	0.023	0.021	0.0214048	1	0.06669	1.17594	1.19742	0.273839	1	ENSMUSG00000039217	ECs
Cyb561	ECKO	WT	0.961383	-0.0568168	0.029	0.037	0.215793	1	0.352828	0.452437	1.1967	0.273982	1	ENSMUSG00000019590	ECs
[truncated: 11,263 more rows]
