# Supplementary material for: The stroke risk gene Foxf2 maintains brain endothelial cell function via Tie2 signaling
Source: Nat Neurosci. 2025 Dec 15;29(2):325–36. doi: 10.1038/s41593-025-02136-5 (PMC12880920; doi:10.1038/s41593-025-02136-5)
Supplement: Supplementary file 4 — Vessel metrics and EB leakage analysis of whole brain vasculature of Foxf2iECKO mice using VesSAP. Red color in column N indicates significantly altered vessel metrics by anatomical regions in Foxf2iECKO versus Ctrl mice (n = 4 mice per group, comparison by two-tailed unpaired t test, P < 0.05). [file 41593_2025_2136_MOESM4_ESM.xlsx]

## Sheet: VesSAP metrics
Suppl. Table 2. Vessel metrics and EB leakage analysis of whole brain vasculature of Foxf2iECKO mice using VesSAP. Red colour in column N indicates significantly altered vessel metrics by anatomic regions in Foxf2iECKO vs Ctrl mice (n=4 mice per group, comparison by two tailed unpaired t-test, p < 0.05).
Index and abbreviations:
LenAll	Length density of all vessels per brain region
LenMicro	Length density of microvessels per brain region
BifAll	Bifurcation density of all vessels per brain region
BifMicro	Bifurcation density of microvessels per brain region
RadAll	Average radius of all vessels per brain region
LenIntLarge	Length density of intermediate and large vessels per brain region
LenPial	Length density of pial vessels per brain region
BifPial	Bifurcation density of pial vessels per brain region
RadPial	Average radius of pial vessels per brain region
EBLeakage	Evans blue leakage per brain region
Colour code	Allen mouse brain atlas based colour code of anatomic regions
Group Name	Allen mouse brain atlas based name of anatomic regions
Group Acronym	Allen mouse brain atlas based acronym of anatomic regions
Grouped Acronyms	Allen mouse brain atlas based acronyms of anatomic regions

## Sheet: LenAll
	Colour code	Group Name	Group Acronym	Grouped Acronyms	iECKO1	iECKO2	iECKO3	iECKO4	Ctrl1	Ctrl2	Ctrl3	Ctrl4	t-test	FC
7	268F45	"Frontal pole, cerebral cortex"	FRP	FRP, FRP1, FRP2/3, FRP5, FRP6a, FRP6b	1813.52	1820.31	2443.51	2848.11	2370.11	2203.36	3021.97	2241.52	0.499347	0.907337
8	1F9D5A	"Somatomotor areas"	MO	MO, MO1, MO2/3, MO5, MO6a, MO6b, MOp, MOp1, MOp2/3, MOp5, MOp6a, MOp6b, MOs, MOs1, MOs2/3, MOs5, MOs6a, MOs6b	17538.4	18519.2	19035.5	18895.7	19435.8	20616	19009.7	19669.8	0.0481196	0.939763
9	188064	"Somatosensory areas"	SS	SS, SS1, SS2/3, SS4, SS5, SS6a, SS6b, SSp, SSp1, SSp2/3, SSp4, SSp5, SSp6a, SSp6b, SSp-n, SSp-n1, SSp-n2/3, SSp-n4, SSp-n5, SSp-n6a, SSp-n6b, SSp-bfd, SSp-bfd1, SSp-bfd2/3, SSp-bfd4, SSp-bfd5, SSp-bfd6a, SSp-bfd6b, VISrll, VISrll1, VISrll2/3, VISrll4, VISrll5, VISrll6a, VISrll6b, SSp-ll, SSp-ll1, SSp-ll2/3, SSp-ll4, SSp-ll5, SSp-ll6a, SSp-ll6b, SSp-m, SSp-m1, SSp-m2/3, SSp-m4, SSp-m5, SSp-m6a, SS…	77715.3	85033.9	86798.2	84688.9	92742.2	96876.1	85895.9	89087.3	0.0498393	0.916716
10	009C75	"Gustatory areas"	GU	GU, GU1, GU2/3, GU4, GU5, GU6a, GU6b	9636.97	10211.7	11035	10394.4	10960.3	12360	10657.4	11846.2	0.05842	0.900797
11	11AD83	"Visceral area"	VISC	VISC, VISC1, VISC2/3, VISC4, VISC5, VISC6a, VISC6b	9395.54	11264.8	10972.1	10687.8	11649.1	11757.8	10214.4	11684.1	0.227122	0.934113
12	019399	"Auditory areas"	AUD	AUD, AUDd, AUDd1, AUDd2/3, AUDd4, AUDd5, AUDd6a, AUDd6b, VISlla, VISlla1, VISlla2/3, VISlla4, VISlla5, VISlla6a, VISlla6b, AUDp, AUDp1, AUDp2/3, AUDp4, AUDp5, AUDp6a, AUDp6b, AUDpo, AUDpo1, AUDpo2/3, AUDpo4, AUDpo5, AUDpo6a, AUDpo6b, AUDv, AUDv1, AUDv2/3, AUDv4, AUDv5, AUDv6a, AUDv6b	40873.5	42995.7	44402.6	45056.8	50746.5	52338.6	45253.9	47442.4	0.0228136	0.885317
13	08858C	"Visual areas"	VIS	VIS, VIS1, VIS2/3, VIS4, VIS5, VIS6a, VIS6b, VISal, VISal1, VISal2/3, VISal4, VISal5, VISal6a, VISal6b, VISam, VISam1, VISam2/3, VISam4, VISam5, VISam6a, VISam6b, VISl, VISl1, VISl2/3, VISl4, VISl5, VISl6a, VISl6b, VISp, VISp1, VISp2/3, VISp4, VISp5, VISp6a, VISp6b, VISpl, VISpl1, VISpl2/3, VISpl4, VISpl5, VISpl6a, VISpl6b, VISpm, VISpm1, VISpm2/3, VISpm4, VISpm5, VISpm6a, VISpm6b, VISli, VISli1,…	61509.7	62233.8	67549.4	70605.6	73009.6	78722.8	68336.6	72017.1	0.0486672	0.896648
14	40A666	"Anterior cingulate area"	ACA	ACA, ACA1, ACA2/3, ACA5, ACA6a, ACA6b, ACAd, ACAd1, ACAd2/3, ACAd5, ACAd6a, ACAd6b, ACAv, ACAv1, ACAv2/3, ACAv5, ACAv6a, ACAv6b	15305.2	15716.5	17526.3	16253.4	17108.6	19118.6	16486.5	16417.6	0.222095	0.937367
15	2FA850	"Prelimbic area"	PL	PL, PL1, PL2, PL2/3, PL5, PL6a, PL6b	6881.72	7064.7	7386.7	7426.6	7690.95	8065.99	7512.46	7434.46	0.0446684	0.936681
16	59B363	"Infralimbic area"	ILA	ILA, ILA1, ILA2, ILA2/3, ILA5, ILA6a, ILA6b	5936.46	6389.3	6134.21	6179.28	7123.92	7797.79	6488.45	6691.59	0.0293106	0.876787
17	248A5E	"Orbital area"	ORB	ORB, ORB1, ORB2/3, ORB5, ORB6a, ORB6b, ORBl, ORBl1, ORBl2/3, ORBl5, ORBl6a, ORBl6b, ORBm, ORBm1, ORBm2, ORBm2/3, ORBm5, ORBm6a, ORBm6b, ORBv, ORBvl, ORBvl1, ORBvl2/3, ORBvl5, ORBvl6a, ORBvl6b	21840.9	24246.2	23742.5	24185.8	24496.3	25763.7	22874.2	23505.5	0.467894	0.972844
18	219866	"Agranular insular area"	AI	AI, AId, AId1, AId2/3, AId5, AId6a, AId6b, AIp, AIp1, AIp2/3, AIp5, AIp6a, AIp6b, AIv, AIv1, AIv2/3, AIv5, AIv6a, AIv6b	21488.7	24619.5	24385.1	23599.4	25420.9	26756.6	23123.2	25235.7	0.170655	0.935906
19	1AA698	"Retrosplenial area"	RSP	RSP, RSPagl, RSPagl1, RSPagl2/3, RSPagl5, RSPagl6a, RSPagl6b, VISmma, VISmma1, VISmma2/3, VISmma4, VISmma5, VISmma6a, VISmma6b, VISmmp, VISmmp1, VISmmp2/3, VISmmp4, VISmmp5, VISmmp6a, VISmmp6b, VISm, VISm1, VISm2/3, VISm4, VISm5, VISm6a, VISm6b, RSPd, RSPd1, RSPd2/3, RSPd4, RSPd5, RSPd6a, RSPd6b, RSPv, RSPv1, RSPv2, RSPv2/3, RSPv5, RSPv6a, RSPv6b	29075	29548.7	30351.8	31839.4	32121.1	45344	29433.1	31610.6	0.273435	0.872254
20	009FAC	"Posterior parietal association areas"	PTLp	PTLp, PTLp1, PTLp2/3, PTLp4, PTLp5, PTLp6a, PTLp6b, VISa, VISa1, VISa2/3, VISa4, VISa5, VISa6a, VISa6b, VISrl, VISrl1, VISrl2/3, VISrl4, VISrl5, VISrl6a, VISrl6b	3660.57	3878.73	4117.24	4121.04	4286.51	4453.01	4163.96	4102.77	0.0626879	0.927751
21	15B0B3	"Temporal association areas"	TEa	TEa, TEa1, TEa2/3, TEa4, TEa5, TEa6a, TEa6b	8166.74	8938.27	9472.95	9679.35	10544.8	11023.7	9161.21	10117.5	0.069613	0.887632
22	0E9684	"Perirhinal area"	PERI	PERI, PERI1, PERI2/3, PERI5, PERI6a, PERI6b	7014.44	6953.26	6935.86	7046.02	8062.85	8470.44	7431.83	7398.54	0.0169935	0.891145
23	0D9F91	"Ectorhinal area"	ECT	ECT, ECT1, ECT2/3, ECT5, ECT6a, ECT6b	5763.52	6394.76	6328.28	6717.1	7039.54	7762.97	6409.46	6885.44	0.0797085	0.89701
24	9AD2BD	"Olfactory areas"	OLF	OLF, MOB, MOBipl, MOBopl	3356.48	3623.88	3598.54	3323.12	3659.53	3581.2	3770.54	3432.39	0.249128	0.9625
26	9DF0D2	"Accessory olfactory bulb"	AOB	AOB, AOBgl, AOBmi	2955.02	3126.73	3191.58	3335.35	3815.44	3323.59	3076.17	2691.54	0.774195	0.976906
27	95E4C8	"Accessory olfactory bulb, granular layer"	AOBgr	AOBgr, NLOT, NLOT1-3, NLOT1, NLOT2, NLOT3	5922.13	6605.16	4645.45	5922.02	7090.59	4957.42	6506.98	6157.21	0.530888	0.934549
28	54BF94	"Anterior olfactory nucleus"	AON	AON, AONd, AONe, AONl, AONm, AONpv, AON1, AON2	1408.09	1676.19	1456.24	1454.96	1831.84	1855.85	1705.05	1829.91	0.00438549	0.830095
29	62D09F	"Taenia tecta"	TT	TT, TTd, TTd1-4, TTd1, TTd2, TTd3, TTd4, TTv, TTv1-3, TTv1, TTv2, TTv3	2760.69	2857.89	2711.37	2816.57	3144.73	3060.28	3072.47	3041.6	0.000294463	0.904816
30	A4DAA4	"Dorsal peduncular area"	DP	DP, DP1, DP2, DP2/3, DP5, DP6a	1232.52	1304.53	1218.99	1256.56	1514.34	1631.39	1393.3	1358.12	0.0143878	0.850004
31	6ACBBA	"Piriform area"	PIR	PIR, PIR1-3, PIR1, PIR2, PIR3	1584.88	1741.93	1723.24	1678.92	1787.18	1847.09	1727.18	1818.63	0.0409355	0.937171
32	61E7B7	"Cortical amygdalar area"	COA	COA, COAa, COAa1, COAa2, COAa3, COAp, COApl, COApl1-2, COApl1-3, COApl1, COApl2, COApl3, COApm, COApm1-2, COApm1-3, COApm1, COApm2, COApm3	3732.14	4011.65	3940.7	4077.59	4217.45	4145.75	4121.64	4210.2	0.0249569	0.944117
33	59DAAB	"Piriform-amygdalar area"	PAA	PAA, PAA1-3, PAA1, PAA2, PAA3	1234.23	1315.6	1380.73	1176.43	1325.92	1302.88	1267.53	1440.89	0.363184	0.956864
34	A8ECD3	"Postpiriform transition area"	TR	TR, TR1-3, TR1, TR2, TR3	1185.61	1297.69	1453.81	1245.6	1428.42	1589.18	1385.95	1425.16	0.0689774	0.889169
35	7ED04B	"Hippocampal formation"	HPF	HPF, HIP, CA, CA1, CA1slm, CA1so, CA1sr, CA2, CA2slm, CA2so, CA2sr, CA3, CA3slm, CA3slu, CA3so, CA3sr, DG, DG-mo, DG-po, DG-sgz, DGcr, DGcr-mo, DGcr-po, DGcr-sg, DGlb, DGlb-mo, DGlb-po, DGlb-sg, DGmb, DGmb-mo, DGmb-po, DGmb-sg, FC, IG	9683.47	10128.9	10506.4	10489.6	11090.6	12149.7	10544.8	10220.7	0.136382	0.927342
36	66A83D	"Field CA1, pyramidal layer"	CA1sp	CA1sp, CA2sp, CA3sp, DG-sg	1236.01	1282.42	1270.89	1241.61	1357.55	1526.53	1316.85	1370.18	0.0291356	0.903039
37	32B825	"Retrohippocampal region"	RHP	RHP, ENT, ENTl, ENTl1, ENTl2, ENTl2/3, ENTl2a, ENTl2b, ENTl3, ENTl4, ENTl4/5, ENTl5, ENTl5/6, ENTl6a, ENTl6b, ENTm, ENTm1, ENTm2, ENTm2a, ENTm2b, ENTm3, ENTm4, ENTm5, ENTm5/6, ENTm6, ENTmv, ENTmv1, ENTmv2, ENTmv3, ENTmv4, ENTmv5/6	15482.8	15888.5	13767.6	15409	17507.4	18134.9	17219.8	17382.6	0.00313057	0.861957
38	72D569	"Parasubiculum"	PAR	PAR, PAR1, PAR2, PAR3	1833.99	1852.57	888.447	1680.02	1936.91	2369.51	1698.42	1683.31	0.246294	0.813593
39	48C83C	"Postsubiculum"	POST	POST, POST1, POST2, POST3	1927	1973	1852.02	1950.63	2135.88	2386.05	2052.87	2125.73	0.0179729	0.88531
40	59B947	"Presubiculum"	PRE	PRE, PRE1, PRE2, PRE3	1946.7	1880.69	1589.11	1926.39	2243.7	2183.47	1932.24	2035.68	0.052758	0.874665
41	4FC244	"Subiculum"	SUB	SUB, SUBd, SUBd-m, SUBd-sr, SUBv, SUBv-m, SUBv-sr	1719.95	1701.11	1893.54	1808.74	2001.89	2129.19	1875.73	1958.11	0.0225325	0.894339
46	8ADA87	"Cortical subplate"	CTXsp	CTXsp, 6b, CLA	2476.27	2775.32	2738.33	2683.13	2818.77	3173.2	2529	2895.21	0.256897	0.934905
47	A0EE9D	"Endopiriform nucleus"	EP	EP, EPd, EPv	2359.82	2687.34	2696	2553.36	2716.19	2953.1	2471.71	2699.49	0.321384	0.94982
48	90EB8D	"Lateral amygdalar nucleus"	LA	LA	782.358	1039.72	1017.62	1047.46	1173.97	1400.84	945.662	920.791	0.324302	0.875237
49	9DE79C	"Basolateral amygdalar nucleus"	BLA	BLA, BLAa, BLAp, BLAv	3487.94	3870.38	3941.77	3799.64	4108.97	4481.79	3770.92	3849.87	0.191385	0.931419
50	84EA81	"Basomedial amygdalar nucleus"	BMA	BMA, BMAa, BMAp	2265.76	2571.34	2613.88	2532.08	2641.24	2815.44	2471.43	2589.62	0.254642	0.949164
51	97EC93	"Posterior amygdalar nucleus"	PA	PA	1244.64	1344.97	1433.4	1365.91	1467.2	1475.64	1385.99	1425.32	0.0843492	0.936529
52	98D6F9	"Cerebral nuclei"	CNU	CNU, STR, STRd, CP	2587.6	2831.72	2733.49	2700.16	2703.53	3068.24	2724.98	2761.78	0.345803	0.963977
53	80CDF8	"Striatum ventral region"	STRv	STRv, ACB, FS, OT, isl, islm, OT1-3, OT1, OT2, OT3, LSS	4193.04	4658.76	4686.93	4194.43	4346.79	4873.19	4706.99	4792.18	0.22136	0.947327
54	90CBED	"Lateral septal complex"	LSX	LSX, LS, LSc, LSr, LSv, SF, SH	5056.72	5327.15	5292.28	5349.46	5408.28	6345.37	5302.66	5038.33	0.396329	0.951616
55	80C0E2	"Striatum-like amygdalar nuclei"	sAMY	sAMY, AAA, BA, CEA, CEAc, CEAl, CEAm, IA, MEA, MEAad, MEAav, MEApd, MEApd-a, MEApd-b, MEApd-c, MEApv	8421.95	9676.97	7812.61	9411.98	9570.52	8684.59	8782.93	9841.66	0.482636	0.957804
56	8599CC	"Pallidum"	PAL	PAL, PALd, GPe, GPi	3388.98	3721.57	3300.26	3476.28	3210.35	3568.25	3534.23	3409.75	0.746658	1.01199
57	A2B1D8	"Pallidum, ventral region"	PALv	PALv, SI, MA	3392.53	3842.11	3756.42	2613.04	2539.58	2406.65	3247.32	3466.44	0.250899	1.16673
58	96A7D3	"Pallidum, medial region"	PALm	PALm, MSC, MS, NDB, TRS	4316.28	4667.4	4659.62	4232.53	4448.76	4681.39	4782.14	5134.69	0.159405	0.938512
59	B3C0DF	"Pallidum, caudal region"	PALc	PALc, BST, BSTa, BSTal, BSTam, BSTdm, BSTfu, BSTju, BSTmg, BSTov, BSTrh, BSTv, BSTp, BSTd, BSTpr, BSTif, BSTtr, BSTse, BAC	2009.62	2157.22	1989.76	2053.63	2175.56	2404.05	2670.7	2496.88	0.012779	0.842317
60	FF7080	"Brain stem"	BS	BS, IB, TH	1389.96	1496.93	1444.46	1386.88	1507.71	1590.96	1478.21	1529.72	0.0334614	0.936399
61	FF8084	"Thalamus, sensory-motor cortex related"	DORsm	DORsm, VENT, VAL, VM, VP, VPL, VPLpc, VPM, VPMpc, PoT, SPF, SPFm, SPFp, SPA, PP, GENd, MG, MGd, MGv, MGm, LGd, LGd-sh, LGd-co, LGd-ip	21979.9	23952.8	21925.1	22775	25816.9	27179.3	22842.3	24528.9	0.0576139	0.90301
62	FF909F	"Thalamus, polymodal association cortex related"	DORpm	DORpm, LAT, LP, PO, POL, SGN, Eth, REth, ATN, AV, AM, AMd, AMv, AD, IAM, IAD, LD, MED, IMD, MD, MDc, MDl, MDm, SMT, PR, MTN, PVT, PT, RE, Xi, ILM, RH, CM, PCN, CL, PF, PIL, RT, GENv, IGL, IntG, LGv, LGvl, LGvm, SubG, EPI, MH, LH, PIN	44164.6	51831	44169.4	42378.6	46847.4	50203.7	47675.1	50303	0.220754	0.935982
63	E64438	"Hypothalamus"	HY	HY	1227.3	1438.25	1172.06	1240.96	1367.99	1354.11	1303.26	1412.24	0.199885	0.933972
64	FF5D50	"Periventricular zone"	PVZ	PVZ, SO, ASO, NC, PVH, PVHm, PVHam, PVHmm, PVHpm, PVHpml, PVHpmm, PVHp, PVHap, PVHmpd, PVHpv, PVa, PVi, ARH	5943.74	8486.75	6075.01	6767.51	6761.5	7193.31	7031.36	7396.21	0.660169	0.960913
65	FF5547	"Periventricular region"	PVR	PVR, ADP, AHA, AVP, AVPV, DMH, DMHa, DMHp, DMHv, MEPO, MPO, OV, PD, PS, PSCH, PVp, PVpo, SBPV, SCH, SFO, VMPO, VLPO	15583.7	18403.8	16578.6	16328.3	17579.6	16937.9	19073	17314.7	0.234998	0.943434
66	FF4C3E	"Hypothalamic medial zone"	MEZ	MEZ, AHN, AHNa, AHNc, AHNd, AHNp, MBO, LM, MM, MMme, MMl, MMm, MMp, MMd, SUM, SUMl, SUMm, TM, TMd, TMv, MPN, MPNc, MPNl, MPNm, PMd, PMv, PVHd, PVHdp, PVHf, PVHlp, PVHmpv, VMH, VMHa, VMHc, VMHdm, VMHvl, PH	14594.3	17523.8	13473.1	15343	16645.3	16334.6	15146	16308.8	0.376327	0.945674
67	F2483B	"Hypothalamic lateral zone"	LZ	LZ, LHA, LPO, PST, PSTN, PeF, RCH, STN, TU, ZI, A13, FF, ME	13184.9	14638.4	12421.3	13591.5	14392.4	14243.2	12590.7	14246.1	0.539667	0.970502
68	FF64FF	"Midbrain"	MB	MB	1497.46	1563.54	1426.04	1486.78	1610.54	1770.13	1530.58	1650.44	0.0426299	0.91041
69	FF7AFF	"Midbrain, sensory related"	MBsen	MBsen, SCs, SCop, SCsg, SCzo, IC, ICc, ICd, ICe, NB, SAG, PBG, MEV, SCO	19493.1	20171.2	16702.7	19442.2	21188.8	22916.7	18585.4	22673.1	0.106061	0.888068
70	FF90FF	"Midbrain, motor related"	MBmot	MBmot, SNr, VTA, PN, RR, MRN, MRNm, MRNmg, MRNp, SCm, SCdg, SCdw, SCiw, SCig, SCig-a, SCig-b, SCig-c, PAG, PRC, INC, ND, Su3, PRT, APN, MPT, NOT, NPC, OP, PPT, RPF, InCo, CUN, RN, III, MA3, EW, IV, Pa4, VTN, AT, LT, DT, MT, SNl, MBsta	45969.2	47914.6	49229.9	48514.3	50067.5	56235.9	45368.9	54780.4	0.197884	0.928194
71	FFA6FF	"Substantia nigra, compact part"	SNc	SNc, PPN, RAmb, IF, IPN, IPR, IPC, IPA, IPL, IPI, IPDM, IPDL, IPRL, RL, CLI, DR	10044.9	10343.8	10124.4	9681.42	9982.47	11053.2	10083.5	10953.3	0.184855	0.955363
72	FF9B88	"Hindbrain"	HB	HB, P	927.568	1051.24	566.692	798.056	893.536	659.7	1110.86	1134.58	0.481546	0.880189
73	FFAE6F	"Pons, sensory related"	P-sen	P-sen, NLL, NLLd, NLLh, NLLv, PSV, PB, KF, PBl, PBlc, PBld, PBle, PBls, PBlv, PBm, PBme, PBmm, PBmv, SOC, POR, SOCm, SOCl	9704.48	8784.16	2594.87	6530.39	9946.39	5759.67	12091.4	12460.7	0.202136	0.68592
74	FFBA86	"Pons, motor related"	P-mot	P-mot, B, DTN, LTN, PDTg, PCG, PG, PRNc, PRNv, SG, SSN, SUT, TRN, V, P5, Acs5, PC5, I5	12215.3	13120.3	8247.73	11064.9	10575.2	7751.62	14078.2	15602.2	0.697403	0.930034
75	FFC395	"Pons, behavioral state related"	P-sat	P-sat, CS, CSl, CSm, LC, LDT, NI, PRNr, RPO, SLC, SLD	9656.36	10619.6	8340.16	10512.9	8679.58	7240.32	11559.8	13820.5	0.740151	0.947428
76	FF9BCD	"Medulla"	MY	MY	752.997	827.185	712.171	717.562	774.415	737.039	874.866	901.674	0.193471	0.915426
77	FFA5D2	"Medulla, sensory related"	MY-sen	MY-sen, AP, CN, CNlam, CNspg, DCO, VCO, DCN, CU, GR, ECU, NTB, NTS, NTSce, NTSco, NTSge, NTSl, NTSm, SPVC, SPVI, SPVO, SPVOcdm, SPVOmdmd, SPVOmdmv, SPVOrdm, SPVOvl, Pa5, z	19298.2	18354.5	9482.88	11321.4	18934.2	18404.4	20013.6	22875.7	0.0868977	0.728636
78	FFB3D9	"Medulla, motor related"	MY-mot	MY-mot, VI, ACVI, VII, ACVII, EV, AMB, AMBd, AMBv, DMX, ECO, GRN, ICB, IO, IRN, ISN, LIN, LRN, LRNm, LRNp, MARN, MDRN, MDRNd, MDRNv, PARN, PAS, PGRN, PGRNd, PGRNl, PHY, NIS, NR, PRP, PMR, PPY, PPYd, PPYs, VNC, LAV, MV, SPIV, SUV, x, XII, y, INV	43452	40465.7	29800.6	43886.8	40321.8	40411.2	46377.7	53443.3	0.25197	0.872898
79	FFC6E2	"Medulla, behavioral state related"	MY-sat	MY-sat, RM, RPA, RO	2408.83	2990.11	2118.17	2999.08	3043.29	2454.98	3022.54	3852.3	0.246386	0.849923
80	F0F080	"Cerebellum"	CB	CB, CBX, CBN	1117.61	1187.85	831.471	1151.08	1335.4	1137.32	1344.26	1243.69	0.0874636	0.847322
81	FFFC91	"Cerebellar cortex, molecular layer"	CBXmo	CBXmo, CBXpu, VERM, LING, LINGmo, LINGpu, CENT, CENT2, CENT2mo, CENT2pu, CENT3, CENT3mo, CENT3pu, CUL, CUL4, CUL4mo, CUL4pu, CUL5, CUL5mo, CUL5pu, CUL4, 5, CUL4, 5mo, CUL4, 5pu, DEC, DECmo, DECpu, FOTU, FOTUmo, FOTUpu, PYR, PYRmo, PYRpu, UVU, UVUmo, UVUpu, NOD, NODmo, NODpu, HEM, SIM, SIMmo, SIMpu, AN, ANcr1, ANcr1mo, ANcr1pu, ANcr2, ANcr2mo, ANcr2pu, PRM, PRMmo, PRMpu, COPY, COPYmo, COPYpu, PFL,…	26070.3	30079	24504.2	29643.9	31529.8	32764.3	31070.6	32598.2	0.0209722	0.861949
83	FFFDBC	"Fastigial nucleus"	FN	FN, IP, DN, VeCB	6600.58	6682.98	4858.32	6949.59	6739.17	7715.25	7493	8237.34	0.0668018	0.831262
84	CCCCCC	"fiber tracts"	fiber tracts	fiber tracts, cm, tn, von, In, onl, lotg, lot, lotd, aolt, aco, IIn, aot, bsc, csc, och, opt, ttp, IIIn, mlf, pc, IVn, IVd, VIn, Vn, moV, sV, mtV, sptV, VIIn, iVIIn, gVIIn, VIIIn, cvb, vVIIIn, cVIIIn, tb, ias, das, ll, cic, bic, IXn, Xn, ts, XIn, XIIn, vrt, drt, cett, dl, dcm, vc, fpr, dc, cuf, grf, iaf, ml, sst, sttl, sttv, scrt, sop, srp, svp, stp, shp, step, hht, cbf, cbc, cbp, scp, dscp, sct,…	81959.3	85293.7	77569.1	79763.3	81799.1	86727.5	88119.6	84748	0.0975799	0.950765
85	AAAAAA	"ventricular systems"	VS	VS, VL, RC, SEZ, chpl, chfl, IVF, V3, AQ, V4, V4r, c, grv, grv of CTX, eg, hf, rf, ri, grv of CBX, pce, pcf, pri, psf, ppf, sec, plf, nf, sif, icf, apf, ipf, pms, pfs, IPF	8893.21	8038.92	7146.56	7126.08	7709.67	7237.05	8203.11	7681.03	0.847494	1.01213
				MEDIAN	5763.52	6389.3	4686.93	5922.02	6739.17	5759.67	6409.46	6157.21

## Sheet: BifAll
	Colour code	Group Name	Group Acronym	Grouped Acronyms	iECKO1	iECKO2	iECKO3	iECKO4	Ctrl1	Ctrl2	Ctrl3	Ctrl4	t-test	FC
7	268F45	"Frontal pole, cerebral cortex"	FRP	FRP, FRP1, FRP2/3, FRP5, FRP6a, FRP6b	54501.4	51219.4	72355	103404	70992.7	67911.3	100813	64441	0.710951	0.92544
8	1F9D5A	"Somatomotor areas"	MO	MO, MO1, MO2/3, MO5, MO6a, MO6b, MOp, MOp1, MOp2/3, MOp5, MOp6a, MOp6b, MOs, MOs1, MOs2/3, MOs5, MOs6a, MOs6b	634363	686313	730256	717911	761142	834417	726153	775012	0.038694	0.89412
9	188064	"Somatosensory areas"	SS	SS, SS1, SS2/3, SS4, SS5, SS6a, SS6b, SSp, SSp1, SSp2/3, SSp4, SSp5, SSp6a, SSp6b, SSp-n, SSp-n1, SSp-n2/3, SSp-n4, SSp-n5, SSp-n6a, SSp-n6b, SSp-bfd, SSp-bfd1, SSp-bfd2/3, SSp-bfd4, SSp-bfd5, SSp-bfd6a, SSp-bfd6b, VISrll, VISrll1, VISrll2/3, VISrll4, VISrll5, VISrll6a, VISrll6b, SSp-ll, SSp-ll1, SSp-ll2/3, SSp-ll4, SSp-ll5, SSp-ll6a, SSp-ll6b, SSp-m, SSp-m1, SSp-m2/3, SSp-m4, SSp-m5, SSp-m6a, SS…	2.97043e+06	3.36438e+06	3.55099e+06	3.31945e+06	3.84112e+06	4.09284e+06	3.35025e+06	3.61857e+06	0.0772862	0.886093
10	009C75	"Gustatory areas"	GU	GU, GU1, GU2/3, GU4, GU5, GU6a, GU6b	319119	343396	395769	362060	392255	489616	380211	444656	0.0539689	0.832197
11	11AD83	"Visceral area"	VISC	VISC, VISC1, VISC2/3, VISC4, VISC5, VISC6a, VISC6b	293818	391303	378910	360616	404918	430550	334032	429088	0.215085	0.891191
12	019399	"Auditory areas"	AUD	AUD, AUDd, AUDd1, AUDd2/3, AUDd4, AUDd5, AUDd6a, AUDd6b, VISlla, VISlla1, VISlla2/3, VISlla4, VISlla5, VISlla6a, VISlla6b, AUDp, AUDp1, AUDp2/3, AUDp4, AUDp5, AUDp6a, AUDp6b, AUDpo, AUDpo1, AUDpo2/3, AUDpo4, AUDpo5, AUDpo6a, AUDpo6b, AUDv, AUDv1, AUDv2/3, AUDv4, AUDv5, AUDv6a, AUDv6b	1.48173e+06	1.58066e+06	1.72976e+06	1.70879e+06	2.05796e+06	2.18101e+06	1.73265e+06	1.88328e+06	0.0251357	0.827627
13	08858C	"Visual areas"	VIS	VIS, VIS1, VIS2/3, VIS4, VIS5, VIS6a, VIS6b, VISal, VISal1, VISal2/3, VISal4, VISal5, VISal6a, VISal6b, VISam, VISam1, VISam2/3, VISam4, VISam5, VISam6a, VISam6b, VISl, VISl1, VISl2/3, VISl4, VISl5, VISl6a, VISl6b, VISp, VISp1, VISp2/3, VISp4, VISp5, VISp6a, VISp6b, VISpl, VISpl1, VISpl2/3, VISpl4, VISpl5, VISpl6a, VISpl6b, VISpm, VISpm1, VISpm2/3, VISpm4, VISpm5, VISpm6a, VISpm6b, VISli, VISli1,…	2.23304e+06	2.24239e+06	2.67261e+06	2.68374e+06	2.93357e+06	3.25442e+06	2.61572e+06	2.88303e+06	0.0440946	0.841277
14	40A666	"Anterior cingulate area"	ACA	ACA, ACA1, ACA2/3, ACA5, ACA6a, ACA6b, ACAd, ACAd1, ACAd2/3, ACAd5, ACAd6a, ACAd6b, ACAv, ACAv1, ACAv2/3, ACAv5, ACAv6a, ACAv6b	496071	511809	624459	532344	591300	709236	541326	569827	0.234767	0.897579
15	2FA850	"Prelimbic area"	PL	PL, PL1, PL2, PL2/3, PL5, PL6a, PL6b	200046	203201	226867	229948	236503	256637	222063	221467	0.142435	0.918213
16	59B363	"Infralimbic area"	ILA	ILA, ILA1, ILA2, ILA2/3, ILA5, ILA6a, ILA6b	137520	153561	149957	145496	187686	225520	157844	172660	0.0390595	0.78866
17	248A5E	"Orbital area"	ORB	ORB, ORB1, ORB2/3, ORB5, ORB6a, ORB6b, ORBl, ORBl1, ORBl2/3, ORBl5, ORBl6a, ORBl6b, ORBm, ORBm1, ORBm2, ORBm2/3, ORBm5, ORBm6a, ORBm6b, ORBv, ORBvl, ORBvl1, ORBvl2/3, ORBvl5, ORBvl6a, ORBvl6b	669253	810758	767608	808091	825614	897591	747943	776326	0.342822	0.94095
18	219866	"Agranular insular area"	AI	AI, AId, AId1, AId2/3, AId5, AId6a, AId6b, AIp, AIp1, AIp2/3, AIp5, AIp6a, AIp6b, AIv, AIv1, AIv2/3, AIv5, AIv6a, AIv6b	635684	781652	792954	764446	844096	928094	736805	852495	0.121607	0.884946
19	1AA698	"Retrosplenial area"	RSP	RSP, RSPagl, RSPagl1, RSPagl2/3, RSPagl5, RSPagl6a, RSPagl6b, VISmma, VISmma1, VISmma2/3, VISmma4, VISmma5, VISmma6a, VISmma6b, VISmmp, VISmmp1, VISmmp2/3, VISmmp4, VISmmp5, VISmmp6a, VISmmp6b, VISm, VISm1, VISm2/3, VISm4, VISm5, VISm6a, VISm6b, RSPd, RSPd1, RSPd2/3, RSPd4, RSPd5, RSPd6a, RSPd6b, RSPv, RSPv1, RSPv2, RSPv2/3, RSPv5, RSPv6a, RSPv6b	1.08596e+06	1.12299e+06	1.21256e+06	1.24196e+06	1.29647e+06	1.46901e+06	1.15032e+06	1.26401e+06	0.138087	0.900316
20	009FAC	"Posterior parietal association areas"	PTLp	PTLp, PTLp1, PTLp2/3, PTLp4, PTLp5, PTLp6a, PTLp6b, VISa, VISa1, VISa2/3, VISa4, VISa5, VISa6a, VISa6b, VISrl, VISrl1, VISrl2/3, VISrl4, VISrl5, VISrl6a, VISrl6b	134379	146992	168924	162761	175354	187861	166734	164686	0.0735228	0.882557
21	15B0B3	"Temporal association areas"	TEa	TEa, TEa1, TEa2/3, TEa4, TEa5, TEa6a, TEa6b	236024	269060	319466	311897	359709	397891	295786	351134	0.0582297	0.809136
22	0E9684	"Perirhinal area"	PERI	PERI, PERI1, PERI2/3, PERI5, PERI6a, PERI6b	192856	182979	202018	197218	247124	281788	219111	224460	0.0157724	0.797002
23	0D9F91	"Ectorhinal area"	ECT	ECT, ECT1, ECT2/3, ECT5, ECT6a, ECT6b	144447	165406	178827	180330	195443	233714	174982	202534	0.0582491	0.829345
24	9AD2BD	"Olfactory areas"	OLF	OLF, MOB, MOBipl, MOBopl	119621	134105	135231	115235	133808	127057	143788	125208	0.367031	0.951557
26	9DF0D2	"Accessory olfactory bulb"	AOB	AOB, AOBgl, AOBmi	89846.1	96688.8	100307	108321	133689	98949.6	99346.6	77300	0.783291	0.965495
27	95E4C8	"Accessory olfactory bulb, granular layer"	AOBgr	AOBgr, NLOT, NLOT1-3, NLOT1, NLOT2, NLOT3	174638	217426	109230	175910	230374	115861	209340	180360	0.676276	0.920195
28	54BF94	"Anterior olfactory nucleus"	AON	AON, AONd, AONe, AONl, AONm, AONpv, AON1, AON2	41391.8	55263	45301.1	44545.8	63488.1	64435.6	58357	63258.1	0.00306565	0.747386
29	62D09F	"Taenia tecta"	TT	TT, TTd, TTd1-4, TTd1, TTd2, TTd3, TTd4, TTv, TTv1-3, TTv1, TTv2, TTv3	80014.5	84202	79395.6	82165.4	100719	97326	98478.8	96223.2	2.60487e-05	0.829484
30	A4DAA4	"Dorsal peduncular area"	DP	DP, DP1, DP2, DP2/3, DP5, DP6a	31464.1	34160.1	31829.1	30112.9	43323	50079.2	38507.2	39455.2	0.00738201	0.744414
31	6ACBBA	"Piriform area"	PIR	PIR, PIR1-3, PIR1, PIR2, PIR3	51967.5	60621.3	62168	58281.4	62416.6	66876.7	61941.2	65860.2	0.0570968	0.90643
32	61E7B7	"Cortical amygdalar area"	COA	COA, COAa, COAa1, COAa2, COAa3, COAp, COApl, COApl1-2, COApl1-3, COApl1, COApl2, COApl3, COApm, COApm1-2, COApm1-3, COApm1, COApm2, COApm3	94902.1	108788	108373	118302	116051	110707	117654	119573	0.155432	0.927542
33	59DAAB	"Piriform-amygdalar area"	PAA	PAA, PAA1-3, PAA1, PAA2, PAA3	34662.8	40120	41005.6	36246.9	39726.5	36687.6	41071.5	43946.7	0.31455	0.941789
34	A8ECD3	"Postpiriform transition area"	TR	TR, TR1-3, TR1, TR2, TR3	30373.5	32889.1	44257	34841.3	40219.2	48292.4	38958.5	42296.1	0.111057	0.83857
35	7ED04B	"Hippocampal formation"	HPF	HPF, HIP, CA, CA1, CA1slm, CA1so, CA1sr, CA2, CA2slm, CA2so, CA2sr, CA3, CA3slm, CA3slu, CA3so, CA3sr, DG, DG-mo, DG-po, DG-sgz, DGcr, DGcr-mo, DGcr-po, DGcr-sg, DGlb, DGlb-mo, DGlb-po, DGlb-sg, DGmb, DGmb-mo, DGmb-po, DGmb-sg, FC, IG	247344	262338	288302	282281	310779	365485	291070	285948	0.0790682	0.861947
36	66A83D	"Field CA1, pyramidal layer"	CA1sp	CA1sp, CA2sp, CA3sp, DG-sg	30343.3	32334	32470	30985.2	35230.6	45127.7	34589.5	36967.1	0.0412952	0.830285
37	32B825	"Retrohippocampal region"	RHP	RHP, ENT, ENTl, ENTl1, ENTl2, ENTl2/3, ENTl2a, ENTl2b, ENTl3, ENTl4, ENTl4/5, ENTl5, ENTl5/6, ENTl6a, ENTl6b, ENTm, ENTm1, ENTm2, ENTm2a, ENTm2b, ENTm3, ENTm4, ENTm5, ENTm5/6, ENTm6, ENTmv, ENTmv1, ENTmv2, ENTmv3, ENTmv4, ENTmv5/6	495206	506995	478432	517423	629728	676982	614234	624646	0.000151542	0.784909
38	72D569	"Parasubiculum"	PAR	PAR, PAR1, PAR2, PAR3	67804.3	68412.3	34621.8	62300.5	78842.7	96806.1	66347.1	64728.4	0.142763	0.760092
39	48C83C	"Postsubiculum"	POST	POST, POST1, POST2, POST3	70888.2	73546.8	70874.5	70642.6	84040.1	101244	78257.9	83384.1	0.0235188	0.824246
40	59B947	"Presubiculum"	PRE	PRE, PRE1, PRE2, PRE3	69326.4	65533.9	56097.6	66797.3	86382.9	84323.8	68514.8	73694.2	0.0367553	0.823721
41	4FC244	"Subiculum"	SUB	SUB, SUBd, SUBd-m, SUBd-sr, SUBv, SUBv-m, SUBv-sr	56827.7	54890.6	66824.2	60565.1	73206.4	84290.8	65295.7	70816.4	0.0290984	0.814373
46	8ADA87	"Cortical subplate"	CTXsp	CTXsp, 6b, CLA	61725.3	75363.6	75614.3	71722.1	74307.1	95948.3	66616.2	83243.4	0.254985	0.88851
47	A0EE9D	"Endopiriform nucleus"	EP	EP, EPd, EPv	55955.9	70917.5	71487.4	64537.9	69731.5	80767.3	62305.9	71870.8	0.339383	0.923504
48	90EB8D	"Lateral amygdalar nucleus"	LA	LA	16690.1	24441.4	23077.5	23406.1	26760.7	37585	21124.7	23237.1	0.241804	0.805971
49	9DE79C	"Basolateral amygdalar nucleus"	BLA	BLA, BLAa, BLAp, BLAv	83282.6	98683.9	102688	94968.8	105821	125989	96816.9	104104	0.127864	0.877274
50	84EA81	"Basomedial amygdalar nucleus"	BMA	BMA, BMAa, BMAp	54026.3	66882.3	66673.3	63928.1	67191.9	74058.7	62630.8	68940.9	0.214451	0.921882
51	97EC93	"Posterior amygdalar nucleus"	PA	PA	31364.2	35928	41758.4	36666.3	42085.1	40910.8	39376.5	41554.1	0.0848183	0.888916
52	98D6F9	"Cerebral nuclei"	CNU	CNU, STR, STRd, CP	68598.8	80547.8	73603.6	72847.6	68963.7	91312.9	76941.3	78647.3	0.37138	0.935836
53	80CDF8	"Striatum ventral region"	STRv	STRv, ACB, FS, OT, isl, islm, OT1-3, OT1, OT2, OT3, LSS	120502	143958	141917	118806	122004	148959	152237	150636	0.263141	0.915214
54	90CBED	"Lateral septal complex"	LSX	LSX, LS, LSc, LSr, LSv, SF, SH	106424	110941	120960	110968	113983	158225	121852	117458	0.195949	0.878351
55	80C0E2	"Striatum-like amygdalar nuclei"	sAMY	sAMY, AAA, BA, CEA, CEAc, CEAl, CEAm, IA, MEA, MEAad, MEAav, MEApd, MEApd-a, MEApd-b, MEApd-c, MEApv	212551	273184	183377	250566	255132	216113	231173	277067	0.556505	0.938941
56	8599CC	"Pallidum"	PAL	PAL, PALd, GPe, GPi	81082.5	98215.1	71071.5	85032.6	70778.7	84119.4	86284.4	77440.7	0.54984	1.05266
57	A2B1D8	"Pallidum, ventral region"	PALv	PALv, SI, MA	106667	135780	121361	64382.3	55347.9	55595	99308.3	105514	0.220653	1.35604
58	96A7D3	"Pallidum, medial region"	PALm	PALm, MSC, MS, NDB, TRS	126311	144203	143631	119012	117879	134515	146506	163455	0.54928	0.948079
59	B3C0DF	"Pallidum, caudal region"	PALc	PALc, BST, BSTa, BSTal, BSTam, BSTdm, BSTfu, BSTju, BSTmg, BSTov, BSTrh, BSTv, BSTp, BSTd, BSTpr, BSTif, BSTtr, BSTse, BAC	45505.1	48564.8	44062.3	42351.2	44224.1	62284	71643.3	69050.7	0.038597	0.730105
60	FF7080	"Brain stem"	BS	BS, IB, TH	37912.1	42869.6	39697.8	37542.2	42782.9	48960.9	42800.7	44902.4	0.0301325	0.880604
61	FF8084	"Thalamus, sensory-motor cortex related"	DORsm	DORsm, VENT, VAL, VM, VP, VPL, VPLpc, VPM, VPMpc, PoT, SPF, SPFm, SPFp, SPA, PP, GENd, MG, MGd, MGv, MGm, LGd, LGd-sh, LGd-co, LGd-ip	674236	772236	653237	701266	867693	964665	724726	819390	0.0431443	0.829556
62	FF909F	"Thalamus, polymodal association cortex related"	DORpm	DORpm, LAT, LP, PO, POL, SGN, Eth, REth, ATN, AV, AM, AMd, AMv, AD, IAM, IAD, LD, MED, IMD, MD, MDc, MDl, MDm, SMT, PR, MTN, PVT, PT, RE, Xi, ILM, RH, CM, PCN, CL, PF, PIL, RT, GENv, IGL, IntG, LGv, LGvl, LGvm, SubG, EPI, MH, LH, PIN	1.28194e+06	1.66825e+06	1.23497e+06	1.21453e+06	1.34236e+06	1.58445e+06	1.4466e+06	1.57757e+06	0.300673	0.907361
63	E64438	"Hypothalamus"	HY	HY	31240.6	42462.4	28619.4	32284.2	36948	35414.7	35167.7	40751.3	0.339946	0.907777
64	FF5D50	"Periventricular zone"	PVZ	PVZ, SO, ASO, NC, PVH, PVHm, PVHam, PVHmm, PVHpm, PVHpml, PVHpmm, PVHp, PVHap, PVHmpd, PVHpv, PVa, PVi, ARH	137255	255259	140218	163793	172261	167301	188566	202759	0.775851	0.952985
65	FF5547	"Periventricular region"	PVR	PVR, ADP, AHA, AVP, AVPV, DMH, DMHa, DMHp, DMHv, MEPO, MPO, OV, PD, PS, PSCH, PVp, PVpo, SBPV, SCH, SFO, VMPO, VLPO	376207	495120	438135	394633	420952	427976	531078	489457	0.309424	0.911543
66	FF4C3E	"Hypothalamic medial zone"	MEZ	MEZ, AHN, AHNa, AHNc, AHNd, AHNp, MBO, LM, MM, MMme, MMl, MMm, MMp, MMd, SUM, SUMl, SUMm, TM, TMd, TMv, MPN, MPNc, MPNl, MPNm, PMd, PMv, PVHd, PVHdp, PVHf, PVHlp, PVHmpv, VMH, VMHa, VMHc, VMHdm, VMHvl, PH	441365	580951	435247	471262	530186	505070	483458	556274	0.365351	0.929559
67	F2483B	"Hypothalamic lateral zone"	LZ	LZ, LHA, LPO, PST, PSTN, PeF, RCH, STN, TU, ZI, A13, FF, ME	409034	484639	366596	430394	464734	461083	377243	469727	0.556719	0.953675
68	FF64FF	"Midbrain"	MB	MB	44309.3	47318.3	43351.5	43027	47662.3	58642.7	46028	52237.4	0.0680076	0.870146
69	FF7AFF	"Midbrain, sensory related"	MBsen	MBsen, SCs, SCop, SCsg, SCzo, IC, ICc, ICd, ICe, NB, SAG, PBG, MEV, SCO	707619	764964	635122	697427	817762	948166	649722	924884	0.116526	0.839725
70	FF90FF	"Midbrain, motor related"	MBmot	MBmot, SNr, VTA, PN, RR, MRN, MRNm, MRNmg, MRNp, SCm, SCdg, SCdw, SCiw, SCig, SCig-a, SCig-b, SCig-c, PAG, PRC, INC, ND, Su3, PRT, APN, MPT, NOT, NPC, OP, PPT, RPF, InCo, CUN, RN, III, MA3, EW, IV, Pa4, VTN, AT, LT, DT, MT, SNl, MBsta	1.41767e+06	1.50888e+06	1.60975e+06	1.56177e+06	1.58894e+06	2.00499e+06	1.39382e+06	1.93627e+06	0.218848	0.880714
71	FFA6FF	"Substantia nigra, compact part"	SNc	SNc, PPN, RAmb, IF, IPN, IPR, IPC, IPA, IPL, IPI, IPDM, IPDL, IPRL, RL, CLI, DR	290736	308813	288283	264025	260066	337472	299219	331923	0.375316	0.937475
72	FF9B88	"Hindbrain"	HB	HB, P	22295.4	27899.3	10524.3	18367.9	18703.5	12832.8	29691.7	31740.8	0.571025	0.850683
73	FFAE6F	"Pons, sensory related"	P-sen	P-sen, NLL, NLLd, NLLh, NLLv, PSV, PB, KF, PBl, PBlc, PBld, PBle, PBls, PBlv, PBm, PBme, PBmm, PBmv, SOC, POR, SOCm, SOCl	280615	247021	46245	163408	265710	119480	415647	444444	0.213952	0.592066
74	FFBA86	"Pons, motor related"	P-mot	P-mot, B, DTN, LTN, PDTg, PCG, PG, PRNc, PRNv, SG, SSN, SUT, TRN, V, P5, Acs5, PC5, I5	327133	363047	155382	283795	226512	157964	418107	503497	0.649952	0.864692
75	FFC395	"Pons, behavioral state related"	P-sat	P-sat, CS, CSl, CSm, LC, LDT, NI, PRNr, RPO, SLC, SLD	218320	244930	150943	258912	178746	132914	326497	420182	0.535646	0.824977
76	FF9BCD	"Medulla"	MY	MY	20888.4	22513.3	18963.4	20705.9	20649.3	21417.4	26043.4	27675.5	0.139801	0.867261
77	FFA5D2	"Medulla, sensory related"	MY-sen	MY-sen, AP, CN, CNlam, CNspg, DCO, VCO, DCN, CU, GR, ECU, NTB, NTS, NTSce, NTSco, NTSge, NTSl, NTSm, SPVC, SPVI, SPVO, SPVOcdm, SPVOmdmd, SPVOmdmv, SPVOrdm, SPVOvl, Pa5, z	682290	598156	288568	337378	619324	634121	709703	894370	0.0849317	0.66715
78	FFB3D9	"Medulla, motor related"	MY-mot	MY-mot, VI, ACVI, VII, ACVII, EV, AMB, AMBd, AMBv, DMX, ECO, GRN, ICB, IO, IRN, ISN, LIN, LRN, LRNm, LRNp, MARN, MDRN, MDRNd, MDRNv, PARN, PAS, PGRN, PGRNd, PGRNl, PHY, NIS, NR, PRP, PMR, PPY, PPYd, PPYs, VNC, LAV, MV, SPIV, SUV, x, XII, y, INV	1.24392e+06	1.08527e+06	739734	1.28729e+06	1.07132e+06	1.10802e+06	1.44524e+06	1.8518e+06	0.250203	0.795456
79	FFC6E2	"Medulla, behavioral state related"	MY-sat	MY-sat, RM, RPA, RO	47141	68613.8	33704.4	61297.3	68105.8	52880.4	74463.8	99871.1	0.141212	0.713652
80	F0F080	"Cerebellum"	CB	CB, CBX, CBN	33898.8	36469.5	20595.5	36589.5	41925.2	35846.8	44831.5	44205.7	0.0640036	0.764666
81	FFFC91	"Cerebellar cortex, molecular layer"	CBXmo	CBXmo, CBXpu, VERM, LING, LINGmo, LINGpu, CENT, CENT2, CENT2mo, CENT2pu, CENT3, CENT3mo, CENT3pu, CUL, CUL4, CUL4mo, CUL4pu, CUL5, CUL5mo, CUL5pu, CUL4, 5, CUL4, 5mo, CUL4, 5pu, DEC, DECmo, DECpu, FOTU, FOTUmo, FOTUpu, PYR, PYRmo, PYRpu, UVU, UVUmo, UVUpu, NOD, NODmo, NODpu, HEM, SIM, SIMmo, SIMpu, AN, ANcr1, ANcr1mo, ANcr1pu, ANcr2, ANcr2mo, ANcr2pu, PRM, PRMmo, PRMpu, COPY, COPYmo, COPYpu, PFL,…	960113	1.13299e+06	907712	1.13725e+06	1.24943e+06	1.30485e+06	1.21867e+06	1.38103e+06	0.0103067	0.802887
83	FFFDBC	"Fastigial nucleus"	FN	FN, IP, DN, VeCB	258361	262209	172034	284178	261645	332663	324217	386321	0.0604674	0.74858
84	CCCCCC	"fiber tracts"	fiber tracts	fiber tracts, cm, tn, von, In, onl, lotg, lot, lotd, aolt, aco, IIn, aot, bsc, csc, och, opt, ttp, IIIn, mlf, pc, IVn, IVd, VIn, Vn, moV, sV, mtV, sptV, VIIn, iVIIn, gVIIn, VIIIn, cvb, vVIIIn, cVIIIn, tb, ias, das, ll, cic, bic, IXn, Xn, ts, XIn, XIIn, vrt, drt, cett, dl, dcm, vc, fpr, dc, cuf, grf, iaf, ml, sst, sttl, sttv, scrt, sop, srp, svp, stp, shp, step, hht, cbf, cbc, cbp, scp, dscp, sct,…	2.07709e+06	2.30984e+06	2.22375e+06	2.01105e+06	2.08236e+06	2.42092e+06	2.44539e+06	2.36132e+06	0.161442	0.926072
85	AAAAAA	"ventricular systems"	VS	VS, VL, RC, SEZ, chpl, chfl, IVF, V3, AQ, V4, V4r, c, grv, grv of CTX, eg, hf, rf, ri, grv of CBX, pce, pcf, pri, psf, ppf, sec, plf, nf, sif, icf, apf, ipf, pms, pfs, IPF	260440	206763	222743	205403	188768	185468	244209	238238	0.650077	1.04513
				MEDIAN	137255	153561	141917	162761	175354	148959	166734	172660

## Sheet: RadAll
	Colour code	Group Name	Group Acronym	Grouped Acronyms	iECKO1	iECKO2	iECKO3	iECKO4	Ctrl1	Ctrl2	Ctrl3	Ctrl4	t-test
7	268F45	"Frontal pole, cerebral cortex"	FRP	FRP, FRP1, FRP2/3, FRP5, FRP6a, FRP6b	9.05088	8.95117	8.31648	8.60267	10.5398	9.22319	9.73143	9.52338	0.0205555
8	1F9D5A	"Somatomotor areas"	MO	MO, MO1, MO2/3, MO5, MO6a, MO6b, MOp, MOp1, MOp2/3, MOp5, MOp6a, MOp6b, MOs, MOs1, MOs2/3, MOs5, MOs6a, MOs6b	8.75624	8.26872	8.27614	8.96066	8.04647	8.24467	8.78674	8.21631	0.346586
9	188064	"Somatosensory areas"	SS	SS, SS1, SS2/3, SS4, SS5, SS6a, SS6b, SSp, SSp1, SSp2/3, SSp4, SSp5, SSp6a, SSp6b, SSp-n, SSp-n1, SSp-n2/3, SSp-n4, SSp-n5, SSp-n6a, SSp-n6b, SSp-bfd, SSp-bfd1, SSp-bfd2/3, SSp-bfd4, SSp-bfd5, SSp-bfd6a, SSp-bfd6b, VISrll, VISrll1, VISrll2/3, VISrll4, VISrll5, VISrll6a, VISrll6b, SSp-ll, SSp-ll1, SSp-ll2/3, SSp-ll4, SSp-ll5, SSp-ll6a, SSp-ll6b, SSp-m, SSp-m1, SSp-m2/3, SSp-m4, SSp-m5, SSp-m6a, SS…	8.57961	8.05803	7.89492	8.43327	7.47808	7.86637	8.40217	7.89383	0.229344
10	009C75	"Gustatory areas"	GU	GU, GU1, GU2/3, GU4, GU5, GU6a, GU6b	9.03903	8.66654	8.75249	8.94194	8.14525	8.302	8.82303	8.44905	0.0466883
11	11AD83	"Visceral area"	VISC	VISC, VISC1, VISC2/3, VISC4, VISC5, VISC6a, VISC6b	8.3328	7.91413	8.31421	8.35395	7.85216	8.56826	8.79401	8.22308	0.592536
12	019399	"Auditory areas"	AUD	AUD, AUDd, AUDd1, AUDd2/3, AUDd4, AUDd5, AUDd6a, AUDd6b, VISlla, VISlla1, VISlla2/3, VISlla4, VISlla5, VISlla6a, VISlla6b, AUDp, AUDp1, AUDp2/3, AUDp4, AUDp5, AUDp6a, AUDp6b, AUDpo, AUDpo1, AUDpo2/3, AUDpo4, AUDpo5, AUDpo6a, AUDpo6b, AUDv, AUDv1, AUDv2/3, AUDv4, AUDv5, AUDv6a, AUDv6b	9.00547	8.48343	8.6618	8.73427	8.33262	8.67198	9.20693	8.75591	0.925034
13	08858C	"Visual areas"	VIS	VIS, VIS1, VIS2/3, VIS4, VIS5, VIS6a, VIS6b, VISal, VISal1, VISal2/3, VISal4, VISal5, VISal6a, VISal6b, VISam, VISam1, VISam2/3, VISam4, VISam5, VISam6a, VISam6b, VISl, VISl1, VISl2/3, VISl4, VISl5, VISl6a, VISl6b, VISp, VISp1, VISp2/3, VISp4, VISp5, VISp6a, VISp6b, VISpl, VISpl1, VISpl2/3, VISpl4, VISpl5, VISpl6a, VISpl6b, VISpm, VISpm1, VISpm2/3, VISpm4, VISpm5, VISpm6a, VISpm6b, VISli, VISli1,…	9.00794	8.47209	8.41612	8.67678	8.22365	8.53185	8.98042	8.48984	0.688561
14	40A666	"Anterior cingulate area"	ACA	ACA, ACA1, ACA2/3, ACA5, ACA6a, ACA6b, ACAd, ACAd1, ACAd2/3, ACAd5, ACAd6a, ACAd6b, ACAv, ACAv1, ACAv2/3, ACAv5, ACAv6a, ACAv6b	8.79194	8.52368	8.16075	8.85271	7.74371	7.58281	8.53745	7.99855	0.056596
15	2FA850	"Prelimbic area"	PL	PL, PL1, PL2, PL2/3, PL5, PL6a, PL6b	8.33484	8.35324	8.23991	8.96878	7.89743	8.29143	9.40305	8.51687	0.8877
16	59B363	"Infralimbic area"	ILA	ILA, ILA1, ILA2, ILA2/3, ILA5, ILA6a, ILA6b	8.37468	8.47579	7.96547	8.51674	7.84834	8.19285	9.65048	8.33906	0.688237
17	248A5E	"Orbital area"	ORB	ORB, ORB1, ORB2/3, ORB5, ORB6a, ORB6b, ORBl, ORBl1, ORBl2/3, ORBl5, ORBl6a, ORBl6b, ORBm, ORBm1, ORBm2, ORBm2/3, ORBm5, ORBm6a, ORBm6b, ORBv, ORBvl, ORBvl1, ORBvl2/3, ORBvl5, ORBvl6a, ORBvl6b	8.07529	8.01936	7.94349	8.35383	7.92729	8.29374	9.70314	8.53703	0.237115
18	219866	"Agranular insular area"	AI	AI, AId, AId1, AId2/3, AId5, AId6a, AId6b, AIp, AIp1, AIp2/3, AIp5, AIp6a, AIp6b, AIv, AIv1, AIv2/3, AIv5, AIv6a, AIv6b	8.81104	8.44786	8.42577	8.84579	8.11901	8.45124	9.22042	8.61093	0.904351
19	1AA698	"Retrosplenial area"	RSP	RSP, RSPagl, RSPagl1, RSPagl2/3, RSPagl5, RSPagl6a, RSPagl6b, VISmma, VISmma1, VISmma2/3, VISmma4, VISmma5, VISmma6a, VISmma6b, VISmmp, VISmmp1, VISmmp2/3, VISmmp4, VISmmp5, VISmmp6a, VISmmp6b, VISm, VISm1, VISm2/3, VISm4, VISm5, VISm6a, VISm6b, RSPd, RSPd1, RSPd2/3, RSPd4, RSPd5, RSPd6a, RSPd6b, RSPv, RSPv1, RSPv2, RSPv2/3, RSPv5, RSPv6a, RSPv6b	7.77492	7.51727	7.40304	7.83957	7.09368	7.745	8.17734	7.63679	0.908388
20	009FAC	"Posterior parietal association areas"	PTLp	PTLp, PTLp1, PTLp2/3, PTLp4, PTLp5, PTLp6a, PTLp6b, VISa, VISa1, VISa2/3, VISa4, VISa5, VISa6a, VISa6b, VISrl, VISrl1, VISrl2/3, VISrl4, VISrl5, VISrl6a, VISrl6b	8.63147	8.21277	8.25423	8.41838	7.9468	8.32999	8.82893	8.48754	0.929217
21	15B0B3	"Temporal association areas"	TEa	TEa, TEa1, TEa2/3, TEa4, TEa5, TEa6a, TEa6b	9.3125	8.64497	8.92446	8.98355	8.60791	8.92694	9.45632	8.8627	0.99011
22	0E9684	"Perirhinal area"	PERI	PERI, PERI1, PERI2/3, PERI5, PERI6a, PERI6b	9.14698	8.65239	8.87304	8.98283	8.74843	8.60165	9.3145	8.99238	0.998248
23	0D9F91	"Ectorhinal area"	ECT	ECT, ECT1, ECT2/3, ECT5, ECT6a, ECT6b	9.09756	8.65675	9.1425	9.03999	8.99986	9.02848	9.5177	8.88334	0.51724
24	9AD2BD	"Olfactory areas"	OLF	OLF, MOB, MOBipl, MOBopl	8.61231	8.3513	7.82486	8.38265	7.48217	7.57718	8.6736	8.02183	0.30905
26	9DF0D2	"Accessory olfactory bulb"	AOB	AOB, AOBgl, AOBmi	9.18096	8.96671	7.83279	8.20413	7.4524	9.4007	9.17337	9.04898	0.697602
27	95E4C8	"Accessory olfactory bulb, granular layer"	AOBgr	AOBgr, NLOT, NLOT1-3, NLOT1, NLOT2, NLOT3	7.60539	7.58783	6.87231	8.16041	6.53695	7.9217	8.16528	7.49963	0.95603
28	54BF94	"Anterior olfactory nucleus"	AON	AON, AONd, AONe, AONl, AONm, AONpv, AON1, AON2	7.65565	7.56059	7.27988	7.59483	7.65203	8.02568	9.09215	8.17529	0.0653017
29	62D09F	"Taenia tecta"	TT	TT, TTd, TTd1-4, TTd1, TTd2, TTd3, TTd4, TTv, TTv1-3, TTv1, TTv2, TTv3	7.78408	8.0084	7.51707	8.00036	7.67451	8.0389	9.33008	8.07099	0.279903
30	A4DAA4	"Dorsal peduncular area"	DP	DP, DP1, DP2, DP2/3, DP5, DP6a	8.1631	8.21371	7.51629	7.94411	7.80093	8.07571	9.57517	8.13987	0.346728
31	6ACBBA	"Piriform area"	PIR	PIR, PIR1-3, PIR1, PIR2, PIR3	8.47192	8.21879	8.07899	8.3325	7.62252	7.7294	8.78464	8.17621	0.503117
32	61E7B7	"Cortical amygdalar area"	COA	COA, COAa, COAa1, COAa2, COAa3, COAp, COApl, COApl1-2, COApl1-3, COApl1, COApl2, COApl3, COApm, COApm1-2, COApm1-3, COApm1, COApm2, COApm3	8.73498	8.36084	7.76735	8.54531	8.00075	7.94237	9.19282	8.62978	0.813165
33	59DAAB	"Piriform-amygdalar area"	PAA	PAA, PAA1-3, PAA1, PAA2, PAA3	8.2143	7.88425	7.49672	8.20114	7.51909	7.35038	8.81506	8.14278	0.984163
34	A8ECD3	"Postpiriform transition area"	TR	TR, TR1-3, TR1, TR2, TR3	9.31445	8.88356	8.79621	8.91608	8.60636	8.44224	9.43267	9.13342	0.783406
35	7ED04B	"Hippocampal formation"	HPF	HPF, HIP, CA, CA1, CA1slm, CA1so, CA1sr, CA2, CA2slm, CA2so, CA2sr, CA3, CA3slm, CA3slu, CA3so, CA3sr, DG, DG-mo, DG-po, DG-sgz, DGcr, DGcr-mo, DGcr-po, DGcr-sg, DGlb, DGlb-mo, DGlb-po, DGlb-sg, DGmb, DGmb-mo, DGmb-po, DGmb-sg, FC, IG	8.72068	8.26536	8.36163	8.55713	7.76343	8.25581	8.9458	8.68589	0.827125
36	66A83D	"Field CA1, pyramidal layer"	CA1sp	CA1sp, CA2sp, CA3sp, DG-sg	8.57937	8.24944	7.89493	8.36477	7.54042	7.86976	8.81561	8.36384	0.705144
37	32B825	"Retrohippocampal region"	RHP	RHP, ENT, ENTl, ENTl1, ENTl2, ENTl2/3, ENTl2a, ENTl2b, ENTl3, ENTl4, ENTl4/5, ENTl5, ENTl5/6, ENTl6a, ENTl6b, ENTm, ENTm1, ENTm2, ENTm2a, ENTm2b, ENTm3, ENTm4, ENTm5, ENTm5/6, ENTm6, ENTmv, ENTmv1, ENTmv2, ENTmv3, ENTmv4, ENTmv5/6	8.76333	8.47388	8.47935	8.83517	8.257	8.12981	8.62751	8.38614	0.0891371
38	72D569	"Parasubiculum"	PAR	PAR, PAR1, PAR2, PAR3	8.30045	8.16979	7.76455	8.40197	7.55599	7.89221	7.99547	7.9326	0.114898
39	48C83C	"Postsubiculum"	POST	POST, POST1, POST2, POST3	9.36969	8.92747	8.01083	9.07298	8.3102	8.54551	8.79722	8.55743	0.380703
40	59B947	"Presubiculum"	PRE	PRE, PRE1, PRE2, PRE3	8.88547	8.67131	8.24033	8.68632	8.09817	8.95487	8.7151	8.58409	0.889295
41	4FC244	"Subiculum"	SUB	SUB, SUBd, SUBd-m, SUBd-sr, SUBv, SUBv-m, SUBv-sr	9.07172	8.64946	8.2687	8.65694	7.99368	8.2661	8.60875	8.62039	0.241243
46	8ADA87	"Cortical subplate"	CTXsp	CTXsp, 6b, CLA	8.69622	8.3301	8.08596	8.69157	7.83602	7.89853	9.00356	8.10062	0.46434
47	A0EE9D	"Endopiriform nucleus"	EP	EP, EPd, EPv	8.6407	8.23525	8.18327	8.56843	7.76837	7.89085	9.07897	8.36622	0.695767
48	90EB8D	"Lateral amygdalar nucleus"	LA	LA	8.91587	8.38301	8.25214	8.71505	8.28273	8.54726	9.43985	8.69234	0.571444
49	9DE79C	"Basolateral amygdalar nucleus"	BLA	BLA, BLAa, BLAp, BLAv	9.10799	8.3874	8.28292	8.73397	8.20853	8.19979	9.45268	8.73337	0.955113
50	84EA81	"Basomedial amygdalar nucleus"	BMA	BMA, BMAa, BMAp	8.87798	8.28498	8.0141	8.37395	8.04742	7.99429	9.40348	8.67095	0.719783
51	97EC93	"Posterior amygdalar nucleus"	PA	PA	9.14507	8.86359	8.36803	8.62101	8.4549	8.35275	9.50696	8.85607	0.89363
52	98D6F9	"Cerebral nuclei"	CNU	CNU, STR, STRd, CP	8.38971	8.07786	7.60699	8.28161	7.21601	7.42326	8.4258	7.84017	0.297667
53	80CDF8	"Striatum ventral region"	STRv	STRv, ACB, FS, OT, isl, islm, OT1-3, OT1, OT2, OT3, LSS	8.18268	8.01671	7.29233	7.93854	6.94445	6.90362	8.36069	7.65909	0.362196
54	90CBED	"Lateral septal complex"	LSX	LSX, LS, LSc, LSr, LSv, SF, SH	8.36984	8.30926	7.90658	8.42801	7.13078	7.36983	8.12837	7.96082	0.0620245
55	80C0E2	"Striatum-like amygdalar nuclei"	sAMY	sAMY, AAA, BA, CEA, CEAc, CEAl, CEAm, IA, MEA, MEAad, MEAav, MEApd, MEApd-a, MEApd-b, MEApd-c, MEApv	7.91232	7.70784	7.20393	8.04214	7.17291	7.55092	8.84065	7.98145	0.68793
56	8599CC	"Pallidum"	PAL	PAL, PALd, GPe, GPi	7.77212	7.44903	6.73495	8.11845	6.66371	6.92705	8.32959	7.6016	0.781138
57	A2B1D8	"Pallidum, ventral region"	PALv	PALv, SI, MA	7.80521	7.48815	6.81233	7.36762	6.30184	6.03707	7.69361	7.21231	0.251418
58	96A7D3	"Pallidum, medial region"	PALm	PALm, MSC, MS, NDB, TRS	8.23333	8.43931	8.11623	8.05864	6.85483	6.70114	7.98046	7.53373	0.0226927
59	B3C0DF	"Pallidum, caudal region"	PALc	PALc, BST, BSTa, BSTal, BSTam, BSTdm, BSTfu, BSTju, BSTmg, BSTov, BSTrh, BSTv, BSTp, BSTd, BSTpr, BSTif, BSTtr, BSTse, BAC	8.34229	8.81283	7.79449	8.43274	6.79348	6.62636	7.84446	7.81905	0.032289
60	FF7080	"Brain stem"	BS	BS, IB, TH	8.00063	7.87472	7.21132	7.84976	7.03946	7.3688	8.44093	7.89342	0.895783
61	FF8084	"Thalamus, sensory-motor cortex related"	DORsm	DORsm, VENT, VAL, VM, VP, VPL, VPLpc, VPM, VPMpc, PoT, SPF, SPFm, SPFp, SPA, PP, GENd, MG, MGd, MGv, MGm, LGd, LGd-sh, LGd-co, LGd-ip	8.10273	7.82359	7.40504	7.93207	7.119	7.44037	8.55521	8.00056	0.918992
62	FF909F	"Thalamus, polymodal association cortex related"	DORpm	DORpm, LAT, LP, PO, POL, SGN, Eth, REth, ATN, AV, AM, AMd, AMv, AD, IAM, IAD, LD, MED, IMD, MD, MDc, MDl, MDm, SMT, PR, MTN, PVT, PT, RE, Xi, ILM, RH, CM, PCN, CL, PF, PIL, RT, GENv, IGL, IntG, LGv, LGvl, LGvm, SubG, EPI, MH, LH, PIN	7.43355	7.36269	6.66795	7.23547	6.49731	6.89588	7.90278	7.54019	0.927646
63	E64438	"Hypothalamus"	HY	HY	7.74233	7.76851	7.12961	7.67537	6.79064	6.88317	8.41797	7.74372	0.781337
64	FF5D50	"Periventricular zone"	PVZ	PVZ, SO, ASO, NC, PVH, PVHm, PVHam, PVHmm, PVHpm, PVHpml, PVHpmm, PVHp, PVHap, PVHmpd, PVHpv, PVa, PVi, ARH	6.7803	6.88046	7.46062	7.52539	6.47112	6.65164	7.89873	7.54157	0.959426
65	FF5547	"Periventricular region"	PVR	PVR, ADP, AHA, AVP, AVPV, DMH, DMHa, DMHp, DMHv, MEPO, MPO, OV, PD, PS, PSCH, PVp, PVpo, SBPV, SCH, SFO, VMPO, VLPO	8.55605	8.46265	8.26338	8.31538	8.43709	7.33512	8.11771	7.77389	0.0965993
66	FF4C3E	"Hypothalamic medial zone"	MEZ	MEZ, AHN, AHNa, AHNc, AHNd, AHNp, MBO, LM, MM, MMme, MMl, MMm, MMp, MMd, SUM, SUMl, SUMm, TM, TMd, TMv, MPN, MPNc, MPNl, MPNm, PMd, PMv, PVHd, PVHdp, PVHf, PVHlp, PVHmpv, VMH, VMHa, VMHc, VMHdm, VMHvl, PH	8.32284	8.44782	8.19622	7.89585	7.88969	7.40711	8.66289	8.02504	0.469777
67	F2483B	"Hypothalamic lateral zone"	LZ	LZ, LHA, LPO, PST, PSTN, PeF, RCH, STN, TU, ZI, A13, FF, ME	7.20562	8.11095	9.21922	7.54399	6.52803	6.47253	7.93703	7.78813	0.206376
68	FF64FF	"Midbrain"	MB	MB	8.40047	8.2041	7.73077	8.26246	7.4446	7.5322	8.40182	8.03631	0.311272
69	FF7AFF	"Midbrain, sensory related"	MBsen	MBsen, SCs, SCop, SCsg, SCzo, IC, ICc, ICd, ICe, NB, SAG, PBG, MEV, SCO	8.36373	7.84299	7.38976	7.89991	7.16786	7.18333	8.10656	7.70752	0.311969
70	FF90FF	"Midbrain, motor related"	MBmot	MBmot, SNr, VTA, PN, RR, MRN, MRNm, MRNmg, MRNp, SCm, SCdg, SCdw, SCiw, SCig, SCig-a, SCig-b, SCig-c, PAG, PRC, INC, ND, Su3, PRT, APN, MPT, NOT, NPC, OP, PPT, RPF, InCo, CUN, RN, III, MA3, EW, IV, Pa4, VTN, AT, LT, DT, MT, SNl, MBsta	8.25966	8.06464	7.57822	8.15246	7.19095	7.38184	8.32339	7.85489	0.311499
71	FFA6FF	"Substantia nigra, compact part"	SNc	SNc, PPN, RAmb, IF, IPN, IPR, IPC, IPA, IPL, IPI, IPDM, IPDL, IPRL, RL, CLI, DR	8.01667	7.8711	7.35292	8.1585	7.14212	7.02218	8.0884	7.64501	0.259681
72	FF9B88	"Hindbrain"	HB	HB, P	7.07893	7.20994	6.74162	7.15989	6.28929	6.43481	7.84055	7.34635	0.862169
73	FFAE6F	"Pons, sensory related"	P-sen	P-sen, NLL, NLLd, NLLh, NLLv, PSV, PB, KF, PBl, PBlc, PBld, PBle, PBls, PBlv, PBm, PBme, PBmm, PBmv, SOC, POR, SOCm, SOCl	6.80139	7.08335	9.36338	7.50004	6.16404	6.7802	7.59959	7.03589	0.268198
74	FFBA86	"Pons, motor related"	P-mot	P-mot, B, DTN, LTN, PDTg, PCG, PG, PRNc, PRNv, SG, SSN, SUT, TRN, V, P5, Acs5, PC5, I5	7.07835	6.93463	5.95608	6.65391	5.63705	5.78976	7.77856	7.01731	0.866173
75	FFC395	"Pons, behavioral state related"	P-sat	P-sat, CS, CSl, CSm, LC, LDT, NI, PRNr, RPO, SLC, SLD	7.00337	6.85034	5.45442	6.63916	6.14022	5.77507	7.97077	7.27694	0.639931
76	FF9BCD	"Medulla"	MY	MY	7.51492	8.09316	8.86956	8.57178	7.46042	7.5414	8.5563	7.90309	0.344753
77	FFA5D2	"Medulla, sensory related"	MY-sen	MY-sen, AP, CN, CNlam, CNspg, DCO, VCO, DCN, CU, GR, ECU, NTB, NTS, NTSce, NTSco, NTSge, NTSl, NTSm, SPVC, SPVI, SPVO, SPVOcdm, SPVOmdmd, SPVOmdmv, SPVOrdm, SPVOvl, Pa5, z	7.34415	7.40377	11.4295	9.9337	6.89563	7.37518	8.21066	7.54739	0.193586
78	FFB3D9	"Medulla, motor related"	MY-mot	MY-mot, VI, ACVI, VII, ACVII, EV, AMB, AMBd, AMBv, DMX, ECO, GRN, ICB, IO, IRN, ISN, LIN, LRN, LRNm, LRNp, MARN, MDRN, MDRNd, MDRNv, PARN, PAS, PGRN, PGRNd, PGRNl, PHY, NIS, NR, PRP, PMR, PPY, PPYd, PPYs, VNC, LAV, MV, SPIV, SUV, x, XII, y, INV	7.30671	7.08643	9.16759	7.84732	6.76745	6.74545	8.53351	7.48149	0.482489
79	FFC6E2	"Medulla, behavioral state related"	MY-sat	MY-sat, RM, RPA, RO	8.2729	7.83801	22.7631	7.39434	9.86795	13.2651	14.5898	8.61947	0.996459
80	F0F080	"Cerebellum"	CB	CB, CBX, CBN	8.88725	8.87958	8.84413	8.54397	9.67259	8.53761	9.23362	8.70364	0.395884
81	FFFC91	"Cerebellar cortex, molecular layer"	CBXmo	CBXmo, CBXpu, VERM, LING, LINGmo, LINGpu, CENT, CENT2, CENT2mo, CENT2pu, CENT3, CENT3mo, CENT3pu, CUL, CUL4, CUL4mo, CUL4pu, CUL5, CUL5mo, CUL5pu, CUL4, 5, CUL4, 5mo, CUL4, 5pu, DEC, DECmo, DECpu, FOTU, FOTUmo, FOTUpu, PYR, PYRmo, PYRpu, UVU, UVUmo, UVUpu, NOD, NODmo, NODpu, HEM, SIM, SIMmo, SIMpu, AN, ANcr1, ANcr1mo, ANcr1pu, ANcr2, ANcr2mo, ANcr2pu, PRM, PRMmo, PRMpu, COPY, COPYmo, COPYpu, PFL,…	8.11218	8.58446	8.5878	8.2093	8.34896	8.69583	9.40661	8.21703	0.356397
83	FFFDBC	"Fastigial nucleus"	FN	FN, IP, DN, VeCB	7.61092	8.50971	6.9847	7.16562	8.4938	7.20449	8.30564	7.58321	0.497421
84	CCCCCC	"fiber tracts"	fiber tracts	fiber tracts, cm, tn, von, In, onl, lotg, lot, lotd, aolt, aco, IIn, aot, bsc, csc, och, opt, ttp, IIIn, mlf, pc, IVn, IVd, VIn, Vn, moV, sV, mtV, sptV, VIIn, iVIIn, gVIIn, VIIIn, cvb, vVIIIn, cVIIIn, tb, ias, das, ll, cic, bic, IXn, Xn, ts, XIn, XIIn, vrt, drt, cett, dl, dcm, vc, fpr, dc, cuf, grf, iaf, ml, sst, sttl, sttv, scrt, sop, srp, svp, stp, shp, step, hht, cbf, cbc, cbp, scp, dscp, sct,…	7.93265	7.86733	8.03073	8.02256	7.17737	7.6603	8.51553	7.96495	0.653113
85	AAAAAA	"ventricular systems"	VS	VS, VL, RC, SEZ, chpl, chfl, IVF, V3, AQ, V4, V4r, c, grv, grv of CTX, eg, hf, rf, ri, grv of CBX, pce, pcf, pri, psf, ppf, sec, plf, nf, sif, icf, apf, ipf, pms, pfs, IPF	8.80369	8.47434	8.6481	9.99323	8.52242	10.3067	9.14127	9.25258	0.543124
				MEDIAN	8.36373	8.23525	8.03073	8.35395	7.67451	7.89085	8.7151	8.10062

## Sheet: LenMicro(≤30um)
	Colour code	Group Name	Group Acronym	Grouped Acronyms	iECKO1	iECKO2	iECKO3	iECKO4	Ctrl1	Ctrl2	Ctrl3	Ctrl4	t-test	FC
7	268F45	"Frontal pole, cerebral cortex"	FRP	FRP, FRP1, FRP2/3, FRP5, FRP6a, FRP6b	1659.11	1659.89	2271.81	2598.2	2128.72	2068.94	2706.72	1980.52	0.565	0.921676
8	1F9D5A	"Somatomotor areas"	MO	MO, MO1, MO2/3, MO5, MO6a, MO6b, MOp, MOp1, MOp2/3, MOp5, MOp6a, MOp6b, MOs, MOs1, MOs2/3, MOs5, MOs6a, MOs6b	16523.2	17990.6	18482.6	17655.1	18970.6	20115.1	17813	19143.8	0.0759723	0.929106
9	188064	"Somatosensory areas"	SS	SS, SS1, SS2/3, SS4, SS5, SS6a, SS6b, SSp, SSp1, SSp2/3, SSp4, SSp5, SSp6a, SSp6b, SSp-n, SSp-n1, SSp-n2/3, SSp-n4, SSp-n5, SSp-n6a, SSp-n6b, SSp-bfd, SSp-bfd1, SSp-bfd2/3, SSp-bfd4, SSp-bfd5, SSp-bfd6a, SSp-bfd6b, VISrll, VISrll1, VISrll2/3, VISrll4, VISrll5, VISrll6a, VISrll6b, SSp-ll, SSp-ll1, SSp-ll2/3, SSp-ll4, SSp-ll5, SSp-ll6a, SSp-ll6b, SSp-m, SSp-m1, SSp-m2/3, SSp-m4, SSp-m5, SSp-m6a, SS…	72954.6	82570.3	84568	79493.9	90537.6	93938.6	81016.1	86500.4	0.0748904	0.907936
10	009C75	"Gustatory areas"	GU	GU, GU1, GU2/3, GU4, GU5, GU6a, GU6b	9050.46	9910.65	10673.5	9784.85	10658.6	12042.3	10065.9	11526.4	0.0693903	0.889965
11	11AD83	"Visceral area"	VISC	VISC, VISC1, VISC2/3, VISC4, VISC5, VISC6a, VISC6b	8826.24	10929.2	10589.4	10164.7	11272.4	11222.6	9515.25	11266.5	0.316856	0.936056
12	019399	"Auditory areas"	AUD	AUD, AUDd, AUDd1, AUDd2/3, AUDd4, AUDd5, AUDd6a, AUDd6b, VISlla, VISlla1, VISlla2/3, VISlla4, VISlla5, VISlla6a, VISlla6b, AUDp, AUDp1, AUDp2/3, AUDp4, AUDp5, AUDp6a, AUDp6b, AUDpo, AUDpo1, AUDpo2/3, AUDpo4, AUDpo5, AUDpo6a, AUDpo6b, AUDv, AUDv1, AUDv2/3, AUDv4, AUDv5, AUDv6a, AUDv6b	38469.4	41832.9	43210.7	43153.7	49545.8	51087.9	42288.8	46028.7	0.0483268	0.882062
13	08858C	"Visual areas"	VIS	VIS, VIS1, VIS2/3, VIS4, VIS5, VIS6a, VIS6b, VISal, VISal1, VISal2/3, VISal4, VISal5, VISal6a, VISal6b, VISam, VISam1, VISam2/3, VISam4, VISam5, VISam6a, VISam6b, VISl, VISl1, VISl2/3, VISl4, VISl5, VISl6a, VISl6b, VISp, VISp1, VISp2/3, VISp4, VISp5, VISp6a, VISp6b, VISpl, VISpl1, VISpl2/3, VISpl4, VISpl5, VISpl6a, VISpl6b, VISpm, VISpm1, VISpm2/3, VISpm4, VISpm5, VISpm6a, VISpm6b, VISli, VISli1,…	57704.6	60372.3	65764.2	67102.2	71193.9	76424	63904	69739.3	0.0672895	0.892207
14	40A666	"Anterior cingulate area"	ACA	ACA, ACA1, ACA2/3, ACA5, ACA6a, ACA6b, ACAd, ACAd1, ACAd2/3, ACAd5, ACAd6a, ACAd6b, ACAv, ACAv1, ACAv2/3, ACAv5, ACAv6a, ACAv6b	14372.6	15139.9	17101.2	15231.6	16683.3	18706.8	15441.8	15952.9	0.228931	0.926039
15	2FA850	"Prelimbic area"	PL	PL, PL1, PL2, PL2/3, PL5, PL6a, PL6b	6612.65	6801.55	7238.78	7050.33	7518.89	7884.68	6908.29	7213.41	0.11854	0.938291
16	59B363	"Infralimbic area"	ILA	ILA, ILA1, ILA2, ILA2/3, ILA5, ILA6a, ILA6b	5695	6193.11	6041.87	5910.13	6952.3	7682.41	5784.87	6475.7	0.113974	0.886405
17	248A5E	"Orbital area"	ORB	ORB, ORB1, ORB2/3, ORB5, ORB6a, ORB6b, ORBl, ORBl1, ORBl2/3, ORBl5, ORBl6a, ORBl6b, ORBm, ORBm1, ORBm2, ORBm2/3, ORBm5, ORBm6a, ORBm6b, ORBv, ORBvl, ORBvl1, ORBvl2/3, ORBvl5, ORBvl6a, ORBvl6b	20714.6	23310.1	23036.2	23237	23804.3	25058.5	20326.8	22645.1	0.756426	0.983265
18	219866	"Agranular insular area"	AI	AI, AId, AId1, AId2/3, AId5, AId6a, AId6b, AIp, AIp1, AIp2/3, AIp5, AIp6a, AIp6b, AIv, AIv1, AIv2/3, AIv5, AIv6a, AIv6b	20244.7	23824.1	23639.7	22423.2	24637.9	25949.3	21389.9	24364.9	0.266335	0.935538
19	1AA698	"Retrosplenial area"	RSP	RSP, RSPagl, RSPagl1, RSPagl2/3, RSPagl5, RSPagl6a, RSPagl6b, VISmma, VISmma1, VISmma2/3, VISmma4, VISmma5, VISmma6a, VISmma6b, VISmmp, VISmmp1, VISmmp2/3, VISmmp4, VISmmp5, VISmmp6a, VISmmp6b, VISm, VISm1, VISm2/3, VISm4, VISm5, VISm6a, VISm6b, RSPd, RSPd1, RSPd2/3, RSPd4, RSPd5, RSPd6a, RSPd6b, RSPv, RSPv1, RSPv2, RSPv2/3, RSPv5, RSPv6a, RSPv6b	27578.8	28722.1	29695.5	30141	31303.8	44408.7	27580.8	30671.7	0.282081	0.866923
20	009FAC	"Posterior parietal association areas"	PTLp	PTLp, PTLp1, PTLp2/3, PTLp4, PTLp5, PTLp6a, PTLp6b, VISa, VISa1, VISa2/3, VISa4, VISa5, VISa6a, VISa6b, VISrl, VISrl1, VISrl2/3, VISrl4, VISrl5, VISrl6a, VISrl6b	3435.06	3762.64	3998.56	3914.16	4190.77	4307.05	3886.94	3951.87	0.10172	0.924941
21	15B0B3	"Temporal association areas"	TEa	TEa, TEa1, TEa2/3, TEa4, TEa5, TEa6a, TEa6b	7611	8674.19	9167.53	9143.97	10222.9	10681.9	8428.24	9783.38	0.112233	0.884454
22	0E9684	"Perirhinal area"	PERI	PERI, PERI1, PERI2/3, PERI5, PERI6a, PERI6b	6637.93	6682.08	6758.22	6750.71	7774.71	8266.5	6872.91	7119.51	0.0451421	0.893297
23	0D9F91	"Ectorhinal area"	ECT	ECT, ECT1, ECT2/3, ECT5, ECT6a, ECT6b	5433.47	6154.71	6050.65	6372.34	6692.77	7483.12	5896.87	6620.52	0.129449	0.899522
24	9AD2BD	"Olfactory areas"	OLF	OLF, MOB, MOBipl, MOBopl	3130.13	3491.83	3504.85	3096.04	3549.88	3460.95	3510.85	3307.06	0.266054	0.956186
26	9DF0D2	"Accessory olfactory bulb"	AOB	AOB, AOBgl, AOBmi	2686.69	2940.6	3103.66	3025.52	3681.43	2903.54	2818.68	2508.01	0.888535	0.986971
27	95E4C8	"Accessory olfactory bulb, granular layer"	AOBgr	AOBgr, NLOT, NLOT1-3, NLOT1, NLOT2, NLOT3	5712.23	6315.9	4421.19	5450.64	6994.73	4594.82	6154.5	5928.58	0.511448	0.925117
28	54BF94	"Anterior olfactory nucleus"	AON	AON, AONd, AONe, AONl, AONm, AONpv, AON1, AON2	1355.02	1643.13	1434.97	1419.39	1811.26	1832.31	1586.58	1799.13	0.0132945	0.832589
29	62D09F	"Taenia tecta"	TT	TT, TTd, TTd1-4, TTd1, TTd2, TTd3, TTd4, TTv, TTv1-3, TTv1, TTv2, TTv3	2663.36	2749.06	2620.58	2691.35	3044.03	2920.55	2781.91	2939.97	0.00717501	0.917673
30	A4DAA4	"Dorsal peduncular area"	DP	DP, DP1, DP2, DP2/3, DP5, DP6a	1188.03	1273.49	1203.96	1224.24	1482.06	1600.34	1253.31	1327.23	0.052156	0.863461
31	6ACBBA	"Piriform area"	PIR	PIR, PIR1-3, PIR1, PIR2, PIR3	1518.82	1704.73	1688.09	1615.58	1761.97	1817.44	1639.07	1781.08	0.0852029	0.93252
32	61E7B7	"Cortical amygdalar area"	COA	COA, COAa, COAa1, COAa2, COAa3, COAp, COApl, COApl1-2, COApl1-3, COApl1, COApl2, COApl3, COApm, COApm1-2, COApm1-3, COApm1, COApm2, COApm3	3545.95	3904.89	3831.2	3870.5	4131.63	4055.34	3868.52	4067.31	0.0510133	0.939821
33	59DAAB	"Piriform-amygdalar area"	PAA	PAA, PAA1-3, PAA1, PAA2, PAA3	1177.31	1287.8	1351.76	1123.93	1302.86	1279.91	1193.87	1402.91	0.408821	0.953902
34	A8ECD3	"Postpiriform transition area"	TR	TR, TR1-3, TR1, TR2, TR3	1111.2	1259.78	1417.87	1184.56	1380.81	1548.94	1283.74	1356.28	0.134853	0.892928
35	7ED04B	"Hippocampal formation"	HPF	HPF, HIP, CA, CA1, CA1slm, CA1so, CA1sr, CA2, CA2slm, CA2so, CA2sr, CA3, CA3slm, CA3slu, CA3so, CA3sr, DG, DG-mo, DG-po, DG-sgz, DGcr, DGcr-mo, DGcr-po, DGcr-sg, DGlb, DGlb-mo, DGlb-po, DGlb-sg, DGmb, DGmb-mo, DGmb-po, DGmb-sg, FC, IG	9037.27	9853.68	10173.2	9949.27	10835.7	11723.6	9795.98	9763.5	0.193947	0.926269
36	66A83D	"Field CA1, pyramidal layer"	CA1sp	CA1sp, CA2sp, CA3sp, DG-sg	1170.88	1252.2	1251.54	1197.33	1345.98	1503.16	1248.08	1344.71	0.0453291	0.89526
37	32B825	"Retrohippocampal region"	RHP	RHP, ENT, ENTl, ENTl1, ENTl2, ENTl2/3, ENTl2a, ENTl2b, ENTl3, ENTl4, ENTl4/5, ENTl5, ENTl5/6, ENTl6a, ENTl6b, ENTm, ENTm1, ENTm2, ENTm2a, ENTm2b, ENTm3, ENTm4, ENTm5, ENTm5/6, ENTm6, ENTmv, ENTmv1, ENTmv2, ENTmv3, ENTmv4, ENTmv5/6	14599.8	15366.3	13343.3	14434.3	16923.2	17671.1	16240.2	16850.9	0.00277643	0.853118
38	72D569	"Parasubiculum"	PAR	PAR, PAR1, PAR2, PAR3	1737.02	1771.57	863.216	1551.15	1875.79	2296.8	1616.59	1611.78	0.213928	0.800295
39	48C83C	"Postsubiculum"	POST	POST, POST1, POST2, POST3	1734.14	1826.5	1780.11	1760.47	2011.81	2236.86	1858.89	1994.88	0.0210539	0.87643
40	59B947	"Presubiculum"	PRE	PRE, PRE1, PRE2, PRE3	1763.14	1739	1480.86	1744.9	2113.55	2004.47	1738.75	1871.56	0.0553964	0.87055
41	4FC244	"Subiculum"	SUB	SUB, SUBd, SUBd-m, SUBd-sr, SUBv, SUBv-m, SUBv-sr	1577.71	1626.33	1838.4	1705.61	1949.46	2066.98	1759.21	1867.72	0.0412037	0.882862
46	8ADA87	"Cortical subplate"	CTXsp	CTXsp, 6b, CLA	2332.81	2690.11	2646.7	2528.33	2723.29	3090.74	2334.34	2824.03	0.313342	0.929418
47	A0EE9D	"Endopiriform nucleus"	EP	EP, EPd, EPv	2233.17	2603.59	2637.76	2438.46	2656.2	2904.78	2306.4	2606.53	0.39694	0.946446
48	90EB8D	"Lateral amygdalar nucleus"	LA	LA	723.479	1011.77	994.934	1002.8	1145.66	1370.72	851.517	892.606	0.3815	0.876186
49	9DE79C	"Basolateral amygdalar nucleus"	BLA	BLA, BLAa, BLAp, BLAv	3241.75	3783.97	3862.38	3655.93	4033.17	4420.04	3467.98	3748.17	0.296176	0.928182
50	84EA81	"Basomedial amygdalar nucleus"	BMA	BMA, BMAa, BMAp	2120.39	2502.41	2559.67	2435.29	2592.33	2782.01	2276.89	2505.79	0.383673	0.946907
51	97EC93	"Posterior amygdalar nucleus"	PA	PA	1172.11	1308	1408.54	1321.21	1429.58	1460.58	1291.91	1383.13	0.196338	0.936148
52	98D6F9	"Cerebral nuclei"	CNU	CNU, STR, STRd, CP	2424.69	2738.07	2659.37	2547.55	2640.27	2996.01	2550.14	2676.61	0.338776	0.954584
53	80CDF8	"Striatum ventral region"	STRv	STRv, ACB, FS, OT, isl, islm, OT1-3, OT1, OT2, OT3, LSS	4017.63	4567.74	4634.08	4018.26	4284.07	4823.34	4482.65	4718.06	0.24492	0.941534
54	90CBED	"Lateral septal complex"	LSX	LSX, LS, LSc, LSr, LSv, SF, SH	4782.45	5194.37	5202.05	5102.8	5324.35	6299.44	5010.32	4922.43	0.372122	0.940859
55	80C0E2	"Striatum-like amygdalar nuclei"	sAMY	sAMY, AAA, BA, CEA, CEAc, CEAl, CEAm, IA, MEA, MEAad, MEAav, MEApd, MEApd-a, MEApd-b, MEApd-c, MEApv	8041.33	9298.14	7548.59	8851.06	9384.07	8374.42	8088.16	9462.74	0.483925	0.955528
56	8599CC	"Pallidum"	PAL	PAL, PALd, GPe, GPi	3228.29	3622.92	3229.51	3293.23	3158.2	3492.36	3272.25	3307.57	0.769589	1.01085
57	A2B1D8	"Pallidum, ventral region"	PALv	PALv, SI, MA	3242.54	3782.24	3716.9	2489.23	2502.49	2389.23	3102.23	3422.24	0.284736	1.15896
58	96A7D3	"Pallidum, medial region"	PALm	PALm, MSC, MS, NDB, TRS	4061.66	4496.08	4434.9	4007.97	4341.2	4567.83	4529.87	4995.26	0.103119	0.922234
59	B3C0DF	"Pallidum, caudal region"	PALc	PALc, BST, BSTa, BSTal, BSTam, BSTdm, BSTfu, BSTju, BSTmg, BSTov, BSTrh, BSTv, BSTp, BSTd, BSTpr, BSTif, BSTtr, BSTse, BAC	1865.28	2063.02	1932.1	1850.65	2148.78	2382.86	2550.75	2453.9	0.00355002	0.808602
60	FF7080	"Brain stem"	BS	BS, IB, TH	1327.01	1460.29	1422.73	1339.97	1490.68	1567.3	1393.21	1499.93	0.0826912	0.932599
61	FF8084	"Thalamus, sensory-motor cortex related"	DORsm	DORsm, VENT, VAL, VM, VP, VPL, VPLpc, VPM, VPMpc, PoT, SPF, SPFm, SPFp, SPA, PP, GENd, MG, MGd, MGv, MGm, LGd, LGd-sh, LGd-co, LGd-ip	21008.5	23511.1	21423.4	22039.5	25552.7	26871.8	21511	24034.2	0.0977762	0.898059
62	FF909F	"Thalamus, polymodal association cortex related"	DORpm	DORpm, LAT, LP, PO, POL, SGN, Eth, REth, ATN, AV, AM, AMd, AMv, AD, IAM, IAD, LD, MED, IMD, MD, MDc, MDl, MDm, SMT, PR, MTN, PVT, PT, RE, Xi, ILM, RH, CM, PCN, CL, PF, PIL, RT, GENv, IGL, IntG, LGv, LGvl, LGvm, SubG, EPI, MH, LH, PIN	42195.3	50824.6	43460.5	40992.8	46274.9	49314.4	45430.8	49053.1	0.240274	0.933709
63	E64438	"Hypothalamus"	HY	HY	1181.25	1405.04	1137.14	1196.87	1349.44	1338.2	1238.27	1376.72	0.202991	0.927898
64	FF5D50	"Periventricular zone"	PVZ	PVZ, SO, ASO, NC, PVH, PVHm, PVHam, PVHmm, PVHpm, PVHpml, PVHpmm, PVHp, PVHap, PVHmpd, PVHpv, PVa, PVi, ARH	5761.39	8358.81	5745.28	6540.56	6645.03	7047.8	6753.08	7151.11	0.651153	0.956844
65	FF5547	"Periventricular region"	PVR	PVR, ADP, AHA, AVP, AVPV, DMH, DMHa, DMHp, DMHv, MEPO, MPO, OV, PD, PS, PSCH, PVp, PVpo, SBPV, SCH, SFO, VMPO, VLPO	14430.9	17457.4	15734.5	15080.8	16342	16413.5	18250.7	16684.7	0.165798	0.926323
66	FF4C3E	"Hypothalamic medial zone"	MEZ	MEZ, AHN, AHNa, AHNc, AHNd, AHNp, MBO, LM, MM, MMme, MMl, MMm, MMp, MMd, SUM, SUMl, SUMm, TM, TMd, TMv, MPN, MPNc, MPNl, MPNm, PMd, PMv, PVHd, PVHdp, PVHf, PVHlp, PVHmpv, VMH, VMHa, VMHc, VMHdm, VMHvl, PH	14059.6	16918.6	13114.6	14761.9	16228.3	16059.3	14415.6	15927.5	0.339862	0.93971
67	F2483B	"Hypothalamic lateral zone"	LZ	LZ, LHA, LPO, PST, PSTN, PeF, RCH, STN, TU, ZI, A13, FF, ME	12637.6	14259.2	12040.2	13118	14042.9	14061.8	11876.6	13828.8	0.557601	0.967383
68	FF64FF	"Midbrain"	MB	MB	1405.67	1499.85	1363.07	1397.55	1563.48	1723.52	1433.09	1594.88	0.0503372	0.897256
69	FF7AFF	"Midbrain, sensory related"	MBsen	MBsen, SCs, SCop, SCsg, SCzo, IC, ICc, ICd, ICe, NB, SAG, PBG, MEV, SCO	18316.4	19528	15987.4	18374.1	20859.1	22581.5	17641.7	22169.2	0.0854981	0.867322
70	FF90FF	"Midbrain, motor related"	MBmot	MBmot, SNr, VTA, PN, RR, MRN, MRNm, MRNmg, MRNp, SCm, SCdg, SCdw, SCiw, SCig, SCig-a, SCig-b, SCig-c, PAG, PRC, INC, ND, Su3, PRT, APN, MPT, NOT, NPC, OP, PPT, RPF, InCo, CUN, RN, III, MA3, EW, IV, Pa4, VTN, AT, LT, DT, MT, SNl, MBsta	43574	46516.2	47963.8	46265.7	49450	55509.5	42816.2	53719.1	0.197914	0.914762
71	FFA6FF	"Substantia nigra, compact part"	SNc	SNc, PPN, RAmb, IF, IPN, IPR, IPC, IPA, IPL, IPI, IPDM, IPDL, IPRL, RL, CLI, DR	9423.8	9923.83	9588.38	9004.64	9663.54	10732.2	9338.71	10555.4	0.181424	0.941691
72	FF9B88	"Hindbrain"	HB	HB, P	886.158	1007.16	528.755	756.462	864.656	627.429	1041.62	1092.49	0.474392	0.87655
73	FFAE6F	"Pons, sensory related"	P-sen	P-sen, NLL, NLLd, NLLh, NLLv, PSV, PB, KF, PBl, PBlc, PBld, PBle, PBls, PBlv, PBm, PBme, PBmm, PBmv, SOC, POR, SOCm, SOCl	9372.24	8434.12	2211.93	6103.78	9755.26	5432.45	11532.2	12159.6	0.197558	0.671872
74	FFBA86	"Pons, motor related"	P-mot	P-mot, B, DTN, LTN, PDTg, PCG, PG, PRNc, PRNv, SG, SSN, SUT, TRN, V, P5, Acs5, PC5, I5	11694.7	12734	8013.36	10740.4	10495.5	7572.14	13264.6	15290.9	0.67625	0.926205
75	FFC395	"Pons, behavioral state related"	P-sat	P-sat, CS, CSl, CSm, LC, LDT, NI, PRNr, RPO, SLC, SLD	9148.94	10366.9	8284.66	10180.5	8419.85	7123.33	10768.6	13304.6	0.786745	0.958718
76	FF9BCD	"Medulla"	MY	MY	717.612	770.086	634.135	650.565	731.786	699.545	808.543	855.313	0.139459	0.895712
77	FFA5D2	"Medulla, sensory related"	MY-sen	MY-sen, AP, CN, CNlam, CNspg, DCO, VCO, DCN, CU, GR, ECU, NTB, NTS, NTSce, NTSco, NTSge, NTSl, NTSm, SPVC, SPVI, SPVO, SPVOcdm, SPVOmdmd, SPVOmdmv, SPVOrdm, SPVOvl, Pa5, z	18645.5	17770.4	7995.93	9571.72	18600.3	17805.6	18918.7	22268.1	0.0894402	0.695729
78	FFB3D9	"Medulla, motor related"	MY-mot	MY-mot, VI, ACVI, VII, ACVII, EV, AMB, AMBd, AMBv, DMX, ECO, GRN, ICB, IO, IRN, ISN, LIN, LRN, LRNm, LRNp, MARN, MDRN, MDRNd, MDRNv, PARN, PAS, PGRN, PGRNd, PGRNl, PHY, NIS, NR, PRP, PMR, PPY, PPYd, PPYs, VNC, LAV, MV, SPIV, SUV, x, XII, y, INV	41904.2	39454.8	27207.8	41855.9	39183.3	39727.5	43731.2	52474	0.233973	0.858989
79	FFC6E2	"Medulla, behavioral state related"	MY-sat	MY-sat, RM, RPA, RO	2104.7	2877.11	1352.03	2843.13	2563.3	2209.51	2442.69	3524.29	0.430788	0.854483
80	F0F080	"Cerebellum"	CB	CB, CBX, CBN	995.715	1076.96	711.758	1031.38	1184.01	1032.56	1179.15	1121.78	0.0980987	0.844671
81	FFFC91	"Cerebellar cortex, molecular layer"	CBXmo	CBXmo, CBXpu, VERM, LING, LINGmo, LINGpu, CENT, CENT2, CENT2mo, CENT2pu, CENT3, CENT3mo, CENT3pu, CUL, CUL4, CUL4mo, CUL4pu, CUL5, CUL5mo, CUL5pu, CUL4, 5, CUL4, 5mo, CUL4, 5pu, DEC, DECmo, DECpu, FOTU, FOTUmo, FOTUpu, PYR, PYRmo, PYRpu, UVU, UVUmo, UVUpu, NOD, NODmo, NODpu, HEM, SIM, SIMmo, SIMpu, AN, ANcr1, ANcr1mo, ANcr1pu, ANcr2, ANcr2mo, ANcr2pu, PRM, PRMmo, PRMpu, COPY, COPYmo, COPYpu, PFL,…	24482.2	28311.8	23003	28014	29897.5	30876.1	27737.8	31321.5	0.0402422	0.866296
83	FFFDBC	"Fastigial nucleus"	FN	FN, IP, DN, VeCB	6284.43	6228	4670.86	6800.9	6333.72	7520.12	6955.3	8085.62	0.0843154	0.830053
84	CCCCCC	"fiber tracts"	fiber tracts	fiber tracts, cm, tn, von, In, onl, lotg, lot, lotd, aolt, aco, IIn, aot, bsc, csc, och, opt, ttp, IIIn, mlf, pc, IVn, IVd, VIn, Vn, moV, sV, mtV, sptV, VIIn, iVIIn, gVIIn, VIIIn, cvb, vVIIIn, cVIIIn, tb, ias, das, ll, cic, bic, IXn, Xn, ts, XIn, XIIn, vrt, drt, cett, dl, dcm, vc, fpr, dc, cuf, grf, iaf, ml, sst, sttl, sttv, scrt, sop, srp, svp, stp, shp, step, hht, cbf, cbc, cbp, scp, dscp, sct,…	77633.9	82025	74024.5	75024.7	79092.3	83645.4	81864.7	81796.2	0.0709087	0.945801
85	AAAAAA	"ventricular systems"	VS	VS, VL, RC, SEZ, chpl, chfl, IVF, V3, AQ, V4, V4r, c, grv, grv of CTX, eg, hf, rf, ri, grv of CBX, pce, pcf, pri, psf, ppf, sec, plf, nf, sif, icf, apf, ipf, pms, pfs, IPF	8220.67	7201.05	6543.83	6158.45	6841.89	6156.81	6837.55	6754.06	0.455179	1.05768

## Sheet: BifMicro(≤30um)
	Colour code	Group Name	Group Acronym	Grouped Acronyms	iECKO1	iECKO2	iECKO3	iECKO4	Ctrl1	Ctrl2	Ctrl3	Ctrl4	t-test	FC
7	268F45	"Frontal pole, cerebral cortex"	FRP	FRP, FRP1, FRP2/3, FRP5, FRP6a, FRP6b	47789.1	45278	66473.3	94178.5	64862	64222.6	89962.2	56947.9	0.692079	0.919289
8	1F9D5A	"Somatomotor areas"	MO	MO, MO1, MO2/3, MO5, MO6a, MO6b, MOp, MOp1, MOp2/3, MOp5, MOp6a, MOp6b, MOs, MOs1, MOs2/3, MOs5, MOs6a, MOs6b	568220	649018	692380	636126	729521	801382	646622	738334	0.0642463	0.873069
9	188064	"Somatosensory areas"	SS	SS, SS1, SS2/3, SS4, SS5, SS6a, SS6b, SSp, SSp1, SSp2/3, SSp4, SSp5, SSp6a, SSp6b, SSp-n, SSp-n1, SSp-n2/3, SSp-n4, SSp-n5, SSp-n6a, SSp-n6b, SSp-bfd, SSp-bfd1, SSp-bfd2/3, SSp-bfd4, SSp-bfd5, SSp-bfd6a, SSp-bfd6b, VISrll, VISrll1, VISrll2/3, VISrll4, VISrll5, VISrll6a, VISrll6b, SSp-ll, SSp-ll1, SSp-ll2/3, SSp-ll4, SSp-ll5, SSp-ll6a, SSp-ll6b, SSp-m, SSp-m1, SSp-m2/3, SSp-m4, SSp-m5, SSp-m6a, SS…	2.6614e+06	3.19097e+06	3.39481e+06	2.96828e+06	3.6892e+06	3.89223e+06	3.02828e+06	3.43864e+06	0.108925	0.86953
10	009C75	"Gustatory areas"	GU	GU, GU1, GU2/3, GU4, GU5, GU6a, GU6b	281670	324129	375958	321612	374820	469750	340635	422279	0.0675667	0.810812
11	11AD83	"Visceral area"	VISC	VISC, VISC1, VISC2/3, VISC4, VISC5, VISC6a, VISC6b	262259	370139	356714	326431	386481	399191	294122	402761	0.280477	0.887348
12	019399	"Auditory areas"	AUD	AUD, AUDd, AUDd1, AUDd2/3, AUDd4, AUDd5, AUDd6a, AUDd6b, VISlla, VISlla1, VISlla2/3, VISlla4, VISlla5, VISlla6a, VISlla6b, AUDp, AUDp1, AUDp2/3, AUDp4, AUDp5, AUDp6a, AUDp6b, AUDpo, AUDpo1, AUDpo2/3, AUDpo4, AUDpo5, AUDpo6a, AUDpo6b, AUDv, AUDv1, AUDv2/3, AUDv4, AUDv5, AUDv6a, AUDv6b	1.32845e+06	1.49649e+06	1.63299e+06	1.56585e+06	1.96715e+06	2.07892e+06	1.53874e+06	1.78088e+06	0.0475241	0.817815
13	08858C	"Visual areas"	VIS	VIS, VIS1, VIS2/3, VIS4, VIS5, VIS6a, VIS6b, VISal, VISal1, VISal2/3, VISal4, VISal5, VISal6a, VISal6b, VISam, VISam1, VISam2/3, VISam4, VISam5, VISam6a, VISam6b, VISl, VISl1, VISl2/3, VISl4, VISl5, VISl6a, VISl6b, VISp, VISp1, VISp2/3, VISp4, VISp5, VISp6a, VISp6b, VISpl, VISpl1, VISpl2/3, VISpl4, VISpl5, VISpl6a, VISpl6b, VISpm, VISpm1, VISpm2/3, VISpm4, VISpm5, VISpm6a, VISpm6b, VISli, VISli1,…	1.99425e+06	2.11405e+06	2.53999e+06	2.4521e+06	2.80225e+06	3.08587e+06	2.31631e+06	2.72797e+06	0.0678976	0.832424
14	40A666	"Anterior cingulate area"	ACA	ACA, ACA1, ACA2/3, ACA5, ACA6a, ACA6b, ACAd, ACAd1, ACAd2/3, ACAd5, ACAd6a, ACAd6b, ACAv, ACAv1, ACAv2/3, ACAv5, ACAv6a, ACAv6b	442027	480558	598503	476360	570111	689346	481190	546617	0.237857	0.873291
15	2FA850	"Prelimbic area"	PL	PL, PL1, PL2, PL2/3, PL5, PL6a, PL6b	183053	191196	217441	210324	228010	247146	191478	210830	0.236732	0.914012
16	59B363	"Infralimbic area"	ILA	ILA, ILA1, ILA2, ILA2/3, ILA5, ILA6a, ILA6b	124422	143868	144316	132356	179767	217661	133168	163225	0.0876461	0.785452
17	248A5E	"Orbital area"	ORB	ORB, ORB1, ORB2/3, ORB5, ORB6a, ORB6b, ORBl, ORBl1, ORBl2/3, ORBl5, ORBl6a, ORBl6b, ORBm, ORBm1, ORBm2, ORBm2/3, ORBm5, ORBm6a, ORBm6b, ORBv, ORBvl, ORBvl1, ORBvl2/3, ORBvl5, ORBvl6a, ORBvl6b	607181	763981	731378	750392	794742	863354	633512	732156	0.507672	0.943504
18	219866	"Agranular insular area"	AI	AI, AId, AId1, AId2/3, AId5, AId6a, AId6b, AIp, AIp1, AIp2/3, AIp5, AIp6a, AIp6b, AIv, AIv1, AIv2/3, AIv5, AIv6a, AIv6b	564264	735645	751262	687889	798784	881639	635806	797942	0.209138	0.879547
19	1AA698	"Retrosplenial area"	RSP	RSP, RSPagl, RSPagl1, RSPagl2/3, RSPagl5, RSPagl6a, RSPagl6b, VISmma, VISmma1, VISmma2/3, VISmma4, VISmma5, VISmma6a, VISmma6b, VISmmp, VISmmp1, VISmmp2/3, VISmmp4, VISmmp5, VISmmp6a, VISmmp6b, VISm, VISm1, VISm2/3, VISm4, VISm5, VISm6a, VISm6b, RSPd, RSPd1, RSPd2/3, RSPd4, RSPd5, RSPd6a, RSPd6b, RSPv, RSPv1, RSPv2, RSPv2/3, RSPv5, RSPv6a, RSPv6b	992537	1.0687e+06	1.16421e+06	1.14169e+06	1.25006e+06	1.4039e+06	1.03051e+06	1.20395e+06	0.180957	0.893364
20	009FAC	"Posterior parietal association areas"	PTLp	PTLp, PTLp1, PTLp2/3, PTLp4, PTLp5, PTLp6a, PTLp6b, VISa, VISa1, VISa2/3, VISa4, VISa5, VISa6a, VISa6b, VISrl, VISrl1, VISrl2/3, VISrl4, VISrl5, VISrl6a, VISrl6b	120018	138969	159632	149201	168646	176252	147790	154580	0.111257	0.877255
21	15B0B3	"Temporal association areas"	TEa	TEa, TEa1, TEa2/3, TEa4, TEa5, TEa6a, TEa6b	204588	251579	297280	276540	338552	375277	250417	327307	0.0945519	0.797479
22	0E9684	"Perirhinal area"	PERI	PERI, PERI1, PERI2/3, PERI5, PERI6a, PERI6b	170063	170590	188410	176782	229498	266449	188141	206924	0.0372921	0.792183
23	0D9F91	"Ectorhinal area"	ECT	ECT, ECT1, ECT2/3, ECT5, ECT6a, ECT6b	126109	154288	163302	160094	180556	218725	147616	187737	0.100755	0.821896
24	9AD2BD	"Olfactory areas"	OLF	OLF, MOB, MOBipl, MOBopl	105720	125647	129202	101765	127810	121262	127925	118420	0.301817	0.933223
26	9DF0D2	"Accessory olfactory bulb"	AOB	AOB, AOBgl, AOBmi	76352.6	86345.2	95254.1	95072.6	128529	85344.4	85481.6	69274.1	0.781902	0.957668
27	95E4C8	"Accessory olfactory bulb, granular layer"	AOBgr	AOBgr, NLOT, NLOT1-3, NLOT1, NLOT2, NLOT3	161837	204621	101416	156215	225064	103947	187378	167581	0.666134	0.912452
28	54BF94	"Anterior olfactory nucleus"	AON	AON, AONd, AONe, AONl, AONm, AONpv, AON1, AON2	38093.3	52971.4	43943.5	42119.2	62101.4	62699.3	50712.3	60662.7	0.0128102	0.749981
29	62D09F	"Taenia tecta"	TT	TT, TTd, TTd1-4, TTd1, TTd2, TTd3, TTd4, TTv, TTv1-3, TTv1, TTv2, TTv3	74351.2	79357.2	76018.1	75387.3	97082.2	92285.3	85004.5	91945.5	0.00132634	0.832922
30	A4DAA4	"Dorsal peduncular area"	DP	DP, DP1, DP2, DP2/3, DP5, DP6a	28743.4	32479.5	30826.9	28227.1	41686.5	48664.7	32116.9	38009.6	0.0315001	0.749493
31	6ACBBA	"Piriform area"	PIR	PIR, PIR1-3, PIR1, PIR2, PIR3	47713.7	57895	59770.5	53639.5	60681	64965.2	55720	63084.1	0.105613	0.895964
32	61E7B7	"Cortical amygdalar area"	COA	COA, COAa, COAa1, COAa2, COAa3, COAp, COApl, COApl1-2, COApl1-3, COApl1, COApl2, COApl3, COApm, COApm1-2, COApm1-3, COApm1, COApm2, COApm3	84522.4	102849	102524	105868	111165	105822	102564	110927	0.152249	0.91936
33	59DAAB	"Piriform-amygdalar area"	PAA	PAA, PAA1-3, PAA1, PAA2, PAA3	31420.8	38417.2	39313.8	32614.5	38391.2	35547.9	36393.4	41407.6	0.336379	0.93427
34	A8ECD3	"Postpiriform transition area"	TR	TR, TR1-3, TR1, TR2, TR3	26392.9	30374.3	41866.3	30625	37370.8	45706.4	32988.6	38172.8	0.191976	0.838043
35	7ED04B	"Hippocampal formation"	HPF	HPF, HIP, CA, CA1, CA1slm, CA1so, CA1sr, CA2, CA2slm, CA2so, CA2sr, CA3, CA3slm, CA3slu, CA3so, CA3sr, DG, DG-mo, DG-po, DG-sgz, DGcr, DGcr-mo, DGcr-po, DGcr-sg, DGlb, DGlb-mo, DGlb-po, DGlb-sg, DGmb, DGmb-mo, DGmb-po, DGmb-sg, FC, IG	213835	246347	271182	250653	296727	345322	248717	263984	0.127708	0.850415
36	66A83D	"Field CA1, pyramidal layer"	CA1sp	CA1sp, CA2sp, CA3sp, DG-sg	26415	30354.6	31365	28099.1	34329	43652.3	29909.9	35011.3	0.073781	0.813378
37	32B825	"Retrohippocampal region"	RHP	RHP, ENT, ENTl, ENTl1, ENTl2, ENTl2/3, ENTl2a, ENTl2b, ENTl3, ENTl4, ENTl4/5, ENTl5, ENTl5/6, ENTl6a, ENTl6b, ENTm, ENTm1, ENTm2, ENTm2a, ENTm2b, ENTm3, ENTm4, ENTm5, ENTm5/6, ENTm6, ENTmv, ENTmv1, ENTmv2, ENTmv3, ENTmv4, ENTmv5/6	441082	474946	453392	457622	596207	648357	552135	589402	0.000557409	0.765702
38	72D569	"Parasubiculum"	PAR	PAR, PAR1, PAR2, PAR3	61651.4	64653.1	33520.3	55747.8	75586.8	93359.2	61596.6	61204.8	0.115306	0.738902
39	48C83C	"Postsubiculum"	POST	POST, POST1, POST2, POST3	61001.6	66420.9	67297.7	61215.9	78153.9	94122.9	67942.9	76808.5	0.0365306	0.807298
40	59B947	"Presubiculum"	PRE	PRE, PRE1, PRE2, PRE3	59761.9	59329.5	52062.1	58395.1	80381.9	77334.5	59771.7	66834.8	0.0359202	0.807352
41	4FC244	"Subiculum"	SUB	SUB, SUBd, SUBd-m, SUBd-sr, SUBv, SUBv-m, SUBv-sr	49018.8	50880.6	63358.7	54178.9	69961.9	80364.4	58330.1	65960.6	0.0429393	0.791783
46	8ADA87	"Cortical subplate"	CTXsp	CTXsp, 6b, CLA	55018.3	71436.9	71162.3	63229.2	69822.6	91747.1	56711.7	79150.2	0.316066	0.876997
47	A0EE9D	"Endopiriform nucleus"	EP	EP, EPd, EPv	49589.2	66648.6	67736.4	58098.6	66452.1	77652.3	53326.9	66636.9	0.432135	0.916705
48	90EB8D	"Lateral amygdalar nucleus"	LA	LA	14008.4	22694.1	21522.9	20716	24790.5	35410.9	16554.8	21322.1	0.324058	0.804883
49	9DE79C	"Basolateral amygdalar nucleus"	BLA	BLA, BLAa, BLAp, BLAv	70113.3	92398.2	96673.6	85486.8	100420	120799	78945.2	95799	0.263558	0.870464
50	84EA81	"Basomedial amygdalar nucleus"	BMA	BMA, BMAa, BMAp	45882.8	62310.4	62565.2	57542.5	63676.2	71230.5	50943.6	62865.3	0.40734	0.917919
51	97EC93	"Posterior amygdalar nucleus"	PA	PA	27218	33370.8	39756.5	33409.9	39570.2	39749.7	33547.4	38509.8	0.185414	0.88359
52	98D6F9	"Cerebral nuclei"	CNU	CNU, STR, STRd, CP	60209.3	75687.3	70229.7	64262.3	65913.8	87844	67549.6	74346.1	0.335485	0.914545
53	80CDF8	"Striatum ventral region"	STRv	STRv, ACB, FS, OT, isl, islm, OT1-3, OT1, OT2, OT3, LSS	110763	138591	138806	107976	118825	146416	137909	146220	0.259128	0.903101
54	90CBED	"Lateral septal complex"	LSX	LSX, LS, LSc, LSr, LSv, SF, SH	91771.6	103108	115468	97414.2	110884	155265	106549	110448	0.18531	0.843972
55	80C0E2	"Striatum-like amygdalar nuclei"	sAMY	sAMY, AAA, BA, CEA, CEAc, CEAl, CEAm, IA, MEA, MEAad, MEAav, MEApd, MEApd-a, MEApd-b, MEApd-c, MEApv	194714	254524	171568	224689	246285	202646	196470	257120	0.568317	0.936815
56	8599CC	"Pallidum"	PAL	PAL, PALd, GPe, GPi	72739.1	93423.1	68038.8	75346.4	68616.7	79357.1	73552.7	71528.3	0.517691	1.05628
57	A2B1D8	"Pallidum, ventral region"	PALv	PALv, SI, MA	98048.3	131640	118652	56966	53480.8	54721.3	90223.5	102339	0.249822	1.34759
58	96A7D3	"Pallidum, medial region"	PALm	PALm, MSC, MS, NDB, TRS	113060	135533	136036	107489	113263	129666	132789	156286	0.422284	0.925027
59	B3C0DF	"Pallidum, caudal region"	PALc	PALc, BST, BSTa, BSTal, BSTam, BSTdm, BSTfu, BSTju, BSTmg, BSTov, BSTrh, BSTv, BSTp, BSTd, BSTpr, BSTif, BSTtr, BSTse, BAC	39075.8	44365.6	41428.5	36651.9	42787.8	61606.3	65244.8	67217.1	0.0179609	0.681941
60	FF7080	"Brain stem"	BS	BS, IB, TH	34379.1	40697.1	38487.2	34530.7	41886.9	47638.3	37793.9	43030.3	0.0718588	0.869354
61	FF8084	"Thalamus, sensory-motor cortex related"	DORsm	DORsm, VENT, VAL, VM, VP, VPL, VPLpc, VPM, VPMpc, PoT, SPF, SPFm, SPFp, SPA, PP, GENd, MG, MGd, MGv, MGm, LGd, LGd-sh, LGd-co, LGd-ip	615298	742034	631784	656169	852015	942834	647286	785995	0.0768072	0.819448
62	FF909F	"Thalamus, polymodal association cortex related"	DORpm	DORpm, LAT, LP, PO, POL, SGN, Eth, REth, ATN, AV, AM, AMd, AMv, AD, IAM, IAD, LD, MED, IMD, MD, MDc, MDl, MDm, SMT, PR, MTN, PVT, PT, RE, Xi, ILM, RH, CM, PCN, CL, PF, PIL, RT, GENv, IGL, IntG, LGv, LGvl, LGvm, SubG, EPI, MH, LH, PIN	1.17354e+06	1.60886e+06	1.19635e+06	1.13674e+06	1.31525e+06	1.53359e+06	1.31796e+06	1.50337e+06	0.310579	0.902175
63	E64438	"Hypothalamus"	HY	HY	28717.4	40595	27389.8	29817.2	36093.3	34589.1	31564.4	38862.3	0.323294	0.896607
64	FF5D50	"Periventricular zone"	PVZ	PVZ, SO, ASO, NC, PVH, PVHm, PVHam, PVHmm, PVHpm, PVHpml, PVHpmm, PVHp, PVHap, PVHmpd, PVHpv, PVa, PVi, ARH	127224	248304	131587	154779	169049	162572	172063	192516	0.777346	0.950722
65	FF5547	"Periventricular region"	PVR	PVR, ADP, AHA, AVP, AVPV, DMH, DMHa, DMHp, DMHv, MEPO, MPO, OV, PD, PS, PSCH, PVp, PVpo, SBPV, SCH, SFO, VMPO, VLPO	328685	457987	407117	343053	382258	411720	488914	460243	0.22684	0.881654
66	FF4C3E	"Hypothalamic medial zone"	MEZ	MEZ, AHN, AHNa, AHNc, AHNd, AHNp, MBO, LM, MM, MMme, MMl, MMm, MMp, MMd, SUM, SUMl, SUMm, TM, TMd, TMv, MPN, MPNc, MPNl, MPNm, PMd, PMv, PVHd, PVHdp, PVHf, PVHlp, PVHmpv, VMH, VMHa, VMHc, VMHdm, VMHvl, PH	412017	553030	423816	439330	513992	494044	446004	537890	0.321449	0.9178
67	F2483B	"Hypothalamic lateral zone"	LZ	LZ, LHA, LPO, PST, PSTN, PeF, RCH, STN, TU, ZI, A13, FF, ME	376907	462347	353653	399701	450506	449900	339804	445618	0.540181	0.944704
68	FF64FF	"Midbrain"	MB	MB	39779.4	44304.8	41158.5	38556.5	45810.2	56756.5	41168	49537.7	0.0810892	0.847504
69	FF7AFF	"Midbrain, sensory related"	MBsen	MBsen, SCs, SCop, SCsg, SCzo, IC, ICc, ICd, ICe, NB, SAG, PBG, MEV, SCO	643915	725684	603114	632253	796099	925408	595210	890238	0.103928	0.812286
70	FF90FF	"Midbrain, motor related"	MBmot	MBmot, SNr, VTA, PN, RR, MRN, MRNm, MRNmg, MRNp, SCm, SCdg, SCdw, SCiw, SCig, SCig-a, SCig-b, SCig-c, PAG, PRC, INC, ND, Su3, PRT, APN, MPT, NOT, NPC, OP, PPT, RPF, InCo, CUN, RN, III, MA3, EW, IV, Pa4, VTN, AT, LT, DT, MT, SNl, MBsta	1.28216e+06	1.42986e+06	1.55401e+06	1.42754e+06	1.55171e+06	1.9629e+06	1.25032e+06	1.87281e+06	0.218287	0.857757
71	FFA6FF	"Substantia nigra, compact part"	SNc	SNc, PPN, RAmb, IF, IPN, IPR, IPC, IPA, IPL, IPI, IPDM, IPDL, IPRL, RL, CLI, DR	262612	289872	272022	232051	249483	325007	262589	314003	0.328713	0.917883
72	FF9B88	"Hindbrain"	HB	HB, P	20328.6	26191.3	9644.23	16656.2	17786.3	11965.5	26304.8	29849.4	0.562213	0.847675
73	FFAE6F	"Pons, sensory related"	P-sen	P-sen, NLL, NLLd, NLLh, NLLv, PSV, PB, KF, PBl, PBlc, PBld, PBle, PBls, PBlv, PBm, PBme, PBmm, PBmv, SOC, POR, SOCm, SOCl	261503	233708	38024.1	147619	258497	111886	380684	426671	0.201224	0.578104
74	FFBA86	"Pons, motor related"	P-mot	P-mot, B, DTN, LTN, PDTg, PCG, PG, PRNc, PRNv, SG, SSN, SUT, TRN, V, P5, Acs5, PC5, I5	298825	343815	148613	265006	222307	150806	372654	486622	0.627481	0.857082
75	FFC395	"Pons, behavioral state related"	P-sat	P-sat, CS, CSl, CSm, LC, LDT, NI, PRNr, RPO, SLC, SLD	193846	233226	148794	241529	168897	127757	282292	394547	0.562615	0.839651
76	FF9BCD	"Medulla"	MY	MY	19182.3	20886.8	17412.6	18514.7	19374.8	20376.6	23145.2	26031.4	0.100032	0.854583
77	FFA5D2	"Medulla, sensory related"	MY-sen	MY-sen, AP, CN, CNlam, CNspg, DCO, VCO, DCN, CU, GR, ECU, NTB, NTS, NTSce, NTSco, NTSge, NTSl, NTSm, SPVC, SPVI, SPVO, SPVOcdm, SPVOmdmd, SPVOmdmv, SPVOrdm, SPVOvl, Pa5, z	639399	572614	252786	287924	603780	613221	646863	861403	0.0796926	0.643138
78	FFB3D9	"Medulla, motor related"	MY-mot	MY-mot, VI, ACVI, VII, ACVII, EV, AMB, AMBd, AMBv, DMX, ECO, GRN, ICB, IO, IRN, ISN, LIN, LRN, LRNm, LRNp, MARN, MDRN, MDRNd, MDRNv, PARN, PAS, PGRN, PGRNd, PGRNl, PHY, NIS, NR, PRP, PMR, PPY, PPYd, PPYs, VNC, LAV, MV, SPIV, SUV, x, XII, y, INV	1.15476e+06	1.04779e+06	685290	1.19451e+06	1.03402e+06	1.08306e+06	1.30017e+06	1.79646e+06	0.225293	0.783002
79	FFC6E2	"Medulla, behavioral state related"	MY-sat	MY-sat, RM, RPA, RO	38667.1	65582.8	23799.5	55670.7	57262.6	46848.4	58211.7	89964.5	0.239396	0.728218
80	F0F080	"Cerebellum"	CB	CB, CBX, CBN	29544.5	32996.8	17963.3	32226	38175.2	32946.4	38247.6	40224.1	0.0523165	0.753581
81	FFFC91	"Cerebellar cortex, molecular layer"	CBXmo	CBXmo, CBXpu, VERM, LING, LINGmo, LINGpu, CENT, CENT2, CENT2mo, CENT2pu, CENT3, CENT3mo, CENT3pu, CUL, CUL4, CUL4mo, CUL4pu, CUL5, CUL5mo, CUL5pu, CUL4, 5, CUL4, 5mo, CUL4, 5pu, DEC, DECmo, DECpu, FOTU, FOTUmo, FOTUpu, PYR, PYRmo, PYRpu, UVU, UVUmo, UVUpu, NOD, NODmo, NODpu, HEM, SIM, SIMmo, SIMpu, AN, ANcr1, ANcr1mo, ANcr1pu, ANcr2, ANcr2mo, ANcr2pu, PRM, PRMmo, PRMpu, COPY, COPYmo, COPYpu, PFL,…	877661	1.0642e+06	860884	1.05874e+06	1.19411e+06	1.2374e+06	1.0677e+06	1.31414e+06	0.0201228	0.802244
83	FFFDBC	"Fastigial nucleus"	FN	FN, IP, DN, VeCB	237085	246033	165955	272321	249371	324807	289730	373311	0.0636276	0.74473
84	CCCCCC	"fiber tracts"	fiber tracts	fiber tracts, cm, tn, von, In, onl, lotg, lot, lotd, aolt, aco, IIn, aot, bsc, csc, och, opt, ttp, IIIn, mlf, pc, IVn, IVd, VIn, Vn, moV, sV, mtV, sptV, VIIn, iVIIn, gVIIn, VIIIn, cvb, vVIIIn, cVIIIn, tb, ias, das, ll, cic, bic, IXn, Xn, ts, XIn, XIIn, vrt, drt, cett, dl, dcm, vc, fpr, dc, cuf, grf, iaf, ml, sst, sttl, sttv, scrt, sop, srp, svp, stp, shp, step, hht, cbf, cbc, cbp, scp, dscp, sct,…	1.87459e+06	2.17242e+06	2.11124e+06	1.80277e+06	1.9847e+06	2.314e+06	2.1516e+06	2.22693e+06	0.166224	0.917462
85	AAAAAA	"ventricular systems"	VS	VS, VL, RC, SEZ, chpl, chfl, IVF, V3, AQ, V4, V4r, c, grv, grv of CTX, eg, hf, rf, ri, grv of CBX, pce, pcf, pri, psf, ppf, sec, plf, nf, sif, icf, apf, ipf, pms, pfs, IPF	235159	186885	207917	174935	168870	166120	193009	214596	0.4061	1.0839

## Sheet: LenMicro(≤15um)
	Colour code	Group Name	Group Acronym	Grouped Acronyms	iECKO1	iECKO2	iECKO3	iECKO4	Ctrl1	Ctrl2	Ctrl3	Ctrl4	t-test	FC
7	268F45	"Frontal pole, cerebral cortex"	FRP	FRP, FRP1, FRP2/3, FRP5, FRP6a, FRP6b	1036.18	1113.45	1693.63	1896.38	1636.01	1468	1565.67	1446.51	0.679709	0.938433
8	1F9D5A	"Somatomotor areas"	MO	MO, MO1, MO2/3, MO5, MO6a, MO6b, MOp, MOp1, MOp2/3, MOp5, MOp6a, MOp6b, MOs, MOs1, MOs2/3, MOs5, MOs6a, MOs6b	9171.7	11208.3	11606.5	9127.59	13001.4	12801.1	9908.17	12132.4	0.132413	0.859355
9	188064	"Somatosensory areas"	SS	SS, SS1, SS2/3, SS4, SS5, SS6a, SS6b, SSp, SSp1, SSp2/3, SSp4, SSp5, SSp6a, SSp6b, SSp-n, SSp-n1, SSp-n2/3, SSp-n4, SSp-n5, SSp-n6a, SSp-n6b, SSp-bfd, SSp-bfd1, SSp-bfd2/3, SSp-bfd4, SSp-bfd5, SSp-bfd6a, SSp-bfd6b, VISrll, VISrll1, VISrll2/3, VISrll4, VISrll5, VISrll6a, VISrll6b, SSp-ll, SSp-ll1, SSp-ll2/3, SSp-ll4, SSp-ll5, SSp-ll6a, SSp-ll6b, SSp-m, SSp-m1, SSp-m2/3, SSp-m4, SSp-m5, SSp-m6a, SS…	43619.8	54342.4	58929.5	49471.5	69014.1	67108.2	51945.2	60808.6	0.0803644	0.82918
10	009C75	"Gustatory areas"	GU	GU, GU1, GU2/3, GU4, GU5, GU6a, GU6b	4554.33	5497.4	6051.65	4997.6	7296.69	7975.2	5612.63	7107.5	0.0272062	0.753821
11	11AD83	"Visceral area"	VISC	VISC, VISC1, VISC2/3, VISC4, VISC5, VISC6a, VISC6b	5960.45	7764.37	7385.49	6516.68	8676.83	7622.47	5640.53	7749.92	0.522058	0.930522
12	019399	"Auditory areas"	AUD	AUD, AUDd, AUDd1, AUDd2/3, AUDd4, AUDd5, AUDd6a, AUDd6b, VISlla, VISlla1, VISlla2/3, VISlla4, VISlla5, VISlla6a, VISlla6b, AUDp, AUDp1, AUDp2/3, AUDp4, AUDp5, AUDp6a, AUDp6b, AUDpo, AUDpo1, AUDpo2/3, AUDpo4, AUDpo5, AUDpo6a, AUDpo6b, AUDv, AUDv1, AUDv2/3, AUDv4, AUDv5, AUDv6a, AUDv6b	19531.3	24575.7	22974.6	23026.5	30880.2	27292.7	20038.2	24400.3	0.262597	0.87815
13	08858C	"Visual areas"	VIS	VIS, VIS1, VIS2/3, VIS4, VIS5, VIS6a, VIS6b, VISal, VISal1, VISal2/3, VISal4, VISal5, VISal6a, VISal6b, VISam, VISam1, VISam2/3, VISam4, VISam5, VISam6a, VISam6b, VISl, VISl1, VISl2/3, VISl4, VISl5, VISl6a, VISl6b, VISp, VISp1, VISp2/3, VISp4, VISp5, VISp6a, VISp6b, VISpl, VISpl1, VISpl2/3, VISpl4, VISpl5, VISpl6a, VISpl6b, VISpm, VISpm1, VISpm2/3, VISpm4, VISpm5, VISpm6a, VISpm6b, VISli, VISli1,…	29278	35224	39002.4	37728	45275	43139.8	33061.6	41367.3	0.166754	0.867288
14	40A666	"Anterior cingulate area"	ACA	ACA, ACA1, ACA2/3, ACA5, ACA6a, ACA6b, ACAd, ACAd1, ACAd2/3, ACAd5, ACAd6a, ACAd6b, ACAv, ACAv1, ACAv2/3, ACAv5, ACAv6a, ACAv6b	8431.43	9262.07	11273.3	8620.55	12643.9	14122.7	9720.51	11203.9	0.0699818	0.788145
15	2FA850	"Prelimbic area"	PL	PL, PL1, PL2, PL2/3, PL5, PL6a, PL6b	4282.45	4457.37	4824.4	3877.29	5658.59	5123.54	3260.75	4410.45	0.664222	0.945169
16	59B363	"Infralimbic area"	ILA	ILA, ILA1, ILA2, ILA2/3, ILA5, ILA6a, ILA6b	3797.35	3933.16	4383.02	3821.54	5321.03	5079.32	2771.53	4075.01	0.601867	0.923939
17	248A5E	"Orbital area"	ORB	ORB, ORB1, ORB2/3, ORB5, ORB6a, ORB6b, ORBl, ORBl1, ORBl2/3, ORBl5, ORBl6a, ORBl6b, ORBm, ORBm1, ORBm2, ORBm2/3, ORBm5, ORBm6a, ORBm6b, ORBv, ORBvl, ORBvl1, ORBvl2/3, ORBvl5, ORBvl6a, ORBvl6b	14669.1	16811.6	17307.9	15012.4	18127	16649.2	10708.6	14484.4	0.601589	1.0639
18	219866	"Agranular insular area"	AI	AI, AId, AId1, AId2/3, AId5, AId6a, AId6b, AIp, AIp1, AIp2/3, AIp5, AIp6a, AIp6b, AIv, AIv1, AIv2/3, AIv5, AIv6a, AIv6b	11224.2	14499.9	15060.6	11826.2	17218	16527.3	10564.8	14551.6	0.412083	0.893804
19	1AA698	"Retrosplenial area"	RSP	RSP, RSPagl, RSPagl1, RSPagl2/3, RSPagl5, RSPagl6a, RSPagl6b, VISmma, VISmma1, VISmma2/3, VISmma4, VISmma5, VISmma6a, VISmma6b, VISmmp, VISmmp1, VISmmp2/3, VISmmp4, VISmmp5, VISmmp6a, VISmmp6b, VISm, VISm1, VISm2/3, VISm4, VISm5, VISm6a, VISm6b, RSPd, RSPd1, RSPd2/3, RSPd4, RSPd5, RSPd6a, RSPd6b, RSPv, RSPv1, RSPv2, RSPv2/3, RSPv5, RSPv6a, RSPv6b	17790	19451.1	20638.5	19614.4	24144	33473.2	16227.2	20558.6	0.298479	0.820885
20	009FAC	"Posterior parietal association areas"	PTLp	PTLp, PTLp1, PTLp2/3, PTLp4, PTLp5, PTLp6a, PTLp6b, VISa, VISa1, VISa2/3, VISa4, VISa5, VISa6a, VISa6b, VISrl, VISrl1, VISrl2/3, VISrl4, VISrl5, VISrl6a, VISrl6b	1653.95	1970.74	2083.52	1972.1	2468.8	2240.9	1847.08	2173.18	0.148498	0.879766
21	15B0B3	"Temporal association areas"	TEa	TEa, TEa1, TEa2/3, TEa4, TEa5, TEa6a, TEa6b	3272.72	4761.57	4370.39	4534.23	5866.73	5316.83	3525.08	4813.34	0.322951	0.867684
22	0E9684	"Perirhinal area"	PERI	PERI, PERI1, PERI2/3, PERI5, PERI6a, PERI6b	2997.2	3773.53	3152.67	3242.67	4215.75	4399.9	3110.32	3417.33	0.210866	0.869432
23	0D9F91	"Ectorhinal area"	ECT	ECT, ECT1, ECT2/3, ECT5, ECT6a, ECT6b	2515.24	3493.54	2784.07	3057.02	3714.89	3773.72	2363.6	3253.97	0.447893	0.904143
24	9AD2BD	"Olfactory areas"	OLF	OLF, MOB, MOBipl, MOBopl	1867	2126.36	2491.44	2019.6	2764.85	2699.03	2121.84	2380.3	0.117081	0.853339
26	9DF0D2	"Accessory olfactory bulb"	AOB	AOB, AOBgl, AOBmi	1380.99	1550.76	2249.55	2205.13	2991.05	1906.46	1376.95	1528.03	0.815634	0.946676
27	95E4C8	"Accessory olfactory bulb, granular layer"	AOBgr	AOBgr, NLOT, NLOT1-3, NLOT1, NLOT2, NLOT3	4388.83	5065.23	3842.02	4352.11	6269.32	3833.75	4146.21	4699.35	0.605392	0.931369
28	54BF94	"Anterior olfactory nucleus"	AON	AON, AONd, AONe, AONl, AONm, AONpv, AON1, AON2	997.357	1225.22	1156.11	1027.87	1391.44	1256.76	797.35	1182.6	0.702584	0.952121
29	62D09F	"Taenia tecta"	TT	TT, TTd, TTd1-4, TTd1, TTd2, TTd3, TTd4, TTv, TTv1-3, TTv1, TTv2, TTv3	1992.06	1995.39	2122.56	1916.92	2449.89	2221.56	1506.11	2158.18	0.721977	0.962954
30	A4DAA4	"Dorsal peduncular area"	DP	DP, DP1, DP2, DP2/3, DP5, DP6a	828.055	868.954	964.035	875.337	1156.88	1139.39	625.125	915.193	0.577431	0.921751
31	6ACBBA	"Piriform area"	PIR	PIR, PIR1-3, PIR1, PIR2, PIR3	922.234	1071.07	1134.07	994.755	1324.77	1328.55	885.846	1158.3	0.252959	0.877523
32	61E7B7	"Cortical amygdalar area"	COA	COA, COAa, COAa1, COAa2, COAa3, COAp, COApl, COApl1-2, COApl1-3, COApl1, COApl2, COApl3, COApm, COApm1-2, COApm1-3, COApm1, COApm2, COApm3	1981.7	2430.43	2705.51	2310.94	2885.42	2835.21	1781.98	2332.79	0.744727	0.958637
33	59DAAB	"Piriform-amygdalar area"	PAA	PAA, PAA1-3, PAA1, PAA2, PAA3	760.023	900.958	1027.36	719.175	1000.53	1013.13	655.657	904.786	0.71477	0.953393
34	A8ECD3	"Postpiriform transition area"	TR	TR, TR1-3, TR1, TR2, TR3	454.122	598.561	669.127	592.66	763.395	872.763	522.709	631.619	0.227877	0.829415
35	7ED04B	"Hippocampal formation"	HPF	HPF, HIP, CA, CA1, CA1slm, CA1so, CA1sr, CA2, CA2slm, CA2so, CA2sr, CA3, CA3slm, CA3slu, CA3so, CA3sr, DG, DG-mo, DG-po, DG-sgz, DGcr, DGcr-mo, DGcr-po, DGcr-sg, DGlb, DGlb-mo, DGlb-po, DGlb-sg, DGmb, DGmb-mo, DGmb-po, DGmb-sg, FC, IG	5240.28	6212.85	6665.47	5966.88	7905.49	7700.86	5341.78	5778.91	0.394073	0.901166
36	66A83D	"Field CA1, pyramidal layer"	CA1sp	CA1sp, CA2sp, CA3sp, DG-sg	680.183	784.215	883.501	733.143	1028.54	1057.93	677.924	823.223	0.250794	0.858799
37	32B825	"Retrohippocampal region"	RHP	RHP, ENT, ENTl, ENTl1, ENTl2, ENTl2/3, ENTl2a, ENTl2b, ENTl3, ENTl4, ENTl4/5, ENTl5, ENTl5/6, ENTl6a, ENTl6b, ENTm, ENTm1, ENTm2, ENTm2a, ENTm2b, ENTm3, ENTm4, ENTm5, ENTm5/6, ENTm6, ENTmv, ENTmv1, ENTmv2, ENTmv3, ENTmv4, ENTmv5/6	8159.07	9215.04	8095.49	8205.93	11174.8	11671.9	9587.43	10553.6	0.00428961	0.783374
38	72D569	"Parasubiculum"	PAR	PAR, PAR1, PAR2, PAR3	1128.71	1211.75	678.476	1019.16	1444.56	1676.78	1140.73	1178.34	0.0870847	0.742242
39	48C83C	"Postsubiculum"	POST	POST, POST1, POST2, POST3	977.124	1096.43	1287.45	1164.94	1475.55	1552.59	1189.8	1380.47	0.0386946	0.808432
40	59B947	"Presubiculum"	PRE	PRE, PRE1, PRE2, PRE3	1085.39	1114.05	1097.53	1169.13	1571.67	1407.03	1178.27	1308.28	0.0259692	0.81718
41	4FC244	"Subiculum"	SUB	SUB, SUBd, SUBd-m, SUBd-sr, SUBv, SUBv-m, SUBv-sr	886.574	973.957	1226.83	1058.54	1392.45	1362.37	1097.93	1215.74	0.0598808	0.817975
46	8ADA87	"Cortical subplate"	CTXsp	CTXsp, 6b, CLA	1379.64	1719.58	1847.79	1475.53	2045.53	2225.16	1295.94	1927.86	0.286313	0.856968
47	A0EE9D	"Endopiriform nucleus"	EP	EP, EPd, EPv	1322.53	1673.94	1743.4	1438.21	1960	2031.69	1183.89	1645.27	0.486462	0.905765
48	90EB8D	"Lateral amygdalar nucleus"	LA	LA	411.503	614.029	658.025	573.372	764.779	803.611	397.951	488.226	0.67978	0.919481
49	9DE79C	"Basolateral amygdalar nucleus"	BLA	BLA, BLAa, BLAp, BLAv	1606.48	2224.38	2446.24	2005.17	2609.53	2819.37	1506.23	1905.72	0.706817	0.936817
50	84EA81	"Basomedial amygdalar nucleus"	BMA	BMA, BMAa, BMAp	1136.67	1530.58	1703.47	1479.65	1710.99	1823.48	988.192	1316.81	0.990725	1.00187
51	97EC93	"Posterior amygdalar nucleus"	PA	PA	554.529	639.422	839.497	738.043	893.314	912.136	502.224	688.595	0.64122	0.924981
52	98D6F9	"Cerebral nuclei"	CNU	CNU, STR, STRd, CP	1606.83	1881.97	2094.8	1703.77	2165.4	2383.66	1676.46	2001.02	0.248288	0.885837
53	80CDF8	"Striatum ventral region"	STRv	STRv, ACB, FS, OT, isl, islm, OT1-3, OT1, OT2, OT3, LSS	2746.7	3189.9	3786.58	2827.86	3628.06	4141.73	2835.4	3604.54	0.291403	0.883271
54	90CBED	"Lateral septal complex"	LSX	LSX, LS, LSc, LSr, LSv, SF, SH	3050.25	3101.02	3729.13	3252.78	4355.46	5006.09	3307.62	3384.15	0.145266	0.818097
55	80C0E2	"Striatum-like amygdalar nuclei"	sAMY	sAMY, AAA, BA, CEA, CEAc, CEAl, CEAm, IA, MEA, MEAad, MEAav, MEApd, MEApd-a, MEApd-b, MEApd-c, MEApv	5834.32	7049.06	6266.32	6279.82	7676.84	6419.5	4844.86	6754.01	0.920908	0.98966
56	8599CC	"Pallidum"	PAL	PAL, PALd, GPe, GPi	2435.51	2870.04	2842.96	2339.9	2800.97	2886.51	2243.2	2536.53	0.979648	1.00203
57	A2B1D8	"Pallidum, ventral region"	PALv	PALv, SI, MA	2435.38	2922.39	3239.27	1920.25	2226.46	2167.86	2288.23	2817.72	0.463658	1.10705
58	96A7D3	"Pallidum, medial region"	PALm	PALm, MSC, MS, NDB, TRS	2881.13	2892.86	3506.21	2873.95	3760.62	4033.53	3228.52	4043.91	0.0255133	0.806697
59	B3C0DF	"Pallidum, caudal region"	PALc	PALc, BST, BSTa, BSTal, BSTam, BSTdm, BSTfu, BSTju, BSTmg, BSTov, BSTrh, BSTv, BSTp, BSTd, BSTpr, BSTif, BSTtr, BSTse, BAC	1327.19	1121.89	1507.13	1270.78	1883.18	2082.57	1874.19	1841.9	0.00071375	0.680435
60	FF7080	"Brain stem"	BS	BS, IB, TH	930.915	1040.46	1178.05	959.633	1255.21	1231.47	878.39	1062.07	0.471393	0.928153
61	FF8084	"Thalamus, sensory-motor cortex related"	DORsm	DORsm, VENT, VAL, VM, VP, VPL, VPLpc, VPM, VPMpc, PoT, SPF, SPFm, SPFp, SPA, PP, GENd, MG, MGd, MGv, MGm, LGd, LGd-sh, LGd-co, LGd-ip	14314.2	16792.2	17369.7	15581.1	21219.2	20718.8	13390.1	16601.4	0.355928	0.890556
62	FF909F	"Thalamus, polymodal association cortex related"	DORpm	DORpm, LAT, LP, PO, POL, SGN, Eth, REth, ATN, AV, AM, AMd, AMv, AD, IAM, IAD, LD, MED, IMD, MD, MDc, MDl, MDm, SMT, PR, MTN, PVT, PT, RE, Xi, ILM, RH, CM, PCN, CL, PF, PIL, RT, GENv, IGL, IntG, LGv, LGvl, LGvm, SubG, EPI, MH, LH, PIN	32758.9	39999.9	37458.1	32116.3	40942.3	40924	33024.4	37803.1	0.367777	0.932148
63	E64438	"Hypothalamus"	HY	HY	893.247	1047.89	988.659	910.398	1182.17	1153.03	827.938	1046.54	0.334101	0.91223
64	FF5D50	"Periventricular zone"	PVZ	PVZ, SO, ASO, NC, PVH, PVHm, PVHam, PVHmm, PVHpm, PVHpml, PVHpmm, PVHp, PVHap, PVHmpd, PVHpv, PVa, PVi, ARH	4933.73	7179.08	5080.61	5404.26	6189.81	6498.8	5121.45	5914.4	0.653842	0.952505
65	FF5547	"Periventricular region"	PVR	PVR, ADP, AHA, AVP, AVPV, DMH, DMHa, DMHp, DMHv, MEPO, MPO, OV, PD, PS, PSCH, PVp, PVpo, SBPV, SCH, SFO, VMPO, VLPO	10440.5	12082.6	12439.9	11204.3	14098.3	14673.8	13356.9	13313.2	0.00583023	0.832712
66	FF4C3E	"Hypothalamic medial zone"	MEZ	MEZ, AHN, AHNa, AHNc, AHNd, AHNp, MBO, LM, MM, MMme, MMl, MMm, MMp, MMd, SUM, SUMl, SUMm, TM, TMd, TMv, MPN, MPNc, MPNl, MPNm, PMd, PMv, PVHd, PVHdp, PVHf, PVHlp, PVHmpv, VMH, VMHa, VMHc, VMHdm, VMHvl, PH	10578.7	11986.3	11347.3	11057.9	13805.7	14131.2	9838.08	12292.4	0.258896	0.898195
67	F2483B	"Hypothalamic lateral zone"	LZ	LZ, LHA, LPO, PST, PSTN, PeF, RCH, STN, TU, ZI, A13, FF, ME	9109.96	10269.2	10277.2	9441.16	11908.8	11529	7725.48	9759.62	0.664818	0.955392
68	FF64FF	"Midbrain"	MB	MB	953.24	1022.56	1099.41	959.494	1280	1383.13	958.335	1141.32	0.11277	0.847132
69	FF7AFF	"Midbrain, sensory related"	MBsen	MBsen, SCs, SCop, SCsg, SCzo, IC, ICc, ICd, ICe, NB, SAG, PBG, MEV, SCO	12072.4	13731.9	12313.8	12889.1	16655.8	17401.1	12160.9	16250.1	0.059131	0.816535
70	FF90FF	"Midbrain, motor related"	MBmot	MBmot, SNr, VTA, PN, RR, MRN, MRNm, MRNmg, MRNp, SCm, SCdg, SCdw, SCiw, SCig, SCig-a, SCig-b, SCig-c, PAG, PRC, INC, ND, Su3, PRT, APN, MPT, NOT, NPC, OP, PPT, RPF, InCo, CUN, RN, III, MA3, EW, IV, Pa4, VTN, AT, LT, DT, MT, SNl, MBsta	27728	29845.8	35937.8	30116.1	38542.4	41702.1	26863	37073.8	0.209957	0.857446
71	FFA6FF	"Substantia nigra, compact part"	SNc	SNc, PPN, RAmb, IF, IPN, IPR, IPC, IPA, IPL, IPI, IPDM, IPDL, IPRL, RL, CLI, DR	7002.87	7347.7	8183.26	6406.89	8070.65	9193.87	6838.29	8219.78	0.214543	0.895372
72	FF9B88	"Hindbrain"	HB	HB, P	738.986	835.704	482.044	633.844	786.141	572.303	782.696	903.037	0.420935	0.883844
73	FFAE6F	"Pons, sensory related"	P-sen	P-sen, NLL, NLLd, NLLh, NLLv, PSV, PB, KF, PBl, PBlc, PBld, PBle, PBls, PBlv, PBm, PBme, PBmm, PBmv, SOC, POR, SOCm, SOCl	7855.47	7020.59	1877.3	5039.95	8925.71	4897.07	8815.19	10111.1	0.16811	0.665464
74	FFBA86	"Pons, motor related"	P-mot	P-mot, B, DTN, LTN, PDTg, PCG, PG, PRNc, PRNv, SG, SSN, SUT, TRN, V, P5, Acs5, PC5, I5	9796.19	10816.8	7527.68	9114.97	9837.21	7108.83	10137.9	13043.1	0.625457	0.928442
75	FFC395	"Pons, behavioral state related"	P-sat	P-sat, CS, CSl, CSm, LC, LDT, NI, PRNr, RPO, SLC, SLD	7730.5	8898.95	7909.14	8821.23	7796.87	6645.27	7908.32	11391.7	0.931713	0.98867
76	FF9BCD	"Medulla"	MY	MY	560.464	622.449	562.897	500.394	598.569	578.726	540.898	663.543	0.380081	0.943095
77	FFA5D2	"Medulla, sensory related"	MY-sen	MY-sen, AP, CN, CNlam, CNspg, DCO, VCO, DCN, CU, GR, ECU, NTB, NTS, NTSce, NTSco, NTSge, NTSl, NTSm, SPVC, SPVI, SPVO, SPVOcdm, SPVOmdmd, SPVOmdmv, SPVOrdm, SPVOvl, Pa5, z	14380.7	14509	6773.73	7307.97	15695.2	14630.6	13176.6	17298.7	0.101908	0.706753
78	FFB3D9	"Medulla, motor related"	MY-mot	MY-mot, VI, ACVI, VII, ACVII, EV, AMB, AMBd, AMBv, DMX, ECO, GRN, ICB, IO, IRN, ISN, LIN, LRN, LRNm, LRNp, MARN, MDRN, MDRNd, MDRNv, PARN, PAS, PGRN, PGRNd, PGRNl, PHY, NIS, NR, PRP, PMR, PPY, PPYd, PPYs, VNC, LAV, MV, SPIV, SUV, x, XII, y, INV	33107.8	33192.7	24504.2	33208.6	34173.5	34591.4	29290.5	41748.2	0.284278	0.887054
79	FFC6E2	"Medulla, behavioral state related"	MY-sat	MY-sat, RM, RPA, RO	1716.91	2517.43	1147.74	2246.4	2084.86	1884.68	1791.33	2755.86	0.573313	0.895706
80	F0F080	"Cerebellum"	CB	CB, CBX, CBN	762.338	843.844	622.618	803.744	985.86	875.851	774.786	834.003	0.146037	0.873806
81	FFFC91	"Cerebellar cortex, molecular layer"	CBXmo	CBXmo, CBXpu, VERM, LING, LINGmo, LINGpu, CENT, CENT2, CENT2mo, CENT2pu, CENT3, CENT3mo, CENT3pu, CUL, CUL4, CUL4mo, CUL4pu, CUL5, CUL5mo, CUL5pu, CUL4, 5, CUL4, 5mo, CUL4, 5pu, DEC, DECmo, DECpu, FOTU, FOTUmo, FOTUpu, PYR, PYRmo, PYRpu, UVU, UVUmo, UVUpu, NOD, NODmo, NODpu, HEM, SIM, SIMmo, SIMpu, AN, ANcr1, ANcr1mo, ANcr1pu, ANcr2, ANcr2mo, ANcr2pu, PRM, PRMmo, PRMpu, COPY, COPYmo, COPYpu, PFL,…	17018.6	20359.8	18071.9	20300.5	23029.4	23324.4	16775.3	21104.5	0.264779	0.899296
83	FFFDBC	"Fastigial nucleus"	FN	FN, IP, DN, VeCB	4759.83	4836.07	4046.1	5428.47	5310.91	6389.5	4631.07	6030.57	0.138931	0.852804
84	CCCCCC	"fiber tracts"	fiber tracts	fiber tracts, cm, tn, von, In, onl, lotg, lot, lotd, aolt, aco, IIn, aot, bsc, csc, och, opt, ttp, IIIn, mlf, pc, IVn, IVd, VIn, Vn, moV, sV, mtV, sptV, VIIn, iVIIn, gVIIn, VIIIn, cvb, vVIIIn, cVIIIn, tb, ias, das, ll, cic, bic, IXn, Xn, ts, XIn, XIIn, vrt, drt, cett, dl, dcm, vc, fpr, dc, cuf, grf, iaf, ml, sst, sttl, sttv, scrt, sop, srp, svp, stp, shp, step, hht, cbf, cbc, cbp, scp, dscp, sct,…	54089.7	59711.8	61312.5	54169.4	65374.7	66920.6	54348.5	59821.5	0.255764	0.930287
85	AAAAAA	"ventricular systems"	VS	VS, VL, RC, SEZ, chpl, chfl, IVF, V3, AQ, V4, V4r, c, grv, grv of CTX, eg, hf, rf, ri, grv of CBX, pce, pcf, pri, psf, ppf, sec, plf, nf, sif, icf, apf, ipf, pms, pfs, IPF	6620.24	5498.53	5479.23	4232.27	5733.04	4933.81	4837.33	5344.37	0.659226	1.04709

## Sheet: BifMicro(≤15um)
	Colour code	Group Name	Group Acronym	Grouped Acronyms	ECKO1	ECKO2	ECKO3	ECKO4	WT1	WT2	WT3	WT4	t.test	FC
7	268F45	"Frontal pole, cerebral cortex"	FRP	FRP, FRP1, FRP2/3, FRP5, FRP6a, FRP6b	22921	24129.6	42852.1	58422.8	43569.8	35338.1	42243.5	31694.5	0.903218	0.970425
8	1F9D5A	"Somatomotor areas"	MO	MO, MO1, MO2/3, MO5, MO6a, MO6b, MOp, MOp1, MOp2/3, MOp5, MOp6a, MOp6b, MOs, MOs1, MOs2/3, MOs5, MOs6a, MOs6b	248319	316162	347066	259771	392207	398920	280922	370413	0.107985	0.812027
9	188064	"Somatosensory areas"	SS	SS, SS1, SS2/3, SS4, SS5, SS6a, SS6b, SSp, SSp1, SSp2/3, SSp4, SSp5, SSp6a, SSp6b, SSp-n, SSp-n1, SSp-n2/3, SSp-n4, SSp-n5, SSp-n6a, SSp-n6b, SSp-bfd, SSp-bfd1, SSp-bfd2/3, SSp-bfd4, SSp-bfd5, SSp-bfd6a, SSp-bfd6b, VISrll, VISrll1, VISrll2/3, VISrll4, VISrll5, VISrll6a, VISrll6b, SSp-ll, SSp-ll1, SSp-ll2/3, SSp-ll4, SSp-ll5, SSp-ll6a, SSp-ll6b, SSp-m, SSp-m1, SSp-m2/3, SSp-m4, SSp-m5, SSp-m6a, SS…	1.26922e+06	1.70119e+06	1.95529e+06	1.46471e+06	2.33644e+06	2.28642e+06	1.55668e+06	1.97952e+06	0.106201	0.783229
10	009C75	"Gustatory areas"	GU	GU, GU1, GU2/3, GU4, GU5, GU6a, GU6b	106729	133381	164262	121465	195479	245278	143282	198323	0.0377967	0.672113
11	11AD83	"Visceral area"	VISC	VISC, VISC1, VISC2/3, VISC4, VISC5, VISC6a, VISC6b	134983	215474	189176	155142	242405	210773	129204	220141	0.411032	0.865738
12	019399	"Auditory areas"	AUD	AUD, AUDd, AUDd1, AUDd2/3, AUDd4, AUDd5, AUDd6a, AUDd6b, VISlla, VISlla1, VISlla2/3, VISlla4, VISlla5, VISlla6a, VISlla6b, AUDp, AUDp1, AUDp2/3, AUDp4, AUDp5, AUDp6a, AUDp6b, AUDpo, AUDpo1, AUDpo2/3, AUDpo4, AUDpo5, AUDpo6a, AUDpo6b, AUDv, AUDv1, AUDv2/3, AUDv4, AUDv5, AUDv6a, AUDv6b	547361	707694	703308	666540	990204	908288	598105	767733	0.139091	0.804117
13	08858C	"Visual areas"	VIS	VIS, VIS1, VIS2/3, VIS4, VIS5, VIS6a, VIS6b, VISal, VISal1, VISal2/3, VISal4, VISal5, VISal6a, VISal6b, VISam, VISam1, VISam2/3, VISam4, VISam5, VISam6a, VISam6b, VISl, VISl1, VISl2/3, VISl4, VISl5, VISl6a, VISl6b, VISp, VISp1, VISp2/3, VISp4, VISp5, VISp6a, VISp6b, VISpl, VISpl1, VISpl2/3, VISpl4, VISpl5, VISpl6a, VISpl6b, VISpm, VISpm1, VISpm2/3, VISpm4, VISpm5, VISpm6a, VISpm6b, VISli, VISli1,…	823156	979632	1.22358e+06	1.10583e+06	1.41781e+06	1.39673e+06	958961	1.31404e+06	0.131799	0.812217
14	40A666	"Anterior cingulate area"	ACA	ACA, ACA1, ACA2/3, ACA5, ACA6a, ACA6b, ACAd, ACAd1, ACAd2/3, ACAd5, ACAd6a, ACAd6b, ACAv, ACAv1, ACAv2/3, ACAv5, ACAv6a, ACAv6b	195440	222641	316264	202145	341769	427783	234867	310025	0.100787	0.71246
15	2FA850	"Prelimbic area"	PL	PL, PL1, PL2, PL2/3, PL5, PL6a, PL6b	88351.2	94363.2	105829	87644.1	130173	116555	65383.8	92086.4	0.654319	0.930699
16	59B363	"Infralimbic area"	ILA	ILA, ILA1, ILA2, ILA2/3, ILA5, ILA6a, ILA6b	56950.5	59253.5	73052.3	57580.7	95874.5	102267	42581.2	73850.4	0.27201	0.784673
17	248A5E	"Orbital area"	ORB	ORB, ORB1, ORB2/3, ORB5, ORB6a, ORB6b, ORBl, ORBl1, ORBl2/3, ORBl5, ORBl6a, ORBl6b, ORBm, ORBm1, ORBm2, ORBm2/3, ORBm5, ORBm6a, ORBm6b, ORBv, ORBvl, ORBvl1, ORBvl2/3, ORBvl5, ORBvl6a, ORBvl6b	332767	443310	429374	376560	476539	429798	251639	342376	0.72688	1.05443
18	219866	"Agranular insular area"	AI	AI, AId, AId1, AId2/3, AId5, AId6a, AId6b, AIp, AIp1, AIp2/3, AIp5, AIp6a, AIp6b, AIv, AIv1, AIv2/3, AIv5, AIv6a, AIv6b	222681	336631	364918	264126	424866	424163	227473	350499	0.334047	0.832764
19	1AA698	"Retrosplenial area"	RSP	RSP, RSPagl, RSPagl1, RSPagl2/3, RSPagl5, RSPagl6a, RSPagl6b, VISmma, VISmma1, VISmma2/3, VISmma4, VISmma5, VISmma6a, VISmma6b, VISmmp, VISmmp1, VISmmp2/3, VISmmp4, VISmmp5, VISmmp6a, VISmmp6b, VISm, VISm1, VISm2/3, VISm4, VISm5, VISm6a, VISm6b, RSPd, RSPd1, RSPd2/3, RSPd4, RSPd5, RSPd6a, RSPd6b, RSPv, RSPv1, RSPv2, RSPv2/3, RSPv5, RSPv6a, RSPv6b	517201	587893	669108	599321	815492	774378	478772	653413	0.327132	0.87196
20	009FAC	"Posterior parietal association areas"	PTLp	PTLp, PTLp1, PTLp2/3, PTLp4, PTLp5, PTLp6a, PTLp6b, VISa, VISa1, VISa2/3, VISa4, VISa5, VISa6a, VISa6b, VISrl, VISrl1, VISrl2/3, VISrl4, VISrl5, VISrl6a, VISrl6b	47105.2	54889.6	65770.3	57454.4	78706.6	75167	55513.1	69205	0.0818304	0.808422
21	15B0B3	"Temporal association areas"	TEa	TEa, TEa1, TEa2/3, TEa4, TEa5, TEa6a, TEa6b	66293.1	102308	108759	100265	149097	145736	80403.7	126490	0.144018	0.752651
22	0E9684	"Perirhinal area"	PERI	PERI, PERI1, PERI2/3, PERI5, PERI6a, PERI6b	56322.5	71127.3	66178.4	56209.8	88671.4	98376.8	59731.5	74504	0.100704	0.777624
23	0D9F91	"Ectorhinal area"	ECT	ECT, ECT1, ECT2/3, ECT5, ECT6a, ECT6b	40923.7	62671.8	54716.8	51856.3	70722	77795	42716.9	67920	0.216618	0.81098
24	9AD2BD	"Olfactory areas"	OLF	OLF, MOB, MOBipl, MOBopl	50185.2	62097.8	74814.6	51999.9	82569.7	77082.4	61984.4	68250.2	0.131518	0.824796
26	9DF0D2	"Accessory olfactory bulb"	AOB	AOB, AOBgl, AOBmi	30436.6	34709.7	54680.1	55717.7	90056	42461.3	31523.5	31202.2	0.761021	0.899105
27	95E4C8	"Accessory olfactory bulb, granular layer"	AOBgr	AOBgr, NLOT, NLOT1-3, NLOT1, NLOT2, NLOT3	99606.7	144182	75676.6	100525	177795	69198.7	91658.5	101387	0.861682	0.954437
28	54BF94	"Anterior olfactory nucleus"	AON	AON, AONd, AONe, AONl, AONm, AONpv, AON1, AON2	21281.2	31283.1	27726.4	23107.1	37502	32320.4	19212.4	29664.4	0.424414	0.871091
29	62D09F	"Taenia tecta"	TT	TT, TTd, TTd1-4, TTd1, TTd2, TTd3, TTd4, TTv, TTv1-3, TTv1, TTv2, TTv3	42445.1	43616.8	47690.5	39491.5	62954.5	54368.9	34442.7	50610	0.285205	0.856049
30	A4DAA4	"Dorsal peduncular area"	DP	DP, DP1, DP2, DP2/3, DP5, DP6a	13593.1	15175.2	17931.1	14233.6	24159.7	25067.2	10830.2	18789	0.236524	0.772809
31	6ACBBA	"Piriform area"	PIR	PIR, PIR1-3, PIR1, PIR2, PIR3	21967.2	28367.6	31329.7	25080.4	36292.4	37316.7	23458	31668.7	0.193127	0.829178
32	61E7B7	"Cortical amygdalar area"	COA	COA, COAa, COAa1, COAa2, COAa3, COAp, COApl, COApl1-2, COApl1-3, COApl1, COApl2, COApl3, COApm, COApm1-2, COApm1-3, COApm1, COApm2, COApm3	33587.1	46340.5	55302	45724.5	55271.8	51486	34228.4	43672.3	0.890441	0.979939
33	59DAAB	"Piriform-amygdalar area"	PAA	PAA, PAA1-3, PAA1, PAA2, PAA3	14992.9	20832.1	23173.2	15109.7	23178	21432.5	15383.8	19262.1	0.645677	0.93504
34	A8ECD3	"Postpiriform transition area"	TR	TR, TR1-3, TR1, TR2, TR3	7363.9	8899.88	14322.8	10144.6	13562.3	17473.1	9207.41	12065.5	0.251001	0.778676
35	7ED04B	"Hippocampal formation"	HPF	HPF, HIP, CA, CA1, CA1slm, CA1so, CA1sr, CA2, CA2slm, CA2so, CA2sr, CA3, CA3slm, CA3slu, CA3so, CA3sr, DG, DG-mo, DG-po, DG-sgz, DGcr, DGcr-mo, DGcr-po, DGcr-sg, DGlb, DGlb-mo, DGlb-po, DGlb-sg, DGmb, DGmb-mo, DGmb-po, DGmb-sg, FC, IG	92588.3	112616	132524	109986	164026	169176	93807.9	113956	0.29484	0.827621
36	66A83D	"Field CA1, pyramidal layer"	CA1sp	CA1sp, CA2sp, CA3sp, DG-sg	10883.3	13392.6	16508.8	12150	19337.1	22617.5	10547.2	14660.9	0.266962	0.788156
37	32B825	"Retrohippocampal region"	RHP	RHP, ENT, ENTl, ENTl1, ENTl2, ENTl2/3, ENTl2a, ENTl2b, ENTl3, ENTl4, ENTl4/5, ENTl5, ENTl5/6, ENTl6a, ENTl6b, ENTm, ENTm1, ENTm2, ENTm2a, ENTm2b, ENTm3, ENTm4, ENTm5, ENTm5/6, ENTm6, ENTmv, ENTmv1, ENTmv2, ENTmv3, ENTmv4, ENTmv5/6	186556	211009	214655	191830	309243	337654	258534	284558	0.00187513	0.675679
38	72D569	"Parasubiculum"	PAR	PAR, PAR1, PAR2, PAR3	31795.7	35653.8	22927	28816.3	49261.5	56802.3	35659.9	36776.6	0.0421161	0.667746
39	48C83C	"Postsubiculum"	POST	POST, POST1, POST2, POST3	27223.5	31900.1	40309.4	30771.2	46498.3	53774.2	33543.4	43023.2	0.0597661	0.736287
40	59B947	"Presubiculum"	PRE	PRE, PRE1, PRE2, PRE3	28867.5	30274	33068.5	30097.1	50159.3	45047.7	32259.7	38061.3	0.0362384	0.738891
41	4FC244	"Subiculum"	SUB	SUB, SUBd, SUBd-m, SUBd-sr, SUBv, SUBv-m, SUBv-sr	20524.3	22331.2	32148.1	24758.2	39333.9	41981	27186	33021.8	0.0468762	0.704917
46	8ADA87	"Cortical subplate"	CTXsp	CTXsp, 6b, CLA	22863.9	32509.2	36238.8	25133.2	38462.1	50072.9	22132.5	39466.3	0.250222	0.777607
47	A0EE9D	"Endopiriform nucleus"	EP	EP, EPd, EPv	20656.2	31967.7	31820.1	23826.8	36129.8	38439.6	18542.9	30186.7	0.504087	0.878116
48	90EB8D	"Lateral amygdalar nucleus"	LA	LA	5210.18	9528.71	9103.04	7327.68	10562.2	14204.6	5030.24	7763.22	0.494138	0.829855
49	9DE79C	"Basolateral amygdalar nucleus"	BLA	BLA, BLAa, BLAp, BLAv	22557.2	37414.6	40809.8	30622.1	43006.7	50539.2	22734	31301.8	0.602594	0.89038
50	84EA81	"Basomedial amygdalar nucleus"	BMA	BMA, BMAa, BMAp	16828.4	27287.5	28130.7	23157.1	27643.5	29261.5	13573.5	21942.5	0.870531	1.03227
51	97EC93	"Posterior amygdalar nucleus"	PA	PA	8856.69	10986.9	17406.1	12336.4	16253.2	16233	9063.89	13936.5	0.574155	0.89366
52	98D6F9	"Cerebral nuclei"	CNU	CNU, STR, STRd, CP	28366.7	39123.3	42008.4	29665.3	41913	54948.3	31743.7	41619.2	0.232402	0.817531
53	80CDF8	"Striatum ventral region"	STRv	STRv, ACB, FS, OT, isl, islm, OT1-3, OT1, OT2, OT3, LSS	55262.6	72835.1	89521.3	54185.6	79406.4	102664	63688.1	84169.6	0.256639	0.823829
54	90CBED	"Lateral septal complex"	LSX	LSX, LS, LSc, LSr, LSv, SF, SH	36455.6	38690.4	56130.9	37351.2	66166.8	91203.6	47779.9	48228.4	0.108555	0.665518
55	80C0E2	"Striatum-like amygdalar nuclei"	sAMY	sAMY, AAA, BA, CEA, CEAc, CEAl, CEAm, IA, MEA, MEAad, MEAav, MEApd, MEApd-a, MEApd-b, MEApd-c, MEApv	105142	154979	111620	118477	162897	111527	85968.3	140440	0.899525	0.978809
56	8599CC	"Pallidum"	PAL	PAL, PALd, GPe, GPi	39829.6	58227.6	48219.5	37926.4	49730.4	49720.3	35065.7	39963.1	0.695004	1.05573
57	A2B1D8	"Pallidum, ventral region"	PALv	PALv, SI, MA	56856.4	81889.3	87144.7	31804	37835.2	40967	50192.3	66604.3	0.318362	1.31746
58	96A7D3	"Pallidum, medial region"	PALm	PALm, MSC, MS, NDB, TRS	59085.9	66232.2	86534.7	55114.7	80564.5	97259.4	69955.9	101453	0.0886443	0.764439
59	B3C0DF	"Pallidum, caudal region"	PALc	PALc, BST, BSTa, BSTal, BSTam, BSTdm, BSTfu, BSTju, BSTmg, BSTov, BSTrh, BSTv, BSTp, BSTd, BSTpr, BSTif, BSTtr, BSTse, BAC	20615.6	14781.8	23599.1	15205.7	29516.1	44252.7	37482.6	37839.7	0.00231453	0.497697
60	FF7080	"Brain stem"	BS	BS, IB, TH	17881.4	21875.7	25109.2	17746.4	28226.9	29063.7	16855	22068.7	0.351052	0.858632
61	FF8084	"Thalamus, sensory-motor cortex related"	DORsm	DORsm, VENT, VAL, VM, VP, VPL, VPLpc, VPM, VPMpc, PoT, SPF, SPFm, SPFp, SPA, PP, GENd, MG, MGd, MGv, MGm, LGd, LGd-sh, LGd-co, LGd-ip	316389	416669	408058	351267	587680	577364	300145	413200	0.235372	0.794501
62	FF909F	"Thalamus, polymodal association cortex related"	DORpm	DORpm, LAT, LP, PO, POL, SGN, Eth, REth, ATN, AV, AM, AMd, AMv, AD, IAM, IAD, LD, MED, IMD, MD, MDc, MDl, MDm, SMT, PR, MTN, PVT, PT, RE, Xi, ILM, RH, CM, PCN, CL, PF, PIL, RT, GENv, IGL, IntG, LGv, LGvl, LGvm, SubG, EPI, MH, LH, PIN	710596	1.01544e+06	857490	690202	997291	1.0312e+06	720476	900008	0.396494	0.897165
63	E64438	"Hypothalamus"	HY	HY	15708	23221.9	18896.8	16381.5	25877.5	23403.2	14463.1	21686.3	0.383693	0.868643
64	FF5D50	"Periventricular zone"	PVZ	PVZ, SO, ASO, NC, PVH, PVHm, PVHam, PVHmm, PVHpm, PVHpml, PVHpmm, PVHp, PVHap, PVHmpd, PVHpv, PVa, PVi, ARH	86350.8	185551	100117	94836.8	142054	127709	93689.3	119230	0.880632	0.967213
65	FF5547	"Periventricular region"	PVR	PVR, ADP, AHA, AVP, AVPV, DMH, DMHa, DMHp, DMHv, MEPO, MPO, OV, PD, PS, PSCH, PVp, PVpo, SBPV, SCH, SFO, VMPO, VLPO	168981	237914	249819	183363	266172	312860	260244	282832	0.0225955	0.74866
66	FF4C3E	"Hypothalamic medial zone"	MEZ	MEZ, AHN, AHNa, AHNc, AHNd, AHNp, MBO, LM, MM, MMme, MMl, MMm, MMp, MMd, SUM, SUMl, SUMm, TM, TMd, TMv, MPN, MPNc, MPNl, MPNm, PMd, PMv, PVHd, PVHdp, PVHf, PVHlp, PVHmpv, VMH, VMHa, VMHc, VMHdm, VMHvl, PH	242909	311851	320671	257040	374159	371488	237109	334267	0.264277	0.859872
67	F2483B	"Hypothalamic lateral zone"	LZ	LZ, LHA, LPO, PST, PSTN, PeF, RCH, STN, TU, ZI, A13, FF, ME	208670	256502	248456	220635	319540	295776	161786	238694	0.600352	0.919734
68	FF64FF	"Midbrain"	MB	MB	20435.6	23196.9	27281.7	19748.8	30096.7	37150.1	20652.5	27102.4	0.162933	0.788363
69	FF7AFF	"Midbrain, sensory related"	MBsen	MBsen, SCs, SCop, SCsg, SCzo, IC, ICc, ICd, ICe, NB, SAG, PBG, MEV, SCO	347613	425504	413547	356388	541282	616343	324293	551938	0.11491	0.758683
70	FF90FF	"Midbrain, motor related"	MBmot	MBmot, SNr, VTA, PN, RR, MRN, MRNm, MRNmg, MRNp, SCm, SCdg, SCdw, SCiw, SCig, SCig-a, SCig-b, SCig-c, PAG, PRC, INC, ND, Su3, PRT, APN, MPT, NOT, NPC, OP, PPT, RPF, InCo, CUN, RN, III, MA3, EW, IV, Pa4, VTN, AT, LT, DT, MT, SNl, MBsta	603679	675517	938886	690721	964385	1.17418e+06	562307	1.0239e+06	0.221885	0.780935
71	FFA6FF	"Substantia nigra, compact part"	SNc	SNc, PPN, RAmb, IF, IPN, IPR, IPC, IPA, IPL, IPI, IPDM, IPDL, IPRL, RL, CLI, DR	146183	170205	193806	121936	168224	237750	146064	196761	0.289641	0.844191
72	FF9B88	"Hindbrain"	HB	HB, P	13346.3	17792.9	7752.25	11041.8	14228.4	9679.46	15296.8	19917.9	0.469657	0.844573
73	FFAE6F	"Pons, sensory related"	P-sen	P-sen, NLL, NLLd, NLLh, NLLv, PSV, PB, KF, PBl, PBlc, PBld, PBle, PBls, PBlv, PBm, PBme, PBmm, PBmv, SOC, POR, SOCm, SOCl	180199	162319	27679.1	100357	209433	90480.9	234010	295963	0.154597	0.56701
74	FFBA86	"Pons, motor related"	P-mot	P-mot, B, DTN, LTN, PDTg, PCG, PG, PRNc, PRNv, SG, SSN, SUT, TRN, V, P5, Acs5, PC5, I5	198245	240306	123968	179770	184873	127161	222992	346047	0.53118	0.842483
75	FFC395	"Pons, behavioral state related"	P-sat	P-sat, CS, CSl, CSm, LC, LDT, NI, PRNr, RPO, SLC, SLD	130438	161991	126936	173528	138031	105222	157219	278411	0.605995	0.873336
76	FF9BCD	"Medulla"	MY	MY	11979.6	13827.4	13810.8	11763.1	13144.2	14027.7	11980.3	16494.8	0.374312	0.923338
77	FFA5D2	"Medulla, sensory related"	MY-sen	MY-sen, AP, CN, CNlam, CNspg, DCO, VCO, DCN, CU, GR, ECU, NTB, NTS, NTSce, NTSco, NTSge, NTSl, NTSm, SPVC, SPVI, SPVO, SPVOcdm, SPVOmdmd, SPVOmdmv, SPVOrdm, SPVOvl, Pa5, z	407289	387075	194766	180194	425998	421380	355535	557738	0.0929385	0.664143
78	FFB3D9	"Medulla, motor related"	MY-mot	MY-mot, VI, ACVI, VII, ACVII, EV, AMB, AMBd, AMBv, DMX, ECO, GRN, ICB, IO, IRN, ISN, LIN, LRN, LRNm, LRNp, MARN, MDRN, MDRNd, MDRNv, PARN, PAS, PGRN, PGRNd, PGRNl, PHY, NIS, NR, PRP, PMR, PPY, PPYd, PPYs, VNC, LAV, MV, SPIV, SUV, x, XII, y, INV	724702	720168	547740	762743	752405	785611	658152	1.16383e+06	0.258713	0.820045
79	FFC6E2	"Medulla, behavioral state related"	MY-sat	MY-sat, RM, RPA, RO	26601.2	47029.6	18959.8	31843.7	42155.4	36791.8	33092.6	58523.5	0.20749	0.72955
80	F0F080	"Cerebellum"	CB	CB, CBX, CBN	19109.8	22069.3	14110.9	20991.1	28316.1	24132.5	20208.3	25339.8	0.0672382	0.778403
81	FFFC91	"Cerebellar cortex, molecular layer"	CBXmo	CBXmo, CBXpu, VERM, LING, LINGmo, LINGpu, CENT, CENT2, CENT2mo, CENT2pu, CENT3, CENT3mo, CENT3pu, CUL, CUL4, CUL4mo, CUL4pu, CUL5, CUL5mo, CUL5pu, CUL4, 5, CUL4, 5mo, CUL4, 5pu, DEC, DECmo, DECpu, FOTU, FOTUmo, FOTUpu, PYR, PYRmo, PYRpu, UVU, UVUmo, UVUpu, NOD, NODmo, NODpu, HEM, SIM, SIMmo, SIMpu, AN, ANcr1, ANcr1mo, ANcr1pu, ANcr2, ANcr2mo, ANcr2pu, PRM, PRMmo, PRMpu, COPY, COPYmo, COPYpu, PFL,…	502913	639438	579373	633319	788059	792302	526266	738383	0.132421	0.827781
83	FFFDBC	"Fastigial nucleus"	FN	FN, IP, DN, VeCB	149608	161496	127237	183864	181732	240381	156193	233895	0.0905455	0.766074
84	CCCCCC	"fiber tracts"	fiber tracts	fiber tracts, cm, tn, von, In, onl, lotg, lot, lotd, aolt, aco, IIn, aot, bsc, csc, och, opt, ttp, IIIn, mlf, pc, IVn, IVd, VIn, Vn, moV, sV, mtV, sptV, VIIn, iVIIn, gVIIn, VIIIn, cvb, vVIIIn, cVIIIn, tb, ias, das, ll, cic, bic, IXn, Xn, ts, XIn, XIIn, vrt, drt, cett, dl, dcm, vc, fpr, dc, cuf, grf, iaf, ml, sst, sttl, sttv, scrt, sop, srp, svp, stp, shp, step, hht, cbf, cbc, cbp, scp, dscp, sct,…	1.04162e+06	1.24105e+06	1.54428e+06	987917	1.33575e+06	1.49735e+06	1.08351e+06	1.25684e+06	0.578016	0.930686
85	AAAAAA	"ventricular systems"	VS	VS, VL, RC, SEZ, chpl, chfl, IVF, V3, AQ, V4, V4r, c, grv, grv of CTX, eg, hf, rf, ri, grv of CBX, pce, pcf, pri, psf, ppf, sec, plf, nf, sif, icf, apf, ipf, pms, pfs, IPF	172093	125652	157983	96150.9	129183	114909	110019	150232	0.559454	1.09425

## Sheet: LenIntLarge
	Colour code	Group Name	Group Acronym	Grouped Acronyms	iECKO1	iECKO2	iECKO3	iECKO4	Ctrl1	Ctrl2	Ctrl3	Ctrl4	t-test	FC
7	268F45	"Frontal pole, cerebral cortex"	FRP	FRP, FRP1, FRP2/3, FRP5, FRP6a, FRP6b	77.2036	80.2109	85.8518	124.953	120.698	67.2087	157.622	130.499	0.265807	0.773525
8	1F9D5A	"Somatomotor areas"	MO	MO, MO1, MO2/3, MO5, MO6a, MO6b, MOp, MOp1, MOp2/3, MOp5, MOp6a, MOp6b, MOs, MOs1, MOs2/3, MOs5, MOs6a, MOs6b	507.61	264.272	276.418	620.317	232.584	250.459	598.384	262.984	0.537905	1.24115
9	188064	"Somatosensory areas"	SS	SS, SS1, SS2/3, SS4, SS5, SS6a, SS6b, SSp, SSp1, SSp2/3, SSp4, SSp5, SSp6a, SSp6b, SSp-n, SSp-n1, SSp-n2/3, SSp-n4, SSp-n5, SSp-n6a, SSp-n6b, SSp-bfd, SSp-bfd1, SSp-bfd2/3, SSp-bfd4, SSp-bfd5, SSp-bfd6a, SSp-bfd6b, VISrll, VISrll1, VISrll2/3, VISrll4, VISrll5, VISrll6a, VISrll6b, SSp-ll, SSp-ll1, SSp-ll2/3, SSp-ll4, SSp-ll5, SSp-ll6a, SSp-ll6b, SSp-m, SSp-m1, SSp-m2/3, SSp-m4, SSp-m5, SSp-m6a, SS…	2380.34	1231.8	1115.1	2597.47	1102.32	1468.72	2439.93	1293.47	0.617827	1.16183
10	009C75	"Gustatory areas"	GU	GU, GU1, GU2/3, GU4, GU5, GU6a, GU6b	293.258	150.512	180.757	304.796	150.832	158.863	295.728	159.914	0.463411	1.21426
11	11AD83	"Visceral area"	VISC	VISC, VISC1, VISC2/3, VISC4, VISC5, VISC6a, VISC6b	284.653	167.841	191.388	261.522	188.328	267.587	349.557	208.805	0.572398	0.892659
12	019399	"Auditory areas"	AUD	AUD, AUDd, AUDd1, AUDd2/3, AUDd4, AUDd5, AUDd6a, AUDd6b, VISlla, VISlla1, VISlla2/3, VISlla4, VISlla5, VISlla6a, VISlla6b, AUDp, AUDp1, AUDp2/3, AUDp4, AUDp5, AUDp6a, AUDp6b, AUDpo, AUDpo1, AUDpo2/3, AUDpo4, AUDpo5, AUDpo6a, AUDpo6b, AUDv, AUDv1, AUDv2/3, AUDv4, AUDv5, AUDv6a, AUDv6b	1202.03	581.419	595.957	951.571	600.367	625.333	1482.55	706.87	0.937836	0.975362
13	08858C	"Visual areas"	VIS	VIS, VIS1, VIS2/3, VIS4, VIS5, VIS6a, VIS6b, VISal, VISal1, VISal2/3, VISal4, VISal5, VISal6a, VISal6b, VISam, VISam1, VISam2/3, VISam4, VISam5, VISam6a, VISam6b, VISl, VISl1, VISl2/3, VISl4, VISl5, VISl6a, VISl6b, VISp, VISp1, VISp2/3, VISp4, VISp5, VISp6a, VISp6b, VISpl, VISpl1, VISpl2/3, VISpl4, VISpl5, VISpl6a, VISpl6b, VISpm, VISpm1, VISpm2/3, VISpm4, VISpm5, VISpm6a, VISpm6b, VISli, VISli1,…	1902.59	930.745	892.605	1751.71	907.851	1149.39	2216.32	1138.87	0.968483	1.01205
14	40A666	"Anterior cingulate area"	ACA	ACA, ACA1, ACA2/3, ACA5, ACA6a, ACA6b, ACAd, ACAd1, ACAd2/3, ACAd5, ACAd6a, ACAd6b, ACAv, ACAv1, ACAv2/3, ACAv5, ACAv6a, ACAv6b	466.339	288.312	212.539	510.865	212.645	205.881	522.353	232.377	0.493158	1.25979
15	2FA850	"Prelimbic area"	PL	PL, PL1, PL2, PL2/3, PL5, PL6a, PL6b	134.539	131.575	73.9567	188.134	86.032	90.6512	302.085	110.522	0.797259	0.89634
16	59B363	"Infralimbic area"	ILA	ILA, ILA1, ILA2, ILA2/3, ILA5, ILA6a, ILA6b	120.729	98.0968	46.1702	134.573	85.808	57.6931	351.788	107.946	0.497359	0.662376
17	248A5E	"Orbital area"	ORB	ORB, ORB1, ORB2/3, ORB5, ORB6a, ORB6b, ORBl, ORBl1, ORBl2/3, ORBl5, ORBl6a, ORBl6b, ORBm, ORBm1, ORBm2, ORBm2/3, ORBm5, ORBm6a, ORBm6b, ORBv, ORBvl, ORBvl1, ORBvl2/3, ORBvl5, ORBvl6a, ORBvl6b	563.152	468.038	353.169	474.388	345.975	352.57	1273.71	430.224	0.574878	0.773679
18	219866	"Agranular insular area"	AI	AI, AId, AId1, AId2/3, AId5, AId6a, AId6b, AIp, AIp1, AIp2/3, AIp5, AIp6a, AIp6b, AIv, AIv1, AIv2/3, AIv5, AIv6a, AIv6b	622	397.671	372.69	588.118	391.478	403.635	866.631	435.421	0.831405	0.944359
19	1AA698	"Retrosplenial area"	RSP	RSP, RSPagl, RSPagl1, RSPagl2/3, RSPagl5, RSPagl6a, RSPagl6b, VISmma, VISmma1, VISmma2/3, VISmma4, VISmma5, VISmma6a, VISmma6b, VISmmp, VISmmp1, VISmmp2/3, VISmmp4, VISmmp5, VISmmp6a, VISmmp6b, VISm, VISm1, VISm2/3, VISm4, VISm5, VISm6a, VISm6b, RSPd, RSPd1, RSPd2/3, RSPd4, RSPd5, RSPd6a, RSPd6b, RSPv, RSPv1, RSPv2, RSPv2/3, RSPv5, RSPv6a, RSPv6b	748.087	413.336	328.132	849.206	408.621	467.61	926.165	469.491	0.926786	1.02943
20	009FAC	"Posterior parietal association areas"	PTLp	PTLp, PTLp1, PTLp2/3, PTLp4, PTLp5, PTLp6a, PTLp6b, VISa, VISa1, VISa2/3, VISa4, VISa5, VISa6a, VISa6b, VISrl, VISrl1, VISrl2/3, VISrl4, VISrl5, VISrl6a, VISrl6b	112.756	58.0448	59.3399	103.441	47.8742	72.978	138.514	75.4515	0.990182	0.99631
21	15B0B3	"Temporal association areas"	TEa	TEa, TEa1, TEa2/3, TEa4, TEa5, TEa6a, TEa6b	277.867	132.036	152.711	267.687	160.944	170.923	366.486	167.052	0.893488	0.959436
22	0E9684	"Perirhinal area"	PERI	PERI, PERI1, PERI2/3, PERI5, PERI6a, PERI6b	188.251	135.588	88.8218	147.652	144.073	101.972	279.458	139.514	0.573214	0.842552
23	0D9F91	"Ectorhinal area"	ECT	ECT, ECT1, ECT2/3, ECT5, ECT6a, ECT6b	165.026	120.022	138.815	172.381	173.389	139.925	256.297	132.461	0.423597	0.849264
24	9AD2BD	"Olfactory areas"	OLF	OLF, MOB, MOBipl, MOBopl	113.173	66.0265	46.8478	113.542	54.8259	60.1242	129.844	62.667	0.754098	1.10449
26	9DF0D2	"Accessory olfactory bulb"	AOB	AOB, AOBgl, AOBmi	134.165	93.0644	43.9575	154.913	67.0015	210.023	128.747	91.7638	0.668598	0.85642
27	95E4C8	"Accessory olfactory bulb, granular layer"	AOBgr	AOBgr, NLOT, NLOT1-3, NLOT1, NLOT2, NLOT3	104.95	144.628	112.128	235.687	47.9293	181.297	176.238	114.315	0.670376	1.14932
28	54BF94	"Anterior olfactory nucleus"	AON	AON, AONd, AONe, AONl, AONm, AONpv, AON1, AON2	26.5326	16.5312	10.6346	17.7875	10.2892	11.7682	59.2339	15.3878	0.623783	0.739415
29	62D09F	"Taenia tecta"	TT	TT, TTd, TTd1-4, TTd1, TTd2, TTd3, TTd4, TTv, TTv1-3, TTv1, TTv2, TTv3	48.6617	54.4159	45.3948	62.6071	50.3511	69.8627	145.279	50.8183	0.293283	0.667316
30	A4DAA4	"Dorsal peduncular area"	DP	DP, DP1, DP2, DP2/3, DP5, DP6a	22.244	15.5195	7.51661	16.1617	16.1417	15.5269	69.9976	15.4459	0.355559	0.524642
31	6ACBBA	"Piriform area"	PIR	PIR, PIR1-3, PIR1, PIR2, PIR3	33.0306	18.601	17.5751	31.6666	12.6068	14.8262	44.0586	18.7721	0.761999	1.11754
32	61E7B7	"Cortical amygdalar area"	COA	COA, COAa, COAa1, COAa2, COAa3, COAp, COApl, COApl1-2, COApl1-3, COApl1, COApl2, COApl3, COApm, COApm1-2, COApm1-3, COApm1, COApm2, COApm3	93.094	53.3787	54.7498	103.543	42.9084	45.206	126.559	71.4446	0.848478	1.06517
33	59DAAB	"Piriform-amygdalar area"	PAA	PAA, PAA1-3, PAA1, PAA2, PAA3	28.4611	13.8981	14.4859	26.2524	11.53	11.4815	36.8276	18.9892	0.885358	1.05416
34	A8ECD3	"Postpiriform transition area"	TR	TR, TR1-3, TR1, TR2, TR3	37.2047	18.9533	17.9697	30.5202	23.8046	20.1164	51.107	34.4389	0.48605	0.808298
35	7ED04B	"Hippocampal formation"	HPF	HPF, HIP, CA, CA1, CA1slm, CA1so, CA1sr, CA2, CA2slm, CA2so, CA2sr, CA3, CA3slm, CA3slu, CA3so, CA3sr, DG, DG-mo, DG-po, DG-sgz, DGcr, DGcr-mo, DGcr-po, DGcr-sg, DGlb, DGlb-mo, DGlb-po, DGlb-sg, DGmb, DGmb-mo, DGmb-po, DGmb-sg, FC, IG	323.103	137.612	166.629	270.181	127.41	213.053	374.389	228.613	0.869964	0.951307
36	66A83D	"Field CA1, pyramidal layer"	CA1sp	CA1sp, CA2sp, CA3sp, DG-sg	32.5642	15.1114	9.67577	22.1406	5.7836	11.6866	34.3841	12.7354	0.657114	1.23072
37	32B825	"Retrohippocampal region"	RHP	RHP, ENT, ENTl, ENTl1, ENTl2, ENTl2/3, ENTl2a, ENTl2b, ENTl3, ENTl4, ENTl4/5, ENTl5, ENTl5/6, ENTl6a, ENTl6b, ENTm, ENTm1, ENTm2, ENTm2a, ENTm2b, ENTm3, ENTm4, ENTm5, ENTm5/6, ENTm6, ENTmv, ENTmv1, ENTmv2, ENTmv3, ENTmv4, ENTmv5/6	441.511	261.115	212.146	487.34	292.085	231.899	489.821	265.828	0.741777	1.09571
38	72D569	"Parasubiculum"	PAR	PAR, PAR1, PAR2, PAR3	48.4834	40.5014	12.6158	64.4372	30.5606	36.3564	40.9167	35.7639	0.62965	1.15627
39	48C83C	"Postsubiculum"	POST	POST, POST1, POST2, POST3	96.4302	73.2532	35.9559	95.0832	62.0387	74.5916	96.9889	65.4247	0.980121	1.00561
40	59B947	"Presubiculum"	PRE	PRE, PRE1, PRE2, PRE3	91.777	70.8484	54.1237	90.7489	65.0764	89.4984	96.7443	82.0632	0.586362	0.922358
41	4FC244	"Subiculum"	SUB	SUB, SUBd, SUBd-m, SUBd-sr, SUBv, SUBv-m, SUBv-sr	71.1192	37.3891	27.5702	51.5674	26.2145	31.1061	58.2599	45.1913	0.593086	1.16716
46	8ADA87	"Cortical subplate"	CTXsp	CTXsp, 6b, CLA	71.7306	42.6008	45.813	77.4023	47.7392	41.2296	97.3301	35.5901	0.822635	1.07056
47	A0EE9D	"Endopiriform nucleus"	EP	EP, EPd, EPv	63.3225	41.8728	29.1195	57.4506	29.9956	24.1645	82.6528	46.4801	0.894152	1.04622
48	90EB8D	"Lateral amygdalar nucleus"	LA	LA	29.4399	13.9741	11.3439	22.326	14.1555	15.0596	47.0726	14.0924	0.728647	0.852886
49	9DE79C	"Basolateral amygdalar nucleus"	BLA	BLA, BLAa, BLAp, BLAv	123.098	43.2074	39.6961	71.8551	37.8999	30.8772	151.468	50.8502	0.962136	1.02494
50	84EA81	"Basomedial amygdalar nucleus"	BMA	BMA, BMAa, BMAp	72.6858	34.4638	27.1059	48.3964	24.4558	16.7136	97.2686	41.9179	0.978837	1.01273
51	97EC93	"Posterior amygdalar nucleus"	PA	PA	36.264	18.4889	12.4306	22.3532	18.8116	7.52822	47.0397	21.0949	0.903514	0.947734
52	98D6F9	"Cerebral nuclei"	CNU	CNU, STR, STRd, CP	81.455	46.8251	37.0576	76.3077	31.6299	36.1186	87.4246	42.581	0.53921	1.22195
53	80CDF8	"Striatum ventral region"	STRv	STRv, ACB, FS, OT, isl, islm, OT1-3, OT1, OT2, OT3, LSS	87.7042	45.5097	26.4236	88.0834	31.359	24.9267	112.172	37.0613	0.69485	1.20534
54	90CBED	"Lateral septal complex"	LSX	LSX, LS, LSc, LSr, LSv, SF, SH	137.131	66.3885	45.1185	123.331	41.9674	22.9629	146.171	57.9499	0.49117	1.38252
55	80C0E2	"Striatum-like amygdalar nuclei"	sAMY	sAMY, AAA, BA, CEA, CEAc, CEAl, CEAm, IA, MEA, MEAad, MEAav, MEApd, MEApd-a, MEApd-b, MEApd-c, MEApv	190.309	189.415	132.014	280.457	93.2252	155.085	347.385	189.459	0.978357	1.00897
56	8599CC	"Pallidum"	PAL	PAL, PALd, GPe, GPi	80.3425	49.3263	35.3738	91.5243	26.0761	37.9452	130.993	51.0898	0.926222	1.04251
57	A2B1D8	"Pallidum, ventral region"	PALv	PALv, SI, MA	74.9933	29.9351	19.7601	61.9043	18.5467	8.70893	72.5457	22.0972	0.435335	1.53072
58	96A7D3	"Pallidum, medial region"	PALm	PALm, MSC, MS, NDB, TRS	127.308	85.6577	112.364	112.28	53.78	56.7799	126.134	69.7145	0.134449	1.42819
59	B3C0DF	"Pallidum, caudal region"	PALc	PALc, BST, BSTa, BSTal, BSTam, BSTdm, BSTfu, BSTju, BSTmg, BSTov, BSTrh, BSTv, BSTp, BSTd, BSTpr, BSTif, BSTtr, BSTse, BAC	72.1684	47.0964	28.8293	101.491	13.3898	10.5975	59.9782	21.4906	0.11389	2.36672
60	FF7080	"Brain stem"	BS	BS, IB, TH	31.4741	18.3213	10.8633	23.4536	8.51715	11.8305	42.5012	14.899	0.864334	1.08186
61	FF8084	"Thalamus, sensory-motor cortex related"	DORsm	DORsm, VENT, VAL, VM, VP, VPL, VPLpc, VPM, VPMpc, PoT, SPF, SPFm, SPFp, SPA, PP, GENd, MG, MGd, MGv, MGm, LGd, LGd-sh, LGd-co, LGd-ip	485.686	220.882	250.863	367.784	132.134	153.776	665.687	247.389	0.827218	1.10528
62	FF909F	"Thalamus, polymodal association cortex related"	DORpm	DORpm, LAT, LP, PO, POL, SGN, Eth, REth, ATN, AV, AM, AMd, AMv, AD, IAM, IAD, LD, MED, IMD, MD, MDc, MDl, MDm, SMT, PR, MTN, PVT, PT, RE, Xi, ILM, RH, CM, PCN, CL, PF, PIL, RT, GENv, IGL, IntG, LGv, LGvl, LGvm, SubG, EPI, MH, LH, PIN	984.676	503.201	354.489	692.908	286.222	444.628	1122.13	624.971	0.951623	1.02313
63	E64438	"Hypothalamus"	HY	HY	23.0267	16.6049	17.4615	22.046	9.27538	7.95835	32.4942	17.7631	0.637342	1.17259
64	FF5D50	"Periventricular zone"	PVZ	PVZ, SO, ASO, NC, PVH, PVHm, PVHam, PVHmm, PVHpm, PVHpml, PVHpmm, PVHp, PVHap, PVHmpd, PVHpv, PVa, PVi, ARH	91.1711	63.9666	164.866	113.473	58.2393	72.7538	139.142	122.547	0.735938	1.10389
65	FF5547	"Periventricular region"	PVR	PVR, ADP, AHA, AVP, AVPV, DMH, DMHa, DMHp, DMHv, MEPO, MPO, OV, PD, PS, PSCH, PVp, PVpo, SBPV, SCH, SFO, VMPO, VLPO	576.378	473.197	422.026	623.755	618.822	262.204	411.119	315.004	0.229431	1.30377
66	FF4C3E	"Hypothalamic medial zone"	MEZ	MEZ, AHN, AHNa, AHNc, AHNd, AHNp, MBO, LM, MM, MMme, MMl, MMm, MMp, MMd, SUM, SUMl, SUMm, TM, TMd, TMv, MPN, MPNc, MPNl, MPNm, PMd, PMv, PVHd, PVHdp, PVHf, PVHlp, PVHmpv, VMH, VMHa, VMHc, VMHdm, VMHvl, PH	267.372	302.621	179.227	290.558	208.49	137.689	365.202	190.635	0.563284	1.15273
67	F2483B	"Hypothalamic lateral zone"	LZ	LZ, LHA, LPO, PST, PSTN, PeF, RCH, STN, TU, ZI, A13, FF, ME	273.647	189.634	190.547	236.747	174.734	90.7077	357.086	208.632	0.810159	1.07148
68	FF64FF	"Midbrain"	MB	MB	45.8976	31.8468	31.4847	44.6142	23.5319	23.3059	48.7454	27.7814	0.331953	1.24706
69	FF7AFF	"Midbrain, sensory related"	MBsen	MBsen, SCs, SCop, SCsg, SCzo, IC, ICc, ICd, ICe, NB, SAG, PBG, MEV, SCO	588.318	321.582	357.652	534.032	164.857	167.592	471.856	251.944	0.104073	1.70564
70	FF90FF	"Midbrain, motor related"	MBmot	MBmot, SNr, VTA, PN, RR, MRN, MRNm, MRNmg, MRNp, SCm, SCdg, SCdw, SCiw, SCig, SCig-a, SCig-b, SCig-c, PAG, PRC, INC, ND, Su3, PRT, APN, MPT, NOT, NPC, OP, PPT, RPF, InCo, CUN, RN, III, MA3, EW, IV, Pa4, VTN, AT, LT, DT, MT, SNl, MBsta	1197.64	699.238	633.046	1124.26	308.778	363.223	1276.32	530.641	0.312246	1.47408
71	FFA6FF	"Substantia nigra, compact part"	SNc	SNc, PPN, RAmb, IF, IPN, IPR, IPC, IPA, IPL, IPI, IPDM, IPDL, IPRL, RL, CLI, DR	310.569	209.972	268.028	338.388	159.466	160.493	372.416	198.945	0.348189	1.26437
72	FF9B88	"Hindbrain"	HB	HB, P	20.7047	22.0369	18.9683	20.7973	14.44	16.1353	34.6202	21.0453	0.846443	0.956706
73	FFAE6F	"Pons, sensory related"	P-sen	P-sen, NLL, NLLd, NLLh, NLLv, PSV, PB, KF, PBl, PBlc, PBld, PBle, PBls, PBlv, PBm, PBme, PBmm, PBmv, SOC, POR, SOCm, SOCl	166.121	175.023	191.469	213.307	95.5666	163.608	279.594	150.569	0.735955	1.08208
74	FFBA86	"Pons, motor related"	P-mot	P-mot, B, DTN, LTN, PDTg, PCG, PG, PRNc, PRNv, SG, SSN, SUT, TRN, V, P5, Acs5, PC5, I5	260.285	193.127	117.184	162.276	39.8641	89.741	406.801	155.621	0.910215	1.05902
75	FFC395	"Pons, behavioral state related"	P-sat	P-sat, CS, CSl, CSm, LC, LDT, NI, PRNr, RPO, SLC, SLD	253.71	126.344	27.7492	166.191	129.867	58.4959	395.585	257.942	0.474408	0.681793
76	FF9BCD	"Medulla"	MY	MY	17.6924	28.5495	39.0177	33.4984	21.3144	18.7466	33.1612	23.1805	0.350678	1.2319
77	FFA5D2	"Medulla, sensory related"	MY-sen	MY-sen, AP, CN, CNlam, CNspg, DCO, VCO, DCN, CU, GR, ECU, NTB, NTS, NTSce, NTSco, NTSge, NTSl, NTSm, SPVC, SPVI, SPVO, SPVOcdm, SPVOmdmd, SPVOmdmv, SPVOrdm, SPVOvl, Pa5, z	326.358	292.054	743.478	874.817	166.918	299.43	547.45	303.777	0.217982	1.69759
78	FFB3D9	"Medulla, motor related"	MY-mot	MY-mot, VI, ACVI, VII, ACVII, EV, AMB, AMBd, AMBv, DMX, ECO, GRN, ICB, IO, IRN, ISN, LIN, LRN, LRNm, LRNp, MARN, MDRN, MDRNd, MDRNv, PARN, PAS, PGRN, PGRNd, PGRNl, PHY, NIS, NR, PRP, PMR, PPY, PPYd, PPYs, VNC, LAV, MV, SPIV, SUV, x, XII, y, INV	773.926	505.418	1296.42	1015.41	569.231	341.836	1323.22	484.619	0.461049	1.32082
79	FFC6E2	"Medulla, behavioral state related"	MY-sat	MY-sat, RM, RPA, RO	152.069	56.5014	383.07	77.9747	239.998	122.734	289.927	164.008	0.675625	0.819938
80	F0F080	"Cerebellum"	CB	CB, CBX, CBN	60.949	55.4482	59.8565	59.852	75.6965	52.3781	82.555	60.9544	0.250133	0.869365
81	FFFC91	"Cerebellar cortex, molecular layer"	CBXmo	CBXmo, CBXpu, VERM, LING, LINGmo, LINGpu, CENT, CENT2, CENT2mo, CENT2pu, CENT3, CENT3mo, CENT3pu, CUL, CUL4, CUL4mo, CUL4pu, CUL5, CUL5mo, CUL5pu, CUL4, 5, CUL4, 5mo, CUL4, 5pu, DEC, DECmo, DECpu, FOTU, FOTUmo, FOTUpu, PYR, PYRmo, PYRpu, UVU, UVUmo, UVUpu, NOD, NODmo, NODpu, HEM, SIM, SIMmo, SIMpu, AN, ANcr1, ANcr1mo, ANcr1pu, ANcr2, ANcr2mo, ANcr2pu, PRM, PRMmo, PRMpu, COPY, COPYmo, COPYpu, PFL,…	794.081	883.634	750.635	814.956	816.143	944.089	1666.36	638.36	0.400955	0.797871
83	FFFDBC	"Fastigial nucleus"	FN	FN, IP, DN, VeCB	158.073	227.49	93.7279	74.3431	202.724	97.5638	268.85	75.8596	0.702795	0.858351
84	CCCCCC	"fiber tracts"	fiber tracts	fiber tracts, cm, tn, von, In, onl, lotg, lot, lotd, aolt, aco, IIn, aot, bsc, csc, och, opt, ttp, IIIn, mlf, pc, IVn, IVd, VIn, Vn, moV, sV, mtV, sptV, VIIn, iVIIn, gVIIn, VIIIn, cvb, vVIIIn, cVIIIn, tb, ias, das, ll, cic, bic, IXn, Xn, ts, XIn, XIIn, vrt, drt, cett, dl, dcm, vc, fpr, dc, cuf, grf, iaf, ml, sst, sttl, sttv, scrt, sop, srp, svp, stp, shp, step, hht, cbf, cbc, cbp, scp, dscp, sct,…	2162.72	1634.37	1772.34	2369.32	1353.39	1541.05	3127.44	1475.85	0.815686	1.05882
85	AAAAAA	"ventricular systems"	VS	VS, VL, RC, SEZ, chpl, chfl, IVF, V3, AQ, V4, V4r, c, grv, grv of CTX, eg, hf, rf, ri, grv of CBX, pce, pcf, pri, psf, ppf, sec, plf, nf, sif, icf, apf, ipf, pms, pfs, IPF	336.271	418.934	301.364	483.819	433.887	540.121	682.781	463.482	0.0808974	0.726506

## Sheet: LenPial
	Colour code	Group Name	Group Acronym	Grouped Acronyms	iECKO1	iECKO2	iECKO3	iECKO4	Ctrl1	Ctrl2	Ctrl3	Ctrl4	t-test
7	268F45	"Frontal pole, cerebral cortex"	FRP	FRP, FRP1, FRP2/3, FRP5, FRP6a, FRP6b
8	1F9D5A	"Somatomotor areas"	MO	MO, MO1, MO2/3, MO5, MO6a, MO6b, MOp, MOp1, MOp2/3, MOp5, MOp6a, MOp6b, MOs, MOs1, MOs2/3, MOs5, MOs6a, MOs6b	7037.03	7471.36	7694.61	7442	8461.63	8437.8	8503.08	8116.22
9	188064	"Somatosensory areas"	SS	SS, SS1, SS2/3, SS4, SS5, SS6a, SS6b, SSp, SSp1, SSp2/3, SSp4, SSp5, SSp6a, SSp6b, SSp-n, SSp-n1, SSp-n2/3, SSp-n4, SSp-n5, SSp-n6a, SSp-n6b, SSp-bfd, SSp-bfd1, SSp-bfd2/3, SSp-bfd4, SSp-bfd5, SSp-bfd6a, SSp-bfd6b, VISrll, VISrll1, VISrll2/3, VISrll4, VISrll5, VISrll6a, VISrll6b, SSp-ll, SSp-ll1, SSp-ll2/3, SSp-ll4, SSp-ll5, SSp-ll6a, SSp-ll6b, SSp-m, SSp-m1, SSp-m2/3, SSp-m4, SSp-m5, SSp-m6a, SS…	17361.6	19489.2	18070.9	18246.6	21936.1	21874.9	20126.6	21658.6
10	009C75	"Gustatory areas"	GU	GU, GU1, GU2/3, GU4, GU5, GU6a, GU6b	2568.5	2815.09	3108.13	3082.28	3104.32	3325.58	3370.62	3197.11
11	11AD83	"Visceral area"	VISC	VISC, VISC1, VISC2/3, VISC4, VISC5, VISC6a, VISC6b	2568.43	3044.74	3152.12	3176.43	3638.04	3164.74	3252.61	3137.32
12	019399	"Auditory areas"	AUD	AUD, AUDd, AUDd1, AUDd2/3, AUDd4, AUDd5, AUDd6a, AUDd6b, VISlla, VISlla1, VISlla2/3, VISlla4, VISlla5, VISlla6a, VISlla6b, AUDp, AUDp1, AUDp2/3, AUDp4, AUDp5, AUDp6a, AUDp6b, AUDpo, AUDpo1, AUDpo2/3, AUDpo4, AUDpo5, AUDpo6a, AUDpo6b, AUDv, AUDv1, AUDv2/3, AUDv4, AUDv5, AUDv6a, AUDv6b	9704.02	10350.7	8301.75	9042.16	12150	11915.6	11187	11281.5
13	08858C	"Visual areas"	VIS	VIS, VIS1, VIS2/3, VIS4, VIS5, VIS6a, VIS6b, VISal, VISal1, VISal2/3, VISal4, VISal5, VISal6a, VISal6b, VISam, VISam1, VISam2/3, VISam4, VISam5, VISam6a, VISam6b, VISl, VISl1, VISl2/3, VISl4, VISl5, VISl6a, VISl6b, VISp, VISp1, VISp2/3, VISp4, VISp5, VISp6a, VISp6b, VISpl, VISpl1, VISpl2/3, VISpl4, VISpl5, VISpl6a, VISpl6b, VISpm, VISpm1, VISpm2/3, VISpm4, VISpm5, VISpm6a, VISpm6b, VISli, VISli1,…	9093.55	9589.75	8835.17	9527.64	11401.8	12506.1	10619.7	10923.1
14	40A666	"Anterior cingulate area"	ACA	ACA, ACA1, ACA2/3, ACA5, ACA6a, ACA6b, ACAd, ACAd1, ACAd2/3, ACAd5, ACAd6a, ACAd6b, ACAv, ACAv1, ACAv2/3, ACAv5, ACAv6a, ACAv6b
15	2FA850	"Prelimbic area"	PL	PL, PL1, PL2, PL2/3, PL5, PL6a, PL6b
16	59B363	"Infralimbic area"	ILA	ILA, ILA1, ILA2, ILA2/3, ILA5, ILA6a, ILA6b
17	248A5E	"Orbital area"	ORB	ORB, ORB1, ORB2/3, ORB5, ORB6a, ORB6b, ORBl, ORBl1, ORBl2/3, ORBl5, ORBl6a, ORBl6b, ORBm, ORBm1, ORBm2, ORBm2/3, ORBm5, ORBm6a, ORBm6b, ORBv, ORBvl, ORBvl1, ORBvl2/3, ORBvl5, ORBvl6a, ORBvl6b	1369.99	1130.97	1459.44	1575.51	1679.49	1355.33	1611.73	960.398
18	219866	"Agranular insular area"	AI	AI, AId, AId1, AId2/3, AId5, AId6a, AId6b, AIp, AIp1, AIp2/3, AIp5, AIp6a, AIp6b, AIv, AIv1, AIv2/3, AIv5, AIv6a, AIv6b	7846.99	9011.99	8597.7	8201.15	9771.61	9958.76	9620.47	8658.19
19	1AA698	"Retrosplenial area"	RSP	RSP, RSPagl, RSPagl1, RSPagl2/3, RSPagl5, RSPagl6a, RSPagl6b, VISmma, VISmma1, VISmma2/3, VISmma4, VISmma5, VISmma6a, VISmma6b, VISmmp, VISmmp1, VISmmp2/3, VISmmp4, VISmmp5, VISmmp6a, VISmmp6b, VISm, VISm1, VISm2/3, VISm4, VISm5, VISm6a, VISm6b, RSPd, RSPd1, RSPd2/3, RSPd4, RSPd5, RSPd6a, RSPd6b, RSPv, RSPv1, RSPv2, RSPv2/3, RSPv5, RSPv6a, RSPv6b
20	009FAC	"Posterior parietal association areas"	PTLp	PTLp, PTLp1, PTLp2/3, PTLp4, PTLp5, PTLp6a, PTLp6b, VISa, VISa1, VISa2/3, VISa4, VISa5, VISa6a, VISa6b, VISrl, VISrl1, VISrl2/3, VISrl4, VISrl5, VISrl6a, VISrl6b	3206.21	3387.74	3342.74	3385.66	3599.23	3962.89	3808.87	3505.59
21	15B0B3	"Temporal association areas"	TEa	TEa, TEa1, TEa2/3, TEa4, TEa5, TEa6a, TEa6b	2616.32	2856.82	3191.31	3130.65	3315.62	3394.53	3082.05	3194.39
22	0E9684	"Perirhinal area"	PERI	PERI, PERI1, PERI2/3, PERI5, PERI6a, PERI6b	2885.93	2424.37	3067.37	2847.79	3261.64	3395.93	3188.13	2859.92
23	0D9F91	"Ectorhinal area"	ECT	ECT, ECT1, ECT2/3, ECT5, ECT6a, ECT6b	2113.01	2308.5	2432.58	2627.78	2433.58	2757.87	2561.84	2626.64
24	9AD2BD	"Olfactory areas"	OLF	OLF, MOB, MOBipl, MOBopl	1377.99	1537.48	1116.14	1374.77	1542.79	1537.12	1457.62	1196.26
26	9DF0D2	"Accessory olfactory bulb"	AOB	AOB, AOBgl, AOBmi
27	95E4C8	"Accessory olfactory bulb, granular layer"	AOBgr	AOBgr, NLOT, NLOT1-3, NLOT1, NLOT2, NLOT3	1228.69	1196.47	383.751	1049.08	1671.39	935.697	1770.94	1287.42
28	54BF94	"Anterior olfactory nucleus"	AON	AON, AONd, AONe, AONl, AONm, AONpv, AON1, AON2
29	62D09F	"Taenia tecta"	TT	TT, TTd, TTd1-4, TTd1, TTd2, TTd3, TTd4, TTv, TTv1-3, TTv1, TTv2, TTv3
30	A4DAA4	"Dorsal peduncular area"	DP	DP, DP1, DP2, DP2/3, DP5, DP6a
31	6ACBBA	"Piriform area"	PIR	PIR, PIR1-3, PIR1, PIR2, PIR3	1437.2	1717.68	1098.6	1351.72	1640.12	1748.96	1683.84	1693.85
32	61E7B7	"Cortical amygdalar area"	COA	COA, COAa, COAa1, COAa2, COAa3, COAp, COApl, COApl1-2, COApl1-3, COApl1, COApl2, COApl3, COApm, COApm1-2, COApm1-3, COApm1, COApm2, COApm3	3970.53	4227.45	3467.78	3883.6	4448.39	4150	4720.62	4023.82
33	59DAAB	"Piriform-amygdalar area"	PAA	PAA, PAA1-3, PAA1, PAA2, PAA3	870.553	824.24	1113.5	386.086	713.331	894.609	689.255	1231
34	A8ECD3	"Postpiriform transition area"	TR	TR, TR1-3, TR1, TR2, TR3	898.916	1294.02	1291.38	834.179	1467.71	1583.61	1701.79	1079.14
35	7ED04B	"Hippocampal formation"	HPF	HPF, HIP, CA, CA1, CA1slm, CA1so, CA1sr, CA2, CA2slm, CA2so, CA2sr, CA3, CA3slm, CA3slu, CA3so, CA3sr, DG, DG-mo, DG-po, DG-sgz, DGcr, DGcr-mo, DGcr-po, DGcr-sg, DGlb, DGlb-mo, DGlb-po, DGlb-sg, DGmb, DGmb-mo, DGmb-po, DGmb-sg, FC, IG
36	66A83D	"Field CA1, pyramidal layer"	CA1sp	CA1sp, CA2sp, CA3sp, DG-sg
37	32B825	"Retrohippocampal region"	RHP	RHP, ENT, ENTl, ENTl1, ENTl2, ENTl2/3, ENTl2a, ENTl2b, ENTl3, ENTl4, ENTl4/5, ENTl5, ENTl5/6, ENTl6a, ENTl6b, ENTm, ENTm1, ENTm2, ENTm2a, ENTm2b, ENTm3, ENTm4, ENTm5, ENTm5/6, ENTm6, ENTmv, ENTmv1, ENTmv2, ENTmv3, ENTmv4, ENTmv5/6	5571.02	5077.37	3328.84	3718.36	4636.84	6101.05	5185.12	4743.39
38	72D569	"Parasubiculum"	PAR	PAR, PAR1, PAR2, PAR3	1427.85	1348.09	428.726	1079.64	1187.16	2117	945.471	949.194
39	48C83C	"Postsubiculum"	POST	POST, POST1, POST2, POST3
40	59B947	"Presubiculum"	PRE	PRE, PRE1, PRE2, PRE3
41	4FC244	"Subiculum"	SUB	SUB, SUBd, SUBd-m, SUBd-sr, SUBv, SUBv-m, SUBv-sr
46	8ADA87	"Cortical subplate"	CTXsp	CTXsp, 6b, CLA
47	A0EE9D	"Endopiriform nucleus"	EP	EP, EPd, EPv
48	90EB8D	"Lateral amygdalar nucleus"	LA	LA
49	9DE79C	"Basolateral amygdalar nucleus"	BLA	BLA, BLAa, BLAp, BLAv
50	84EA81	"Basomedial amygdalar nucleus"	BMA	BMA, BMAa, BMAp
51	97EC93	"Posterior amygdalar nucleus"	PA	PA	1018.1	1207.74	954.307	1243.64	1217.25	1304.98	1282.63	1356.9
52	98D6F9	"Cerebral nuclei"	CNU	CNU, STR, STRd, CP
53	80CDF8	"Striatum ventral region"	STRv	STRv, ACB, FS, OT, isl, islm, OT1-3, OT1, OT2, OT3, LSS
54	90CBED	"Lateral septal complex"	LSX	LSX, LS, LSc, LSr, LSv, SF, SH
55	80C0E2	"Striatum-like amygdalar nuclei"	sAMY	sAMY, AAA, BA, CEA, CEAc, CEAl, CEAm, IA, MEA, MEAad, MEAav, MEApd, MEApd-a, MEApd-b, MEApd-c, MEApv	1997.66	2634.28	1047.06	3272.82	3282.12	1884.93	3140.3	3142.35
56	8599CC	"Pallidum"	PAL	PAL, PALd, GPe, GPi
57	A2B1D8	"Pallidum, ventral region"	PALv	PALv, SI, MA
58	96A7D3	"Pallidum, medial region"	PALm	PALm, MSC, MS, NDB, TRS
59	B3C0DF	"Pallidum, caudal region"	PALc	PALc, BST, BSTa, BSTal, BSTam, BSTdm, BSTfu, BSTju, BSTmg, BSTov, BSTrh, BSTv, BSTp, BSTd, BSTpr, BSTif, BSTtr, BSTse, BAC
60	FF7080	"Brain stem"	BS	BS, IB, TH
61	FF8084	"Thalamus, sensory-motor cortex related"	DORsm	DORsm, VENT, VAL, VM, VP, VPL, VPLpc, VPM, VPMpc, PoT, SPF, SPFm, SPFp, SPA, PP, GENd, MG, MGd, MGv, MGm, LGd, LGd-sh, LGd-co, LGd-ip
62	FF909F	"Thalamus, polymodal association cortex related"	DORpm	DORpm, LAT, LP, PO, POL, SGN, Eth, REth, ATN, AV, AM, AMd, AMv, AD, IAM, IAD, LD, MED, IMD, MD, MDc, MDl, MDm, SMT, PR, MTN, PVT, PT, RE, Xi, ILM, RH, CM, PCN, CL, PF, PIL, RT, GENv, IGL, IntG, LGv, LGvl, LGvm, SubG, EPI, MH, LH, PIN
63	E64438	"Hypothalamus"	HY	HY
64	FF5D50	"Periventricular zone"	PVZ	PVZ, SO, ASO, NC, PVH, PVHm, PVHam, PVHmm, PVHpm, PVHpml, PVHpmm, PVHp, PVHap, PVHmpd, PVHpv, PVa, PVi, ARH
65	FF5547	"Periventricular region"	PVR	PVR, ADP, AHA, AVP, AVPV, DMH, DMHa, DMHp, DMHv, MEPO, MPO, OV, PD, PS, PSCH, PVp, PVpo, SBPV, SCH, SFO, VMPO, VLPO
66	FF4C3E	"Hypothalamic medial zone"	MEZ	MEZ, AHN, AHNa, AHNc, AHNd, AHNp, MBO, LM, MM, MMme, MMl, MMm, MMp, MMd, SUM, SUMl, SUMm, TM, TMd, TMv, MPN, MPNc, MPNl, MPNm, PMd, PMv, PVHd, PVHdp, PVHf, PVHlp, PVHmpv, VMH, VMHa, VMHc, VMHdm, VMHvl, PH
67	F2483B	"Hypothalamic lateral zone"	LZ	LZ, LHA, LPO, PST, PSTN, PeF, RCH, STN, TU, ZI, A13, FF, ME
68	FF64FF	"Midbrain"	MB	MB
69	FF7AFF	"Midbrain, sensory related"	MBsen	MBsen, SCs, SCop, SCsg, SCzo, IC, ICc, ICd, ICe, NB, SAG, PBG, MEV, SCO
70	FF90FF	"Midbrain, motor related"	MBmot	MBmot, SNr, VTA, PN, RR, MRN, MRNm, MRNmg, MRNp, SCm, SCdg, SCdw, SCiw, SCig, SCig-a, SCig-b, SCig-c, PAG, PRC, INC, ND, Su3, PRT, APN, MPT, NOT, NPC, OP, PPT, RPF, InCo, CUN, RN, III, MA3, EW, IV, Pa4, VTN, AT, LT, DT, MT, SNl, MBsta
71	FFA6FF	"Substantia nigra, compact part"	SNc	SNc, PPN, RAmb, IF, IPN, IPR, IPC, IPA, IPL, IPI, IPDM, IPDL, IPRL, RL, CLI, DR
72	FF9B88	"Hindbrain"	HB	HB, P
73	FFAE6F	"Pons, sensory related"	P-sen	P-sen, NLL, NLLd, NLLh, NLLv, PSV, PB, KF, PBl, PBlc, PBld, PBle, PBls, PBlv, PBm, PBme, PBmm, PBmv, SOC, POR, SOCm, SOCl
74	FFBA86	"Pons, motor related"	P-mot	P-mot, B, DTN, LTN, PDTg, PCG, PG, PRNc, PRNv, SG, SSN, SUT, TRN, V, P5, Acs5, PC5, I5
75	FFC395	"Pons, behavioral state related"	P-sat	P-sat, CS, CSl, CSm, LC, LDT, NI, PRNr, RPO, SLC, SLD
76	FF9BCD	"Medulla"	MY	MY
77	FFA5D2	"Medulla, sensory related"	MY-sen	MY-sen, AP, CN, CNlam, CNspg, DCO, VCO, DCN, CU, GR, ECU, NTB, NTS, NTSce, NTSco, NTSge, NTSl, NTSm, SPVC, SPVI, SPVO, SPVOcdm, SPVOmdmd, SPVOmdmv, SPVOrdm, SPVOvl, Pa5, z
78	FFB3D9	"Medulla, motor related"	MY-mot	MY-mot, VI, ACVI, VII, ACVII, EV, AMB, AMBd, AMBv, DMX, ECO, GRN, ICB, IO, IRN, ISN, LIN, LRN, LRNm, LRNp, MARN, MDRN, MDRNd, MDRNv, PARN, PAS, PGRN, PGRNd, PGRNl, PHY, NIS, NR, PRP, PMR, PPY, PPYd, PPYs, VNC, LAV, MV, SPIV, SUV, x, XII, y, INV
79	FFC6E2	"Medulla, behavioral state related"	MY-sat	MY-sat, RM, RPA, RO
80	F0F080	"Cerebellum"	CB	CB, CBX, CBN
81	FFFC91	"Cerebellar cortex, molecular layer"	CBXmo	CBXmo, CBXpu, VERM, LING, LINGmo, LINGpu, CENT, CENT2, CENT2mo, CENT2pu, CENT3, CENT3mo, CENT3pu, CUL, CUL4, CUL4mo, CUL4pu, CUL5, CUL5mo, CUL5pu, CUL4, 5, CUL4, 5mo, CUL4, 5pu, DEC, DECmo, DECpu, FOTU, FOTUmo, FOTUpu, PYR, PYRmo, PYRpu, UVU, UVUmo, UVUpu, NOD, NODmo, NODpu, HEM, SIM, SIMmo, SIMpu, AN, ANcr1, ANcr1mo, ANcr1pu, ANcr2, ANcr2mo, ANcr2pu, PRM, PRMmo, PRMpu, COPY, COPYmo, COPYpu, PFL,…
83	FFFDBC	"Fastigial nucleus"	FN	FN, IP, DN, VeCB
84	CCCCCC	"fiber tracts"	fiber tracts	fiber tracts, cm, tn, von, In, onl, lotg, lot, lotd, aolt, aco, IIn, aot, bsc, csc, och, opt, ttp, IIIn, mlf, pc, IVn, IVd, VIn, Vn, moV, sV, mtV, sptV, VIIn, iVIIn, gVIIn, VIIIn, cvb, vVIIIn, cVIIIn, tb, ias, das, ll, cic, bic, IXn, Xn, ts, XIn, XIIn, vrt, drt, cett, dl, dcm, vc, fpr, dc, cuf, grf, iaf, ml, sst, sttl, sttv, scrt, sop, srp, svp, stp, shp, step, hht, cbf, cbc, cbp, scp, dscp, sct,…
85	AAAAAA	"ventricular systems"	VS	VS, VL, RC, SEZ, chpl, chfl, IVF, V3, AQ, V4, V4r, c, grv, grv of CTX, eg, hf, rf, ri, grv of CBX, pce, pcf, pri, psf, ppf, sec, plf, nf, sif, icf, apf, ipf, pms, pfs, IPF
				MEDIAN	2568.46	2724.69	3087.75	3106.46	3271.88	3245.16	3164.22	3139.83	0.0516944

[truncated: 3 more sheets: BifPial, RadPial, EBLeakage]
