# Supplementary material for: The stroke risk gene Foxf2 maintains brain endothelial cell function via Tie2 signaling
Source: Nat Neurosci. 2025 Dec 15;29(2):325–36. doi: 10.1038/s41593-025-02136-5 (PMC12880920; doi:10.1038/s41593-025-02136-5)
Supplement: Supplementary file 5 — All quantified mRNAs from bulk RNA-seq of iECs from FOXF2KO and WT cells. Green and yellow colors indicate significant changes in mRNA abundance in FOXF2KO versus WT iECs (n = 4 iEC samples per group, the number of iEC samples reflects technical replicates; differential gene expression was tested using a negative binomial generalized linear model, P < 0.05). [file 41593_2025_2136_MOESM5_ESM.xlsx]

## Sheet: bulk RNAseq human iECs
Suppl. Table 3. All quantified mRNAs from bulk RNA-seq of FOXF2KO and WT human iECs. Green and yellow colours indicate significant changes in mRNA abundance in FOXF2KO vs CTRL iECs (n=4 iEC samples per group, differential gene expression was tested using a negative binomial generalized linear model, p < 0.05).
gene	FC	FDR	PValue	logFC	logCPM
CSRP1	10.5783	7.573e-35	3.78612e-39	3.40304	8.27362
NEK9	5.12493	5.48341e-29	5.48286e-33	2.35753	5.92496
IGF2	4.79815	2.00505e-27	3.00728e-31	2.26248	8.19603
ALPK3	2.81738	1.4573e-25	2.91432e-29	1.49435	5.96432
HEPH	6.40489	8.08551e-25	2.42541e-28	2.67917	5.83129
RASAL3	0.0186401	8.08551e-25	2.38228e-28	-5.74545	2.35811
SLC25A5	0.477361	1.73694e-23	6.07867e-27	-1.06685	7.9485
ZNF667	9.77276	5.48826e-23	2.19509e-26	3.28877	3.22004
ZNF585B	8.84515	7.36822e-23	3.31537e-26	3.14489	2.89262
ZNF667-AS1	10.2786	8.28832e-23	4.14374e-26	3.36157	3.38225
DNAJA4	10.8153	7.69775e-21	4.23334e-24	3.435	3.14446
L3MBTL1	0.0205374	1.01329e-18	6.07914e-22	-5.6056	3.34579
HOXA10	5.13853	1.45199e-18	9.43697e-22	2.36136	3.64854
ZNF736	10.1098	5.43894e-18	3.80688e-21	3.33768	2.46127
VLDLR	2.28338	8.15549e-18	6.116e-21	1.19117	6.33042
COMT	2.91879	1.07761e-17	8.61998e-21	1.54537	5.57422
ZNF280D	5.69026	2.74061e-17	2.32929e-20	2.50849	2.68165
GAS8	0.320511	4.64584e-17	4.18084e-20	-1.64155	3.7067
STAB2	0.248284	5.12958e-17	4.87262e-20	-2.00994	4.11517
PCDHGA10	0.157022	2.85767e-16	2.85739e-19	-2.67096	3.72078
HOXA11	6.44936	3.26323e-16	3.42605e-19	2.68916	3.61411
NPR3	3.22134	7.93798e-16	8.73091e-19	1.68766	6.53187
ZNF471	10.9676	1.65141e-15	1.89893e-18	3.45518	2.91267
ENSG00000286329	0.0086264	3.06674e-15	3.67972e-18	-6.85703	0.0474733
NKAP	0.461047	9.01644e-15	1.12694e-17	-1.11701	4.57857
NNAT	9.16537	1.77684e-14	2.30967e-17	3.19619	3.10886
HOXB9	2.39398	2.49826e-14	3.37232e-17	1.25941	5.32821
CDH11	2.71443	3.08233e-14	4.31483e-17	1.44065	8.01921
PABPC4L	0.00269146	5.29525e-14	7.67734e-17	-8.5374	1.60961
SMC1A	0.589114	1.47077e-13	2.20594e-16	-0.76338	7.15809
HDDC2	2.54946	1.8611e-13	2.88441e-16	1.35019	4.39102
DBNDD1	0.352586	2.64623e-13	4.23354e-16	-1.50395	4.93362
PARD6G	2.71052	2.81933e-13	4.65143e-16	1.43857	4.29322
GOPC	0.548892	3.05136e-13	5.33934e-16	-0.865406	5.64031
LINC00665	1.95127	3.05136e-13	5.2018e-16	0.96441	4.52196
CDK10	0.443579	3.54108e-13	6.3733e-16	-1.17274	6.02184
ZNF528-AS1	39.7777	3.99604e-13	7.39193e-16	5.31389	1.35529
HOXA9	3.27249	4.29042e-13	8.15099e-16	1.71039	3.03108
CD36	0.17904	5.57572e-13	1.08716e-15	-2.48165	2.02037
HTATSF1	0.537926	6.65259e-13	1.33039e-15	-0.894519	6.60002
ZNF717	0.00934219	8.8195e-13	1.80782e-15	-6.74202	1.4691
DCLK1	4.69388	1.15072e-12	2.42189e-15	2.23078	5.99758
COL6A3	5.92404	1.15072e-12	2.47379e-15	2.56658	10.4685
ZNF528	6.70216	1.88955e-12	4.15659e-15	2.74463	3.18606
COL1A1	7.88539	1.91687e-12	4.31253e-15	2.97918	13.9345
HSD17B10	0.482341	1.94979e-12	4.48406e-15	-1.05188	5.69981
CUL4B	0.531409	2.25506e-12	5.41159e-15	-0.912105	7.15775
ATP6AP2	1.59638	2.25506e-12	5.31321e-15	0.674807	8.41122
COL1A2	1.89355	2.27203e-12	5.56592e-15	0.921097	12.7927
CPVL	0.253579	3.22006e-12	8.04933e-15	-1.97949	3.94155
MRPS21	0.46875	3.22758e-12	8.22952e-15	-1.09311	5.44285
UBQLN2	1.76036	3.66737e-12	9.5342e-15	0.815873	6.24448
SCARB1	0.624304	3.94329e-12	1.04487e-14	-0.679678	6.305
ZNF41	1.96648	4.14401e-12	1.11877e-14	0.975615	3.98933
GPR143	2.08123	4.24517e-12	1.16731e-14	1.05744	5.33499
GJA5	1.86042	8.79859e-12	2.46336e-14	0.895627	8.2589
IRAK4	1.84018	9.70494e-12	2.76563e-14	0.879846	4.35423
TPTEP1	108.223	1.06006e-11	3.07388e-14	6.75787	-0.0784304
APCDD1	7.30639	1.3325e-11	3.9305e-14	2.86916	3.17792
ENSG00000287088	0.0903044	2.81109e-11	8.43244e-14	-3.46906	0.690817
BLACAT1	0.386599	3.78834e-11	1.15533e-13	-1.37109	3.12599
SYTL2	2.79483	4.22142e-11	1.30851e-13	1.48276	4.02543
CASP4	0.447165	4.58435e-11	1.44393e-13	-1.16112	3.61538
TMEM100	4.10419	4.74319e-11	1.51767e-13	2.0371	2.06976
ZBTB33	0.516151	5.26875e-11	1.71217e-13	-0.954136	5.35864
UBE2A	0.541022	1.07617e-10	3.64706e-13	-0.886242	5.06478
MYO7A	0.34953	1.07617e-10	3.65862e-13	-1.51651	4.09257
ENSG00000226409	8.28329	1.07617e-10	3.63389e-13	3.0502	-0.216266
P4HA3	0.508812	1.61009e-10	5.55424e-13	-0.974796	4.33389
HEY2	2.73122	2.0036e-10	7.01189e-13	1.44954	3.65093
NEURL1B	0.356492	3.08866e-10	1.09636e-12	-1.48806	4.04861
PSMD5	0.486158	3.36592e-10	1.21161e-12	-1.0405	4.62562
TRIML2	2.21028	3.44068e-10	1.25572e-12	1.14423	4.38298
FOXF1	2.36625	3.70718e-10	1.37152e-12	1.2426	4.37797
NHS	3.46654	4.13512e-10	1.55051e-12	1.79349	4.14529
CCDC22	1.63216	5.16066e-10	1.96085e-12	0.706779	4.58383
PCDHGB5	0.147645	7.22378e-10	2.78088e-12	-2.75979	3.47134
COL5A3	4.01878	7.54864e-10	2.94367e-12	2.00676	5.0942
PTX3	0.462627	9.84493e-10	3.88836e-12	-1.11208	7.75884
STK17A	0.6332	1.03303e-09	4.1317e-12	-0.659266	5.48502
RICTOR	1.73953	1.12387e-09	4.55122e-12	0.798696	5.72996
CREB3L1	2.36389	1.12848e-09	4.6263e-12	1.24117	6.94591
EFNB1	0.374512	1.25054e-09	5.18921e-12	-1.41692	6.58274
ARMCX2	0.655795	1.31953e-09	5.54145e-12	-0.608683	6.89369
GDF7	2.30258	1.52678e-09	6.48815e-12	1.20325	4.66866
HCCS	0.550768	1.62916e-09	7.00468e-12	-0.860484	5.01763
ZNF677	2.1367	2.23098e-09	9.70378e-12	1.09539	3.77611
NRP2	0.647439	2.64226e-09	1.16966e-11	-0.627185	8.62694
THSD4	2.11364	2.64226e-09	1.17569e-11	1.07973	5.8137
SLC46A3	1.59776	2.67888e-09	1.20538e-11	0.676054	5.16398
CHPF	4.23532	3.23851e-09	1.47338e-11	2.08247	8.03616
LRCOL1	0.162025	3.29653e-09	1.51625e-11	-2.62571	0.289031
FUNDC1	1.74938	3.54946e-09	1.65033e-11	0.806841	3.88693
AACS	0.578292	3.89931e-09	1.85199e-11	-0.790131	5.66912
FOSB	4.08711	3.89931e-09	1.84101e-11	2.03108	1.72196
TNFRSF19	2.43834	4.27051e-09	2.04964e-11	1.2859	5.10929
MEDAG	2.06432	4.54239e-09	2.20284e-11	1.04567	3.07365
LDOC1	0.0425453	4.572e-09	2.24006e-11	-4.55486	3.67447
SLIT2	1.7661	5.689e-09	2.81577e-11	0.820569	6.21746
INKA2	0.550866	6.38027e-09	3.18982e-11	-0.860226	4.66535
GABRE	2.44582	6.6479e-09	3.35685e-11	1.29032	4.33906
ACSM3	0.537987	6.78118e-09	3.45805e-11	-0.894357	4.87668
KRT7	4.3312	7.00286e-09	3.60611e-11	2.11477	5.74621
TSPEAR-AS2	0.483859	7.85053e-09	4.08187e-11	-1.04734	3.25564
IGDCC3	1.70398	9.16026e-09	4.80866e-11	0.768906	5.26702
DENND2A	0.466906	9.25985e-09	4.90723e-11	-1.0988	5.02448
MEG3	0.00908008	1.00575e-08	5.38022e-11	-6.78308	8.76947
GPR173	1.96529	1.10371e-08	5.95942e-11	0.974744	5.43668
MCTS1	0.521364	1.16559e-08	6.35183e-11	-0.939638	4.6573
LRP1	2.3218	1.18696e-08	6.52762e-11	1.21525	9.94013
TGFBI	4.6171	1.24422e-08	6.90471e-11	2.20699	10.4037
PTPRJ	4.12421	1.5247e-08	8.53747e-11	2.04412	5.83086
STEEP1	0.515928	1.58876e-08	9.055e-11	-0.954758	4.05569
CHCHD2	0.619425	1.58876e-08	9.00042e-11	-0.690998	6.87932
EGFLAM	2.43637	1.96759e-08	1.13125e-10	1.28473	3.44287
FAM83D	0.478798	2.01286e-08	1.17674e-10	-1.06251	4.22725
ZFP82	2.05869	2.01286e-08	1.17741e-10	1.04173	2.93718
ERGIC1	1.34806	2.17575e-08	1.28356e-10	0.43088	8.22576
PLAUR	1.55922	2.63916e-08	1.57014e-10	0.640824	6.58991
ZNF619	0.315686	2.66196e-08	1.59701e-10	-1.66344	1.7837
TES	1.4295	2.7777e-08	1.68034e-10	0.515508	6.81577
ELK1	1.59731	2.86799e-08	1.76363e-10	0.675641	5.65258
TUBB2B	0.580535	2.86799e-08	1.75663e-10	-0.784546	7.41542
PLXNA1	1.54101	3.00243e-08	1.86132e-10	0.623875	8.01095
PLXDC2	2.61603	3.01007e-08	1.88111e-10	1.38738	6.16222
ZFP28	1.93304	3.12077e-08	1.96589e-10	0.950869	3.51275
TPPP3	14.3756	3.60344e-08	2.28795e-10	3.84555	1.83853
LAMC3	0.278634	4.6425e-08	2.9709e-10	-1.84356	3.1848
FABP4	0.400781	4.98111e-08	3.21249e-10	-1.31911	2.56075
ELFN1	1.75512	5.0403e-08	3.27587e-10	0.811568	4.23979
HOXA11-AS	3.44195	5.74099e-08	3.75997e-10	1.78323	1.04419
PKDCC	1.95782	6.04463e-08	3.98906e-10	0.969247	5.62224
TXNRD2	1.85809	6.42464e-08	4.27196e-10	0.893823	4.28051
SGK2	0.0282366	6.79162e-08	4.54993e-10	-5.14629	-0.458334
CX3CL1	2.90155	7.86006e-08	5.30501e-10	1.53682	4.12699
NEO1	0.48737	8.46579e-08	5.75616e-10	-1.03691	6.77496
PRPS2	0.438913	8.5704e-08	5.87014e-10	-1.18799	4.27438
ZNF75D	0.585123	9.89786e-08	6.82884e-10	-0.773189	4.52458
TMOD1	2.30627	1.02899e-07	7.15076e-10	1.20556	2.95717
TSPYL2	2.05235	1.37136e-07	9.59859e-10	1.03727	5.78297
LINC02050	0.0115414	1.37289e-07	9.67789e-10	-6.43703	-1.35803
INHBA	4.91691	1.70548e-07	1.21077e-09	2.29775	7.77811
MPZL2	3.22559	2.16335e-07	1.54664e-09	1.68956	2.36881
CPM	1.95355	2.18625e-07	1.57394e-09	0.966095	5.53084
VAC14	0.730522	2.3948e-07	1.73605e-09	-0.453	6.09425
IGF2-AS	4.52969	2.64308e-07	1.92926e-09	2.17941	0.185857
ERI2	0.503156	2.93727e-07	2.15868e-09	-0.990922	3.26758
SP140L	0.596609	3.08885e-07	2.28552e-09	-0.745142	4.21711
SNAI2	2.95829	3.11252e-07	2.3186e-09	1.56476	5.09679
ANGPT2	1.68324	3.754e-07	2.82346e-09	0.75124	6.05703
PAPLN-AS1	0.0202655	3.754e-07	2.83399e-09	-5.62483	0.73591
QSOX2	1.33262	4.27854e-07	3.25136e-09	0.414266	6.01119
SEMA6C	0.702495	4.45665e-07	3.40899e-09	-0.509439	5.47896
NQO1	0.417797	4.50434e-07	3.468e-09	-1.25912	6.34188
INHBB	1.99479	5.05852e-07	3.91996e-09	0.996235	4.60532
LRRC36	4.35894	5.41351e-07	4.22212e-09	2.12398	0.0794221
SQOR	3.51557	5.76617e-07	4.52599e-09	1.81376	1.53922
SLC46A1	1.52014	6.02005e-07	4.75536e-09	0.604204	4.39714
IGFBP5	1.83299	6.05565e-07	4.82009e-09	0.874198	9.39362
RAI2	1.76577	6.05565e-07	4.84404e-09	0.820296	3.33686
ENSG00000287064	0.135873	6.18978e-07	4.98227e-09	-2.87966	0.28831
CSRP1-AS1	6.89688	6.19119e-07	5.01437e-09	2.78594	-0.155545
MRC1	0.611588	6.44898e-07	5.2554e-09	-0.709369	4.68452
ZSCAN1	9.55946	8.65025e-07	7.0925e-09	3.25693	-0.0934474
GCA	1.53056	9.06411e-07	7.47714e-09	0.614061	4.47955
CLMN	2.0487	9.5165e-07	7.93924e-09	1.03471	3.17121
CUTALP	0.46416	9.5165e-07	7.94549e-09	-1.1073	3.08024
DEFB115	0.00972696	9.7504e-07	8.18952e-09	-6.68379	-1.32192
SLC25A43	0.571571	1.02795e-06	8.68531e-09	-0.806995	3.94835
TRMT2B	0.606863	1.20597e-06	1.02497e-08	-0.720558	4.35411
ZNF454	23.9011	1.23846e-06	1.05878e-08	4.579	0.184654
GRIN2D	0.5501	1.2901e-06	1.10937e-08	-0.862235	4.83639
FAT1	2.15449	1.32017e-06	1.14183e-08	1.10735	8.84358
TSPEAR-AS1	0.53903	1.38225e-06	1.20244e-08	-0.891562	3.0287
FIGNL1	1.67116	1.41824e-06	1.24083e-08	0.740848	3.83547
C7	2.57674	1.48004e-06	1.3023e-08	1.36555	3.51682
ENSG00000227242	0.0744383	1.56752e-06	1.38712e-08	-3.74781	-0.954785
MLPH	6.04171	1.579e-06	1.40517e-08	2.59496	5.38653
PMEPA1	1.34348	1.81728e-06	1.63019e-08	0.425971	6.74451
CSPG4	5.77119	1.81728e-06	1.63539e-08	2.52887	7.41363
MTUS1	1.54798	2.08669e-06	1.88827e-08	0.630383	6.70634
MTSS2	0.719879	2.112e-06	1.92727e-08	-0.474175	6.64946
P2RX4	0.67684	2.112e-06	1.93229e-08	-0.563113	4.57792
CEROX1	1.86128	2.12052e-06	1.95069e-08	0.896294	3.61279
EPHB3	3.23131	2.19731e-06	2.03231e-08	1.69212	3.40431
PUS7L	1.79128	2.56563e-06	2.3858e-08	0.840988	4.44831
VEGFC	1.52627	2.61361e-06	2.44348e-08	0.610007	5.21055
PRSS2	3.51778	2.74084e-06	2.57614e-08	1.81467	1.73554
COL5A1	1.68827	2.74647e-06	2.59515e-08	0.755549	11.348
FLT1	1.45471	2.81938e-06	2.67814e-08	0.540736	8.62069
TAB3	0.589804	3.28731e-06	3.13907e-08	-0.761692	5.39004
ENSG00000242828	0.0175495	3.3149e-06	3.18199e-08	-5.83243	-1.34846
PNPO	2.83576	3.33898e-06	3.2218e-08	1.50373	3.02485
EXOC3L2	1.66252	3.36798e-06	3.26661e-08	0.733373	3.97908
RPS10P7	9.8491	3.55008e-06	3.46098e-08	3.29999	-0.110248
MTRF1L	1.50019	3.58971e-06	3.51757e-08	0.585143	4.5122
ALG10B	0.499284	3.78275e-06	3.72564e-08	-1.00207	3.17652
PGRMC1	0.615029	3.95905e-06	3.91907e-08	-0.701273	7.96761
SDC2	3.52448	3.96334e-06	3.94313e-08	1.81741	6.99175
UPF3B	0.541804	4.41333e-06	4.41289e-08	-0.884157	4.52988
KRT8	1.50314	4.50109e-06	4.52314e-08	0.587977	10.1015
ITGB3	2.00765	5.11427e-06	5.1649e-08	1.0055	5.99292
APLNR	0.0653592	5.24348e-06	5.3216e-08	-3.93547	1.15736
ZNF449	0.567917	5.43611e-06	5.54428e-08	-0.816247	4.77065
ARMCX3	0.720294	5.8362e-06	5.9815e-08	-0.473342	7.19458
SEMA4B	1.57585	6.01021e-06	6.18989e-08	0.656128	5.39748
IRF6	1.94647	6.20427e-06	6.42077e-08	0.96086	3.01476
MYO18A	0.726877	6.41261e-06	6.66845e-08	-0.460217	6.63728
FOXC2	1.55529	6.48402e-06	6.77512e-08	0.63718	4.81153
CPA4	7.33395	6.62424e-06	6.95476e-08	2.87459	6.97994
ITGA10	1.62582	7.01815e-06	7.4034e-08	0.701166	6.35361
ANPEP	1.47545	7.31787e-06	7.75616e-08	0.561153	7.75815
IRF2BPL	1.49135	7.83968e-06	8.34842e-08	0.576624	6.09769
ENSG00000286099	0.0242674	8.08026e-06	8.64501e-08	-5.36484	-0.750207
C1orf21	1.54541	8.0941e-06	8.70029e-08	0.627987	5.05613
ZNF726	10.4995	8.26679e-06	8.92724e-08	3.39225	0.895375
PRICKLE3	1.84531	8.41494e-06	9.1293e-08	0.883865	4.02116
IQSEC3	0.450521	8.60065e-06	9.37378e-08	-1.15033	4.4744
GATA3-AS1	2.62244	9.52227e-06	1.04258e-07	1.39091	1.15276
HBEGF	1.58875	1.03736e-05	1.14099e-07	0.667889	6.07175
PJA1	0.728996	1.05271e-05	1.16313e-07	-0.456017	6.07381
PAXX	0.59799	1.17921e-05	1.30879e-07	-0.741808	4.27351
PRICKLE2	1.89593	1.203e-05	1.34121e-07	0.922906	5.57469
CCDC74A	0.519865	1.2233e-05	1.36996e-07	-0.943792	2.87084
TNFSF11	2.39446	1.24579e-05	1.41038e-07	1.2597	1.82217
NUP210	1.53001	1.24579e-05	1.40144e-07	0.613539	5.47345
MAF	0.666884	1.24579e-05	1.41383e-07	-0.584493	5.59561
VMP1	1.3012	1.2742e-05	1.45244e-07	0.379844	7.79884
ENSG00000276578	12.897	1.30244e-05	1.49115e-07	3.68897	-0.847784
SLC7A5	1.85569	1.31626e-05	1.51355e-07	0.891954	8.50102
IL17RE	0.405856	1.32115e-05	1.52577e-07	-1.30096	2.25348
ADAMTS1	2.16174	1.3397e-05	1.55389e-07	1.11219	6.61059
ZNF69	2.21039	1.37468e-05	1.60135e-07	1.1443	2.26579
LINC01515	0.0208727	1.40373e-05	1.6422e-07	-5.58224	-0.0565138
BMX	1.49198	1.46303e-05	1.71889e-07	0.577224	4.83785
ZNF680	2.54415	1.54649e-05	1.82467e-07	1.34718	2.43447
CLCN5	1.39994	1.60464e-05	1.90131e-07	0.48537	5.93016
FOXA1	4.76646	1.61468e-05	1.92128e-07	2.25292	0.840557
URB1-AS1	0.209749	1.69336e-05	2.02337e-07	-2.25327	0.227701
NBDY	1.54216	1.69983e-05	2.03959e-07	0.624949	5.23795
HDAC8	0.559599	1.7164e-05	2.06805e-07	-0.837534	3.12319
NMT2	0.703467	1.71866e-05	2.07937e-07	-0.507445	4.98263
IL1RL1	2.77117	1.82318e-05	2.21494e-07	1.47049	2.17508
SLC2A3	1.4141	1.89752e-05	2.31474e-07	0.499888	7.17782
FHL1	0.657573	1.95689e-05	2.39989e-07	-0.604777	8.1781
ASH2L	1.26619	1.95689e-05	2.40674e-07	0.340495	5.96572
LINC01234	0.233886	1.98361e-05	2.44952e-07	-2.09613	1.27404
TM9SF4	0.770424	2.03655e-05	2.52507e-07	-0.376275	7.55243
USP53	1.47542	2.05367e-05	2.55657e-07	0.561124	5.99047
ARGLU1	1.45817	2.08976e-05	2.61194e-07	0.544162	9.16129
GPRASP1	0.405259	2.09165e-05	2.62475e-07	-1.30308	4.52142
PITX1	12.8834	2.16466e-05	2.7272e-07	3.68744	4.47068
CHSY3	1.9252	2.17433e-05	2.75025e-07	0.945006	4.09509
CSRNP1	1.45277	2.22459e-05	2.82494e-07	0.538807	5.17717
LAPTM4B	1.56775	2.44516e-05	3.12949e-07	0.648692	8.68211
GATA3	1.53494	2.44516e-05	3.12167e-07	0.618184	4.72455
COL15A1	0.563439	2.44543e-05	3.14206e-07	-0.827669	4.49602
UGGT2	1.32499	2.46128e-05	3.17474e-07	0.405985	5.80309
NID2	0.613245	2.5162e-05	3.2615e-07	-0.705465	7.64109
CSPG4BP	3.4355	2.5162e-05	3.27073e-07	1.78052	-0.358664
ROR1	2.07155	2.55097e-05	3.32868e-07	1.05071	5.36979
LINC02575	0.535383	2.6408e-05	3.45911e-07	-0.901356	2.32272
MAFK	1.40191	2.70722e-05	3.55963e-07	0.487393	5.77491
ERRFI1	1.4617	2.98462e-05	3.9393e-07	0.547647	6.82998
INSIG2	1.36116	3.08627e-05	4.0889e-07	0.444836	4.82772
ARAF	1.84546	3.24854e-05	4.32013e-07	0.883982	6.42606
CXADR	1.84776	3.29291e-05	4.39963e-07	0.885776	5.95962
EXT1	1.33362	3.29291e-05	4.41206e-07	0.415344	7.9117
FOXP4	0.572546	3.60511e-05	4.84839e-07	-0.804536	5.40692
LINC02610	2.7536	3.6719e-05	4.97493e-07	1.46132	1.12247
RTL5	0.685602	3.6719e-05	4.97443e-07	-0.544558	5.53641
HDAC6	1.27447	3.81307e-05	5.18525e-07	0.349903	6.33927
CYTL1	3.12342	3.82042e-05	5.21435e-07	1.64313	3.08939
SRGN	1.64646	3.90028e-05	5.34285e-07	0.719365	6.57351
ENPP1	2.57015	4.16232e-05	5.72261e-07	1.36185	4.0914
PTPN18	0.712056	4.17974e-05	5.76746e-07	-0.489938	4.84467
LTA4H	0.743696	4.28022e-05	5.94709e-07	-0.427216	6.70472
RPL39	0.516631	4.28022e-05	5.94891e-07	-0.952794	6.90291
ZNF568	1.94088	4.33385e-05	6.04512e-07	0.956712	2.25978
TNFRSF10D	1.50506	4.36841e-05	6.11517e-07	0.589819	8.28394
BPNT2	1.4434	4.38711e-05	6.16327e-07	0.529466	7.28289
PLXNA2	1.38074	4.5797e-05	6.45673e-07	0.465439	7.07626
NPAS2	1.6179	4.74182e-05	6.71493e-07	0.694123	4.87282
ZNF441	1.95854	4.74182e-05	6.73271e-07	0.969778	3.0663
HOXA7	2.50716	5.16718e-05	7.3625e-07	1.32606	2.55555
SHANK1	3.4548	5.1802e-05	7.40695e-07	1.7886	4.08488
ARL4A	1.42126	5.42361e-05	7.7821e-07	0.507172	4.85561
ARHGAP45	0.656813	5.48662e-05	7.89994e-07	-0.606446	3.65589
RBP7	0.494687	5.95441e-05	8.60326e-07	-1.01541	3.14365
APOLD1	1.62243	6.21648e-05	9.013e-07	0.698154	4.16322
NR2F2	0.631171	6.33497e-05	9.21646e-07	-0.663898	7.58654
CALHM2	0.615137	6.57667e-05	9.60098e-07	-0.701021	3.1479
LINC00092	0.41026	6.75973e-05	9.90202e-07	-1.28539	1.60893
PDRG1	0.67908	6.93385e-05	1.01917e-06	-0.558346	4.62652
ZNF503	1.88718	7.18929e-05	1.06031e-06	0.916233	4.92886
ADCYAP1R1	1.64662	7.61706e-05	1.13583e-06	0.719506	5.04897
SLC9A1	1.22301	7.61706e-05	1.1288e-06	0.290435	6.83071
APOL4	0.357306	7.61706e-05	1.13353e-06	-1.48477	1.38005
CHSY1	1.30844	7.61706e-05	1.13864e-06	0.387848	6.52227
ENSG00000283458	3.08091	7.89141e-05	1.18359e-06	1.62335	0.927267
ENTPD1	1.39458	8.24709e-05	1.24471e-06	0.479834	5.98905
STC1	1.82219	8.24709e-05	1.24519e-06	0.865675	6.16884
EHD3	0.530908	8.54586e-05	1.29457e-06	-0.913466	6.08509
PLXNB3	0.493885	8.9575e-05	1.3614e-06	-1.01775	4.83155
CPS1	0.290826	8.98099e-05	1.36946e-06	-1.78177	3.27298
DUSP1	1.39642	8.99817e-05	1.37658e-06	0.481728	6.87113
PDE1C	2.71093	9.16024e-05	1.40596e-06	1.43879	4.53017
OPCML	2.93253	0.000105302	1.62148e-06	1.55215	4.37149
MNS1	0.0683518	0.000107717	1.66406e-06	-3.87088	0.690129
VLDLR-AS1	3.72773	0.000111434	1.72706e-06	1.8983	1.85261
TMEM163	2.11817	0.000115714	1.79917e-06	1.08282	3.65643
ADAMTS10	0.716949	0.000116622	1.81911e-06	-0.480057	5.96547
SEPTIN6	0.60916	0.000117678	1.84148e-06	-0.715107	4.45829
ZNF354C	1.65379	0.00011875	1.86419e-06	0.725774	3.46928
TSPAN5	1.41271	0.000119774	1.88625e-06	0.498469	6.32805
ZNF790-AS1	6.11377	0.000123279	1.94761e-06	2.61206	0.200255
ADAMTS14	3.00838	0.000124428	1.97199e-06	1.58899	6.22598
ZNF469	1.81104	0.000129111	2.05266e-06	0.856819	5.98796
CSPP1	1.45176	0.000132986	2.12091e-06	0.537808	4.77724
COL3A1	7.59428	0.000148154	2.37022e-06	2.92491	8.04509
TBX15	0.596728	0.000149016	2.39147e-06	-0.744855	2.85939
NDUFAF1	1.43178	0.00015544	2.50234e-06	0.517813	3.91739
DPEP1	1.80478	0.000157075	2.53651e-06	0.851825	2.95747
BLVRA	0.699821	0.000158853	2.57316e-06	-0.514942	4.79599
KANK3	0.608626	0.000161785	2.62874e-06	-0.716372	5.07616
SNN	0.79504	0.000169338	2.75994e-06	-0.3309	6.76295
JADE1	1.28721	0.000178324	2.92422e-06	0.364245	5.99351
SLC29A1	0.745508	0.000178324	2.92126e-06	-0.423705	6.74268
ZNF793	1.86482	0.000181447	2.9845e-06	0.899036	3.06313
SLC20A1	1.21616	0.000181767	2.99886e-06	0.28233	7.59152
TTC6	4.13685	0.000183649	3.03908e-06	2.04853	-0.27147
LYVE1	1.39531	0.000185928	3.08609e-06	0.480588	7.08881
GJB7	0.277787	0.000190915	3.17841e-06	-1.84795	-0.430593
TNS1	0.740262	0.000191693	3.20096e-06	-0.433892	7.2442
TIMP1	1.99593	0.000193276	3.23705e-06	0.997062	8.74936
AJAP1	2.96251	0.000195987	3.29225e-06	1.56682	3.199
IL32	0.635516	0.000202667	3.41459e-06	-0.654	4.76472
ARMCX6	0.727861	0.000209702	3.54361e-06	-0.458265	4.98208
ENSG00000287763	8.63901	0.000217997	3.69468e-06	3.11087	-0.286195
FRZB	0.377142	0.000219365	3.72884e-06	-1.40682	2.68809
INSYN1	0.538617	0.000225209	3.83942e-06	-0.892669	4.10496
ACAT1	0.801061	0.000233589	3.99397e-06	-0.320016	5.30678
SAMD12	2.34924	0.000237104	4.06593e-06	1.23219	3.10188
SLC35F2	1.40876	0.000244928	4.21235e-06	0.494427	5.6721
MOSPD2	0.675371	0.000259211	4.47094e-06	-0.566248	5.22832
FLRT2	0.703863	0.000265866	4.59902e-06	-0.506634	7.16766
ARAP2	3.36077	0.000278771	4.8362e-06	1.74879	2.98852
ENSG00000286358	0.103729	0.000284389	4.94787e-06	-3.26911	-0.159956
UNC13B	0.805059	0.000291375	5.08399e-06	-0.312833	6.51694
ENO2	1.52105	0.000297652	5.20838e-06	0.605064	7.03602
LYN	0.700626	0.000300687	5.27653e-06	-0.513283	5.0018
INTS4	1.30465	0.000308268	5.42497e-06	0.383665	4.75712
ABCC4	1.45349	0.000317441	5.60228e-06	0.539523	5.07789
ENSG00000286403	0.28099	0.000324127	5.73647e-06	-1.83141	-0.0574184
LIMS2	0.532434	0.000349243	6.19844e-06	-0.909325	4.98944
NRK	1.7846	0.00035568	6.33047e-06	0.835605	5.2782
DKK3	1.39494	0.000357681	6.39184e-06	0.480203	9.23586
PTGER2	8.9333	0.000357681	6.40186e-06	3.15919	2.83581
PKNOX2	0.303033	0.000374783	6.72669e-06	-1.72245	3.58243
RNF149	1.23684	0.000381708	6.87006e-06	0.306664	5.66021
CAVIN2	0.721502	0.000388811	7.01734e-06	-0.470925	6.12767
FAM174A	1.4086	0.000391966	7.09387e-06	0.494267	4.27369
IFNGR1	1.30271	0.000405669	7.36215e-06	0.381519	6.12154
SRPX2	1.55274	0.000406485	7.41165e-06	0.634816	7.0544
SUSD4	3.08068	0.000406485	7.41761e-06	1.62325	2.16655
PAPLN	0.323559	0.000420397	7.69249e-06	-1.6279	4.69537
C2CD4A	2.31676	0.000427894	7.85106e-06	1.21211	1.28039
SV2C	12.1903	0.000440773	8.1094e-06	3.60766	1.39113
ZFYVE21	0.801605	0.000451076	8.32152e-06	-0.319037	5.40652
LDB1	0.833957	0.000454114	8.40027e-06	-0.261955	7.75381
ACSS2	0.769566	0.000460253	8.53684e-06	-0.377882	5.48563
PURPL	0.462332	0.000483368	8.98974e-06	-1.113	4.15901
DDR2	0.341078	0.000525736	9.804e-06	-1.55182	6.72384
SRPRA	1.22991	0.000530612	9.92146e-06	0.298552	7.3068
ZNF829	3.63009	0.000548694	1.0287e-05	1.86001	1.23919
SECISBP2L	1.36114	0.000563948	1.06012e-05	0.444814	6.18251
KIF21B	0.490117	0.000564152	1.06532e-05	-1.0288	5.73898
LINC01139	0.523882	0.000564152	1.06614e-05	-0.932686	3.02117
MFAP3L	1.61869	0.000567802	1.07588e-05	0.694826	4.0883
BZW2	0.817599	0.000569016	1.08102e-05	-0.290534	6.13406
ABLIM3	0.560707	0.000570032	1.0858e-05	-0.834682	5.98621
SLC35B1	1.24053	0.000591625	1.12989e-05	0.31096	5.93502
COBLL1	1.61133	0.000600007	1.1489e-05	0.688252	4.52168
TRAF3IP2	0.746729	0.000627116	1.20394e-05	-0.421343	4.25226
MYRF	1.76987	0.000634525	1.22134e-05	0.823647	7.19027
ENPP2	0.665292	0.000645505	1.2457e-05	-0.587941	6.95379
BMP4	1.49535	0.000651342	1.26022e-05	0.580483	5.47746
FOS	3.54387	0.000655632	1.2718e-05	1.82533	2.40637
KCTD19	4.53453	0.000656598	1.28024e-05	2.18095	-0.695211
USP27X	1.46606	0.000656598	1.27911e-05	0.551945	3.5696
IL4R	1.27561	0.000670505	1.31071e-05	0.351184	6.61187
IL17D	1.76283	0.000674731	1.32234e-05	0.817892	2.40709
IGSF3	0.581723	0.00069368	1.36641e-05	-0.781597	5.71663
KRT80	1.63949	0.00069368	1.36494e-05	0.71325	2.99848
LINC02027	0.0260456	0.000708397	1.39894e-05	-5.26282	-0.909444
BMPER	1.96207	0.000711106	1.40785e-05	0.972377	3.53985
PTPRU	1.48451	0.000724594	1.43818e-05	0.569984	6.20154
HM13	0.775825	0.000746751	1.48979e-05	-0.366196	7.99259
ACSL3	1.36265	0.000746751	1.48704e-05	0.44642	7.28356
GBP4	1.72469	0.000746751	1.49335e-05	0.786336	2.53883
PEG10	0.610894	0.000748501	1.50059e-05	-0.711006	7.70328
FURIN	1.27092	0.000750511	1.50838e-05	0.345878	8.51955
SYT5	0.119653	0.000786861	1.58537e-05	-3.06307	3.53365
GTF2IRD1	0.760357	0.000795128	1.606e-05	-0.395252	5.14676
PLAGL2	0.748113	0.000806	1.63199e-05	-0.418672	5.26697
ANKRD18A	0.303299	0.00082466	1.67389e-05	-1.72119	2.16475
GATA6	1.46687	0.000851688	1.73301e-05	0.552744	4.97305
HMCN2	1.92984	0.000852101	1.74097e-05	0.94848	3.12612
HEY2-AS1	2.98527	0.000852101	1.74237e-05	1.57786	-0.756573
BMP6	1.40212	0.000886298	1.81673e-05	0.487611	5.8494
PGM1	0.685991	0.000888747	1.83064e-05	-0.543739	5.80532
MELTF-AS1	0.426462	0.000888747	1.82725e-05	-1.22951	2.28894
F2RL1	1.7922	0.000905944	1.87059e-05	0.841728	5.75265
PI4KAP2	0.686193	0.000910717	1.885e-05	-0.543313	4.78902
NENF	0.665256	0.000911859	1.89192e-05	-0.588018	4.58899
EDA2R	1.79672	0.000940396	1.96053e-05	0.845366	4.35192
ERO1A	1.24672	0.000940396	1.95917e-05	0.318135	6.84913
CLDN11	0.558482	0.000956666	1.99923e-05	-0.840416	5.76742
LEMD1	0.386237	0.000995614	2.08994e-05	-1.37244	0.419429
TSPY26P	0.651081	0.000995614	2.09058e-05	-0.619091	3.4839
ANTXR1	1.9097	0.00101427	2.13482e-05	0.93335	7.51068
NRARP	1.29233	0.00101606	2.14367e-05	0.36997	6.09303
DIPK2B	1.2699	0.00102384	2.16521e-05	0.344713	7.812
RBMX2	1.4134	0.00104783	2.2228e-05	0.499172	4.17803
FAM110B	0.6371	0.00104783	2.22641e-05	-0.650408	3.54427
DUSP15	0.553911	0.0011114	2.36704e-05	-0.852273	1.99585
CRAT	0.797567	0.00111406	2.37828e-05	-0.326323	5.90328
HOXA10-AS	3.31152	0.00113701	2.43297e-05	1.72749	0.709261
FBXO44	0.705654	0.0011809	2.53561e-05	-0.502967	5.12868
CAPN11	0.372338	0.0011809	2.53869e-05	-1.42532	0.217225
SMIM10L2A	0.621584	0.00118838	2.56071e-05	-0.685979	4.93398
SGIP1	1.66107	0.00119339	2.57747e-05	0.732112	5.1293
DPYSL3	1.27762	0.00121175	2.62923e-05	0.353455	9.30904
CKAP4	1.20844	0.00121175	2.62488e-05	0.273145	9.19872
TLE2	1.58882	0.00123155	2.67835e-05	0.667956	4.79697
ATP6V0A2	1.26976	0.00124246	2.70829e-05	0.344561	5.4572
RFX8	1.49592	0.00124278	2.7152e-05	0.581028	4.08739
ASTN1	0.672152	0.00124452	2.72522e-05	-0.573141	4.90023
BEND5	0.406429	0.00124498	2.73245e-05	-1.29893	1.57285
NXN	0.627141	0.00124609	2.74595e-05	-0.673138	6.52416
CFAP144	0.277176	0.00124609	2.74735e-05	-1.85113	-0.0673211
CMKLR1	0.572717	0.00125991	2.79042e-05	-0.804105	3.81151
LINC01560	2.08183	0.00125991	2.78566e-05	1.05785	1.61791
TM7SF3	1.20858	0.00127257	2.82482e-05	0.273313	6.7107
ATP2A3	2.2726	0.00128735	2.86407e-05	1.18434	3.85483
PLEKHG3	0.706045	0.00129676	2.89148e-05	-0.502169	5.7669
ENSG00000227733	3.08717	0.00129697	2.89843e-05	1.62628	0.274545
CD9	1.29546	0.00133497	2.99004e-05	0.373462	7.35472
ACKR3	1.66878	0.00135692	3.04598e-05	0.738793	5.80511
EMCN	0.640493	0.00138056	3.10595e-05	-0.642745	3.98338
RPS2P32	0.41916	0.0013819	3.11588e-05	-1.25443	0.176366
TPX2	0.656557	0.00138822	3.13706e-05	-0.607007	6.08611
NPTX2	2.45696	0.00144463	3.27176e-05	1.29688	5.61522
SP100	0.738558	0.00145283	3.30033e-05	-0.437216	5.43249
ITPR2	1.41851	0.00145283	3.31212e-05	0.504379	6.46763
HCLS1	0.734436	0.00145283	3.30991e-05	-0.445292	4.88028
REEP2	0.711717	0.0014569	3.32869e-05	-0.490624	5.70137
ADAM23	1.50564	0.00146315	3.35027e-05	0.590375	6.23341
SLC2A4RG	0.727762	0.00148412	3.40572e-05	-0.458461	5.62162
CCDC69	0.614161	0.00148999	3.42664e-05	-0.703311	3.22999
CXCL8	1.95326	0.00149951	3.46191e-05	0.965885	6.83605
TGOLN2	1.26702	0.00149951	3.46353e-05	0.341443	5.41558
SLC30A4	1.68506	0.00153453	3.55259e-05	0.752799	3.6523
LGALS9	0.602988	0.00153453	3.55976e-05	-0.729799	3.73978
CAPN1	0.857041	0.00154043	3.58884e-05	-0.222564	7.88946
STAC	0.554288	0.00154043	3.58648e-05	-0.851292	2.86852
LRRC34	2.70587	0.00157168	3.6695e-05	1.43609	0.593073
LRCH2	0.619373	0.00159261	3.73216e-05	-0.691119	4.35969
TMSB15A	0.4976	0.00159261	3.73431e-05	-1.00694	3.16691
FBLN1	0.668893	0.00160763	3.77755e-05	-0.580152	8.16318
PDGFRB	4.4565	0.00161398	3.80054e-05	2.15591	7.64341
CSF2RB	1.54532	0.00164369	3.89515e-05	0.62791	3.30393
SALL4	1.84583	0.00164369	3.88824e-05	0.88427	5.22334
DEGS1	1.31111	0.00164369	3.88872e-05	0.39079	7.36545
DAPK1	0.770582	0.00166843	3.96211e-05	-0.37598	6.51453
TBC1D8	0.707318	0.00168703	4.01472e-05	-0.499569	4.66628
PSD3	1.51481	0.00175725	4.19063e-05	0.599134	5.3489
SLC43A3	1.43852	0.00177247	4.23577e-05	0.524581	4.09602
ALX1	0.320181	0.00178809	4.28204e-05	-1.64304	0.0719187
SYT14	1.66302	0.00179158	4.29937e-05	0.733803	3.32668
LAMA3	0.0470336	0.00179573	4.31831e-05	-4.41016	2.69433
MAPK12	0.75195	0.00183196	4.41459e-05	-0.411291	6.07664
PIK3CD	0.69714	0.0018942	4.57405e-05	-0.52048	4.94199
SERINC5	1.32525	0.00198249	4.79716e-05	0.406269	6.70765
ANP32A	0.819299	0.00199669	4.84149e-05	-0.287538	7.25173
SOX8	1.7668	0.0020101	4.88404e-05	0.821137	2.67984
CNTN3	2.00986	0.00204818	4.98683e-05	1.0071	3.05601
ZNF732	7.75824	0.0020604	5.02688e-05	2.95573	0.73564
GPSM1	0.767286	0.00209152	5.11326e-05	-0.382163	6.72181
TMEM44	0.786588	0.0021668	5.30813e-05	-0.346319	5.56967
ANXA6	0.755369	0.00218548	5.36481e-05	-0.404747	8.48305
SCUBE2	0.425945	0.00227293	5.59085e-05	-1.23126	1.78814
DNM2	0.861265	0.0023093	5.69185e-05	-0.215471	7.57634
SLC7A1	1.40554	0.00232908	5.75225e-05	0.491127	7.21276
ARHGEF11	0.779009	0.00233639	5.78198e-05	-0.360288	6.23038
TFPI	1.48616	0.00246264	6.11905e-05	0.571585	8.19727
TMEM25	0.789153	0.00246264	6.11728e-05	-0.341623	4.91408
TSC22D1	1.19201	0.00248336	6.18296e-05	0.2534	7.26933
TINAGL1	1.34876	0.00257413	6.42181e-05	0.431636	6.25846
CETP	0.504868	0.00259717	6.49226e-05	-0.986023	0.69984
ENSG00000240086	0.337001	0.00264105	6.61518e-05	-1.56918	0.900579
LAMC2	1.42238	0.0027712	6.95501e-05	0.508311	5.46433
D21S2088E	0.704253	0.00282146	7.09527e-05	-0.505834	3.10606
WNT4	1.84655	0.00283037	7.13183e-05	0.884834	2.70725
DLG3	1.66564	0.00285644	7.2118e-05	0.736079	4.69334
EPB41	1.27428	0.00293801	7.43243e-05	0.349684	5.76394
RARB	2.90191	0.00294527	7.46551e-05	1.537	3.2427
SLCO1A2	0.115736	0.00295957	7.52937e-05	-3.1111	0.663336
ADI1	0.804479	0.00295957	7.53134e-05	-0.313873	4.76643
MYH10	0.827896	0.00297877	7.61e-05	-0.272479	8.78179
BEX1	0.489216	0.00297877	7.60218e-05	-1.03146	5.40836
TNFSF18	0.364109	0.00303195	7.76101e-05	-1.45756	2.05153
EPB41L1	0.609248	0.00304943	7.821e-05	-0.714899	6.1439
TMEM30A	1.23443	0.00305297	7.87586e-05	0.30385	8.49708
PFKFB3	1.28337	0.00305297	7.86061e-05	0.359935	6.30835
OXTR	2.57074	0.00305297	7.86145e-05	1.36218	5.42483
PPP1R14A	0.394883	0.00308019	7.96149e-05	-1.3405	3.30567
INSR	1.24286	0.00309659	8.01936e-05	0.313663	6.24641
PABPC1	1.22024	0.00310302	8.05154e-05	0.287169	9.76985
ITGA1	1.29934	0.00315494	8.20202e-05	0.377778	7.49036
HMOX1	0.673288	0.00315946	8.23149e-05	-0.570705	4.62072
VPS4A	0.782168	0.00315946	8.24538e-05	-0.35445	5.3138
RPS6KL1	0.670521	0.00324254	8.4784e-05	-0.576647	3.92587
RAB3IL1	0.592159	0.00326336	8.54915e-05	-0.755943	2.38032
GOLT1B	1.2707	0.00326818	8.57812e-05	0.345628	5.88496
PDHA1	0.728438	0.00329	8.68297e-05	-0.457122	6.33844
TOM1L1	2.26826	0.00329	8.65436e-05	1.18159	3.72931
LINC00623	2.09306	0.00329	8.68473e-05	1.06561	2.50313
MSMP	1.61494	0.00332472	8.793e-05	0.691479	3.73269
SLITRK5	0.251229	0.00333661	8.84113e-05	-1.99293	3.61606
CNTNAP3B	0.720143	0.00334602	8.8893e-05	-0.473644	4.28459
SPIN4	1.53721	0.00334602	8.91626e-05	0.62031	4.22678
PCAT19	1.43628	0.00334602	8.90794e-05	0.522339	3.3368
TMEM200A	2.33095	0.00339165	9.05481e-05	1.22092	5.52996
SLC44A1	1.39293	0.00350306	9.38808e-05	0.478119	6.77201
ZFYVE1	0.846717	0.00350306	9.40476e-05	-0.240048	5.60003
LINC00551	1.72383	0.00350306	9.3809e-05	0.785615	2.34464
SLC6A12	0.496252	0.00354062	9.52332e-05	-1.01085	0.931933
P3H3	1.32375	0.00359885	9.69792e-05	0.404632	7.03847
TMCC3	1.45989	0.00359935	9.72021e-05	0.545863	4.69532
MIDN	1.20016	0.00359935	9.75327e-05	0.263231	6.91124
ARID3B	1.25819	0.00359935	9.73974e-05	0.331354	5.22581
DLL4	1.34271	0.00359972	9.77227e-05	0.425143	7.64394
PGD	0.744849	0.00361154	9.83002e-05	-0.42498	8.21048
THBS2	4.04455	0.00361154	9.84047e-05	2.01598	8.04267
VAV2	0.766682	0.00376517	0.000102779	-0.3833	6.14686
KLK6	1.69215	0.00376599	0.00010299	0.758856	1.68556
P3H4	1.36294	0.0037839	0.000103668	0.446723	6.98918
GLCCI1	1.60476	0.00378865	0.000103988	0.682354	3.93967
PDE12	0.706678	0.00386616	0.000106393	-0.500875	4.51285
DIO3OS	1.68132	0.00386616	0.000106502	0.749592	3.61825
PRDM16	2.62088	0.0038698	0.000106796	1.39005	3.13439
ENSG00000232721	0.243923	0.00398199	0.000110091	-2.03551	-1.23009
MIR483	4.2591	0.00401102	0.000111094	2.09055	-0.875028
ZNF506	1.41741	0.00401463	0.000111395	0.503255	3.61373
PLEKHO1	0.800815	0.00412121	0.000115087	-0.320459	6.35486
PIGS	1.16606	0.00412121	0.000114784	0.221638	6.93399
CCL8	0.558996	0.00412121	0.000114961	-0.83909	0.792456
CD248	2.58739	0.00412121	0.000115382	1.3715	7.45798
SLC25A5-AS1	0.428498	0.00412121	0.000115355	-1.22264	1.21629
JPH2	0.502025	0.00414543	0.000116268	-0.994169	4.55321
KCNH7	3.18369	0.00414838	0.000116712	1.6707	0.0573753
NRAV	0.676695	0.00414838	0.000116765	-0.563422	2.98999
OSTM1	1.26445	0.00418	0.000117864	0.338513	5.99981
OPTN	0.787563	0.00432296	0.000122111	-0.344533	6.95369
IQSEC3-AS1	0.405638	0.00433495	0.000122667	-1.30174	-0.475132
ST6GALNAC1	2.9424	0.00437581	0.000124042	1.55699	-0.348474
SLCO2A1	0.682094	0.00438075	0.000124401	-0.551958	4.20876
ITM2B	1.2505	0.00444596	0.000126689	0.322506	8.76948
CD34	0.726692	0.00444596	0.000126697	-0.460583	7.20348
NRBP1	0.879451	0.00445641	0.000127218	-0.185325	6.99105
CCM2L	0.68822	0.00448027	0.000128123	-0.539057	4.70008
CCNB1	0.784852	0.00449451	0.000128755	-0.349507	5.69739
AIF1L	0.676742	0.00449727	0.000129059	-0.563322	5.16421
ENSG00000290960	0.448979	0.00450598	0.000129534	-1.15528	4.10962
TMEM45A	1.44685	0.00452458	0.000130295	0.532919	4.29121
CXCL3	1.91023	0.00456505	0.000131688	0.933744	2.32813
TPST2	1.29584	0.00466788	0.000134888	0.373885	6.26353
APOL1	0.422931	0.00467388	0.000135295	-1.24151	3.47397
SLC45A4	1.32252	0.00467893	0.000135909	0.40329	6.58038
CORO2B	0.749556	0.00467893	0.000135741	-0.415892	5.55971
MN1	0.691012	0.00471761	0.000137269	-0.533218	5.96191
SLCO2B1	0.556511	0.0049112	0.000143147	-0.845517	1.69806
NIPSNAP1	0.814178	0.00499056	0.00014571	-0.296583	6.40118
SRRM3	0.534354	0.00503479	0.000147253	-0.904132	3.19638
KDELR2	1.20284	0.00506869	0.000148591	0.266442	8.2049
EDIL3	1.76811	0.00506869	0.000148751	0.822208	8.49429
GPAT3	1.6015	0.00513983	0.000151298	0.679421	2.08685
CREB3L2	1.37985	0.00513983	0.000151353	0.464509	7.20441
NISCH	0.841543	0.00514732	0.000152345	-0.248892	8.12419
ERLIN1	1.31991	0.00514732	0.000152288	0.400439	5.83008
HSPA2	0.658605	0.00514732	0.000151909	-0.602515	4.7064
ADGRG6	2.13712	0.00528884	0.000156798	1.09567	6.0122
CLDN9	17.2801	0.00533078	0.000158308	4.11104	-0.788141
FLYWCH2	0.746437	0.00536754	0.000159668	-0.421907	4.31554
SLC25A1	0.79737	0.00540942	0.000161185	-0.326679	6.78594
PDE3B	1.85094	0.00547583	0.000163437	0.888256	2.58803
UIMC1	1.22357	0.00547783	0.000164045	0.2911	4.93107
LINC02899	0.106482	0.00547783	0.000163857	-3.23132	-0.998128
SNTB2	0.74572	0.00549447	0.000164818	-0.423295	5.34163
BST2	1.85511	0.00557275	0.000167444	0.891506	5.74884
BGN	1.5922	0.00561403	0.000168965	0.671021	9.07424
PHTF2	1.25985	0.00562522	0.000169645	0.333251	5.56956
A2M-AS1	0.530598	0.00562522	0.000169865	-0.91431	1.59148
ENSG00000267650	18.8973	0.00567127	0.000171539	4.24011	-1.40508
ENSG00000289168	0.0551765	0.00577039	0.000174825	-4.1798	0.414031
CCDC162P	0.505159	0.00583375	0.000177037	-0.985191	0.952876
SEMA3F	1.25123	0.00596834	0.000181718	0.323344	6.16078
NACC2	1.26355	0.00596834	0.000181714	0.337478	6.94012
GALC	1.27977	0.00621073	0.000189408	0.355881	5.67524
SHTN1	1.51934	0.00624069	0.000190634	0.603447	4.98564
NFE2L3	1.27405	0.00630016	0.000192766	0.34942	6.52071
TFPI2	1.36094	0.00632126	0.000194359	0.444601	6.63134
SLC39A6	1.34232	0.00632126	0.000193743	0.424734	6.63312
ENSG00000274415	1.93344	0.00632126	0.000194156	0.951167	2.1096
STEAP1	1.50264	0.0063486	0.000195592	0.587503	3.13802
SLFN11	1.51096	0.0063486	0.000195835	0.595463	4.06081
THY1	1.87073	0.00641914	0.000198332	0.903605	7.72524
PIM1	1.46204	0.00649032	0.00020149	0.547979	5.10996
NOL4L	1.23686	0.00649032	0.000201504	0.30668	6.66624
ENSG00000253853	3.24165	0.00649032	0.000201464	1.69673	-1.16281
VPS35L	0.859096	0.00653877	0.000203335	-0.219109	6.07744
EBF4	1.64195	0.00665769	0.000207366	0.71541	2.8265
ERN1	1.27462	0.00675261	0.00021066	0.350062	4.37713
CUEDC1	0.804888	0.00676633	0.000211427	-0.31314	5.54699
MINPP1	1.24749	0.00679353	0.000213295	0.319027	5.22045
KPNA2	0.843132	0.00679353	0.000212775	-0.24617	7.61312
LIN28B	1.63638	0.00679353	0.000213267	0.710507	4.17071
NR1H3	0.695725	0.00685751	0.000215671	-0.52341	3.29759
LINP1	0.250836	0.00685751	0.00021599	-1.99518	-0.270249
TMOD2	1.45385	0.00694342	0.000219043	0.539879	5.84299
CASC9	0.419581	0.00700881	0.000221456	-1.25298	0.384871
CXCL2	1.57788	0.00704521	0.000222958	0.657986	2.70641
GPR37	1.70517	0.00718379	0.000228297	0.769917	4.69888
SPHK1	1.80647	0.00718379	0.000228358	0.853177	5.68726
NATD1	0.743673	0.00718379	0.000228422	-0.42726	4.8711
OLFML2A	1.53918	0.00721522	0.000229825	0.622158	6.06538
FAM133B	1.42596	0.00721522	0.000230143	0.511938	3.53728
POPDC3	1.84639	0.00729108	0.000232927	0.88471	1.90836
TOR4A	1.24294	0.00730312	0.000233676	0.313755	5.77655
PLEKHG4B	11.8405	0.00730691	0.000234163	3.56565	4.84593
RHNO1	0.787378	0.00734301	0.000235687	-0.344871	4.35899
PIK3IP1	0.797846	0.00737142	0.000236967	-0.325818	5.77383
C3orf62	0.626098	0.00746242	0.000240266	-0.675539	2.97367
CDC7	1.35206	0.00748182	0.000241265	0.435161	4.10688
EGR2	3.77331	0.00748396	0.000242148	1.91583	0.723592
PDE3A	1.52859	0.00748396	0.000242456	0.612199	4.40222
NCKIPSD	0.804692	0.00748396	0.000241948	-0.313491	4.86804
SH3GL1	0.819365	0.00749244	0.000243105	-0.287422	7.29811
PUS7	1.28748	0.00750601	0.000243921	0.364554	5.07986
ACAT2	1.3211	0.00753073	0.000245477	0.401742	5.61847
NAGK	0.844082	0.00753073	0.000245341	-0.244544	6.71137
GOLGA8B	1.37463	0.00755972	0.0002468	0.459041	5.7441
MFAP3	1.27696	0.00760689	0.00024872	0.352717	5.9401
LINC01235	1.64133	0.00762596	0.000249725	0.714868	2.74808
SARM1	1.3039	0.00763447	0.000250562	0.382837	5.61582
ADAM12	1.50061	0.00763447	0.000250767	0.585548	7.49853
PLK3	1.22493	0.00800002	0.000263174	0.292697	5.23983
CD59	1.23068	0.00818655	0.000270129	0.29946	8.23907
ST3GAL5	1.45545	0.00818655	0.000269764	0.54147	5.46704
CDC16	0.865878	0.00820313	0.000271216	-0.207765	6.30532
SEMA4C	1.17377	0.00820313	0.000271496	0.231145	7.13993
SCUBE1	0.166347	0.00820639	0.000272015	-2.58773	2.89869
UGGT1	1.1844	0.00824872	0.000273945	0.244152	7.29688
BCAM	1.34721	0.00824872	0.000274243	0.429975	6.77824
DNAJC13	0.867832	0.00831039	0.000276708	-0.204512	6.54741
TSPEAR	0.222735	0.00846503	0.000282281	-2.1666	0.432233
RUNX1	1.76413	0.00847213	0.000282941	0.818956	5.35082
SLC35E1	1.19903	0.00850138	0.000285193	0.261862	6.41323
POGLUT1	1.20253	0.00850138	0.000285094	0.266073	5.01631
MALT1	0.705504	0.00850138	0.00028513	-0.503274	5.33536
CYFIP2	0.806701	0.00850538	0.000285752	-0.309894	6.42475
DNAJB11	1.19575	0.00862468	0.000290191	0.257918	5.96014
NSMCE1	0.693352	0.00865082	0.000291504	-0.528339	3.74958
MAPRE2	1.28365	0.00881249	0.000297392	0.360246	6.03032
CYP2S1	0.518249	0.00887925	0.000300479	-0.948282	6.33813
CD47	1.309	0.00887925	0.000300533	0.38846	6.90558
FBLN2	5.1918	0.00898853	0.000305238	2.37623	6.69246
DACH1	1.53533	0.00898853	0.000305579	0.618547	3.51848
ENSG00000286670	3.51672	0.00898853	0.000304921	1.81423	0.0607746
CD46	1.29619	0.00914179	0.000311447	0.374276	8.1541
LINC00511	6.55219	0.00914179	0.000311704	2.71198	1.73189
PNKD	0.833055	0.00915758	0.0003127	-0.263517	5.61781
ACAA1	0.837458	0.00919052	0.000314284	-0.255911	5.68837
CCDC74B	0.368624	0.0092049	0.000315236	-1.43978	0.581166
ZNF302	1.2594	0.00925817	0.000317524	0.332731	4.82536
LRIG1	1.58257	0.00933346	0.000320572	0.66227	6.32593
SELP	2.41398	0.00944981	0.000325041	1.27141	0.913932
HS1BP3	0.805547	0.00946169	0.000325923	-0.311959	5.33057
FNDC3B	1.37708	0.00946286	0.000326909	0.461608	7.57538
ACACB	0.593166	0.00946286	0.000326602	-0.753492	3.30525
SNX8	0.821804	0.00947722	0.000327879	-0.283134	5.74413
CTSF	0.115081	0.00948097	0.000328483	-3.11927	3.78661
LARP1B	1.27163	0.00951589	0.000330168	0.346683	4.5128
MAMLD1	1.3403	0.00960226	0.000333645	0.422556	3.99501
ERLEC1	1.19597	0.00965631	0.000336006	0.258179	6.39513
ALKBH3	0.753439	0.00966889	0.000336927	-0.408437	3.82013
ZNF665	1.78372	0.00981327	0.000342449	0.834886	1.64887
PITX2	0.716746	0.00990724	0.000346223	-0.480467	4.84368
HTRA3	1.3109	0.0100302	0.000351023	0.39056	6.48031
KIF3B	0.696413	0.0101486	0.000356355	-0.521985	6.46689
ALDH1A2	2.37469	0.0101486	0.000356686	1.24774	2.26062
FAR2P1	0.0959415	0.0101486	0.000356224	-3.3817	-1.33085
TBX3	1.6563	0.0101684	0.000357969	0.727964	4.73668
KCNMB2-AS1	0.166008	0.0101684	0.000358401	-2.59067	-0.349707
S100A10	0.646783	0.0101771	0.000359215	-0.628646	7.59568
APLP2	1.15384	0.0102564	0.000362528	0.206441	10.6438
GLIPR1	1.75666	0.010262	0.000363238	0.812831	7.07564
ZNF439	5.91431	0.0102983	0.000365037	2.56421	1.00873
GBA2	1.25774	0.0103976	0.000369599	0.330836	7.43226
LAMB1	1.28035	0.0103976	0.000369489	0.356542	10.2206
PCDH10	1.29594	0.0104076	0.000370472	0.373998	7.41258
APCDD1L	5.62255	0.010459	0.000372826	2.49122	4.56653
TMEM51	1.38405	0.0104922	0.000374532	0.468892	4.21633
BRINP1	2.5241	0.010555	0.000377305	1.33577	3.92484
DHX35	0.811912	0.0106227	0.000380255	-0.300605	4.15077
DPY19L2P3	0.276794	0.0106746	0.000382647	-1.85311	-0.319068
GPX3	0.570656	0.0106844	0.000383533	-0.809307	3.81171
SSR1	1.19498	0.0108057	0.000388425	0.256986	7.68026
LRRC55	0.212071	0.0108446	0.000390366	-2.23738	2.44087
ABCG2	0.708836	0.0109543	0.000394863	-0.496477	4.19852
TBX2	5.11346	0.0111134	0.000401708	2.3543	3.72199
GOLGA4-AS1	0.455937	0.0111134	0.000401515	-1.13309	2.04818
CTSC	1.40672	0.0111362	0.00040318	0.492335	7.54134
DIO3	2.13663	0.0111362	0.000403647	1.09533	1.52399
NPFFR2	0.561106	0.0112168	0.000407131	-0.833654	1.6197
ZNF773	0.696066	0.0112197	0.000407795	-0.522703	2.49813
LINC02893	0.36377	0.0114827	0.000417929	-1.4589	1.57582
RABGGTB	1.21819	0.0116193	0.00042348	0.284742	5.86417
APMAP	1.14213	0.0117456	0.000429257	0.191729	7.72732
TENM3	1.57428	0.0117456	0.000428817	0.654691	6.91383
CCN1	1.58752	0.0118419	0.000433371	0.666773	9.3127
RNF145	1.20024	0.0118529	0.000434365	0.263317	6.77517
PPFIBP2	0.732171	0.0120501	0.000442737	-0.449747	3.47933
ZNF594	1.79495	0.0120501	0.000442796	0.843943	2.48888
PABPC4	1.19369	0.0120544	0.000443986	0.255425	7.78787
RTTN	1.34321	0.0120544	0.00044416	0.42568	3.79818
ANKMY2	0.759838	0.0121557	0.000448499	-0.396236	4.33563
PLD1	1.29542	0.01222	0.000451483	0.373415	5.29491
COTL1	0.777995	0.0122437	0.000452971	-0.362167	8.33916
OSBPL6	1.9036	0.0122491	0.000453978	0.928728	4.06173
B4GALNT3	1.72897	0.0122491	0.000454889	0.78991	3.30493
SAMD9L	0.540927	0.0122491	0.00045562	-0.886494	3.81917
ENSG00000238221	4.0439	0.0122491	0.000455594	2.01575	-0.0648751
HRH1	1.6813	0.0123493	0.000459967	0.749579	3.71372
FAM50B	1.42279	0.0126025	0.000470026	0.508721	2.47877
RBM17	1.15289	0.0126353	0.000472514	0.205259	6.39195
TRD-AS1	0.393946	0.0126353	0.000472462	-1.34393	0.251838
EXOC7	0.879564	0.0126684	0.000474384	-0.18514	7.51999
FZD9	1.61619	0.0126832	0.000475573	0.6926	2.51247
TP53I3	0.745448	0.0128364	0.000482073	-0.423821	6.15317
TMEM165	1.20508	0.0128364	0.000482896	0.269127	7.08535
ENSG00000197550	6.47159	0.0128364	0.000483241	2.69412	-1.45184
CXCL1	1.51836	0.012902	0.000486357	0.60251	5.96544
MPP4	0.523927	0.0129754	0.000489772	-0.932564	2.49495
GLRB	1.88163	0.0129857	0.000490809	0.911986	3.00253
CALU	1.27925	0.0130066	0.000492252	0.355294	10.0091
TXNDC5	1.45346	0.0130297	0.000493777	0.539489	4.37847
SYTL1	0.511972	0.0130484	0.000495136	-0.965862	2.48576
BCL2L1	0.763853	0.0130717	0.000496674	-0.388633	7.05107
FNDC5	0.367271	0.0131155	0.000498993	-1.44508	1.30478
PDZD8	1.28187	0.0136683	0.00052071	0.358251	5.49896
CNP	0.868675	0.0136689	0.000521417	-0.203111	6.78939
PDK2	0.830535	0.0137179	0.000523971	-0.267887	5.34042
ISG20	1.7039	0.0138103	0.000528191	0.768843	1.8711
CRIM1	1.31848	0.0138119	0.000528941	0.398881	9.05251
USP43	1.68637	0.0138569	0.00053136	0.753923	2.49036
SP6	1.51021	0.0140458	0.000539305	0.594749	2.39435
ADAM10	1.24784	0.0140946	0.000541885	0.319436	7.80959
MACROH2A2	1.35524	0.0142249	0.000547604	0.438545	4.80393
TPST1	1.31197	0.0142499	0.000549279	0.39173	5.60567
PTGER3	2.24131	0.0143011	0.000552681	1.16435	1.58256
HAND2	8.14487	0.0143011	0.000552267	3.02589	3.78353
CLCC1	1.15849	0.0143419	0.000556411	0.212244	5.72905
SKIL	1.26188	0.0143419	0.000555927	0.33557	6.11968
LINC00649	0.697879	0.0143419	0.000556248	-0.518952	2.62749
EPHA4	1.49046	0.0143906	0.00055902	0.575757	4.95605
ENSG00000271369	0.37946	0.0144411	0.000561702	-1.39798	0.625358
TM4SF18	0.722192	0.0145371	0.000566163	-0.469545	4.51007
PLAAT1	0.563142	0.0145575	0.000567686	-0.828429	1.36272
ZNF486	1.56713	0.0145678	0.000568817	0.648127	2.88731
UST	0.677411	0.0146202	0.000571593	-0.561897	4.976
ST3GAL6	1.27871	0.0146539	0.000573644	0.354685	4.06147
PHETA2	0.559786	0.0146702	0.000575013	-0.837054	1.95966
PCDHGB7	1.6091	0.0149342	0.000586107	0.68625	4.63397
USP4	1.16826	0.0149806	0.000590177	0.224362	5.88868
SLC5A3	1.46391	0.0149806	0.000590143	0.549831	5.56144
ENSG00000257181	1.78564	0.0149806	0.000589817	0.836442	1.19454
POP1	0.765097	0.0149916	0.000591358	-0.386285	4.12235
SLC9A7	1.45837	0.0149969	0.000592428	0.544356	6.32574
GSN	0.672964	0.0149969	0.000593067	-0.571398	9.0347
LRRC75B	0.709798	0.015046	0.000595764	-0.494521	3.88304
TUBB8	0.475913	0.0150522	0.00059676	-1.07123	0.787502
COL9A2	0.612466	0.0150612	0.000597871	-0.707299	4.29638
EMP3	0.627418	0.0150817	0.000601083	-0.672501	6.39028
STEAP2	1.48347	0.0150817	0.000599768	0.568971	3.07913
GUCY1A1	2.36738	0.0150817	0.000601723	1.24329	2.66241
CDKL4	0.299193	0.0150817	0.00060162	-1.74085	-1.09578
ENSG00000289043	0.447574	0.0150817	0.000602454	-1.1598	0.28958
CLDN10	2.56803	0.0153442	0.000613706	1.36066	2.74621
TEK	1.28988	0.0154476	0.000619388	0.367236	7.24038
PTPN7	2.74272	0.0154476	0.000619007	1.45561	-0.489939
MANCR	1.30887	0.0156864	0.000629748	0.388323	3.97721
TOR1B	1.18491	0.0157334	0.00063242	0.244778	5.72277
HSD11B2	2.1204	0.0158083	0.000636221	1.08434	2.60887
USP9X	1.19216	0.0158303	0.000637898	0.253575	8.15555
S100A4	0.608804	0.0158593	0.000639859	-0.71595	2.43699
FJX1	1.25401	0.0159331	0.000643632	0.326547	6.13703
XXYLT1	1.15896	0.0160855	0.000650593	0.212827	6.08227
PALM	0.791732	0.0161017	0.000652054	-0.336916	6.82044
RCL1	1.27374	0.0162331	0.000658188	0.349067	3.7974
UCHL1	0.779363	0.0163306	0.000662958	-0.359632	8.77887
HSPA13	1.3268	0.0166858	0.00067865	0.407946	6.36555
KALRN	0.725026	0.0166858	0.000679043	-0.463896	4.96769
LRRC41	0.886708	0.0169173	0.000690021	-0.173469	7.17606
SOD1	0.8059	0.0169173	0.000690158	-0.311328	6.76265
ENSG00000255252	1.56995	0.0171349	0.000699891	0.650722	2.76518
FBXO10	0.800282	0.0171405	0.000700977	-0.321419	3.92273
RRAGC	0.817251	0.0171811	0.000703495	-0.291149	4.54622
MEIS3	8.02286	0.0174913	0.000717071	3.00412	5.05467
C6orf141	0.700571	0.0177147	0.000727116	-0.513398	2.73614
ENSG00000287721	2.4434	0.0178472	0.000733448	1.28889	-0.635543
TMEM38B	1.41449	0.0178821	0.000735776	0.500286	3.43261
SAR1A	1.13476	0.0179894	0.00074109	0.182385	7.039
ACVR1	1.2734	0.0180085	0.00074304	0.348686	5.44787
B4GALT5	1.22193	0.0180085	0.000743678	0.28916	7.29403
HS6ST2	1.43394	0.0180754	0.000747343	0.51998	4.82164
SEMA6D	1.68561	0.0181889	0.000752945	0.753275	3.95013
ENSG00000290596	0.0743839	0.0183337	0.000759854	-3.74887	1.35165
FAM221A	1.48726	0.0184224	0.000764452	0.572661	2.25218
CDK17	1.28068	0.0184668	0.000767352	0.356912	6.27736
SMAD7	1.46198	0.0184668	0.000768144	0.547925	4.79173
STK33	0.536206	0.0187279	0.000779938	-0.89914	3.00331
FHIP2B	0.844728	0.0187279	0.000780877	-0.243441	6.37546
DOCK10	1.7037	0.0188787	0.000788108	0.768668	4.1417
MRI1	1.22288	0.018886	0.000789354	0.290286	5.71451
EFEMP1	1.79434	0.0189943	0.000794833	0.843453	8.86165
LRRC3	0.775711	0.0190202	0.000796865	-0.36641	4.64657
HEATR3	1.20018	0.0191146	0.00080193	0.263246	5.00632
ENSG00000279569	0.639018	0.0191146	0.000802733	-0.646071	2.89184
CCDC115	0.823309	0.0191275	0.000804232	-0.280494	4.64732
MPPED2	1.72933	0.0192601	0.000813498	0.790212	2.60889
MMRN1	1.47954	0.0192601	0.000812002	0.565153	7.7157
TRAPPC2L	0.777633	0.0192601	0.000813657	-0.362838	5.10077
MRPL14	0.758397	0.0192601	0.000813289	-0.398974	4.72198
HK2	1.42601	0.0193345	0.000818226	0.511985	5.72203
ENSG00000291133	2.32778	0.0193345	0.000818735	1.21895	0.921348
MATCAP1	1.22469	0.0194163	0.000823169	0.292415	5.95459
PXDN	1.19146	0.0195651	0.000830456	0.252736	10.4314
MAN1C1	0.641179	0.0197039	0.000837331	-0.641201	5.37987
PALD1	0.756501	0.0197321	0.000839517	-0.402586	7.03607
ERP44	1.14946	0.0197775	0.000842438	0.200954	6.33818
LINC02315	0.48236	0.0200112	0.000853394	-1.05182	0.775503
CLCN3	1.24279	0.0200262	0.000855032	0.313586	6.84217
PVR	1.18584	0.0201977	0.000863364	0.24591	7.34896
MSI2	1.32728	0.0203089	0.000869133	0.408469	6.21897
TAGLN	1.25426	0.0203676	0.000872663	0.326831	10.029
OASL	14.0191	0.0205371	0.000880954	3.80933	-1.38262
POFUT1	0.777457	0.0206183	0.00088753	-0.363165	7.10405
STK25	0.83093	0.0206183	0.000886804	-0.267201	7.61935
MYOZ2	1.78971	0.0206183	0.000885842	0.839727	1.70612
RPL39P3	0.572287	0.0207146	0.000892709	-0.805189	1.50285
UCP2	0.603414	0.0207855	0.000896806	-0.72878	4.75712
PNPLA2	0.806117	0.0209101	0.000903225	-0.310938	6.73177
MARCHF11	0.0385312	0.0210988	0.000912433	-4.69783	-0.410895
LXN	1.26348	0.0212131	0.000919187	0.337406	4.73538
ZNF135	1.55944	0.0212131	0.000919498	0.641031	2.79935
FBXO36	1.62061	0.0214754	0.000931938	0.696537	2.3022
TOX	0.402699	0.0216	0.000938425	-1.31223	3.54566
LAP3	0.84686	0.0217172	0.000944606	-0.239805	6.16801
CRYBG1	1.2633	0.0223164	0.00097178	0.337196	5.39193
PGAP3	0.802771	0.0230255	0.00100381	-0.31694	4.64488
POLN	0.502905	0.0230267	0.00100501	-0.991642	0.6696
MAST2	0.848276	0.0231273	0.0010114	-0.237394	6.71308
TCN2	0.791624	0.0231273	0.00101172	-0.337112	6.77957
RDH11	1.16322	0.023203	0.00101619	0.218122	6.53441
RGS17	1.64492	0.0234001	0.00102599	0.718017	2.93607
MRPL28	0.812232	0.0234991	0.00103151	-0.300036	5.87415
IGLON5	0.543659	0.0236651	0.00103998	-0.879227	4.29133
RPL39L	0.696397	0.0236923	0.00104236	-0.522019	3.20101
ELFN2	3.10254	0.023748	0.00104717	1.63345	3.89316
LINC01980	0.424664	0.023748	0.00104718	-1.23561	0.133349
AP5Z1	0.835204	0.0238175	0.00105144	-0.2598	6.23442
MAP4	0.860473	0.0238704	0.00105496	-0.216798	9.35506
TXN	0.812671	0.0239739	0.00106074	-0.299257	6.68704
KIAA0040	1.32328	0.0241026	0.00106764	0.404119	3.60993
ADCY9	1.23055	0.02411	0.00106917	0.2993	5.27711
HYOU1	2.55429	0.0242733	0.00107763	1.35292	-0.0487961
REXO5	0.640416	0.0245277	0.00109095	-0.642919	2.7971
BRINP2	0.581975	0.0245277	0.00109137	-0.780971	2.59148
PXK	0.801035	0.0245455	0.00109339	-0.320063	4.94634
PCGF3	1.13075	0.0246458	0.00109909	0.17728	6.72265
RPGR	1.25792	0.0246965	0.00110382	0.331038	4.32798
PDCD6IP-DT	0.649799	0.0246965	0.00110367	-0.621935	2.62384
LRRC17	1.65282	0.0251659	0.00112606	0.72493	6.51699
CC2D2B	1.64179	0.0252277	0.00113009	0.715268	1.30602
F2RL3	1.3849	0.0252507	0.00113238	0.469782	2.63594
GSTM3	0.810238	0.0252548	0.00113383	-0.303582	4.65218
MPP1	0.802859	0.0254842	0.00114616	-0.316782	4.60441
KRT10	0.798586	0.0254842	0.00114667	-0.32448	4.40937
LINC01558	2.318	0.0257717	0.0011609	1.21288	-0.940707
HMGCL	0.800221	0.0257847	0.00116305	-0.321529	4.90688
LNPK	1.28536	0.0257847	0.00116406	0.362171	5.21399
FSCN1	0.853861	0.0258488	0.00116825	-0.227927	9.55326
GIPR	0.426757	0.0263098	0.0011904	-1.22851	2.00197
ENSG00000289456	0.218739	0.0263907	0.00119538	-2.19271	-0.514073
TCEAL4	0.799745	0.0268185	0.0012161	-0.322388	6.95873
ACBD6	0.849003	0.0270301	0.00122704	-0.236159	5.45173
PPP2R1A	0.837039	0.0272891	0.00124016	-0.256634	8.47563
HMGN2	0.830042	0.0272939	0.00124175	-0.268743	7.06841
ZNF77	1.40805	0.0273919	0.00124758	0.493703	2.17854
EXOC4	0.864023	0.0273972	0.00124919	-0.210858	6.27807
DNAJC3	1.1898	0.0274678	0.00125378	0.250723	6.37092
WNT5A	1.35359	0.0275291	0.00125852	0.436793	7.35278
NSUN5	1.25489	0.0275291	0.00126071	0.327563	4.60724
FBN2	1.70355	0.0275291	0.00125955	0.76854	8.76356
GCOM1	1.67516	0.0275337	0.00126229	0.744302	1.2699
FRY	1.28712	0.0276618	0.00126955	0.364143	5.58682
DPP4	1.46756	0.0277499	0.00127498	0.553424	6.0314
BRIP1	1.5638	0.0277589	0.00127678	0.645056	3.5183
CCDC3	2.33426	0.0280045	0.00128948	1.22296	4.66063
PIP4K2C	1.58067	0.028223	0.00130095	0.660535	5.03549
ENSG00000267053	3.3582	0.0282332	0.00130283	1.74769	-0.721791
ZNF22	1.27147	0.028319	0.00130821	0.346494	4.92499
ZNF586	1.3208	0.0285122	0.00131856	0.401414	2.90857
MTHFD2L	1.32255	0.0285122	0.00132112	0.403326	3.43617
FBXO39	1.88627	0.0285122	0.00132141	0.915535	0.247398
HOXA3	1.80106	0.0285659	0.00132532	0.848849	2.9198
TRERF1	0.668726	0.0286609	0.00133117	-0.580513	4.47064
EPS8L2	0.621387	0.0288751	0.00134256	-0.686435	5.82411
RNGTT	1.23332	0.0289081	0.00134698	0.302542	4.53134
ZNF415	1.58939	0.0289081	0.00134634	0.668476	2.56467
EPN2	1.12196	0.029016	0.00135346	0.166027	6.38419
XG	1.79824	0.0291347	0.00136046	0.846589	0.845329
SNRPA	0.819479	0.0294494	0.00137662	-0.287222	6.24638
ENSG00000291079	1.6131	0.0298832	0.00139839	0.689836	1.80323
SPINT2	0.546481	0.0301333	0.00141161	-0.871756	5.91485
IGSF10	3.20702	0.0301509	0.00141544	1.68123	1.05048
NCKAP5L	0.870192	0.0301509	0.00141414	-0.200594	6.75724
PIP5K1B	2.48894	0.0301706	0.00141788	1.31553	1.37385
RNF168	1.18507	0.0304478	0.00143243	0.244967	4.66592
PPRC1	1.14902	0.030644	0.00144319	0.200399	6.2769
STARD4	1.27083	0.0307009	0.0014474	0.345767	6.1951
ENSG00000287562	0.481753	0.0311547	0.00147036	-1.05363	1.65135
NTN4	1.32293	0.0311753	0.00147445	0.403735	5.89907
STK11IP	0.846967	0.0311753	0.00147395	-0.239622	5.04454
MRAP2	1.91109	0.0314925	0.00149259	0.934398	1.63224
ZNF300	0.770528	0.0314925	0.00149143	-0.37608	4.59028
ACOT2	0.737175	0.0315588	0.00149732	-0.43992	3.71307
SERPIND1	5.74723	0.0316134	0.00150149	2.52287	-0.297467
VAT1	0.81111	0.0317404	0.0015091	-0.30203	8.77585
IVNS1ABP	1.17691	0.0320251	0.00152424	0.235002	7.69321
COMMD4	0.809986	0.0321207	0.0015304	-0.304031	5.32816
CEACAM1	0.745562	0.032297	0.00154042	-0.423601	3.21875
MIR2052HG	0.0604163	0.0323047	0.0015424	-4.04892	-1.13985
EDEM1	1.21905	0.032838	0.0015695	0.285753	6.20115
LRP5	0.706027	0.0330687	0.00158218	-0.502205	6.74572
SGMS2	1.48646	0.0331016	0.00158541	0.571884	5.05905
RCN2	1.22298	0.0331749	0.00159058	0.290406	7.26741
NMRK1	0.811786	0.0335929	0.0016123	-0.300828	4.27265
H1-10-AS1	0.760687	0.033796	0.00162374	-0.394626	4.14004
PDLIM1	1.25539	0.0338141	0.00162629	0.32814	7.41674
FAM107B	1.20667	0.0339229	0.00163322	0.271036	6.27789
ACTB	0.851973	0.0340562	0.00164134	-0.23112	12.8158
SELENOW	1.27886	0.0341108	0.00164568	0.354857	7.68298
ACRBP	1.69256	0.0344176	0.0016622	0.759205	1.28676
AMOTL2	1.16904	0.0344995	0.00166825	0.225325	7.52241
LDHD	0.433847	0.0344995	0.00166961	-1.20474	1.79574
MEST	1.35495	0.0350461	0.00169782	0.43824	6.963
CAPNS1	0.826799	0.0358565	0.00173886	-0.274391	8.23906
ACOX2	0.404101	0.0359196	0.00174372	-1.30721	1.5561
TMEM59	1.12207	0.0365557	0.00177825	0.166165	7.41325
ENSG00000279495	0.606355	0.0365557	0.00177718	-0.721766	1.49451
LUM	4.50858	0.0367176	0.00178797	2.17267	8.78894
SLC30A7	1.22202	0.0369654	0.00180188	0.289264	5.56535
NLRC5	0.687122	0.037066	0.00180898	-0.541362	4.21742
ADA	1.2511	0.037066	0.00181049	0.323197	5.77
LGR4	1.30138	0.0371199	0.00181498	0.38004	6.0823
ANO9	0.466903	0.03736	0.0018289	-1.09881	3.25357
LINC02693	1.32222	0.03736	0.00183046	0.402967	4.7609
THSD1	0.819024	0.0374382	0.00183991	-0.288022	5.3265
GPRASP2	0.741038	0.0374382	0.00183889	-0.43238	4.20368
KCNQ3	2.09835	0.0374382	0.00183781	1.06925	3.86731
ENSG00000189229	0.364221	0.0375363	0.0018466	-1.45712	-0.63954
RHOJ	0.849008	0.0376462	0.00185389	-0.236151	6.73826
VGLL3	2.6933	0.0376963	0.00185824	1.42937	5.91719
FAM117A	0.681088	0.0377443	0.0018625	-0.554088	3.31919
PLAGL1	1.29841	0.0377931	0.00186679	0.376742	6.45294
GOLGA8A	1.3438	0.0377987	0.00186896	0.426319	5.16111
OTULINL	2.44413	0.0378225	0.00187203	1.28932	2.20094
ENSG00000291089	3.09267	0.0379095	0.00187823	1.62885	1.7484
ANO1	5.04639	0.0379336	0.00188132	2.33525	2.1902
RAB20	1.87169	0.0379879	0.00188591	0.904344	2.11505
PPM1M	0.620179	0.0380061	0.00188871	-0.689244	3.59874
ENSG00000291156	2.56774	0.0381433	0.00189744	1.3605	0.157177
NOS2	0.114756	0.0383251	0.0019084	-3.12336	-0.334688
CTSB	1.17885	0.0385902	0.00192353	0.237383	8.2372
RFK	1.28332	0.0386669	0.00193062	0.359879	5.29986
TANK	1.24594	0.0386669	0.00193122	0.317234	5.28904
TUSC3	1.23887	0.0387578	0.0019377	0.30902	7.09743
XACT	3.72079	0.0387787	0.00194068	1.89561	0.778402
MED14	1.21465	0.0388539	0.00194638	0.280542	6.38046
CACNA2D1	1.50804	0.0390424	0.00195778	0.592676	5.92948
TNFRSF12A	1.49602	0.0390897	0.00196211	0.581128	6.83539
CARM1	0.878491	0.0391614	0.00196767	-0.186901	6.77464
CAPN8	0.472757	0.0392579	0.00197448	-1.08083	-0.268615
KHDRBS2	2.99237	0.0394311	0.00198713	1.58129	0.836269
CTHRC1	1.20796	0.0394311	0.00198635	0.272574	5.98097
PLP2	1.32516	0.0394648	0.0019908	0.406168	6.39046
ENSG00000239407	0.422951	0.0398322	0.00201332	-1.24144	0.664274
ENSG00000286369	5.7934	0.0398322	0.00201303	2.53441	-0.903132
TBL2	1.14389	0.0401518	0.00203148	0.193951	5.80493
CD93	1.25529	0.0401914	0.00203549	0.328019	8.49673
KLHL13	1.97517	0.0402411	0.00204002	0.981978	4.03265
FREM1	0.393184	0.0402625	0.00204312	-1.34672	2.14053
IDH3G	0.817279	0.040363	0.00205427	-0.291099	5.7795
EFHB	0.399547	0.040363	0.00205215	-1.32356	0.0926377
AP1S2	1.20045	0.040363	0.00205309	0.26358	7.0443
TBC1D17	0.859753	0.0403807	0.00205719	-0.218006	5.39275
SMARCD3	0.659208	0.0404902	0.00206493	-0.601195	5.74053
RALGPS2	0.776528	0.0404902	0.00206682	-0.36489	5.25873
ENSG00000285577	1.65378	0.0407228	0.00208072	0.725768	1.64565
FAM184A	1.51033	0.0408315	0.0020924	0.594867	2.55136
FIG4	0.854864	0.0408315	0.00209215	-0.226233	5.14964
FENDRR	12.4018	0.0408315	0.00208858	3.63248	1.78318
PREX1	0.834903	0.0409012	0.00209802	-0.260319	7.12697
ENSG00000235495	2.74922	0.040903	0.00210016	1.45902	-1.18325
HSD3B7	0.692519	0.041115	0.0021131	-0.530074	3.30799
LINC01704	0.515162	0.0412853	0.00212392	-0.956902	-0.684441
TPD52	1.4201	0.0413206	0.0021278	0.505995	3.08905
SLC4A7	1.34362	0.04145	0.00213653	0.426123	6.16547
TWF2	0.817403	0.0414911	0.00214073	-0.290881	4.99622
TCERG1	1.16469	0.0415621	0.00214855	0.219952	6.49456
GALNT1	1.20498	0.0415621	0.00214788	0.26901	7.87584
RGP1	1.17381	0.0416766	0.00215686	0.231194	6.19033
NANOGP8	0.0840569	0.0416766	0.00215863	-3.57249	0.158164
ADAMTS9	1.25913	0.041839	0.00216913	0.332428	7.5395
NEDD4L	0.839096	0.0419462	0.00218592	-0.253092	5.9561
EHHADH	1.43406	0.0419462	0.00218035	0.520106	2.4571
CLTA	0.822315	0.0419462	0.00218768	-0.282238	7.29158
IRAK2	1.26209	0.0419462	0.00218593	0.335813	3.93954
SPATA17	0.430751	0.0419462	0.00217829	-1.21507	0.667344
NAV2	1.38749	0.0419462	0.00218534	0.472475	6.17474
ENSG00000290165	0.302728	0.0419462	0.00218937	-1.72391	-1.09225
NFKBIE	0.815261	0.0422441	0.00220703	-0.294665	4.0188
MCFD2	1.18826	0.0422497	0.00220944	0.248855	7.84582
TMEM184A	1.93187	0.0423041	0.00221652	0.949997	1.86237
NUDT4	1.3158	0.0423041	0.00221574	0.395939	7.06351
SC5D	1.21819	0.0425159	0.00222974	0.284743	6.85994
SERPINE1	1.50185	0.0427317	0.00224319	0.586738	12.2045
GRINA	0.864431	0.0428053	0.00225049	-0.210178	7.87344
TMEM120B	1.19262	0.0428053	0.00225134	0.254137	5.68316
ENSG00000286984	0.350306	0.0431401	0.0022711	-1.51331	-1.03723
GIPC2	1.41749	0.0432302	0.00227801	0.503336	2.05487
HIPK2	1.25416	0.043286	0.00228373	0.326719	7.1492
METTL7A	0.678412	0.043286	0.00228527	-0.559765	4.07542
ENSG00000255108	0.57428	0.0435073	0.00229913	-0.800175	1.20153
MRPL37	0.852104	0.0435839	0.00230536	-0.230899	6.36204
NDST1	1.15165	0.0438485	0.00232189	0.203703	8.82334
CASK	1.20417	0.0438485	0.00232374	0.268034	7.21073
ZNF331	1.22605	0.0438561	0.00232633	0.294013	5.10758
CHRM3	0.551308	0.0438873	0.00233166	-0.859069	2.90372
URAHP	0.347696	0.0438873	0.00233238	-1.5241	-0.308565
NOA1	0.837886	0.0441855	0.00235044	-0.255173	4.54009
SAE1	0.865111	0.0442478	0.00235693	-0.209042	7.26412
UBA7	0.755661	0.0442478	0.00235817	-0.404189	4.50714
RASSF10	0.298043	0.0443146	0.00236395	-1.74641	0.762567
NALF2	4.49443	0.0444038	0.00237093	2.16814	2.96795
DNAJC22	2.14984	0.0444406	0.00237512	1.10423	1.23206
TOR1A	1.13445	0.0445258	0.00238189	0.181988	6.04935
NPY1R	2.31379	0.0445504	0.00238989	1.21026	2.55601
ANKRD35	0.386513	0.0445504	0.00238881	-1.37141	1.06586
ENSG00000204584	0.49702	0.0445504	0.00238643	-1.00862	0.1806
SLC30A6	1.18571	0.0452469	0.00242951	0.24575	5.28951
ENSA	0.83388	0.0452705	0.00243305	-0.262088	6.3377
MAGED2	0.892602	0.0456679	0.00245669	-0.163911	8.88185
FASTKD1	1.16172	0.045785	0.00246561	0.216264	4.48999
PWWP3A	1.14125	0.045785	0.00246757	0.190617	6.15883
CLEC4GP1	2.55506	0.0460088	0.00248192	1.35336	0.542276
EGR1	1.75966	0.0461894	0.00249398	0.815293	4.55593
ADD2	0.615504	0.0462326	0.00249862	-0.700159	5.6911
CCDC103	0.562929	0.0462691	0.00250522	-0.828976	1.41501
GPC6	2.10168	0.0462691	0.00250297	1.07155	6.25547
IL18R1	1.49432	0.0463439	0.00251159	0.579486	3.4516
DIRC3	0.229756	0.0465375	0.00252441	-2.12183	-0.297039
GGA2	0.845967	0.0466804	0.00253449	-0.241328	6.31468
ST3GAL4	1.16507	0.0468273	0.00254481	0.220412	5.01166
PLEKHO2	0.862819	0.0468503	0.0025484	-0.21287	5.59103
HMGCS1	0.789147	0.0469253	0.00255483	-0.341635	7.63307
CPA3	1.8574	0.0474437	0.00258542	0.893282	-0.323468
ZSCAN5A	1.39131	0.0476149	0.00259714	0.476447	2.01176
ENSG00000270100	2.5765	0.0476695	0.00260249	1.36541	-0.525377
PFKM	0.88502	0.0477418	0.00260883	-0.176218	6.9097
TMEM181	1.18303	0.0477704	0.00261656	0.242492	6.67737
TMEM164	1.20269	0.0477704	0.00261295	0.266265	6.08818
ANKRD55	0.467762	0.0477704	0.00261756	-1.09615	0.589914
ERCC2	0.860963	0.0477917	0.00262111	-0.215976	6.58455
SEMA5A	1.60631	0.0483264	0.00265525	0.683754	6.1177
ADAMTS4	1.29916	0.0483264	0.00265527	0.377575	4.60876
SCGB1A1	2.39815	0.0483436	0.00265906	1.26192	2.55679
AP2M1	0.845962	0.0483436	0.00266105	-0.241335	9.07152
HIC2	0.821815	0.0484009	0.00266662	-0.283114	4.76793
NRDC	0.905395	0.0484088	0.00267128	-0.143382	7.53217
CENPBD1P	0.748308	0.0484088	0.0026719	-0.418296	3.25181
ETV1	1.4054	0.0484981	0.00267925	0.49098	4.80864
XBP1	1.19154	0.0487471	0.00269545	0.25283	6.77745
SLC38A2	1.18366	0.048786	0.00270247	0.243258	8.96593
INKA2-AS1	0.42905	0.048786	0.00270197	-1.22078	0.952302
AMHR2	4.48251	0.0487936	0.00270533	2.16431	-1.20901
ACAD9	0.875118	0.0496016	0.00275261	-0.19245	5.57946
NACAD	0.705101	0.0498097	0.00276665	-0.504097	4.38004
CA11	0.652621	0.0501841	0.00279102	-0.615682	4.72726
ROBO3	0.744405	0.0501841	0.00279247	-0.42584	4.6627
SDK2	6.74712	0.0502343	0.00279777	2.75427	5.0471
IDH1	0.825651	0.0503674	0.00280822	-0.276395	6.99373
DDIT4L	0.491869	0.0503674	0.00281274	-1.02366	1.91921
SHISA2	1.46579	0.0503674	0.00281142	0.551677	3.59546
KLRK1-AS1	1.61647	0.0508434	0.00284186	0.69285	1.2423
ENSG00000269981	1.50784	0.0508949	0.00284728	0.592481	1.99419
TRIL	0.539403	0.0509054	0.00285042	-0.890566	3.93376
DTX4	0.732787	0.0509224	0.00285392	-0.448534	5.49674
CUEDC2	0.818319	0.0509456	0.00285776	-0.289265	5.68256
BST1	0.751686	0.0510361	0.00286794	-0.411799	4.52627
GIMAP5	0.516435	0.0510361	0.00286652	-0.953342	0.292466
SMAGP	0.761827	0.0511642	0.0028777	-0.392464	3.65653
PTPRG-AS1	0.455572	0.051197	0.0028821	-1.13425	1.33947
LGALS1	0.697086	0.0514475	0.00289878	-0.520591	8.27741
MVK	0.7944	0.0516549	0.00291563	-0.332062	4.48418
RALGAPA2	1.20516	0.0516549	0.00291548	0.269224	5.69664
DCUN1D3	1.21702	0.0517514	0.00292366	0.283349	4.64136
PHF20	0.874522	0.0517769	0.00292769	-0.193433	5.84901
TBXAS1	1.45692	0.0520744	0.00294712	0.542921	2.83888
MIS12	1.23092	0.0523887	0.00296752	0.299738	4.35682
DBF4	1.30577	0.0525945	0.00298444	0.384899	3.77051
CPXM1	1.32675	0.0525945	0.00298277	0.407901	6.6947
DVL2	0.840573	0.0526639	0.00299101	-0.250555	5.67658
GRAMD4	0.845689	0.0528284	0.00300383	-0.2418	5.24658
ENTPD7	1.29258	0.0528284	0.00300564	0.370249	5.04481
USP28	1.22889	0.0531875	0.00303138	0.297359	5.22393
FKBP5	0.822772	0.0531875	0.00303006	-0.281435	6.40532
LSM14A	1.6858	0.053296	0.00304023	0.753432	0.541151
CRMP1	0.722265	0.053503	0.00305592	-0.469399	6.96416
LRIG3	1.36591	0.053503	0.00305739	0.449861	6.05156
FTH1	0.767545	0.0536033	0.0030658	-0.381678	10.2708
ATP2A2	1.20107	0.0536675	0.00307216	0.264315	8.89015
CMPK2	1.63406	0.0539767	0.00309284	0.708461	1.17415
ABCG1	1.26519	0.0539767	0.00309526	0.339356	4.76762
ENSG00000279393	1.81909	0.05399	0.00309872	0.863214	0.378889
NRG2	1.82958	0.0541663	0.00311596	0.871511	1.04447
LRRTM4	0.350511	0.0541663	0.00311696	-1.51247	2.08339
NR2F2-AS1	0.349868	0.0541663	0.00311239	-1.51512	1.62221
AP1S1	0.82329	0.0541733	0.00312007	-0.280527	6.34407
ERCC6L2-AS1	0.674354	0.0548535	0.00316199	-0.568421	1.71608
MAP1LC3B	0.854022	0.0548644	0.00316602	-0.227656	7.05883
ERBB2	0.591157	0.0548644	0.0031681	-0.758386	7.35833
SPCS3	1.27361	0.0552054	0.00319208	0.348923	7.65573
CACNG8	1.33353	0.0552054	0.00319331	0.415249	5.22483
DNAJB1	0.876095	0.0552601	0.00320099	-0.190842	6.59184
TAPBPL	0.758417	0.0552601	0.00320368	-0.398937	3.33243
LYSMD2	1.43829	0.0552601	0.00320753	0.524358	2.42857
LPL	0.704567	0.0552601	0.00320685	-0.505192	5.5956
DAB2IP	0.884479	0.0553614	0.00321617	-0.1771	6.48342
GRB10	1.14426	0.0553966	0.00322099	0.19442	7.18077
CELF2	0.74501	0.0554913	0.00323482	-0.424668	5.73029
SLC6A8	0.846599	0.0554913	0.00323061	-0.240249	6.77607
FUT11	1.18078	0.0554913	0.00323453	0.239736	5.06247
PPP2R5C	0.873082	0.0555662	0.00324401	-0.195811	6.22614
CREM	1.19402	0.0555662	0.00324706	0.255829	4.47768
GSS	0.829704	0.0555662	0.00324752	-0.269331	5.73285
HOOK1	1.74776	0.0557503	0.00326107	0.805508	3.04684
FAM98A	1.12915	0.055908	0.00327309	0.175235	6.57769
CPXM2	1.35274	0.0559723	0.00327965	0.435885	3.44203
SEMA4D	1.29278	0.0561693	0.003294	0.370481	4.57085
PNPLA6	0.846561	0.0563047	0.00330476	-0.240314	7.01114
FAM193A	0.866317	0.0565151	0.00331993	-0.207033	5.41869
NECTIN4	0.084013	0.0565238	0.0033261	-3.57324	-0.34321
SHISA4	0.818413	0.0565238	0.00332541	-0.289099	5.01763
WDR1	0.904107	0.0565652	0.00333419	-0.145435	9.50552
PLEKHA6	0.67049	0.0565652	0.00333219	-0.576713	4.26336
GTF2F1	0.875158	0.0565797	0.00333787	-0.192384	6.74705
PCDHGA1	5.37164	0.0569834	0.00336453	2.42536	-0.0424393
RCN1	1.24642	0.0570699	0.00337671	0.317795	7.47894
TFR2	2.54635	0.0570699	0.00337679	1.34843	1.27515
CCDC194	2.68876	0.0570699	0.0033782	1.42694	0.725397
VCAN	1.67927	0.0572843	0.00339551	0.747831	9.25638
ENSG00000249631	0.539408	0.0572843	0.00339662	-0.890552	0.3721
HDAC5	0.844815	0.0573447	0.0034088	-0.243292	5.72861
ZNF131	1.20435	0.0573447	0.0034084	0.26826	4.72757
RCN1P2	1.39481	0.0573447	0.0034088	0.480071	3.05522
CENPU	1.47158	0.0573716	0.00341327	0.557366	3.81224
MYL6	0.81759	0.0576128	0.0034305	-0.29055	8.65187
PHGDH	1.38074	0.0577295	0.00344322	0.465447	7.3451
MAGEE1	1.4845	0.0577295	0.00344235	0.569979	3.59216
BCAT2	0.770896	0.0578488	0.00345612	-0.375391	5.4741
CHN1	0.756793	0.0578488	0.00345418	-0.402029	5.18053
TAB1	0.826837	0.0578776	0.00346201	-0.274325	5.15124
AMMECR1	1.23716	0.0578776	0.00346363	0.307035	4.67701
PTMS	0.80533	0.0581167	0.00348085	-0.312348	7.70096
ADD1	0.883067	0.0581201	0.00348686	-0.179405	8.27067
MMP10	1.85051	0.0581201	0.00348452	0.887925	1.49716
PDIA3	1.13495	0.0583344	0.00350263	0.182633	9.76052
ABHD8	0.775173	0.0583433	0.00350608	-0.36741	3.88263
SRPRB	1.18142	0.0583762	0.00351098	0.240523	6.11656
RRP15	1.19649	0.0586887	0.00353564	0.258813	4.27565
ECE1	1.22241	0.0586887	0.00353491	0.28973	9.60935
PAPSS2	0.797774	0.0592714	0.00357371	-0.325948	6.77461
SEC31A	1.11214	0.0592952	0.00357816	0.153336	8.34105
GPR4	1.27673	0.0592952	0.00358107	0.352452	3.92573
HSPA5	1.15212	0.0594795	0.00359518	0.204289	10.1877
RORA	1.36955	0.059598	0.00360532	0.453704	3.45296
GP9	1.62579	0.0596335	0.00361045	0.701145	-0.0616706
CDPF1	0.788613	0.0597165	0.00361846	-0.342611	3.19045
CCNG2	0.819511	0.0599258	0.00363414	-0.287165	5.28066
KCNK17	1.44784	0.0599503	0.00364355	0.533905	4.40851
STARD13	1.23429	0.0599503	0.00364462	0.303679	5.06843
ENSG00000269397	7.38409	0.0599503	0.00363906	2.88442	-1.1783
PLA2G5	2.12118	0.060061	0.00365435	1.08486	0.925689
CFL1	0.837965	0.0601536	0.00366299	-0.255039	9.63126
ZNF563	2.05059	0.0602032	0.00366902	1.03604	0.597878
RAD54L	1.44848	0.0602318	0.00367679	0.534536	3.76475
GALNT6	1.20414	0.0602318	0.00367655	0.268003	5.06614
OSBPL1A	0.752624	0.060519	0.00369734	-0.409999	5.28971
GYG2	1.24119	0.060522	0.00370055	0.311728	5.49957
APOE	0.678112	0.0607436	0.00371714	-0.560405	8.07186
CYB5R3	0.852766	0.0607673	0.00372335	-0.229778	7.86478
ABITRAM	1.26818	0.0607673	0.00372467	0.342759	3.75561
ZNF862	0.81353	0.0607683	0.00372777	-0.297733	5.07539
INSYN2B	0.628612	0.0608062	0.00373313	-0.669757	3.49147
H19	2.29884	0.0611127	0.003755	1.20091	-0.636707
ENSG00000268747	3.57012	0.061122	0.00375863	1.83597	-0.857851
NUMBL	0.836624	0.0612354	0.00376866	-0.257348	5.59633
NCOA7	1.37963	0.0612889	0.00377502	0.464277	4.98003
SORT1	1.2362	0.0613055	0.00377911	0.305906	8.43167
SEC62	1.16153	0.0614175	0.00378908	0.216026	7.12527
SMG6	0.88431	0.0618125	0.00382459	-0.177375	6.17554
ACVRL1	1.20742	0.0618125	0.0038289	0.271929	7.69318
CBR1	0.710467	0.0618125	0.00382844	-0.493161	4.44218
ARHGAP25	1.60498	0.0618125	0.00382819	0.682551	2.23355
ENSG00000270277	0.54355	0.0618125	0.00382085	-0.879515	0.383521
CAPZB	0.882145	0.0621043	0.00385446	-0.180913	8.07456
TXNDC11	1.14192	0.0621043	0.00385629	0.191461	5.47563
SERPINB8	1.24737	0.0621043	0.00385486	0.318891	4.05098
PLPPR3	0.553175	0.0622431	0.00386802	-0.854192	5.38069
ENSG00000274248	3.19764	0.0625568	0.00389064	1.67701	-0.966835
APOBEC3F	0.633488	0.0627795	0.00390763	-0.658611	2.28377
AMDHD2	0.77499	0.0632561	0.00394222	-0.367751	5.18875
ZNF850	1.53837	0.0632561	0.00394363	0.6214	2.51602
DNAJB9	1.24765	0.0632888	0.00394882	0.319219	4.9414
SMOC1	0.572482	0.0633801	0.00395769	-0.804698	4.1422
SLC16A9	1.54282	0.0636434	0.00397731	0.625566	3.08441
DIXDC1	1.46243	0.0636632	0.00398174	0.548371	4.74037
HLA-DQB1	0.362429	0.0641734	0.00401685	-1.46423	0.429875
AKR7A2	0.832553	0.0646917	0.00405253	-0.264385	5.28387
NRCAM	0.467011	0.0647234	0.00405951	-1.09847	6.33234
HAAO	0.0740989	0.0647234	0.00406099	-3.7544	-0.163405
CLEC14A	1.21117	0.0648695	0.0040734	0.276398	8.61912
ZNF146	1.14088	0.065261	0.00410124	0.190153	6.48369
SLC35F5	1.20848	0.0657462	0.00413831	0.273188	6.58033
KNDC1	2.85158	0.0657462	0.00413517	1.51176	4.42786
TMCO1	1.15853	0.0657738	0.00414334	0.212294	6.24634
TMEM87A	1.20162	0.0659069	0.00415502	0.264983	5.9963
YIPF6	1.15839	0.0659366	0.00416019	0.212119	5.91729
PLOD1	1.20432	0.0660522	0.00417117	0.26822	9.71824
VWA1	0.633777	0.0660522	0.00417652	-0.657952	5.26949
MIR762	0.591345	0.0660522	0.00417738	-0.757928	1.44868
KCNJ2	1.30834	0.0663881	0.00420195	0.387738	3.82568
OSBPL5	0.840929	0.066578	0.00421729	-0.249945	5.44293
PPIL4	1.17959	0.0667653	0.0042325	0.23828	4.89094
ZNF567-DT	1.97562	0.0670912	0.00425651	0.982308	0.822302
NECTIN3	1.33942	0.0675177	0.00428694	0.42161	5.65736
NAPA	0.845937	0.0677719	0.00430734	-0.241378	5.65747
ACO1	0.866185	0.0677719	0.00432003	-0.207252	6.65469
CIDEA	0.294781	0.0677719	0.00431416	-1.76228	-0.499456
ARSI	5.62313	0.0677719	0.0043188	2.49137	4.94185
ENSG00000275854	2.20676	0.0677719	0.0043151	1.14193	0.0567029
SVIL-AS1	0.739879	0.0680346	0.00434017	-0.434638	4.34066
ENSG00000254337	10.7786	0.0686494	0.00438283	3.43009	2.03846
PGS1	1.13331	0.0690198	0.00441185	0.180544	5.75273
CLEC11A	1.25845	0.0690198	0.00441682	0.331646	5.70945
PCDH18	1.55272	0.0690198	0.00441338	0.634796	5.29331
LPIN3	0.686043	0.0690967	0.0044252	-0.543629	4.50302
PRDM16-DT	2.38963	0.0694178	0.00444923	1.25679	2.08954
AGBL4	0.247538	0.0698631	0.00448127	-2.01428	-0.275963
PCSK5	1.25626	0.0699017	0.00449423	0.32914	4.65757
MYCL	0.752537	0.0699017	0.0044887	-0.410165	3.84917
PARP10	0.782971	0.0699017	0.00449149	-0.352968	3.96873
GPA33	0.0966004	0.0701224	0.00451192	-3.37183	-0.981887
STT3B	1.16969	0.0701989	0.00452387	0.226121	7.82892
ARSJ	1.54253	0.0701989	0.00452369	0.6253	6.40074
ADGRL4	1.2247	0.0703058	0.00453427	0.292429	7.12579
SLC23A2	1.16803	0.0703266	0.00453913	0.224083	6.30102
ALG9	1.30098	0.0705627	0.00456495	0.379603	3.07129
GNPTAB	1.20654	0.0705627	0.00456011	0.270878	6.67188
STK32B	2.41691	0.0705627	0.00456368	1.27317	2.53084
POMGNT1	1.12333	0.070959	0.00459413	0.167779	6.90318
CREB3	0.849524	0.0712465	0.00461631	-0.235274	5.98952
AXL	0.699619	0.0713217	0.00462831	-0.515359	7.47751
SLCO4C1	0.539011	0.0713217	0.00462503	-0.891614	1.28361
ENSG00000266709	2.44743	0.0717339	0.00465865	1.29127	1.85464
ENSG00000271755	0.272929	0.0717618	0.00466405	-1.8734	-0.745449
DBP	0.695571	0.0719197	0.00467791	-0.523731	2.49057
ENSG00000254662	0.562463	0.072382	0.0047116	-0.83017	1.42394
PIPOX	0.445966	0.0725591	0.00472675	-1.16499	3.47193
PIK3AP1	0.14481	0.0725777	0.00473159	-2.78776	1.72744
ENSG00000255847	0.096644	0.0726201	0.00473799	-3.37118	-0.579015
TMX3	1.16924	0.0729158	0.00476093	0.225576	6.77175
ANKHD1	0.549657	0.0729395	0.00476612	-0.863397	0.806148
RAPGEF5	1.42873	0.0730988	0.00478384	0.514734	5.71842
MARVELD3	0.674955	0.0730988	0.00478141	-0.567137	3.23635
MEIS1	1.21187	0.0732249	0.00479941	0.277232	4.96639
ZNF367	1.72312	0.0732249	0.00479722	0.785025	2.16003
APOL2	0.787632	0.0734722	0.00481929	-0.344406	5.47896
TMSB4X	0.821092	0.0735508	0.00482813	-0.284384	11.0973
DENND2B	0.781812	0.0736684	0.00483953	-0.355106	6.05251
FCHO1	0.653792	0.0740049	0.00486534	-0.613097	3.49928
DOLPP1	1.16313	0.0742541	0.00488694	0.218018	5.06398
RGS6	1.79964	0.0742541	0.00488914	0.847705	2.58291
PRUNE1	1.2837	0.0743599	0.00489983	0.360311	4.13512
GFPT2	1.61094	0.0744732	0.00491102	0.687903	6.74123
BSG	0.86718	0.0745406	0.00491919	-0.205597	9.77653
GNB2	0.86026	0.0747389	0.00493601	-0.217156	7.83495
SLC35A3	1.27633	0.0747608	0.00494119	0.352005	4.34367
SEMA3G	1.1983	0.0752257	0.00497568	0.260988	6.48271
FHIT	0.675828	0.0753483	0.00499132	-0.565271	2.22423
LINC00327	4.18159	0.0753483	0.00498948	2.06405	0.31886
SLC5A12	0.444939	0.075669	0.00501742	-1.16832	1.86646
IL1RAP	1.43391	0.075669	0.00502014	0.519952	4.11428
EDNRB	1.56164	0.0757578	0.00502982	0.643065	5.08021
HCFC1R1	0.784583	0.0761754	0.00506135	-0.350002	4.72244
YPEL1	0.795061	0.0765782	0.00509194	-0.330862	3.76298
SEPTIN4	0.567047	0.0766037	0.00509747	-0.818459	2.83752
SUSD1	1.14702	0.0767544	0.00511133	0.197887	5.57264
CORO1B	0.844729	0.0771332	0.00514041	-0.243439	6.81244
RIMS3	0.337502	0.077384	0.00516464	-1.56703	4.16099
ENSG00000256417	0.379124	0.077384	0.00516487	-1.39926	-0.49184
HES2	1.6648	0.0777176	0.00519371	0.735345	1.91747
CITED2	1.18447	0.0777176	0.0051949	0.244238	6.67178
SHFL	0.842037	0.0778797	0.00520963	-0.248044	5.0302
SNX32	0.622294	0.0781527	0.0052318	-0.684333	3.89035
NEK2	0.613777	0.0782964	0.00524533	-0.704214	2.81543
EMD	0.870561	0.0783591	0.00525346	-0.199982	5.98535
LINC01357	2.90859	0.0784623	0.00526509	1.54032	0.136029
LINC01569	0.583882	0.0784623	0.00526822	-0.776251	0.653825
LIMCH1	0.841405	0.078467	0.00527638	-0.249128	6.68092
DACT1	0.658745	0.078467	0.0052762	-0.602208	5.29824
CALN1	1.58914	0.0785519	0.00528602	0.668243	3.20817
KAT7	0.862597	0.0786383	0.00529576	-0.213241	5.69035
MIR130AHG	0.475963	0.0789231	0.00532268	-1.07108	1.95476
ENSG00000257681	0.284182	0.0789231	0.00532283	-1.81511	-0.0737753
FNDC11	0.534424	0.078939	0.00532841	-0.903944	1.01022
ENSG00000280195	0.55319	0.078939	0.0053318	-0.854152	1.86421
TPCN1	0.83528	0.0790514	0.00534334	-0.259669	6.62172
SPARC	1.29131	0.0796943	0.00539578	0.368833	12.9969
IGSF1	0.513953	0.0796943	0.00539497	-0.96029	5.20399
FOXL1	1.33083	0.0796943	0.00539875	0.412328	3.94391
PDCD1LG2	1.58952	0.0800892	0.0054295	0.668592	4.11411
PAK1	0.758513	0.0802731	0.00544599	-0.398754	5.84703
TMEM108	0.508712	0.0803418	0.00545466	-0.97508	3.31363
ENSG00000287338	1.58452	0.0804781	0.00546794	0.664045	0.881653
LRRC42	0.831128	0.0808919	0.0055001	-0.266858	5.11514
HACD2	1.22047	0.0810975	0.00551814	0.287441	5.66965
MCM4	1.19184	0.0814433	0.00554739	0.25319	6.4162
PITPNM1	1.18876	0.0814433	0.00554981	0.249462	6.33251
ZC3H10	0.777636	0.0815698	0.00556251	-0.362834	3.38457
FBN1	1.21846	0.081898	0.00558898	0.285056	10.2657
CLDND1	1.18456	0.0819943	0.00560219	0.244354	5.69223
CTSS	1.53302	0.0819943	0.00560375	0.616376	2.38707
LINC00630	0.539708	0.0822271	0.00562377	-0.889748	1.6291
MGAT4A	1.35929	0.0822386	0.00563278	0.442857	4.19843
ENSG00000283638	2.10015	0.0822386	0.0056291	1.07049	-0.430741
SUSD6	1.22975	0.0826245	0.00566417	0.298365	6.26114
SLC35A5	1.19513	0.0826245	0.00566747	0.257164	5.24371
NIPSNAP2	0.849174	0.082694	0.00567637	-0.235868	5.37405
GLOD4	0.885369	0.0828188	0.00569322	-0.175649	5.81022
THEGL	0.392088	0.0828188	0.00569265	-1.35075	-0.717983
RPRD1A	1.14647	0.0832091	0.00572422	0.197196	6.12802
SNED1	1.30967	0.0832758	0.00573297	0.389206	4.85849
ENSG00000290515	0.755485	0.0845287	0.00582344	-0.404525	3.34635
ADAM8	0.624216	0.0847736	0.00584455	-0.679882	2.31612
PML	0.868418	0.0847958	0.00585033	-0.203539	6.46704
RBP1	0.776023	0.0848848	0.00586163	-0.36583	4.85543
RHBDF2	0.875251	0.0848848	0.00586496	-0.192231	5.87452
PLA2G4C	0.782086	0.0848914	0.0058739	-0.354601	3.96639
CCDC102B	1.33198	0.0848914	0.00587168	0.413576	2.75536
HAVCR2	0.421356	0.0849944	0.00588528	-1.24689	-0.186627
TMEM41B	1.14029	0.0850548	0.00589371	0.189404	5.37332
PLEKHN1	2.01823	0.0852208	0.00590947	1.01309	1.55982
SERPINA5	1.84799	0.0854006	0.00592621	0.88596	1.47717
DDX54	0.85811	0.0855124	0.00593824	-0.220765	6.50575
ZNF17	1.44536	0.0864725	0.00600924	0.531431	1.77187
TRPS1	0.42652	0.0866947	0.00603709	-1.22931	3.8388
HRH2	0.21154	0.0866947	0.00603052	-2.241	2.48766
ICOSLG	1.54607	0.0866947	0.00603768	0.628606	1.73727
ARHGAP4	1.26185	0.0869495	0.00605977	0.335546	5.18089
SLC2A8	0.857384	0.0869802	0.00606626	-0.221986	4.81573
CSF1R	10.7695	0.0870669	0.00607666	3.42888	-0.21637
CDC6	1.26235	0.087224	0.00609199	0.336115	4.65939
PDE4D	0.801203	0.0879704	0.00615731	-0.31976	4.67232
CSTB	0.825546	0.0879704	0.0061528	-0.27658	6.81959
UBE2C	0.732916	0.0879704	0.00615564	-0.44828	4.82748
TNFSF13B	2.01013	0.0880183	0.00616507	1.00729	-0.180613
PTPN6	0.622053	0.0881359	0.00617771	-0.684892	2.37961
UROD	0.845035	0.0883822	0.00619939	-0.242917	6.12653
UBE2R2	0.899821	0.0885738	0.00621726	-0.15229	6.99637
TLE6	1.71338	0.088704	0.00623083	0.776845	0.763314
SPSB3	0.846654	0.0888192	0.00624336	-0.240156	5.30505
EIF4E3	0.748268	0.088853	0.00625018	-0.418372	3.46502
SAAL1	0.841515	0.0888604	0.00625515	-0.24894	3.93808
LOX	3.18113	0.0889243	0.00626409	1.66954	9.72183
ZNF132	0.62082	0.0889394	0.0062696	-0.687754	1.51142
BABAM2	0.825392	0.089351	0.00630308	-0.276849	4.22159
MSRB2	0.779697	0.0894367	0.00631662	-0.359015	3.79739
SNRK	1.20132	0.0894367	0.00631807	0.264623	6.64293
NR2F1	1.30164	0.0896154	0.00633518	0.380333	6.94024
ENSG00000288979	0.620788	0.0897886	0.00635191	-0.687828	0.384547
CLCN7	0.887625	0.0898509	0.00636081	-0.171977	7.47321
SPIRE1	1.17758	0.0905104	0.00641202	0.235823	5.58923
ERCC5	1.51093	0.0909888	0.00645046	0.595436	2.03434
PTPN23	0.893876	0.0912631	0.00647447	-0.161853	6.67012
TMEM63B	0.873101	0.0915151	0.00649692	-0.195779	6.49408
ACVR2B	1.2539	0.0916618	0.0065165	0.326417	5.32964
LAMTOR1	0.851399	0.0916618	0.00651474	-0.232093	6.03576
BPGM	1.1919	0.0917983	0.00653079	0.253269	4.79537
EMSY	1.21456	0.0919061	0.00654306	0.280433	4.72842
THAP3	0.802082	0.0919439	0.00655494	-0.318178	3.73731
VAX1	4.95721	0.0919439	0.00655442	2.30953	0.0660233
GGT1	0.298003	0.0920844	0.00656956	-1.7466	-0.385929
GRHPR	0.863478	0.0921023	0.00657545	-0.211769	6.5577
MARCHF2	0.822019	0.0922498	0.00659059	-0.282757	5.43288
NAA30	0.84361	0.0924738	0.00661122	-0.245352	5.23051
KL	1.56188	0.0925085	0.00662295	0.643283	1.61514
TM7SF2	0.821974	0.0925085	0.00662091	-0.282836	5.21908
KNOP1	1.12624	0.0925203	0.00663578	0.171518	5.31824
PLXDC1	2.42871	0.0925203	0.00663388	1.28019	3.72155
ENSG00000225721	0.605234	0.0925203	0.00663767	-0.724434	2.76468
CCDC68	0.645902	0.0925464	0.00664417	-0.630612	2.991
PTGR1	0.804475	0.092583	0.00665143	-0.313881	5.38439
SLC30A5	1.16328	0.0926683	0.00666682	0.218194	5.89549
TIPARP	1.51954	0.0926683	0.00666532	0.60363	4.87852
NEBL	2.14563	0.0926749	0.00667192	1.1014	4.69176
OBSL1	0.797353	0.0926902	0.00667766	-0.326709	6.855
DCTN2	0.886882	0.0927201	0.00668445	-0.173187	7.19931
TM2D1	1.19816	0.0927501	0.00669125	0.260824	4.53482
SGCB	1.16716	0.093202	0.00672851	0.222998	6.74392
UBQLN4	0.900964	0.0933211	0.00674178	-0.150459	5.92177
CRYM	15.6854	0.0934919	0.00676345	3.97135	-0.300818
EOGT	1.18033	0.0934919	0.00676346	0.239196	6.15503
PCTP	1.21569	0.0938431	0.00679356	0.281774	4.3265
TMEM26	1.96901	0.0938967	0.00680214	0.977469	1.00609
DENND2C	0.703973	0.0943361	0.00683868	-0.506409	2.16551
KIF13A	1.12419	0.0945397	0.00685817	0.168883	5.88446
KLHL2	1.25755	0.0946646	0.00687196	0.33061	4.66968
SLC25A16	1.20526	0.0950948	0.0069127	0.269343	4.46677
COPRS	0.779187	0.0950948	0.00690898	-0.359958	4.8481
FARS2	0.781284	0.0953713	0.00693757	-0.356082	3.33988
PDGFC	1.48046	0.0955134	0.00695268	0.566047	6.00533
NFAM1	0.15849	0.0955711	0.00696166	-2.65754	-0.108728
PEBP4	0.380613	0.0957393	0.00697869	-1.3936	-0.840735
PPTC7	1.21028	0.0960288	0.0070046	0.275336	4.8865
NOVA1	1.43074	0.0963205	0.00703069	0.516763	3.60436
CASP10	1.2129	0.0963969	0.00705072	0.278463	4.29841
S1PR3	2.29688	0.0963969	0.00704352	1.19968	6.38896
NOP14-AS1	0.790679	0.0963969	0.00704653	-0.338836	3.68204
E2F1	1.42673	0.0964388	0.00705983	0.512715	4.3504
CHST11	1.17963	0.0964388	0.00706343	0.238335	5.04268
OLFML3	0.707271	0.0964615	0.00707165	-0.499664	6.04495
CNNM1	0.611514	0.0964615	0.00708186	-0.709542	2.73635
SAT2	0.845201	0.0964615	0.00708439	-0.242634	5.48751
LINC03002	0.350474	0.0964615	0.00708305	-1.51262	-0.852089
CCDC183	0.627901	0.0965789	0.00709784	-0.671391	0.931832
EDEM3	1.24675	0.0969308	0.00712959	0.31817	6.35417
LDLRAD3	1.33029	0.0969308	0.0071334	0.41174	5.13487
LCP2	1.37843	0.0970315	0.00714916	0.463024	2.40403
ENSG00000277383	0.59551	0.0970315	0.00715051	-0.747803	0.478926
LGMN	1.12592	0.0975631	0.00719944	0.171107	7.69563
AMIGO2	2.09864	0.0975631	0.00719522	1.06946	6.61973
NXF3	0.257378	0.0975983	0.00720691	-1.95804	-0.65719
CUBN	1.27797	0.0976379	0.0072196	0.353848	3.47779
GLI1	10.7717	0.0976379	0.00721864	3.42918	2.6185
SP110	0.741861	0.0978105	0.00723856	-0.43078	3.678
CTSB	1.13477	0.0978105	0.00724215	0.182398	7.09535
SLC16A1-AS1	2.35808	0.0982034	0.00727614	1.23761	-0.019021
MMP17	0.422375	0.0983354	0.00729084	-1.24341	3.86013
GAS6	0.848673	0.098597	0.00731516	-0.23672	8.27821
HPR	2.21408	0.0987857	0.00733411	1.14671	-0.901884
AHDC1	0.829005	0.0988767	0.00734581	-0.270547	5.9896
SUCO	1.23681	0.0990158	0.00736604	0.306618	6.27376
SDSL	0.673575	0.0990158	0.00736282	-0.57009	2.34917
FER	0.826617	0.0990355	0.00737245	-0.27471	4.85186
TEKT3	2.65985	0.0993671	0.00740211	1.41134	-0.685611
EMC1	1.12036	0.0996888	0.00743876	0.163968	7.42903
CEP55	0.721686	0.0996888	0.00744102	-0.470558	3.94625
DCAF1	1.16252	0.0996888	0.00743848	0.217252	5.2054
MAP4K4	1.15867	0.0998884	0.00746092	0.212467	9.10923
KRT10-AS1	0.738658	0.100251	0.00749305	-0.437021	2.50898
STOML2	0.867015	0.100424	0.00751599	-0.205872	6.37959
LINC00862	9.1366	0.100424	0.00751181	3.19166	-0.0396022
CAMK1	0.714865	0.100533	0.00753271	-0.484258	3.54423
BCL2L11	0.826353	0.100533	0.00753416	-0.275169	4.28833
TRIQK	1.27298	0.100616	0.00754543	0.348206	4.04848
MCM6	1.1977	0.100749	0.0075957	0.260273	5.76793
LIG1	0.845569	0.100749	0.00758959	-0.242006	5.52867
ICMT	1.15739	0.100749	0.00757442	0.210873	7.28707
IQSEC2	0.701556	0.100749	0.00758842	-0.511371	4.809
GPCPD1	1.18517	0.100749	0.00756583	0.245098	5.12694
GAREM2	0.696069	0.100749	0.00759185	-0.522698	4.23584
GBX2	4.18678	0.100749	0.00757425	2.06584	2.17713
LINC01535	10.7822	0.100749	0.00758525	3.43058	-0.992608
ADCY1	2.04395	0.100823	0.00760661	1.03136	5.62543
ENSG00000261168	0.456986	0.100823	0.00761137	-1.12978	-0.0790029
STMN2	4.84243	0.10087	0.00762503	2.27573	7.41492
EMC7	1.1365	0.10087	0.00762326	0.184595	6.17685
GALNT12	1.84859	0.100954	0.00763988	0.886429	3.26686
ENSG00000255983	0.445784	0.100954	0.00764143	-1.16558	-0.36797
GDAP1	0.698559	0.101108	0.00766446	-0.517546	4.25033
TMEM33	1.15963	0.101108	0.00767058	0.21367	5.97922
PELI3	0.681636	0.101108	0.0076733	-0.552927	2.98569
TMEM64	1.26708	0.101108	0.00767175	0.341505	4.92572
ATL2	1.21259	0.101227	0.00768745	0.278091	5.33527
ZNF772	0.765732	0.101585	0.00772147	-0.385089	3.20868
LINC01361	0.426486	0.101585	0.00772476	-1.22943	-0.828858
NAGS	0.683998	0.101711	0.00773943	-0.547936	2.1375
PDIA6	1.13485	0.102402	0.00779714	0.1825	9.1535
ENSG00000277324	0.452901	0.102411	0.00780295	-1.14273	-0.443101
LAMB3	0.774924	0.102708	0.00783072	-0.367873	4.26158
SLC22A23	1.12296	0.102762	0.00783996	0.167306	6.83974
SMAD6	1.29379	0.102815	0.00784913	0.371599	4.94598
HSD17B14	0.75904	0.102854	0.00785725	-0.397752	4.72971
IFT122	0.865961	0.102994	0.00787307	-0.207625	5.16529
PRPF38B	1.16891	0.103015	0.00787985	0.225164	6.19981
HDAC9	0.568607	0.103067	0.00789416	-0.814496	4.21685
HOOK2	0.818903	0.103067	0.0078898	-0.288236	5.03166
GOLGA2	1.11953	0.103533	0.00793502	0.162888	7.00284
ZNF254	0.814778	0.103834	0.00796327	-0.295521	3.74634
PEBP1	0.830269	0.103845	0.00796934	-0.26835	7.95009
CTNNAL1	1.25235	0.105301	0.00808632	0.324643	5.45938
WTAP	1.11769	0.105383	0.00809788	0.160521	6.02426
POLR2L	0.80291	0.105516	0.00811335	-0.31669	6.25076
CHPF2	1.12573	0.105534	0.0081411	0.170863	7.88392
LMAN1	1.21282	0.105534	0.00813957	0.278366	7.74969
TMC8	1.37963	0.105534	0.00812005	0.464285	3.16591
DCTN1	0.85062	0.105534	0.0081403	-0.233413	7.65518
ENSG00000290085	0.535528	0.105534	0.00813473	-0.900965	1.07095
IGFBP3	1.50457	0.105789	0.00817492	0.589355	9.28461
APOOL	1.2002	0.105789	0.00817666	0.263277	4.25911
DEPTOR	1.36446	0.105789	0.00817536	0.448334	3.34276
NUP133	0.871415	0.105956	0.00819487	-0.198568	5.92173
COLEC12	1.54873	0.106031	0.0082166	0.631082	5.58901
THAP8	0.757268	0.106031	0.00821483	-0.401124	2.72273
TEDC1	0.768936	0.106031	0.008206	-0.379064	2.86467
S100A6	0.801746	0.106082	0.00822584	-0.318783	8.02511
FAM83E	2.193	0.106317	0.00824938	1.13291	0.165645
F11R	1.14138	0.106998	0.00830754	0.190783	6.76923
MAP3K1	1.34648	0.107574	0.00835765	0.429197	3.83504
NAAA	1.22279	0.107598	0.00836996	0.290177	3.89495
IZUMO1	1.65615	0.107598	0.00837029	0.72783	0.130939
L3MBTL2	0.876597	0.107718	0.00838501	-0.190014	5.4438
BMPR1A	2.55289	0.107802	0.00839692	1.35213	5.48954
MYH14	0.688909	0.10799	0.00841696	-0.537615	3.95887
CC2D1B	0.855561	0.108183	0.00843744	-0.225057	5.64493
FMN2	0.743518	0.108218	0.00844972	-0.42756	4.25136
ANAPC2	0.866662	0.108218	0.00845099	-0.206459	5.96077
DEPDC1B	0.668936	0.108224	0.00845897	-0.580059	3.42633
NECTIN1	1.27942	0.108224	0.00846225	0.355485	6.292
LINC02538	0.522687	0.108312	0.00847459	-0.935981	0.0347383
ART4	1.66164	0.108784	0.00851697	0.73261	2.18221
QPRT	0.736108	0.109191	0.0085732	-0.442011	6.52917
USP5	0.89869	0.109191	0.00858498	-0.154104	7.31101
PLCG1	0.850359	0.109191	0.00855984	-0.233856	8.35282
FBP1	1.60707	0.109191	0.00858701	0.68443	0.885056
HDGFL2	0.846545	0.109191	0.00855901	-0.240341	6.64901
FUT9	2.07005	0.109191	0.00857899	1.04966	3.67609
TMEM17	1.34197	0.109191	0.00857328	0.424351	2.33612
KANTR	1.30646	0.109816	0.00864163	0.385659	3.72558
DBN1	0.887113	0.110172	0.00868044	-0.172809	9.24285
ENSG00000273759	0.586286	0.110172	0.00868067	-0.770323	0.156514
SLC7A7	0.844965	0.110375	0.00870221	-0.243036	4.82378
PINK1	0.840182	0.110871	0.00874681	-0.251226	6.45448
PRELID2	0.77877	0.111013	0.00876357	-0.36073	2.84155
POLR2E	0.843037	0.111099	0.00878479	-0.246333	6.76241
TMA16	1.20767	0.111099	0.00878702	0.272224	4.23301
ENSG00000241666	0.297483	0.111099	0.00877834	-1.74912	-1.53653
ENSG00000287382	0.654994	0.111591	0.00883154	-0.610447	1.34321
ENSG00000228613	5.35654	0.111922	0.00886337	2.4213	-1.44893
PACS1	0.875886	0.111935	0.00886993	-0.191184	7.17493
ARMCX4	0.813761	0.111978	0.00887898	-0.297324	5.33345
B3GNT2	1.26238	0.112138	0.00889725	0.336144	5.53615
TMPRSS9	0.2681	0.112264	0.00891286	-1.89916	-0.430063
TGOLN2	1.14304	0.112352	0.00892545	0.192872	6.12413
FLVCR1	1.1914	0.112672	0.00895654	0.252652	5.02283
ANKRD44	0.658798	0.112811	0.00897886	-0.602092	2.56103
FZR1	0.873544	0.112811	0.00897405	-0.195048	6.1913
GABRB2	2.9981	0.112814	0.00899035	1.58405	2.5826
FRA10AC1	0.858127	0.112814	0.00898787	-0.220737	4.5083
ALDH1A1	0.487364	0.113146	0.00902815	-1.03693	3.29845
COLEC10	2.64348	0.113146	0.00902768	1.40244	-0.0178873
ADAMTSL1	0.638584	0.11334	0.00904931	-0.647052	5.95468
DHX57	0.864862	0.113554	0.00907206	-0.209459	5.23535
WASHC2A	0.894199	0.114005	0.00911947	-0.161332	6.16008
CDC20	0.758965	0.114005	0.0091138	-0.397894	5.5253
TBC1D22A	0.854869	0.11436	0.00915968	-0.226225	5.27821
MAPK3	0.872602	0.11436	0.00915744	-0.196604	6.17703
TFEC	0.456974	0.11436	0.00916503	-1.12982	1.44429
TEF	0.759129	0.114682	0.00920221	-0.397583	3.32571
ALG1L6P	0.393417	0.114682	0.00920801	-1.34587	-0.442586
ENSG00000290429	4.48614	0.114682	0.00920497	2.16548	-1.09928
ZBED10P	0.579411	0.114693	0.00921462	-0.787341	2.0088
B3GNT5	1.39771	0.114794	0.00922849	0.483069	4.86682
GNS	1.16859	0.114941	0.00924608	0.22477	8.44931
PPP1R15B	1.18504	0.115568	0.00930228	0.244936	6.12729
RIN2	1.15231	0.115662	0.00932081	0.204529	6.09372
STRN3	1.15674	0.115662	0.00932139	0.210064	4.98381
C1QTNF6	1.18884	0.115851	0.00935337	0.249559	5.54461
SRR	0.828943	0.115851	0.00934327	-0.270655	3.86439
LPAR1	12.392	0.115851	0.00935401	3.63134	4.92424
XKR6	0.647215	0.11586	0.00936265	-0.627682	0.901992
TMEFF1	0.614288	0.11586	0.00936637	-0.703012	2.42005
TLCD4	1.74016	0.116097	0.00939133	0.799217	2.00612
MAP1LC3A	0.721054	0.116329	0.00941588	-0.47182	4.98821
UGCG	1.19763	0.116506	0.00943758	0.260183	6.49925
MAN2A2	1.16304	0.116506	0.00944184	0.217896	6.75527
WNK4	0.751431	0.116576	0.00945922	-0.412288	3.87512
ATAD2	1.41644	0.116576	0.00945694	0.502271	4.69002
RAB11FIP5	0.85919	0.116811	0.00949005	-0.218951	6.74033
ZUP1	1.19874	0.116811	0.00949578	0.261517	3.55607
MZT2A	0.795595	0.116811	0.00949054	-0.329893	4.61786
IMP4	0.873468	0.117714	0.00957507	-0.195173	5.57961
NUCB2	1.15097	0.117765	0.00958515	0.202852	5.92034
TNFSF15	1.62407	0.118035	0.00961377	0.699616	2.24082
PISD	1.13176	0.118035	0.0096189	0.178567	5.45313
NDRG2	0.738437	0.118524	0.00966463	-0.437454	5.17653
CABP7	0.30309	0.119423	0.00974391	-1.72218	-0.018052
GIMAP7	1.28499	0.11961	0.00976515	0.361756	3.04481
AK5	2.29994	0.119754	0.00978289	1.2016	3.66043
IL15RA	1.29557	0.119805	0.00979307	0.373591	2.95959
FKBP14	1.29187	0.119883	0.00981223	0.369456	6.23663
POMP	1.16456	0.119883	0.00981742	0.219784	6.40402
PIK3R1	1.21999	0.119883	0.00981589	0.286872	5.46055
NUS1	1.18491	0.119929	0.0098272	0.244774	5.82319
JKAMP	1.12474	0.120058	0.00984377	0.169587	5.89629
GSDMB	0.766169	0.120195	0.009861	-0.384265	4.82046
DDX10	1.1426	0.120428	0.00988671	0.192325	4.89117
TMEM44-AS2	0.545712	0.120428	0.00989214	-0.873787	0.375951
RASSF3	1.19862	0.120483	0.00990271	0.261371	5.40525
CD6	2.51563	0.120735	0.00992949	1.33092	-0.096373
KCNJ11	0.298125	0.121017	0.0099587	-1.74601	1.5168
SERPINB1	1.2262	0.121146	0.00998468	0.2942	4.16352
MYO15A	0.577833	0.121146	0.00998745	-0.791275	1.11688
DNASE1L3	0.634879	0.121146	0.00998617	-0.655447	0.50834
SMAD1	1.17948	0.121278	0.0100044	0.238146	5.51692
FLNC	0.632715	0.121422	0.0100249	-0.660373	9.58523
THBS3	0.806999	0.121422	0.0100284	-0.30936	6.69712
BNIP3L	0.863968	0.121549	0.010045	-0.210951	6.66036
JADE2	1.19516	0.12157	0.0100529	0.2572	4.83807
RENBP	0.787508	0.12162	0.0100874	-0.344633	4.55466
PDE1A	0.564161	0.12162	0.0100731	-0.825822	1.51348
STX11	1.42862	0.12162	0.0100803	0.514623	1.80246
DPAGT1	1.12124	0.12162	0.010087	0.165097	6.01804
HOXB2	0.816848	0.12162	0.0100837	-0.291861	4.84533
P2RX7	0.578944	0.121638	0.0100993	-0.788504	0.928289
GNL3	1.12939	0.121638	0.0101105	0.175549	6.38479
CEP164P1	1.74443	0.121638	0.0101079	0.802758	0.600992
ENSG00000273230	0.759369	0.121638	0.0101132	-0.397128	2.82502
GAS5	1.2108	0.121956	0.0101458	0.275956	7.1527
ASPHD2	1.25948	0.121971	0.0101531	0.332833	4.16588
ZSWIM6	1.20462	0.122091	0.0101795	0.268582	5.52421
LSS	0.767732	0.122091	0.0101843	-0.381325	4.90332
MAMDC2	0.776463	0.122091	0.0101875	-0.365011	4.7935
ENSG00000246250	1.69633	0.122091	0.0101741	0.762414	1.39463
ZNF500	1.22615	0.122273	0.0102109	0.29414	3.80796
TAF9B	0.783745	0.122273	0.0102149	-0.351544	4.02691
NUDT10	0.763499	0.122965	0.0102901	-0.389302	3.61058
GDF15	1.36265	0.122965	0.0102872	0.446418	6.77186
FDFT1	0.835786	0.122965	0.0102912	-0.258795	4.65339
MAPK6	1.17609	0.123036	0.0103033	0.233994	6.50499
CBLN3	0.671975	0.123045	0.0103101	-0.573521	2.65086
DKK1	1.26362	0.123246	0.0103362	0.337562	5.5381
DCDC1	0.158268	0.123246	0.0103393	-2.65956	-0.0246543
FAM98B	1.13355	0.123301	0.0103563	0.180843	5.39185
ENSG00000278000	0.558476	0.123301	0.0103533	-0.840433	0.426692
DERL2	1.13012	0.123481	0.0103776	0.176475	5.6794
CEMIP2	1.24411	0.123612	0.0103947	0.315114	8.11358
PERP	1.18738	0.123714	0.0104095	0.247785	7.09011
AP1B1	0.888218	0.123829	0.0104253	-0.171015	7.82292
CMTR1	0.900382	0.124332	0.0104801	-0.151392	6.21533
ZFPM2-AS1	0.204666	0.124332	0.0104741	-2.28866	0.648347
KCNE3	0.792785	0.124372	0.0104897	-0.334998	2.8449
LINC02891	0.0963915	0.124817	0.0105335	-3.37495	-1.26161
DDX20	1.17358	0.12496	0.0105559	0.230912	4.84258
BEST1	0.691497	0.12496	0.0105581	-0.532206	5.62921
NOX4	1.29222	0.12522	0.0105863	0.369856	4.40639
DRAXIN	0.572429	0.125268	0.0105967	-0.804831	4.50584
KCNIP2-AS1	2.65118	0.125279	0.0106038	1.40664	-0.829347
EBLN2	1.69944	0.125412	0.0106214	0.765057	0.805141
HLA-B	0.777048	0.125854	0.0106651	-0.363925	4.61673
LSM10	0.819391	0.125894	0.0106748	-0.287376	4.30554
COL8A1	1.40989	0.126186	0.0107058	0.495587	8.05089
CDKN2B	1.38848	0.126355	0.0107265	0.473504	7.6363
PLAT	1.4385	0.126471	0.0107426	0.524561	7.57345
FLNB	0.886673	0.126728	0.0107708	-0.173526	10.1006
CASZ1	0.745568	0.126748	0.0107789	-0.423589	2.6125
CEACAM19	1.2898	0.126748	0.0107851	0.367149	4.21788
RNF8	0.835317	0.126808	0.0107966	-0.259605	4.53088
PABPC1L2B	2.84409	0.126972	0.0108169	1.50797	-0.621778
MTHFR	0.878287	0.126976	0.0108299	-0.187235	5.74702
LINC02972	0.809169	0.126976	0.0108273	-0.305486	4.31451
CFAP95	0.234735	0.127569	0.0108933	-2.09089	0.620418
ENSG00000228496	0.487049	0.127569	0.0108919	-1.03786	-0.66221
CDC42EP3	1.13334	0.127969	0.0109388	0.180578	7.49109
MAFG	1.11642	0.127969	0.0109402	0.158876	6.30205
SNX19	0.88732	0.128035	0.0109587	-0.172474	6.90882
FAM210A	1.19515	0.128035	0.0109559	0.257186	3.79264
UBA5	1.15124	0.128097	0.0109704	0.203191	5.29528
PDP1	1.20471	0.12838	0.0110075	0.268689	5.66283
NELFB	0.882911	0.12838	0.0110021	-0.17966	6.03566
TNMD	0.113484	0.128431	0.0110183	-3.13944	-1.12947
NUP214	0.90776	0.128526	0.0110329	-0.139617	6.29801
ENSG00000261829	0.113746	0.12864	0.011049	-3.13612	-1.06298
TMTC1	0.62567	0.128779	0.0110674	-0.676525	4.96231
CGREF1	1.76251	0.128902	0.0110845	0.817628	2.7203
SH2B3	1.14686	0.12929	0.0111307	0.197684	7.44493
CXCL5	1.43367	0.12929	0.0111249	0.519713	5.9269
RHOT2	0.882132	0.129392	0.011146	-0.180934	7.26458
EXPH5	1.98531	0.129474	0.011166	0.989361	1.91364
PGRMC2	1.14766	0.129474	0.0111643	0.198701	7.04314
CDKN2A	0.6692	0.129616	0.0111859	-0.57949	4.76914
PABIR2	1.17623	0.129616	0.0111912	0.23417	5.81203
THBS1	1.23543	0.12966	0.0112015	0.305012	10.6471
CALM3	0.768657	0.129898	0.0112286	-0.379588	8.53884
BPHL	0.856962	0.129921	0.0112425	-0.222698	4.31797
SNRNP25	0.76324	0.129921	0.0112436	-0.389791	4.39129
PFKL	0.874775	0.129996	0.0112565	-0.193016	7.98062
OSBPL10	1.27598	0.13049	0.0113058	0.351606	5.20713
CLUAP1	0.809212	0.130561	0.0113205	-0.305411	3.44061
HPAT5	9.13729	0.130561	0.011325	3.19177	3.0131
TRNAU1AP	0.854543	0.130647	0.0113391	-0.226775	4.18877
TMEM138	1.21174	0.130845	0.0113628	0.277077	4.73678
SIK1	2.92225	0.131223	0.0114021	1.54708	1.37808
KCNF1	1.55851	0.13149	0.0114319	0.640166	2.79315
DISP1	1.24085	0.131514	0.0114406	0.31133	3.81568
FOXC1	1.34089	0.131581	0.0114661	0.42319	3.75729
LACTB	0.883415	0.131581	0.0114594	-0.178837	4.98943
ACCS	0.845898	0.131581	0.0114645	-0.241445	4.60113
OGT	1.21875	0.131971	0.0115173	0.285402	7.91035
ADPRHL1	0.55858	0.131971	0.0115199	-0.840165	1.85364
HLA-DQB1	0.113688	0.131971	0.0115131	-3.13685	-1.29278
MAP2	0.745689	0.132044	0.0115352	-0.423354	7.25785
EDN1	1.28321	0.132044	0.0115527	0.35976	5.91802
CCNY	1.1142	0.132044	0.0115459	0.15601	6.67099
TDGF1	1.55024	0.132044	0.011552	0.63249	6.39298
DOCK4	1.2301	0.132194	0.0115724	0.298774	6.29823
GPX1P1	0.781994	0.132198	0.0115794	-0.35477	4.82402
C1orf52	1.19155	0.132305	0.0115953	0.252838	4.77483
ZNF468	1.27296	0.132317	0.011603	0.34819	3.54419
ARHGAP27	0.517938	0.132371	0.0116144	-0.949149	0.282154
CSE1L	0.905145	0.132961	0.0116728	-0.14378	6.91816
TSC22D4	0.851018	0.133194	0.0116999	-0.232739	6.10853
AHCY	0.873309	0.133418	0.0117262	-0.195436	7.07392
HTR1B	1.67351	0.133691	0.0117569	0.742874	3.04149
ARHGAP26	1.23154	0.134063	0.0117964	0.300466	5.07549
ENSG00000287546	1.32544	0.134383	0.0118313	0.406473	1.62074
SLC25A39	0.873972	0.134621	0.0118589	-0.194341	6.96541
EPN1	0.850812	0.134852	0.011886	-0.233088	7.38143
STRADB	0.836231	0.134972	0.0119033	-0.258026	5.05538
ENPP4	1.29324	0.13505	0.011917	0.370996	3.67578
MCAM	1.26245	0.135364	0.0119515	0.336224	9.40919
TM4SF1	1.16689	0.135559	0.0119754	0.222663	7.65954
TAF6	0.899726	0.135757	0.0119997	-0.152443	6.21329
MYADM	1.25407	0.135818	0.0120187	0.326617	7.77588
ZNF670	1.33187	0.135818	0.012013	0.41345	2.37118
ADAMTS2	3.33568	0.136199	0.0120592	1.73798	6.45335
DTL	1.56968	0.136581	0.0120998	0.65047	4.38265
ESS2	0.836769	0.136618	0.0121191	-0.257099	4.79139
KLHL29	1.46191	0.136618	0.0121114	0.547852	4.40269
ZNF597	0.78085	0.136618	0.0121237	-0.356882	2.67817
CAMK1D	1.35631	0.136631	0.0121316	0.439685	4.66127
RASA2	1.24203	0.136645	0.0121397	0.312698	4.61589
MIDEAS	1.18224	0.136805	0.0121607	0.241518	5.58935
MRPL4	0.85651	0.136817	0.0121687	-0.223458	5.6842
SLC37A1	1.20907	0.137649	0.0122512	0.273903	4.4183
NHSL2	0.742006	0.137649	0.0122565	-0.430497	5.51523
NUDT17	0.766682	0.137721	0.0122697	-0.3833	2.17559
ARID3A	1.16037	0.138165	0.0123258	0.214579	6.05876
TRIM58	0.31578	0.138165	0.0123272	-1.66301	4.66358
ZNF431	1.21546	0.138165	0.01233	0.281497	4.61343
BBS5	0.816369	0.138319	0.0123507	-0.292707	3.17236
PKD2L2-DT	0.292909	0.138367	0.0123619	-1.77148	-0.541946
OSBPL11	1.22048	0.138411	0.0123727	0.287453	4.63734
FAM111B	1.60139	0.138667	0.0124026	0.679326	3.01946
MLF2	0.888255	0.139309	0.0124669	-0.170954	7.50416
ULBP2	1.50143	0.139352	0.0124847	0.586338	2.67974
BMP2K	0.835163	0.139352	0.0124792	-0.259871	5.0296
SEPTIN1	0.63319	0.139776	0.0125296	-0.659289	0.655175
KLHL4	1.24883	0.139827	0.0125412	0.320576	5.88242
RGCC	1.30595	0.140197	0.0125815	0.385101	3.66407
RESF1	1.19496	0.140573	0.0126222	0.256965	6.45669
CDCA7L	1.4309	0.140934	0.0126616	0.516927	5.24842
GPR182	0.113478	0.141058	0.0126799	-3.13951	-1.60894
B4GAT1	1.14101	0.141294	0.0127082	0.190305	6.10756
PPP3CA	1.16323	0.141396	0.0127244	0.218131	6.39549
CAMK2D	0.864	0.141403	0.012732	-0.210896	6.48572
GSTO1	0.845384	0.141463	0.0127445	-0.242322	6.92605
FEZ1	0.853804	0.141585	0.0127626	-0.228024	5.88908
KCNT1	7.73477	0.14177	0.0127873	2.95136	1.15861
ZNF12	1.14667	0.14177	0.0127935	0.197451	4.85638
TYMP	0.642967	0.141904	0.0128127	-0.637184	1.60229
ZNF26	1.24038	0.142151	0.0128421	0.31078	3.94638
RNF19A	1.24002	0.142614	0.0128981	0.310362	6.19395
ENSG00000262663	1.73528	0.142614	0.0128977	0.795168	0.116242
CBX4	1.24862	0.142922	0.0129332	0.32034	4.47456
FBLN5	1.918	0.14294	0.0129419	0.939606	6.67313
EBI3	0.699349	0.142964	0.0129513	-0.515916	2.39214
KDM4D	1.72129	0.143057	0.0129669	0.783488	0.848952
NEK11	0.749442	0.143365	0.0130047	-0.416111	2.41986
DENND6B	1.28703	0.143365	0.0130163	0.364041	4.36877
FKBP14-AS1	0.484532	0.143365	0.0130097	-1.04534	0.569596
ERMP1	1.14552	0.143432	0.0130295	0.196001	5.6586
JOSD2	0.799121	0.14443	0.0131274	-0.323515	3.79918
RAB23	1.23816	0.14445	0.0131364	0.308201	5.04558
CDCA8	0.786333	0.144632	0.0131667	-0.346789	4.27654
ZNF702P	1.17372	0.144632	0.0131674	0.231091	3.92664
TRIM24	0.893312	0.144703	0.0131811	-0.162763	6.51013
C20orf96	0.835698	0.145024	0.0132176	-0.258947	4.635
CACTIN	0.889922	0.145212	0.0132621	-0.168249	5.58083
GALNT2	1.13594	0.145212	0.0132671	0.183884	8.97036
ANO4	12.3928	0.145212	0.0132682	3.63143	3.89205
SHROOM1	1.20435	0.145212	0.0132711	0.268254	4.07098
ENSG00000287774	1.4864	0.145212	0.0132456	0.571825	0.837731
NT5E	0.837585	0.145705	0.0133254	-0.255693	7.92334
ANKDD1A	0.738735	0.145705	0.0133379	-0.436871	2.5453
ENSG00000289149	1.88669	0.145705	0.0133329	0.915858	-0.298259
ITPR1	1.28621	0.145726	0.0133472	0.363123	4.48141
WDR36	1.14988	0.146601	0.0134347	0.201485	5.67547
BICC1	1.95324	0.146632	0.0134448	0.965868	4.24956
ZNF581	0.820605	0.146724	0.0134606	-0.285241	4.48901
ENSG00000274565	0.396471	0.147098	0.0135023	-1.33471	1.39606
GRIA1	1.38247	0.14711	0.0135328	0.467248	5.73226
RADIL	1.80613	0.14711	0.0135261	0.852905	1.97411
MARCKSL1	0.857532	0.14711	0.013528	-0.221737	8.71834
GPR3	1.42127	0.14711	0.0135174	0.50718	2.42845
UBXN1	0.844953	0.147222	0.0135504	-0.243057	6.12393
ENSG00000268903	1.43091	0.147992	0.0136287	0.516936	2.68113
HS3ST3B1	1.37145	0.148371	0.013671	0.455699	4.14079
CPTP	0.854434	0.148661	0.0137052	-0.226959	5.23096
PRSS23	1.32975	0.148682	0.0137145	0.411151	9.46129
CHN2	0.551306	0.14892	0.0137737	-0.859075	2.24814
TMPO	1.19982	0.14892	0.0137574	0.262821	6.55102
POMT1	0.881662	0.14892	0.0137646	-0.181702	6.18363
LCK	1.61922	0.14892	0.013771	0.695301	3.28671
PLCE1-AS1	0.307406	0.14892	0.013759	-1.70178	2.85548
NSD1	1.13397	0.149317	0.0138179	0.181385	6.91192
CENPE	0.764739	0.149546	0.0138466	-0.38696	4.50488
INTS7	1.15974	0.149948	0.013898	0.213801	4.17979
PDCD11	1.10278	0.149948	0.0138987	0.141144	6.91119
ENSG00000278840	0.11366	0.149986	0.0139098	-3.1372	-0.349795
TSPAN17	0.832171	0.150036	0.0139219	-0.265048	6.5206
LMCD1	1.3612	0.15086	0.0140135	0.444878	5.41312
MARVELD2	5.48505	0.15086	0.0140064	2.4555	-1.00751
PRKAR2A-AS1	0.403494	0.150909	0.0140256	-1.30938	0.268756
STYXL1	0.812567	0.151026	0.014044	-0.299442	4.02118
GSTM2	0.790749	0.151738	0.0141178	-0.338709	4.64559
BABAM1	0.812154	0.152746	0.0142269	-0.300174	3.66696
UNC45A	0.851817	0.152746	0.0142219	-0.231384	6.92789
PKM	0.878186	0.153061	0.0142638	-0.187402	10.4822
ACSF2	0.706932	0.153156	0.0142804	-0.500357	4.61476
DSP-AS1	1.54748	0.153247	0.0142965	0.629922	1.21186
CCDC149	0.827293	0.153602	0.0143503	-0.273529	4.23586
GJC2	0.629638	0.153602	0.0143427	-0.667406	0.907861
ZNF888	1.26817	0.153602	0.0143527	0.342747	3.03729
UBALD2	0.824707	0.153776	0.0143766	-0.278046	4.89505
ADISSP	0.791789	0.154217	0.0144532	-0.336812	5.07933
PECR	0.690934	0.154217	0.0144596	-0.53338	2.32699
SYVN1	1.09782	0.154217	0.014426	0.134637	6.17347
IGFBP6	0.597445	0.154217	0.014456	-0.743123	4.29119
GDF3	1.32777	0.154217	0.0144593	0.409008	2.34162
ENSG00000267984	0.632245	0.154217	0.0144641	-0.661445	1.31759
CBY1	0.8489	0.154255	0.0144754	-0.236333	4.70355
FOXM1	0.756804	0.154326	0.0144897	-0.402009	5.57136
MRPL11	0.840962	0.154396	0.014504	-0.249887	4.76171
ENSG00000284966	1.30898	0.154956	0.0145644	0.388447	3.86797
EEIG1	0.82709	0.155033	0.0145935	-0.273884	5.77474
LRATD2	1.26082	0.155033	0.0145949	0.334364	7.14245
ENSG00000268912	0.49664	0.155033	0.0145881	-1.00973	0.455361
ELN	0.320079	0.155097	0.0146087	-1.6435	4.73895
WNT5B	2.76823	0.155241	0.01463	1.46896	5.53073
GPR35	0.658732	0.155557	0.0146675	-0.602237	1.63813
SCNN1A	0.113702	0.155615	0.0146808	-3.13667	4.24554
C9orf43	0.6891	0.155633	0.0146903	-0.537214	0.898574
ZNF681	0.639058	0.155923	0.0147333	-0.645981	2.04218
PCA3	0.536407	0.155923	0.0147292	-0.898599	-0.528516
GBE1	1.18393	0.156223	0.0147851	0.243582	6.56844
CAAP1	1.18983	0.156223	0.0147798	0.250753	4.28147
EFNB2	1.16674	0.156223	0.014776	0.222489	8.46056
MAP2K5	0.86817	0.156425	0.0148276	-0.203951	4.36312
DDX41	0.893833	0.156425	0.0148265	-0.161922	6.36607
C2orf72	0.48525	0.156425	0.0148263	-1.0432	2.87381
FKBP8	0.855929	0.15646	0.0148453	-0.224437	7.96698
NAA16	1.20617	0.15646	0.0148466	0.270427	4.28324
ENSG00000290832	1.41148	0.156512	0.0148593	0.497208	1.74458
C8orf48	0.638289	0.156791	0.0148937	-0.647719	1.32647
RUFY3	0.83595	0.156815	0.0149037	-0.258511	6.05966
ERMAP	0.826297	0.156877	0.0149175	-0.275267	3.97641
TBC1D13	0.87345	0.156924	0.0149299	-0.195202	5.97686
CYP2R1	1.20016	0.157474	0.0149962	0.263231	3.76069
PABPC1P4	0.288399	0.157474	0.0149979	-1.79386	-0.70776
SELENOP	0.771638	0.157666	0.015024	-0.374003	5.43523
MEX3B	1.26532	0.157944	0.0150585	0.339504	4.50276
AGPAT2	0.749931	0.158114	0.0150826	-0.41517	5.05383
OVCH2	0.194884	0.158272	0.0151055	-2.35931	0.66459
SERPING1	0.758907	0.158425	0.015136	-0.398005	6.2839
ASPH	1.35869	0.158425	0.0151291	0.44222	8.26918
STEAP3-AS1	0.291188	0.159017	0.0152005	-1.77998	-0.21352
SUPT6H	0.905317	0.159128	0.0152265	-0.143504	7.65624
B4GALT4	1.26303	0.159128	0.015227	0.336893	5.42427
USP50	1.53298	0.159225	0.0152442	0.61634	0.616899
AKR1C3	0.565789	0.160143	0.0153413	-0.821664	1.11144
LINC00668	0.584273	0.160143	0.0153482	-0.775286	-0.266713
ENSG00000279069	1.515	0.160241	0.0153656	0.599321	2.23008
GAS7	0.626538	0.160654	0.0154132	-0.674527	5.39589
ALG2	1.12272	0.160969	0.0154515	0.167003	5.35069
MECOM	1.17904	0.161105	0.0154951	0.237616	6.58944
SCN4B	6.10863	0.161105	0.0155048	2.61085	2.44154
EXOC3-AS1	0.673911	0.161105	0.0154755	-0.56937	1.39989
LINC02930	3.25179	0.161105	0.0155026	1.70123	-0.538682
ENSG00000285043	1.61996	0.161105	0.0154853	0.695954	0.807489
GDPD1	1.30446	0.1612	0.015522	0.383451	3.0439
HTR1A	0.133101	0.161223	0.0155323	-2.9094	0.463516
CFLAR-AS1	2.09101	0.161441	0.0155614	1.0642	-0.426533
ITGB5	1.30511	0.161587	0.0156077	0.384168	8.25311
EFNA2	2.01776	0.161587	0.0155924	1.01276	2.22664
ZSCAN10	0.501756	0.161587	0.0155929	-0.994943	5.30783
RUVBL1	0.888099	0.161587	0.0156029	-0.171207	5.80705
PPAT	1.22069	0.161966	0.0156525	0.287697	4.85015
MCCC2	0.862951	0.162121	0.0156756	-0.212649	5.81859
AADAC	1.67574	0.162355	0.0157062	0.744799	0.653116
BAIAP2-DT	0.881095	0.162735	0.0157512	-0.18263	5.48125
TRAM2	1.19433	0.162825	0.015768	0.256206	8.10201
TLNRD1	1.15212	0.162977	0.0157909	0.20429	5.24852
TVP23B	1.17823	0.163166	0.0158337	0.236616	4.82125
CR1L	9.12871	0.163166	0.0158311	3.19041	-0.448265
PTCHD4	1.26893	0.163166	0.0158311	0.34361	4.76677
KHDC4	1.16294	0.163493	0.0158818	0.217776	6.19025
ENSG00000186076	0.502307	0.163493	0.0158815	-0.993359	0.0911248
ZBED3-AS1	0.622605	0.163839	0.0159236	-0.683611	0.7735
SH3GLB2	0.874466	0.165056	0.0160501	-0.193525	6.3573
ATXN7L2	1.27379	0.165291	0.0160812	0.349131	3.5808
DCTN3	0.840329	0.165304	0.0160907	-0.250974	5.40879
PMAIP1	1.45164	0.165371	0.0161055	0.537688	4.80094
TSNARE1	0.827148	0.166091	0.016184	-0.273783	3.49821
BUB1	0.784245	0.166454	0.0162276	-0.350624	5.32891
SPRED3	1.30716	0.166709	0.0162608	0.386431	4.94684
LIN54	1.25231	0.167078	0.0163052	0.324597	3.57386
CADM4	1.14093	0.167086	0.0163151	0.190208	6.6428
LEPR	1.28844	0.167086	0.0163282	0.365621	4.11593
CD2BP2	0.893959	0.167086	0.016331	-0.161719	6.68706
MAP7D1	0.894825	0.16714	0.016353	-0.160323	7.77337
LSP1P5	0.73446	0.16714	0.016347	-0.445244	1.86422
LIPG	1.52674	0.167507	0.0163992	0.610459	5.77336
PCDH10-DT	1.47272	0.167507	0.0164057	0.558483	1.165
B3GALNT1	1.38773	0.16759	0.0164259	0.472723	4.65935
ABHD16B	0.369475	0.16759	0.0164305	-1.43645	-0.690502
PKD1L1	0.713651	0.167655	0.0164493	-0.486709	2.0262
H1-10	0.838419	0.167655	0.0164588	-0.254256	6.50195
ENSG00000283511	0.234425	0.167655	0.0164621	-2.0928	-0.826391
TPRG1L	0.822619	0.167804	0.0164851	-0.281704	6.13081
CLP1	1.16918	0.167859	0.0164989	0.225497	4.20028
PUM3	1.13084	0.167959	0.016534	0.177395	5.25482
TSPAN2	1.39562	0.167959	0.0165197	0.480902	3.91216
DBI	0.81908	0.167959	0.016532	-0.287924	6.52903
SERINC3	1.12248	0.168117	0.0165579	0.166686	7.81703
ENSG00000270558	2.05276	0.169879	0.0167484	1.03756	-0.692858
NOSTRIN	0.560936	0.169879	0.0167403	-0.834092	-0.995257
CD4	7.51072	0.170153	0.0168009	2.90895	2.59688
JMJD1C	1.178	0.170153	0.0167923	0.236341	6.6514
KCNH6	7.51372	0.170153	0.0168009	2.90953	-0.220888
NFKBIA	0.851325	0.170187	0.0168249	-0.232218	5.51957
INTS11	0.87349	0.170187	0.0168164	-0.195136	6.74949
VPS26C	0.909702	0.170187	0.0168384	-0.136534	5.90909
XRCC6	0.905572	0.170187	0.016835	-0.143099	8.26023
GPR146	0.760227	0.170223	0.0168504	-0.395497	3.04265
SLC6A6	1.20207	0.171699	0.0170051	0.265523	6.62816
LINC01415	2.812	0.172376	0.0170807	1.4916	-0.235689
STEAP1B	1.26958	0.172513	0.0171061	0.344354	2.71051
LRP12	1.29801	0.172513	0.0171116	0.376298	5.74557
ITGAV	1.2922	0.172578	0.0171266	0.369832	8.99789
PTPRE	1.20514	0.172661	0.0171435	0.269198	5.59283
PPDPF	0.805538	0.173084	0.0171941	-0.311976	7.00141
BALR6	0.481942	0.173538	0.0172479	-1.05307	-0.573264
CASC15	1.27308	0.173759	0.0172786	0.348319	3.85401
PRKAR1B	0.769513	0.173957	0.017307	-0.377982	5.47419
APOBEC3C	0.748051	0.174212	0.0173411	-0.418792	4.97787
ZDHHC24	1.14126	0.174416	0.0173701	0.190634	5.4309
TGFB1	1.34398	0.17445	0.0173822	0.426508	8.0757
SMPDL3B	0.72271	0.174457	0.0173916	-0.468511	3.26917
SLC4A8	1.24371	0.174462	0.0174086	0.314646	4.4842
WHAMMP1	1.4155	0.174462	0.0174096	0.501311	2.0036
HIF1A	1.15521	0.174573	0.0174461	0.208152	8.78981
GDF6	4.76056	0.174573	0.0174332	2.25113	7.09588
[truncated: 18,004 more rows]
