# Supplementary material for: The stroke risk gene Foxf2 maintains brain endothelial cell function via Tie2 signaling
Source: Nat Neurosci. 2025 Dec 15;29(2):325–36. doi: 10.1038/s41593-025-02136-5 (PMC12880920; doi:10.1038/s41593-025-02136-5)
Supplement: Supplementary file 6 — Target gene candidates of FOXF2 based on the ChIP–seq of human iECs. a, Columns indicate the gene name, the position of associated FOXF2 peaks relative to the transcription start site and the number of peaks that associate with each gene. Top FOXF2-bound genes (≥10 peaks) are highlighted in yellow. b, Columns indicate the gene and length, mappability, binding density, number of binding sites, normalized ratio, P value and adjusted P value using a Poisson model. Genes that showed a significant enrichment compared to the values expected from a Poisson model are highlighted in yellow. c, Columns indicate the gene and length, mappability, number of binding sites, normalized ratio, P value and adjusted P value using a Poisson model. Genes that showed a significant enrichment compared to the values expected from the Poisson model are highlighted in yellow. [file 41593_2025_2136_MOESM6_ESM.xlsx]

## Sheet: Suppl. Table 4a
Suppl. Table 4. Target gene candidates of FOXF2 based on Chip-sequencing of human iECs. a. Columns indicate the gene name, the position of associated FOXF2 peaks relative to the transcription start site and the number of peaks that associate with each gene. Top FOXF2 bound genes (>= 10 peaks) are highlighted in yellow.
Gene Name	ass. Regions	num_regions
TJP1	Merged-chr15-29889054-2 (-67026), Merged-chr15-29880241-2 (-58215), Merged-chr15-29878699-2 (-56671), Merged-chr15-29870532-2 (-48506), Merged-chr15-29869301-2 (-47273), Merged-chr15-29857329-2 (-35302), Merged-chr15-29849300-2 (-27272), Merged-chr15-29825521-2 (-3492), Merged-chr15-29823323-2 (-1296), Merged-chr15-29822114-2 (-88), Merged-chr15-29814283-2 (+7745), Merged-chr15-29802656-2 (+19373…	21
CALCRL	Merged-chr2-187546009-2 (-97549), Merged-chr2-187541935-2 (-93477), Merged-chr2-187539821-2 (-91362), Merged-chr2-187539113-2 (-90652), Merged-chr2-187531239-2 (-82780), Merged-chr2-187523181-2 (-74720), Merged-chr2-187510210-2 (-61749), Merged-chr2-187503854-2 (-55396), Merged-chr2-187490237-2 (-41779), Merged-chr2-187478728-2 (-30270), Merged-chr2-187470929-2 (-22468), Merged-chr2-187448305-2 (…	20
ETS1	Merged-chr11-128679303-2 (-91747), Merged-chr11-128678182-2 (-90625), Merged-chr11-128660339-2 (-72783), Merged-chr11-128658266-2 (-70708), Merged-chr11-128654154-2 (-66596), Merged-chr11-128647717-2 (-60160), Merged-chr11-128606770-2 (-19213), Merged-chr11-128604796-2 (-17239), Merged-chr11-128595416-2 (-7858), Merged-chr11-128585693-2 (+1865), Merged-chr11-128576941-2 (+10618), Merged-chr11-128…	20
KDR	Merged-chr4-55214281-2 (-88692), Merged-chr4-55187199-2 (-61610), Merged-chr4-55181895-2 (-56305), Merged-chr4-55176206-2 (-50619), Merged-chr4-55170700-2 (-45112), Merged-chr4-55154637-2 (-29050), Merged-chr4-55122504-2 (+3085), Merged-chr4-55121317-2 (+4272), Merged-chr4-55105967-2 (+19623), Merged-chr4-55103025-2 (+22565), Merged-chr4-55092172-2 (+33418), Merged-chr4-55087787-2 (+37800), Merge…	20
CDK17	Merged-chr12-96478270-2 (-77710), Merged-chr12-96473947-2 (-73386), Merged-chr12-96472516-2 (-71957), Merged-chr12-96467434-2 (-66874), Merged-chr12-96457512-2 (-56951), Merged-chr12-96448446-2 (-47887), Merged-chr12-96445724-2 (-45164), Merged-chr12-96427716-2 (-27158), Merged-chr12-96420164-2 (-19606), Merged-chr12-96401464-2 (-904), Merged-chr12-96394406-2 (+6155), Merged-chr12-96388221-2 (+12…	19
F2RL2	Merged-chr5-76705910-2 (-82475), Merged-chr5-76700069-2 (-76637), Merged-chr5-76696480-2 (-73047), Merged-chr5-76691772-2 (-68338), Merged-chr5-76684907-2 (-61472), Merged-chr5-76679433-2 (-56001), Merged-chr5-76672453-2 (-49021), Merged-chr5-76660512-2 (-37080), Merged-chr5-76635920-2 (-12485), Merged-chr5-76623411-2 (+24), Merged-chr5-76609013-2 (+14419), Merged-chr5-76589477-2 (+33957), Merged…	19
MAP4K3	Merged-chr2-39536877-2 (-99566), Merged-chr2-39530559-2 (-93246), Merged-chr2-39516605-2 (-79293), Merged-chr2-39515685-2 (-78374), Merged-chr2-39506742-2 (-69431), Merged-chr2-39494880-2 (-57568), Merged-chr2-39489234-2 (-51922), Merged-chr2-39487570-2 (-50259), Merged-chr2-39481792-2 (-44480), Merged-chr2-39468038-2 (-30728), Merged-chr2-39431053-2 (+6257), Merged-chr2-39411403-2 (+25909), Merg…	19
TFPI	Merged-chr2-187594542-2 (-40052), Merged-chr2-187592638-2 (-38146), Merged-chr2-187581522-2 (-27031), Merged-chr2-187575838-2 (-21347), Merged-chr2-187575227-2 (-20735), Merged-chr2-187554513-2 (-22), Merged-chr2-187553266-2 (+1226), Merged-chr2-187549634-2 (+4857), Merged-chr2-187546009-2 (+8483), Merged-chr2-187541935-2 (+12555), Merged-chr2-187539821-2 (+14670), Merged-chr2-187539113-2 (+15380…	19
PTPRB	Merged-chr12-70733610-2 (-96171), Merged-chr12-70724686-2 (-87248), Merged-chr12-70723214-2 (-85773), Merged-chr12-70719850-2 (-82409), Merged-chr12-70705125-2 (-67684), Merged-chr12-70692869-2 (-55428), Merged-chr12-70685699-2 (-48261), Merged-chr12-70671153-2 (-33713), Merged-chr12-70669593-2 (-32153), Merged-chr12-70645981-2 (-8540), Merged-chr12-70640778-2 (-3337), Merged-chr12-70635675-2 (+1…	18
SASH1	Merged-chr6-148246058-2 (-96534), Merged-chr6-148267950-2 (-74644), Merged-chr6-148271277-2 (-71314), Merged-chr6-148302686-2 (-39906), Merged-chr6-148305112-2 (-37482), Merged-chr6-148316217-2 (-26375), Merged-chr6-148343566-2 (+972), Merged-chr6-148345487-2 (+2894), Merged-chr6-148357190-2 (+14599), Merged-chr6-148367489-2 (+24897), Merged-chr6-148372325-2 (+29734), Merged-chr6-148398432-2 (+55…	18
FLT1	Merged-chr13-28581119-2 (-86026), Merged-chr13-28574998-2 (-79902), Merged-chr13-28571078-2 (-75984), Merged-chr13-28567263-2 (-72170), Merged-chr13-28554968-2 (-59873), Merged-chr13-28546018-2 (-50925), Merged-chr13-28533059-2 (-37966), Merged-chr13-28525849-2 (-30755), Merged-chr13-28483235-2 (+11858), Merged-chr13-28480308-2 (+14788), Merged-chr13-28477091-2 (+18005), Merged-chr13-28457487-2 (…	17
MAML3	Merged-chr4-140248563-2 (-94380), Merged-chr4-140234010-2 (-79826), Merged-chr4-140229274-2 (-75090), Merged-chr4-140223620-2 (-69436), Merged-chr4-140154206-2 (-23), Merged-chr4-140138477-2 (+15706), Merged-chr4-140133856-2 (+20328), Merged-chr4-140116706-2 (+37479), Merged-chr4-140116163-2 (+38021), Merged-chr4-140099023-2 (+55160), Merged-chr4-140096232-2 (+57951), Merged-chr4-140091785-2 (+62…	17
MECOM	Merged-chr3-169244906-2 (-98603), Merged-chr3-169242655-2 (-96349), Merged-chr3-169241990-2 (-95684), Merged-chr3-169218439-2 (-72134), Merged-chr3-169214389-2 (-68085), Merged-chr3-169204630-2 (-58326), Merged-chr3-169189698-2 (-43394), Merged-chr3-169159116-2 (-12812), Merged-chr3-169150726-2 (-4422), Merged-chr3-169147623-2 (-1317), Merged-chr3-169128568-2 (+17737), Merged-chr3-169117648-2 (+2…	17
NFIB	Merged-chr9-14380535-2 (-66870), Merged-chr9-14373038-2 (-59370), Merged-chr9-14361822-2 (-48157), Merged-chr9-14352767-2 (-39100), Merged-chr9-14350175-2 (-36507), Merged-chr9-14326754-2 (-13086), Merged-chr9-14320704-2 (-7037), Merged-chr9-14312104-2 (+1561), Merged-chr9-14299771-2 (+13894), Merged-chr9-14298246-2 (+15420), Merged-chr9-14289905-2 (+23760), Merged-chr9-14281684-2 (+31984), Merge…	17
PAM	Merged-chr5-102771569-2 (-94442), Merged-chr5-102799240-2 (-66768), Merged-chr5-102807648-2 (-58362), Merged-chr5-102812231-2 (-53778), Merged-chr5-102824013-2 (-41998), Merged-chr5-102833282-2 (-32729), Merged-chr5-102839060-2 (-26948), Merged-chr5-102845330-2 (-20680), Merged-chr5-102862334-2 (-3674), Merged-chr5-102865453-2 (-557), Merged-chr5-102866582-2 (+572), Merged-chr5-102874267-2 (+8256…	17
PREX2	Merged-chr8-67916388-2 (-35728), Merged-chr8-67946547-2 (-5571), Merged-chr8-67957636-2 (+5520), Merged-chr8-67963840-2 (+11723), Merged-chr8-67965059-2 (+12943), Merged-chr8-67970080-2 (+17962), Merged-chr8-67977340-2 (+25221), Merged-chr8-67979173-2 (+27056), Merged-chr8-67989902-2 (+37786), Merged-chr8-67994795-2 (+42679), Merged-chr8-67995649-2 (+43532), Merged-chr8-68009211-2 (+57094), Merge…	17
ARID1B	Merged-chr6-156687258-2 (-90116), Merged-chr6-156703985-2 (-73388), Merged-chr6-156704648-2 (-72726), Merged-chr6-156710733-2 (-66642), Merged-chr6-156719990-2 (-57385), Merged-chr6-156768267-2 (-9107), Merged-chr6-156775983-2 (-1389), Merged-chr6-156780560-2 (+3187), Merged-chr6-156786671-2 (+9297), Merged-chr6-156802908-2 (+25534), Merged-chr6-156809314-2 (+31941), Merged-chr6-156812545-2 (+351…	16
CAST	Merged-chr5-96566902-2 (-95334), Merged-chr5-96573120-2 (-89118), Merged-chr5-96578718-2 (-83517), Merged-chr5-96579994-2 (-82244), Merged-chr5-96591619-2 (-70618), Merged-chr5-96612837-2 (-49401), Merged-chr5-96624824-2 (-37414), Merged-chr5-96628020-2 (-34218), Merged-chr5-96661791-2 (-445), Merged-chr5-96663141-2 (+903), Merged-chr5-96702603-2 (+40368), Merged-chr5-96704214-2 (+41976), Merged-…	16
EBF1	Merged-chr5-159199414-2 (-99654), Merged-chr5-159184441-2 (-84680), Merged-chr5-159182966-2 (-83206), Merged-chr5-159179084-2 (-79324), Merged-chr5-159132857-2 (-33095), Merged-chr5-159100304-2 (-545), Merged-chr5-159094957-2 (+4802), Merged-chr5-159064147-2 (+35614), Merged-chr5-159051588-2 (+48173), Merged-chr5-159050101-2 (+49660), Merged-chr5-159042537-2 (+57223), Merged-chr5-159038977-2 (+60…	16
EXOC6	Merged-chr10-92756533-2 (-91985), Merged-chr10-92760767-2 (-87754), Merged-chr10-92816254-2 (-32264), Merged-chr10-92822368-2 (-26152), Merged-chr10-92823177-2 (-25343), Merged-chr10-92831090-2 (-17429), Merged-chr10-92835220-2 (-13301), Merged-chr10-92843232-2 (-5287), Merged-chr10-92850396-2 (+1875), Merged-chr10-92858159-2 (+9639), Merged-chr10-92873181-2 (+24662), Merged-chr10-92879838-2 (+31…	16
GAB1	Merged-chr4-143271726-2 (-65035), Merged-chr4-143282005-2 (-54757), Merged-chr4-143340202-2 (+3442), Merged-chr4-143345512-2 (+8750), Merged-chr4-143352236-2 (+15476), Merged-chr4-143354342-2 (+17580), Merged-chr4-143359019-2 (+22259), Merged-chr4-143375824-2 (+39062), Merged-chr4-143382188-2 (+45425), Merged-chr4-143399549-2 (+62788), Merged-chr4-143403317-2 (+66556), Merged-chr4-143408467-2 (+7…	16
JAK1	Merged-chr1-65060180-2 (-93678), Merged-chr1-65022045-2 (-55543), Merged-chr1-65002182-2 (-35680), Merged-chr1-65001333-2 (-34828), Merged-chr1-64966011-2 (+493), Merged-chr1-64952749-2 (+13756), Merged-chr1-64943603-2 (+22901), Merged-chr1-64940071-2 (+26434), Merged-chr1-64935694-2 (+30810), Merged-chr1-64917410-2 (+49094), Merged-chr1-64916151-2 (+50352), Merged-chr1-64906698-2 (+59805), Merge…	16
PHLDA1	Merged-chr12-76066863-2 (-32931), Merged-chr12-76037978-2 (-4045), Merged-chr12-76037301-2 (-3370), Merged-chr12-76032195-2 (+1736), Merged-chr12-76026616-2 (+7315), Merged-chr12-76021121-2 (+12812), Merged-chr12-75997809-2 (+36122), Merged-chr12-75993949-2 (+39983), Merged-chr12-75986618-2 (+47314), Merged-chr12-75985911-2 (+48022), Merged-chr12-75978260-2 (+55671), Merged-chr12-75959237-2 (+746…	16
SH3PXD2A	Merged-chr10-103916642-2 (-61235), Merged-chr10-103907536-2 (-52132), Merged-chr10-103896461-2 (-41056), Merged-chr10-103888570-2 (-33166), Merged-chr10-103887272-2 (-31868), Merged-chr10-103875908-2 (-20504), Merged-chr10-103854386-2 (+1021), Merged-chr10-103840819-2 (+14587), Merged-chr10-103840158-2 (+15247), Merged-chr10-103834054-2 (+21350), Merged-chr10-103829107-2 (+26298), Merged-chr10-10…	16
TYRP1	Merged-chr9-12635340-2 (-58094), Merged-chr9-12649327-2 (-44108), Merged-chr9-12654046-2 (-39387), Merged-chr9-12669742-2 (-23692), Merged-chr9-12698355-2 (+4920), Merged-chr9-12703948-2 (+10513), Merged-chr9-12706214-2 (+12778), Merged-chr9-12718106-2 (+24671), Merged-chr9-12719620-2 (+26185), Merged-chr9-12735659-2 (+42224), Merged-chr9-12748212-2 (+54777), Merged-chr9-12750232-2 (+56796), Merg…	16
AFF1	Merged-chr4-86895950-2 (-39050), Merged-chr4-86934322-2 (-678), Merged-chr4-86936613-2 (+1610), Merged-chr4-86939354-2 (+4352), Merged-chr4-86942358-2 (+7358), Merged-chr4-86947648-2 (+12646), Merged-chr4-86948512-2 (+13510), Merged-chr4-86958991-2 (+23990), Merged-chr4-86970564-2 (+35564), Merged-chr4-86977944-2 (+42941), Merged-chr4-87000554-2 (+65553), Merged-chr4-87006634-2 (+71632), Merged-c…	15
ARHGAP18	Merged-chr6-129798092-2 (-87867), Merged-chr6-129714040-2 (-3814), Merged-chr6-129706313-2 (+3912), Merged-chr6-129699891-2 (+10332), Merged-chr6-129696228-2 (+13996), Merged-chr6-129684241-2 (+25985), Merged-chr6-129677637-2 (+32588), Merged-chr6-129666780-2 (+43445), Merged-chr6-129651282-2 (+58941), Merged-chr6-129645981-2 (+64244), Merged-chr6-129644754-2 (+65470), Merged-chr6-129644214-2 (+6…	15
CD34	Merged-chr1-207963933-2 (-52532), Merged-chr1-207951914-2 (-40512), Merged-chr1-207949026-2 (-37625), Merged-chr1-207947642-2 (-36242), Merged-chr1-207944757-2 (-33354), Merged-chr1-207937348-2 (-25946), Merged-chr1-207893063-2 (+18339), Merged-chr1-207890487-2 (+20916), Merged-chr1-207885317-2 (+26085), Merged-chr1-207858997-2 (+52406), Merged-chr1-207848473-2 (+62927), Merged-chr1-207826597-2 (…	15
F2R	Merged-chr5-76635920-2 (-80124), Merged-chr5-76660512-2 (-55529), Merged-chr5-76672453-2 (-43588), Merged-chr5-76679433-2 (-36608), Merged-chr5-76684907-2 (-31137), Merged-chr5-76691772-2 (-24271), Merged-chr5-76696480-2 (-19562), Merged-chr5-76700069-2 (-15972), Merged-chr5-76705910-2 (-10134), Merged-chr5-76718729-2 (+2686), Merged-chr5-76739170-2 (+23128), Merged-chr5-76741072-2 (+25029), Merg…	15
PLEKHG1	Merged-chr6-150627120-2 (-93969), Merged-chr6-150627896-2 (-93190), Merged-chr6-150644053-2 (-77035), Merged-chr6-150652949-2 (-68139), Merged-chr6-150653862-2 (-67225), Merged-chr6-150666298-2 (-54789), Merged-chr6-150669018-2 (-52068), Merged-chr6-150683334-2 (-37752), Merged-chr6-150690151-2 (-30937), Merged-chr6-150712645-2 (-8444), Merged-chr6-150722857-2 (+1770), Merged-chr6-150726946-2 (+5…	15
RASGRP3	Merged-chr2-33410189-2 (-66037), Merged-chr2-33411984-2 (-64243), Merged-chr2-33419966-2 (-56263), Merged-chr2-33436341-2 (-39887), Merged-chr2-33437489-2 (-38738), Merged-chr2-33448372-2 (-27857), Merged-chr2-33475846-2 (-381), Merged-chr2-33477499-2 (+1270), Merged-chr2-33494389-2 (+18161), Merged-chr2-33497241-2 (+21015), Merged-chr2-33504447-2 (+28220), Merged-chr2-33511267-2 (+35038), Merged…	15
SHH	Merged-chr7-156755531-2 (-943258), Merged-chr7-156617121-2 (-804847), Merged-chr7-156616196-2 (-803923), Merged-chr7-156603391-2 (-791117), Merged-chr7-156493690-2 (-681416), Merged-chr7-156474371-2 (-662097), Merged-chr7-156065127-2 (-252853), Merged-chr7-155759739-2 (+52533), Merged-chr7-155751232-2 (+61039), Merged-chr7-155750406-2 (+61867), Merged-chr7-155746805-2 (+65467), Merged-chr7-155675…	15
SPRED1	Merged-chr15-38155937-2 (-96387), Merged-chr15-38197799-2 (-54527), Merged-chr15-38206390-2 (-45935), Merged-chr15-38229921-2 (-22406), Merged-chr15-38247530-2 (-4794), Merged-chr15-38256892-2 (+4565), Merged-chr15-38273854-2 (+21527), Merged-chr15-38284258-2 (+31932), Merged-chr15-38288996-2 (+36672), Merged-chr15-38307242-2 (+54915), Merged-chr15-38310754-2 (+58429), Merged-chr15-38316303-2 (+6…	15
SSFA2	Merged-chr2-181805304-2 (-86585), Merged-chr2-181805928-2 (-85960), Merged-chr2-181810942-2 (-80944), Merged-chr2-181819018-2 (-72869), Merged-chr2-181839859-2 (-52029), Merged-chr2-181878134-2 (-13754), Merged-chr2-181889829-2 (-2060), Merged-chr2-181892812-2 (+924), Merged-chr2-181900529-2 (+8641), Merged-chr2-181907205-2 (+15317), Merged-chr2-181910684-2 (+18796), Merged-chr2-181920234-2 (+283…	15
TCF12	Merged-chr15-56845105-2 (-73519), Merged-chr15-56857998-2 (-60623), Merged-chr15-56860962-2 (-57662), Merged-chr15-56869214-2 (-49408), Merged-chr15-56871303-2 (-47320), Merged-chr15-56872169-2 (-46455), Merged-chr15-56887482-2 (-31139), Merged-chr15-56917065-2 (-1559), Merged-chr15-56923399-2 (+4777), Merged-chr15-56932245-2 (+13623), Merged-chr15-56979107-2 (+60484), Merged-chr15-56986279-2 (+6…	15
TEK	Merged-chr9-27019733-2 (-89417), Merged-chr9-27034035-2 (-75112), Merged-chr9-27042973-2 (-66176), Merged-chr9-27053542-2 (-55607), Merged-chr9-27060039-2 (-49110), Merged-chr9-27065530-2 (-43620), Merged-chr9-27067659-2 (-41488), Merged-chr9-27087196-2 (-21951), Merged-chr9-27109470-2 (+322), Merged-chr9-27111569-2 (+2421), Merged-chr9-27117941-2 (+8793), Merged-chr9-27141290-2 (+32143), Merged-…	15
TGFBR2	Merged-chr3-30513946-2 (-92654), Merged-chr3-30520829-2 (-85771), Merged-chr3-30538881-2 (-67720), Merged-chr3-30545007-2 (-61595), Merged-chr3-30606378-2 (-224), Merged-chr3-30629743-2 (+23144), Merged-chr3-30631430-2 (+24829), Merged-chr3-30635910-2 (+29310), Merged-chr3-30644971-2 (+38372), Merged-chr3-30650048-2 (+43446), Merged-chr3-30658847-2 (+52247), Merged-chr3-30659561-2 (+52962), Merge…	15
ZNF608	Merged-chr5-124825083-2 (-79659), Merged-chr5-124813038-2 (-67613), Merged-chr5-124765232-2 (-19809), Merged-chr5-124755645-2 (-10219), Merged-chr5-124746167-2 (-743), Merged-chr5-124739398-2 (+6025), Merged-chr5-124736373-2 (+9050), Merged-chr5-124731030-2 (+14393), Merged-chr5-124724633-2 (+20790), Merged-chr5-124719473-2 (+25950), Merged-chr5-124706943-2 (+38482), Merged-chr5-124692944-2 (+524…	15
ADGRF1	Merged-chr6-47135774-2 (-93412), Merged-chr6-47134907-2 (-92545), Merged-chr6-47061670-2 (-19308), Merged-chr6-47047777-2 (-5415), Merged-chr6-47044544-2 (-2183), Merged-chr6-47033500-2 (+8862), Merged-chr6-47026161-2 (+16201), Merged-chr6-47019864-2 (+22499), Merged-chr6-47005543-2 (+36820), Merged-chr6-46990873-2 (+51488), Merged-chr6-46955096-2 (+87266), Merged-chr6-46949027-2 (+93334), Merged…	14
AGO2	Merged-chr8-140724136-2 (-88518), Merged-chr8-140716335-2 (-80717), Merged-chr8-140699660-2 (-64041), Merged-chr8-140689664-2 (-54047), Merged-chr8-140663184-2 (-27565), Merged-chr8-140650975-2 (-15356), Merged-chr8-140645937-2 (-10319), Merged-chr8-140636151-2 (-533), Merged-chr8-140634380-2 (+1237), Merged-chr8-140597153-2 (+38465), Merged-chr8-140594908-2 (+40712), Merged-chr8-140591595-2 (+44…	14
AKAP13	Merged-chr15-85282281-2 (-98448), Merged-chr15-85335436-2 (-45293), Merged-chr15-85340457-2 (-40273), Merged-chr15-85381295-2 (+566), Merged-chr15-85399010-2 (+18281), Merged-chr15-85405552-2 (+24825), Merged-chr15-85443921-2 (+63193), Merged-chr15-85445477-2 (+64748), Merged-chr15-85456229-2 (+75501), Merged-chr15-85458908-2 (+78179), Merged-chr15-85461632-2 (+80905), Merged-chr15-85472866-2 (+9…	14
ARHGAP12	Merged-chr10-32023397-2 (-94590), Merged-chr10-32015527-2 (-86720), Merged-chr10-32011947-2 (-83140), Merged-chr10-32001360-2 (-72553), Merged-chr10-31978124-2 (-49316), Merged-chr10-31964702-2 (-35894), Merged-chr10-31945143-2 (-16336), Merged-chr10-31940055-2 (-11249), Merged-chr10-31929087-2 (-280), Merged-chr10-31918856-2 (+9949), Merged-chr10-31887027-2 (+41778), Merged-chr10-31864968-2 (+63…	14
ARHGAP29	Merged-chr1-94336095-2 (-98532), Merged-chr1-94327482-2 (-89917), Merged-chr1-94325825-2 (-88262), Merged-chr1-94319350-2 (-81785), Merged-chr1-94299771-2 (-62207), Merged-chr1-94299068-2 (-61504), Merged-chr1-94255709-2 (-18144), Merged-chr1-94246204-2 (-8639), Merged-chr1-94234829-2 (+2736), Merged-chr1-94218488-2 (+19076), Merged-chr1-94216474-2 (+21092), Merged-chr1-94193263-2 (+44303), Merge…	14
BCOR	Merged-chrX-40169724-2 (-72323), Merged-chrX-40152517-2 (-55115), Merged-chrX-40151894-2 (-54491), Merged-chrX-40146922-2 (-49519), Merged-chrX-40111496-2 (-14094), Merged-chrX-40095166-2 (+2236), Merged-chrX-40093154-2 (+4249), Merged-chrX-40086724-2 (+10679), Merged-chrX-40085367-2 (+12036), Merged-chrX-40071442-2 (+25959), Merged-chrX-40040742-2 (+56660), Merged-chrX-40015002-2 (+82402), Merge…	14
CFAP54	Merged-chr12-96420164-2 (-69421), Merged-chr12-96427716-2 (-61869), Merged-chr12-96445724-2 (-43863), Merged-chr12-96448446-2 (-41140), Merged-chr12-96457512-2 (-32076), Merged-chr12-96467434-2 (-22153), Merged-chr12-96472516-2 (-17070), Merged-chr12-96473947-2 (-15641), Merged-chr12-96478270-2 (-11317), Merged-chr12-96485376-2 (-4211), Merged-chr12-96490868-2 (+1281), Merged-chr12-96501314-2 (+1…	14
COL4A2	Merged-chr13-110312262-2 (+4995), Merged-chr13-110319916-2 (+12648), Merged-chr13-110321146-2 (+13881), Merged-chr13-110327269-2 (+20003), Merged-chr13-110341006-2 (+33741), Merged-chr13-110341912-2 (+34647), Merged-chr13-110348396-2 (+41130), Merged-chr13-110365989-2 (+58724), Merged-chr13-110371381-2 (+64115), Merged-chr13-110372993-2 (+65726), Merged-chr13-110382531-2 (+75265), Merged-chr13-11…	14
COX18	Merged-chr4-73156005-2 (-86314), Merged-chr4-73143191-2 (-73499), Merged-chr4-73092419-2 (-22727), Merged-chr4-73086328-2 (-16636), Merged-chr4-73080564-2 (-10872), Merged-chr4-73074977-2 (-5285), Merged-chr4-73073736-2 (-4044), Merged-chr4-73055627-2 (+14065), Merged-chr4-73054619-2 (+15071), Merged-chr4-72998330-2 (+71362), Merged-chr4-72992511-2 (+77181), Merged-chr4-72983866-2 (+85826), Merge…	14
CRIM1	Merged-chr2-36278335-2 (-77589), Merged-chr2-36287480-2 (-68447), Merged-chr2-36288557-2 (-67370), Merged-chr2-36329958-2 (-25966), Merged-chr2-36348910-2 (-7017), Merged-chr2-36355766-2 (-159), Merged-chr2-36357280-2 (+1353), Merged-chr2-36361010-2 (+5086), Merged-chr2-36366607-2 (+10683), Merged-chr2-36376438-2 (+20513), Merged-chr2-36388980-2 (+33055), Merged-chr2-36407191-2 (+51266), Merged-c…	14
EPHA3	Merged-chr3-89032565-2 (-74958), Merged-chr3-89062961-2 (-44563), Merged-chr3-89063652-2 (-43871), Merged-chr3-89099030-2 (-8494), Merged-chr3-89107548-2 (+26), Merged-chr3-89108332-2 (+807), Merged-chr3-89114379-2 (+6856), Merged-chr3-89126101-2 (+18577), Merged-chr3-89142371-2 (+34846), Merged-chr3-89156082-2 (+48560), Merged-chr3-89160506-2 (+52983), Merged-chr3-89180467-2 (+72943), Merged-chr…	14
FERMT2	Merged-chr14-53041571-2 (-90579), Merged-chr14-53010352-2 (-59362), Merged-chr14-52951809-2 (-817), Merged-chr14-52934130-2 (+16860), Merged-chr14-52928199-2 (+22792), Merged-chr14-52927150-2 (+23842), Merged-chr14-52926360-2 (+24633), Merged-chr14-52920178-2 (+30813), Merged-chr14-52918721-2 (+32270), Merged-chr14-52917238-2 (+33753), Merged-chr14-52888856-2 (+62137), Merged-chr14-52877799-2 (+7…	14
FLRT2	Merged-chr14-85439853-2 (-90289), Merged-chr14-85471258-2 (-58884), Merged-chr14-85481432-2 (-48713), Merged-chr14-85483851-2 (-46292), Merged-chr14-85501921-2 (-28221), Merged-chr14-85502821-2 (-27322), Merged-chr14-85516996-2 (-13147), Merged-chr14-85520034-2 (-10108), Merged-chr14-85528665-2 (-1478), Merged-chr14-85529225-2 (-920), Merged-chr14-85540480-2 (+10338), Merged-chr14-85554259-2 (+24…	14
FOXP2	Merged-chr7-114322813-2 (-92183), Merged-chr7-114324375-2 (-90623), Merged-chr7-114372785-2 (-42213), Merged-chr7-114414454-2 (-542), Merged-chr7-114419680-2 (+4683), Merged-chr7-114423182-2 (+8186), Merged-chr7-114424783-2 (+9787), Merged-chr7-114428408-2 (+13411), Merged-chr7-114467137-2 (+52140), Merged-chr7-114488902-2 (+73907), Merged-chr7-114498454-2 (+83457), Merged-chr7-114502551-2 (+8755…	14
FYN	Merged-chr6-111973267-2 (-99814), Merged-chr6-111945189-2 (-71739), Merged-chr6-111913316-2 (-39866), Merged-chr6-111894368-2 (-20915), Merged-chr6-111874419-2 (-968), Merged-chr6-111854894-2 (+18559), Merged-chr6-111851276-2 (+22175), Merged-chr6-111838839-2 (+34612), Merged-chr6-111823884-2 (+49568), Merged-chr6-111818733-2 (+54720), Merged-chr6-111815266-2 (+58187), Merged-chr6-111810933-2 (+6…	14
GRB10	Merged-chr7-50827019-2 (-94665), Merged-chr7-50821584-2 (-89231), Merged-chr7-50792159-2 (-59808), Merged-chr7-50790497-2 (-58145), Merged-chr7-50758171-2 (-25820), Merged-chr7-50739133-2 (-6779), Merged-chr7-50727145-2 (+5206), Merged-chr7-50719087-2 (+13267), Merged-chr7-50706268-2 (+26086), Merged-chr7-50698167-2 (+34186), Merged-chr7-50680298-2 (+52055), Merged-chr7-50676409-2 (+55944), Merge…	14
LPIN2	Merged-chr18-3104327-2 (-92382), Merged-chr18-3093458-2 (-81513), Merged-chr18-3076405-2 (-64460), Merged-chr18-3059627-2 (-47681), Merged-chr18-3058604-2 (-46658), Merged-chr18-3045511-2 (-33563), Merged-chr18-3037595-2 (-25647), Merged-chr18-3029751-2 (-17805), Merged-chr18-3020698-2 (-8752), Merged-chr18-3015341-2 (-3393), Merged-chr18-3007584-2 (+4362), Merged-chr18-2981439-2 (+30508), Merged…	14
LRRC8C	Merged-chr1-89538546-2 (-94524), Merged-chr1-89544231-2 (-88840), Merged-chr1-89552465-2 (-80608), Merged-chr1-89563752-2 (-69321), Merged-chr1-89566212-2 (-66861), Merged-chr1-89634744-2 (+1673), Merged-chr1-89643718-2 (+10648), Merged-chr1-89650128-2 (+17057), Merged-chr1-89672307-2 (+39236), Merged-chr1-89692785-2 (+59713), Merged-chr1-89698847-2 (+65777), Merged-chr1-89706266-2 (+73195), Merg…	14
MEIS1	Merged-chr2-66364453-2 (-70945), Merged-chr2-66409145-2 (-26254), Merged-chr2-66425777-2 (-9624), Merged-chr2-66434355-2 (-1043), Merged-chr2-66448665-2 (+13267), Merged-chr2-66477745-2 (+42344), Merged-chr2-66481302-2 (+45904), Merged-chr2-66490843-2 (+55442), Merged-chr2-66491586-2 (+56185), Merged-chr2-66500828-2 (+65429), Merged-chr2-66509686-2 (+74286), Merged-chr2-66512881-2 (+77481), Merge…	14
MYH9	Merged-chr22-36469978-2 (-81960), Merged-chr22-36453357-2 (-65338), Merged-chr22-36451839-2 (-63821), Merged-chr22-36419502-2 (-31483), Merged-chr22-36409995-2 (-21976), Merged-chr22-36385076-2 (+2940), Merged-chr22-36377363-2 (+10653), Merged-chr22-36366477-2 (+21540), Merged-chr22-36361216-2 (+26801), Merged-chr22-36337662-2 (+50356), Merged-chr22-36329674-2 (+58345), Merged-chr22-36315485-2 (+…	14
PIK3C3	Merged-chr18-41935410-2 (-19797), Merged-chr18-41936103-2 (-19104), Merged-chr18-41943442-2 (-11763), Merged-chr18-41949667-2 (-5539), Merged-chr18-41955116-2 (-91), Merged-chr18-41989704-2 (+34497), Merged-chr18-41990693-2 (+35487), Merged-chr18-42018173-2 (+62967), Merged-chr18-42022621-2 (+67415), Merged-chr18-42023628-2 (+68423), Merged-chr18-42025199-2 (+69995), Merged-chr18-42039114-2 (+839…	14
POMP	Merged-chr13-28567263-2 (-91839), Merged-chr13-28571078-2 (-88025), Merged-chr13-28574998-2 (-84107), Merged-chr13-28581119-2 (-77983), Merged-chr13-28613872-2 (-45233), Merged-chr13-28634911-2 (-24193), Merged-chr13-28641097-2 (-18008), Merged-chr13-28648597-2 (-10506), Merged-chr13-28658884-2 (-221), Merged-chr13-28659628-2 (+526), Merged-chr13-28697623-2 (+38521), Merged-chr13-28704152-2 (+450…	14
PPP1R12A	Merged-chr12-80031953-2 (-96757), Merged-chr12-80017631-2 (-82433), Merged-chr12-79969574-2 (-34377), Merged-chr12-79933289-2 (+1908), Merged-chr12-79925765-2 (+9434), Merged-chr12-79918412-2 (+16787), Merged-chr12-79910655-2 (+24541), Merged-chr12-79900362-2 (+34836), Merged-chr12-79887124-2 (+48073), Merged-chr12-79884929-2 (+50270), Merged-chr12-79871854-2 (+63344), Merged-chr12-79848561-2 (+8…	14
RAPGEF2	Merged-chr4-159174247-2 (-93491), Merged-chr4-159175702-2 (-92035), Merged-chr4-159204513-2 (-63223), Merged-chr4-159205907-2 (-61829), Merged-chr4-159222475-2 (-45260), Merged-chr4-159236591-2 (-31145), Merged-chr4-159248856-2 (-18881), Merged-chr4-159252707-2 (-15030), Merged-chr4-159258426-2 (-9311), Merged-chr4-159267252-2 (-486), Merged-chr4-159272670-2 (+4933), Merged-chr4-159295445-2 (+277…	14
RASSF3	Merged-chr12-64549795-2 (-60716), Merged-chr12-64584056-2 (-26455), Merged-chr12-64593565-2 (-16947), Merged-chr12-64609021-2 (-1491), Merged-chr12-64617923-2 (+7410), Merged-chr12-64620241-2 (+9729), Merged-chr12-64621947-2 (+11433), Merged-chr12-64623487-2 (+12973), Merged-chr12-64625420-2 (+14908), Merged-chr12-64644033-2 (+33520), Merged-chr12-64656634-2 (+46120), Merged-chr12-64666213-2 (+55…	14
RBFOX2	Merged-chr22-36124175-2 (-95750), Merged-chr22-36066069-2 (-37645), Merged-chr22-36028859-2 (-433), Merged-chr22-36022236-2 (+6189), Merged-chr22-36019471-2 (+8952), Merged-chr22-36011064-2 (+17361), Merged-chr22-36002357-2 (+26066), Merged-chr22-36001232-2 (+27192), Merged-chr22-35997566-2 (+30858), Merged-chr22-35987574-2 (+40851), Merged-chr22-35967724-2 (+60701), Merged-chr22-35965727-2 (+626…	14
SCHIP1	Merged-chr3-159763254-2 (-76605), Merged-chr3-159787298-2 (-52564), Merged-chr3-159805382-2 (-34477), Merged-chr3-159814423-2 (-25437), Merged-chr3-159829939-2 (-9922), Merged-chr3-159837080-2 (-2780), Merged-chr3-159854909-2 (+15048), Merged-chr3-159856857-2 (+16996), Merged-chr3-159862619-2 (+22760), Merged-chr3-159868748-2 (+28888), Merged-chr3-159872555-2 (+32693), Merged-chr3-159917602-2 (+7…	14
SEC14L1	Merged-chr17-77086902-2 (-1848), Merged-chr17-77094874-2 (+6125), Merged-chr17-77110128-2 (+21379), Merged-chr17-77115669-2 (+26922), Merged-chr17-77121992-2 (+33243), Merged-chr17-77124433-2 (+35685), Merged-chr17-77140494-2 (+51744), Merged-chr17-77141610-2 (+52863), Merged-chr17-77147202-2 (+58452), Merged-chr17-77157927-2 (+69179), Merged-chr17-77161780-2 (+73033), Merged-chr17-77164886-2 (+7…	14
TMEM170B	Merged-chr6-11438365-2 (-99912), Merged-chr6-11475294-2 (-62984), Merged-chr6-11496343-2 (-41936), Merged-chr6-11536696-2 (-1582), Merged-chr6-11547121-2 (+8843), Merged-chr6-11573039-2 (+34760), Merged-chr6-11574304-2 (+36025), Merged-chr6-11580836-2 (+42559), Merged-chr6-11586788-2 (+48512), Merged-chr6-11596203-2 (+57924), Merged-chr6-11609579-2 (+71300), Merged-chr6-11613996-2 (+75718), Merge…	14
ZNF521	Merged-chr18-25371960-2 (-19808), Merged-chr18-25351503-2 (+648), Merged-chr18-25350458-2 (+1695), Merged-chr18-25344783-2 (+7368), Merged-chr18-25343458-2 (+8695), Merged-chr18-25339512-2 (+12639), Merged-chr18-25334775-2 (+17378), Merged-chr18-25333204-2 (+18946), Merged-chr18-25327900-2 (+24253), Merged-chr18-25299142-2 (+53011), Merged-chr18-25293069-2 (+59084), Merged-chr18-25284817-2 (+6733…	14
ABCD3	Merged-chr1-94319350-2 (-99105), Merged-chr1-94325825-2 (-92628), Merged-chr1-94327482-2 (-90973), Merged-chr1-94336095-2 (-82358), Merged-chr1-94370798-2 (-47657), Merged-chr1-94379370-2 (-39084), Merged-chr1-94418140-2 (-315), Merged-chr1-94424921-2 (+6467), Merged-chr1-94428450-2 (+9995), Merged-chr1-94432139-2 (+13683), Merged-chr1-94463307-2 (+44853), Merged-chr1-94487365-2 (+68909), Merged-…	13
AMOTL2	Merged-chr3-134472129-2 (-96650), Merged-chr3-134466351-2 (-90872), Merged-chr3-134445879-2 (-70402), Merged-chr3-134415224-2 (-39745), Merged-chr3-134380054-2 (-4577), Merged-chr3-134375040-2 (+438), Merged-chr3-134373761-2 (+1719), Merged-chr3-134369659-2 (+5820), Merged-chr3-134327851-2 (+47627), Merged-chr3-134316581-2 (+58896), Merged-chr3-134315440-2 (+60037), Merged-chr3-134308307-2 (+6717…	13
ARHGEF12	Merged-chr11-120335119-2 (-1958), Merged-chr11-120338437-2 (+1359), Merged-chr11-120339814-2 (+2735), Merged-chr11-120350058-2 (+12982), Merged-chr11-120355237-2 (+18161), Merged-chr11-120372415-2 (+35336), Merged-chr11-120379859-2 (+42783), Merged-chr11-120387712-2 (+50635), Merged-chr11-120401172-2 (+64095), Merged-chr11-120404680-2 (+67603), Merged-chr11-120410733-2 (+73655), Merged-chr11-1204…	13
ARHGEF28	Merged-chr5-73572630-2 (-53528), Merged-chr5-73574989-2 (-51168), Merged-chr5-73592349-2 (-33809), Merged-chr5-73594876-2 (-31281), Merged-chr5-73637995-2 (+11837), Merged-chr5-73638873-2 (+12717), Merged-chr5-73640889-2 (+14733), Merged-chr5-73663634-2 (+37475), Merged-chr5-73673225-2 (+47069), Merged-chr5-73677057-2 (+50898), Merged-chr5-73693639-2 (+67481), Merged-chr5-73696801-2 (+70642), Mer…	13
CREB1	Merged-chr2-207432681-2 (-97211), Merged-chr2-207471238-2 (-58655), Merged-chr2-207473155-2 (-56737), Merged-chr2-207517002-2 (-12889), Merged-chr2-207525554-2 (-4336), Merged-chr2-207533654-2 (+3761), Merged-chr2-207535187-2 (+5296), Merged-chr2-207561450-2 (+31560), Merged-chr2-207572522-2 (+42631), Merged-chr2-207579464-2 (+49572), Merged-chr2-207601203-2 (+71313), Merged-chr2-207617144-2 (+87…	13
DHX36	Merged-chr3-154421243-2 (-96748), Merged-chr3-154391389-2 (-66893), Merged-chr3-154337395-2 (-12899), Merged-chr3-154335051-2 (-10553), Merged-chr3-154324634-2 (-137), Merged-chr3-154318480-2 (+6017), Merged-chr3-154307364-2 (+17134), Merged-chr3-154289389-2 (+35108), Merged-chr3-154277249-2 (+47247), Merged-chr3-154261992-2 (+62506), Merged-chr3-154253357-2 (+71138), Merged-chr3-154236411-2 (+88…	13
EPC1	Merged-chr10-32446131-2 (-98946), Merged-chr10-32412014-2 (-64829), Merged-chr10-32381845-2 (-34659), Merged-chr10-32379637-2 (-32452), Merged-chr10-32378002-2 (-30818), Merged-chr10-32367786-2 (-20600), Merged-chr10-32366210-2 (-19027), Merged-chr10-32353597-2 (-6412), Merged-chr10-32331778-2 (+15405), Merged-chr10-32325545-2 (+21638), Merged-chr10-32317928-2 (+29257), Merged-chr10-32313461-2 (+…	13
ERBIN	Merged-chr5-65838645-2 (-88126), Merged-chr5-65840408-2 (-86364), Merged-chr5-65867730-2 (-59042), Merged-chr5-65873644-2 (-53130), Merged-chr5-65927215-2 (+444), Merged-chr5-65928010-2 (+1238), Merged-chr5-65934786-2 (+8015), Merged-chr5-65944018-2 (+17246), Merged-chr5-65948596-2 (+21822), Merged-chr5-65961364-2 (+34590), Merged-chr5-65966272-2 (+39500), Merged-chr5-65967425-2 (+40654), Merged-…	13
EXT1	Merged-chr8-118202173-2 (-90319), Merged-chr8-118127204-2 (-15351), Merged-chr8-118120802-2 (-8950), Merged-chr8-118115034-2 (-3182), Merged-chr8-118111644-2 (+210), Merged-chr8-118106044-2 (+5808), Merged-chr8-118089982-2 (+21870), Merged-chr8-118088719-2 (+23133), Merged-chr8-118078682-2 (+33170), Merged-chr8-118074675-2 (+37178), Merged-chr8-118062691-2 (+49163), Merged-chr8-118056457-2 (+5539…	13
FAM98B	Merged-chr15-38375217-2 (-78909), Merged-chr15-38377739-2 (-76389), Merged-chr15-38397264-2 (-56863), Merged-chr15-38440496-2 (-13629), Merged-chr15-38454108-2 (-19), Merged-chr15-38461223-2 (+7096), Merged-chr15-38471649-2 (+17521), Merged-chr15-38481954-2 (+27827), Merged-chr15-38490451-2 (+36325), Merged-chr15-38504772-2 (+50644), Merged-chr15-38533542-2 (+79414), Merged-chr15-38545149-2 (+910…	13
FLI1	Merged-chr11-128595416-2 (-98354), Merged-chr11-128604796-2 (-88973), Merged-chr11-128606770-2 (-86999), Merged-chr11-128647717-2 (-46052), Merged-chr11-128654154-2 (-39616), Merged-chr11-128658266-2 (-35504), Merged-chr11-128660339-2 (-33429), Merged-chr11-128678182-2 (-15587), Merged-chr11-128679303-2 (-14465), Merged-chr11-128703384-2 (+9616), Merged-chr11-128709598-2 (+15829), Merged-chr11-12…	13
FNDC3B	Merged-chr3-171953584-2 (-86968), Merged-chr3-171967309-2 (-73244), Merged-chr3-171995369-2 (-45186), Merged-chr3-172006979-2 (-33573), Merged-chr3-172035321-2 (-5233), Merged-chr3-172039502-2 (-1052), Merged-chr3-172047617-2 (+7062), Merged-chr3-172048577-2 (+8025), Merged-chr3-172053074-2 (+12522), Merged-chr3-172055458-2 (+14904), Merged-chr3-172097754-2 (+57202), Merged-chr3-172118451-2 (+778…	13
GLRX	Merged-chr5-95865291-2 (-42579), Merged-chr5-95859171-2 (-36458), Merged-chr5-95856298-2 (-33585), Merged-chr5-95827810-2 (-5098), Merged-chr5-95799627-2 (+23086), Merged-chr5-95781365-2 (+41348), Merged-chr5-95779806-2 (+42906), Merged-chr5-95762123-2 (+60592), Merged-chr5-95760548-2 (+62165), Merged-chr5-95759603-2 (+63110), Merged-chr5-95755111-2 (+67601), Merged-chr5-95748249-2 (+74463), Merg…	13
GNAI1	Merged-chr7-80047246-2 (-87543), Merged-chr7-80048019-2 (-86769), Merged-chr7-80082314-2 (-52473), Merged-chr7-80088055-2 (-46732), Merged-chr7-80089032-2 (-45755), Merged-chr7-80107430-2 (-27358), Merged-chr7-80127993-2 (-6796), Merged-chr7-80139340-2 (+4554), Merged-chr7-80150792-2 (+16005), Merged-chr7-80154587-2 (+19798), Merged-chr7-80180146-2 (+45358), Merged-chr7-80186929-2 (+52142), Merge…	13
GPCPD1	Merged-chr20-5689721-2 (-78695), Merged-chr20-5674327-2 (-63303), Merged-chr20-5663578-2 (-52552), Merged-chr20-5659510-2 (-48483), Merged-chr20-5654834-2 (-43809), Merged-chr20-5650504-2 (-39478), Merged-chr20-5647340-2 (-36313), Merged-chr20-5645564-2 (-34539), Merged-chr20-5642557-2 (-31532), Merged-chr20-5608284-2 (+2742), Merged-chr20-5582389-2 (+28635), Merged-chr20-5557274-2 (+53751), Merg…	13
GPR21	Merged-chr9-122942139-2 (-92387), Merged-chr9-122948129-2 (-86399), Merged-chr9-122957537-2 (-76990), Merged-chr9-122976269-2 (-58259), Merged-chr9-122994319-2 (-40207), Merged-chr9-123007021-2 (-27504), Merged-chr9-123032901-2 (-1624), Merged-chr9-123036966-2 (+2441), Merged-chr9-123048861-2 (+14336), Merged-chr9-123053888-2 (+19363), Merged-chr9-123060691-2 (+26165), Merged-chr9-123061446-2 (+2…	13
GRK5	Merged-chr10-119190013-2 (-17575), Merged-chr10-119198035-2 (-9554), Merged-chr10-119203176-2 (-4411), Merged-chr10-119206805-2 (-784), Merged-chr10-119225184-2 (+17595), Merged-chr10-119234110-2 (+26520), Merged-chr10-119237859-2 (+30270), Merged-chr10-119247540-2 (+39951), Merged-chr10-119250762-2 (+43172), Merged-chr10-119269167-2 (+61579), Merged-chr10-119271456-2 (+63867), Merged-chr10-11928…	13
HBP1	Merged-chr7-107077334-2 (-91680), Merged-chr7-107078669-2 (-90345), Merged-chr7-107090690-2 (-78326), Merged-chr7-107103597-2 (-65419), Merged-chr7-107121523-2 (-47491), Merged-chr7-107122398-2 (-46616), Merged-chr7-107137448-2 (-31567), Merged-chr7-107145271-2 (-23742), Merged-chr7-107147705-2 (-21308), Merged-chr7-107164294-2 (-4722), Merged-chr7-107168532-2 (-483), Merged-chr7-107173916-2 (+49…	13
HPRT1	Merged-chrX-134378315-2 (-81837), Merged-chrX-134410243-2 (-49908), Merged-chrX-134416506-2 (-43646), Merged-chrX-134417324-2 (-42829), Merged-chrX-134425885-2 (-34269), Merged-chrX-134463110-2 (+2958), Merged-chrX-134469654-2 (+9501), Merged-chrX-134484267-2 (+24113), Merged-chrX-134513262-2 (+53110), Merged-chrX-134525174-2 (+65022), Merged-chrX-134550569-2 (+90418), Merged-chrX-134557928-2 (+9…	13
ITSN2	Merged-chr2-24442443-2 (-81728), Merged-chr2-24402594-2 (-41881), Merged-chr2-24368552-2 (-7837), Merged-chr2-24359693-2 (+1019), Merged-chr2-24352875-2 (+7839), Merged-chr2-24343378-2 (+17334), Merged-chr2-24338130-2 (+22585), Merged-chr2-24295083-2 (+65632), Merged-chr2-24292183-2 (+68532), Merged-chr2-24286416-2 (+74297), Merged-chr2-24272364-2 (+88348), Merged-chr2-24263894-2 (+96818), Merged…	13
MAGI1	Merged-chr3-66116011-2 (-77703), Merged-chr3-66067056-2 (-28750), Merged-chr3-66058767-2 (-20459), Merged-chr3-66038552-2 (-245), Merged-chr3-66031305-2 (+7002), Merged-chr3-66006457-2 (+31852), Merged-chr3-65985633-2 (+52674), Merged-chr3-65963906-2 (+74403), Merged-chr3-65961873-2 (+76436), Merged-chr3-65956013-2 (+82293), Merged-chr3-65952855-2 (+85451), Merged-chr3-65949362-2 (+88945), Merged…	13
MAP4K4	Merged-chr2-101656034-2 (-41668), Merged-chr2-101658664-2 (-39038), Merged-chr2-101698590-2 (+888), Merged-chr2-101701101-2 (+3397), Merged-chr2-101706417-2 (+8714), Merged-chr2-101710474-2 (+12771), Merged-chr2-101740828-2 (+43124), Merged-chr2-101742488-2 (+44785), Merged-chr2-101745932-2 (+48230), Merged-chr2-101764084-2 (+66381), Merged-chr2-101779964-2 (+82261), Merged-chr2-101785166-2 (+874…	13
NRP2	Merged-chr2-205611491-2 (-71007), Merged-chr2-205642831-2 (-39669), Merged-chr2-205670902-2 (-11597), Merged-chr2-205676082-2 (-6419), Merged-chr2-205680127-2 (-2374), Merged-chr2-205692580-2 (+10082), Merged-chr2-205702765-2 (+20264), Merged-chr2-205706307-2 (+23807), Merged-chr2-205706952-2 (+24452), Merged-chr2-205713576-2 (+31076), Merged-chr2-205719191-2 (+36693), Merged-chr2-205738139-2 (+5…	13
OSGIN2	Merged-chr8-89837218-2 (-65316), Merged-chr8-89841671-2 (-60862), Merged-chr8-89848433-2 (-54101), Merged-chr8-89863413-2 (-39119), Merged-chr8-89882953-2 (-19582), Merged-chr8-89889600-2 (-12932), Merged-chr8-89890873-2 (-11659), Merged-chr8-89904490-2 (+1955), Merged-chr8-89905644-2 (+3110), Merged-chr8-89959964-2 (+57430), Merged-chr8-89968737-2 (+66202), Merged-chr8-89974813-2 (+72279), Merge…	13
PHLDB2	Merged-chr3-111764412-2 (-94767), Merged-chr3-111773697-2 (-85483), Merged-chr3-111808622-2 (-50557), Merged-chr3-111809313-2 (-49865), Merged-chr3-111846999-2 (-12181), Merged-chr3-111851638-2 (-7543), Merged-chr3-111852812-2 (-6366), Merged-chr3-111863844-2 (+4663), Merged-chr3-111869797-2 (+10616), Merged-chr3-111872304-2 (+13123), Merged-chr3-111933889-2 (+74711), Merged-chr3-111943902-2 (+84…	13
PRKAR2B	Merged-chr7-107005058-2 (-39591), Merged-chr7-107044165-2 (-484), Merged-chr7-107046305-2 (+1658), Merged-chr7-107051799-2 (+7151), Merged-chr7-107058148-2 (+13499), Merged-chr7-107065358-2 (+20711), Merged-chr7-107077334-2 (+32686), Merged-chr7-107078669-2 (+34021), Merged-chr7-107090690-2 (+46040), Merged-chr7-107103597-2 (+58947), Merged-chr7-107121523-2 (+76875), Merged-chr7-107122398-2 (+777…	13
RAB30	Merged-chr11-83146972-2 (-75106), Merged-chr11-83119040-2 (-47175), Merged-chr11-83111941-2 (-40077), Merged-chr11-83105320-2 (-33453), Merged-chr11-83093151-2 (-21284), Merged-chr11-83087239-2 (-15375), Merged-chr11-83071733-2 (+134), Merged-chr11-83051987-2 (+19877), Merged-chr11-83047561-2 (+24306), Merged-chr11-83045179-2 (+26688), Merged-chr11-83025387-2 (+46478), Merged-chr11-82980591-2 (+9…	13
RAI14	Merged-chr5-34585783-2 (-98772), Merged-chr5-34617245-2 (-67310), Merged-chr5-34626295-2 (-58257), Merged-chr5-34628096-2 (-56456), Merged-chr5-34638913-2 (-45641), Merged-chr5-34669391-2 (-15161), Merged-chr5-34670317-2 (-14236), Merged-chr5-34686814-2 (+2262), Merged-chr5-34717021-2 (+32469), Merged-chr5-34743029-2 (+58474), Merged-chr5-34748123-2 (+63569), Merged-chr5-34751502-2 (+66950), Merg…	13
RALA	Merged-chr7-39588697-2 (-34784), Merged-chr7-39595422-2 (-28060), Merged-chr7-39596785-2 (-26696), Merged-chr7-39608485-2 (-14998), Merged-chr7-39609392-2 (-14090), Merged-chr7-39615419-2 (-8065), Merged-chr7-39625166-2 (+1685), Merged-chr7-39628066-2 (+4584), Merged-chr7-39640466-2 (+16982), Merged-chr7-39679483-2 (+56002), Merged-chr7-39683678-2 (+60196), Merged-chr7-39693874-2 (+70390), Merged…	13
RALGPS2	Merged-chr1-178630590-2 (-94576), Merged-chr1-178633199-2 (-91965), Merged-chr1-178634809-2 (-90357), Merged-chr1-178651333-2 (-73832), Merged-chr1-178652242-2 (-72924), Merged-chr1-178662083-2 (-63080), Merged-chr1-178682620-2 (-42544), Merged-chr1-178684941-2 (-40224), Merged-chr1-178723850-2 (-1314), Merged-chr1-178728051-2 (+2886), Merged-chr1-178739832-2 (+14668), Merged-chr1-178768568-2 (+4…	13
RASA2	Merged-chr3-141405172-2 (-81875), Merged-chr3-141411051-2 (-75997), Merged-chr3-141412504-2 (-74544), Merged-chr3-141448797-2 (-38252), Merged-chr3-141474433-2 (-12616), Merged-chr3-141486161-2 (-888), Merged-chr3-141494078-2 (+7030), Merged-chr3-141495343-2 (+8293), Merged-chr3-141505227-2 (+18179), Merged-chr3-141529799-2 (+42751), Merged-chr3-141531469-2 (+44420), Merged-chr3-141553112-2 (+660…	13
RASAL2	Merged-chr1-178010939-2 (-83200), Merged-chr1-178033778-2 (-60362), Merged-chr1-178047141-2 (-47000), Merged-chr1-178052953-2 (-41189), Merged-chr1-178055966-2 (-38174), Merged-chr1-178062817-2 (-31323), Merged-chr1-178096500-2 (+2359), Merged-chr1-178145230-2 (+51088), Merged-chr1-178156497-2 (+62356), Merged-chr1-178163981-2 (+69841), Merged-chr1-178179983-2 (+85843), Merged-chr1-178190052-2 (+…	13
RNF19A	Merged-chr8-100383220-2 (-79963), Merged-chr8-100382244-2 (-78987), Merged-chr8-100375881-2 (-72623), Merged-chr8-100324423-2 (-21164), Merged-chr8-100318211-2 (-14953), Merged-chr8-100311097-2 (-7837), Merged-chr8-100308872-2 (-5614), Merged-chr8-100292360-2 (+10899), Merged-chr8-100288593-2 (+14667), Merged-chr8-100258661-2 (+44599), Merged-chr8-100257040-2 (+46218), Merged-chr8-100238645-2 (+6…	13
RNF217	Merged-chr6-124871049-2 (-91494), Merged-chr6-124882975-2 (-79570), Merged-chr6-124958044-2 (-4501), Merged-chr6-124958887-2 (-3657), Merged-chr6-124963615-2 (+1069), Merged-chr6-124976101-2 (+13556), Merged-chr6-124984877-2 (+22334), Merged-chr6-125000082-2 (+37536), Merged-chr6-125002505-2 (+39959), Merged-chr6-125020991-2 (+58445), Merged-chr6-125041733-2 (+79188), Merged-chr6-125050899-2 (+88…	13
RPA3	Merged-chr7-7801527-2 (-82919), Merged-chr7-7799299-2 (-80692), Merged-chr7-7795868-2 (-77261), Merged-chr7-7780093-2 (-61485), Merged-chr7-7773606-2 (-55001), Merged-chr7-7772515-2 (-53909), Merged-chr7-7743035-2 (-24427), Merged-chr7-7731872-2 (-13264), Merged-chr7-7700004-2 (+18603), Merged-chr7-7696994-2 (+21611), Merged-chr7-7664643-2 (+53963), Merged-chr7-7640037-2 (+78569), Merged-chr7-762…	13
RRAS2	Merged-chr11-14455428-2 (-96246), Merged-chr11-14435553-2 (-76370), Merged-chr11-14422489-2 (-63304), Merged-chr11-14390840-2 (-31657), Merged-chr11-14348555-2 (+10630), Merged-chr11-14337307-2 (+21875), Merged-chr11-14326522-2 (+32662), Merged-chr11-14322520-2 (+36664), Merged-chr11-14318714-2 (+40471), Merged-chr11-14313327-2 (+45855), Merged-chr11-14301124-2 (+58059), Merged-chr11-14293298-2 (…	13
RSBN1L	Merged-chr7-77630252-2 (-66190), Merged-chr7-77658302-2 (-38140), Merged-chr7-77665201-2 (-31243), Merged-chr7-77689492-2 (-6951), Merged-chr7-77696453-2 (+12), Merged-chr7-77698102-2 (+1658), Merged-chr7-77728179-2 (+31737), Merged-chr7-77733318-2 (+36874), Merged-chr7-77739043-2 (+42601), Merged-chr7-77740324-2 (+43883), Merged-chr7-77759505-2 (+63063), Merged-chr7-77766068-2 (+69626), Merged-c…	13
RTN4	Merged-chr2-55148455-2 (-97910), Merged-chr2-55141994-2 (-91450), Merged-chr2-55134559-2 (-84017), Merged-chr2-55109698-2 (-59155), Merged-chr2-55103182-2 (-52637), Merged-chr2-55093513-2 (-42970), Merged-chr2-55085264-2 (-34719), Merged-chr2-55076150-2 (-25606), Merged-chr2-55066231-2 (-15686), Merged-chr2-55052887-2 (-2345), Merged-chr2-55048118-2 (+2424), Merged-chr2-55012685-2 (+37859), Merge…	13
SEC24B	Merged-chr4-109338976-2 (-94795), Merged-chr4-109353036-2 (-80735), Merged-chr4-109381036-2 (-52735), Merged-chr4-109388990-2 (-44783), Merged-chr4-109406457-2 (-27316), Merged-chr4-109429739-2 (-4032), Merged-chr4-109434259-2 (+488), Merged-chr4-109435327-2 (+1554), Merged-chr4-109452402-2 (+18632), Merged-chr4-109473788-2 (+40015), Merged-chr4-109485248-2 (+51475), Merged-chr4-109511677-2 (+779…	13
SEMA3A	Merged-chr7-84237778-2 (-42877), Merged-chr7-84236547-2 (-41645), Merged-chr7-84232038-2 (-37138), Merged-chr7-84224542-2 (-29641), Merged-chr7-84218965-2 (-24063), Merged-chr7-84201067-2 (-6167), Merged-chr7-84195087-2 (-186), Merged-chr7-84188304-2 (+6598), Merged-chr7-84178013-2 (+16887), Merged-chr7-84168231-2 (+26669), Merged-chr7-84164541-2 (+30361), Merged-chr7-84124349-2 (+70550), Merged-…	13
SERPINB1	Merged-chr6-2876750-2 (-34743), Merged-chr6-2858042-2 (-16038), Merged-chr6-2855178-2 (-13172), Merged-chr6-2854274-2 (-12267), Merged-chr6-2846521-2 (-4515), Merged-chr6-2841381-2 (+625), Merged-chr6-2838966-2 (+3038), Merged-chr6-2820709-2 (+21295), Merged-chr6-2818177-2 (+23830), Merged-chr6-2808047-2 (+33957), Merged-chr6-2791290-2 (+50716), Merged-chr6-2789520-2 (+52485), Merged-chr6-2766824…	13
SIPA1L2	Merged-chr1-232630736-2 (-69180), Merged-chr1-232628743-2 (-67185), Merged-chr1-232626725-2 (-65166), Merged-chr1-232617511-2 (-55953), Merged-chr1-232590912-2 (-29355), Merged-chr1-232589873-2 (-28315), Merged-chr1-232578790-2 (-17234), Merged-chr1-232575183-2 (-13626), Merged-chr1-232568970-2 (-7411), Merged-chr1-232566383-2 (-4825), Merged-chr1-232559284-2 (+2274), Merged-chr1-232554599-2 (+69…	13
SLC7A11	Merged-chr4-138322825-2 (-80478), Merged-chr4-138276233-2 (-33886), Merged-chr4-138270766-2 (-28418), Merged-chr4-138258901-2 (-16551), Merged-chr4-138248196-2 (-5849), Merged-chr4-138242434-2 (-85), Merged-chr4-138235736-2 (+6613), Merged-chr4-138222221-2 (+20129), Merged-chr4-138215971-2 (+26379), Merged-chr4-138213638-2 (+28710), Merged-chr4-138199574-2 (+42773), Merged-chr4-138183066-2 (+5928…	13
TES	Merged-chr7-116112383-2 (-98110), Merged-chr7-116151901-2 (-58591), Merged-chr7-116172537-2 (-37956), Merged-chr7-116180389-2 (-30104), Merged-chr7-116193880-2 (-16612), Merged-chr7-116212687-2 (+2193), Merged-chr7-116217099-2 (+6606), Merged-chr7-116218213-2 (+7721), Merged-chr7-116249889-2 (+39398), Merged-chr7-116269695-2 (+59202), Merged-chr7-116272716-2 (+62223), Merged-chr7-116275481-2 (+64…	13
TM4SF1	Merged-chr3-149442992-2 (-65127), Merged-chr3-149427076-2 (-49212), Merged-chr3-149407935-2 (-30072), Merged-chr3-149401741-2 (-23875), Merged-chr3-149395562-2 (-17698), Merged-chr3-149393530-2 (-15666), Merged-chr3-149387122-2 (-9258), Merged-chr3-149376964-2 (+901), Merged-chr3-149371363-2 (+6502), Merged-chr3-149369674-2 (+8192), Merged-chr3-149352904-2 (+24959), Merged-chr3-149342801-2 (+3506…	13
TM4SF4	Merged-chr3-149387122-2 (-86851), Merged-chr3-149393530-2 (-80443), Merged-chr3-149395562-2 (-78411), Merged-chr3-149401741-2 (-72234), Merged-chr3-149407935-2 (-66037), Merged-chr3-149427076-2 (-46897), Merged-chr3-149442992-2 (-30982), Merged-chr3-149501789-2 (+27817), Merged-chr3-149508505-2 (+34532), Merged-chr3-149528465-2 (+54490), Merged-chr3-149534993-2 (+61019), Merged-chr3-149542978-2 (…	13
TSPAN14	Merged-chr10-80414402-2 (-39762), Merged-chr10-80444829-2 (-9335), Merged-chr10-80462476-2 (+8309), Merged-chr10-80463467-2 (+9303), Merged-chr10-80468165-2 (+13998), Merged-chr10-80469313-2 (+15146), Merged-chr10-80472720-2 (+18554), Merged-chr10-80484582-2 (+30416), Merged-chr10-80506473-2 (+52309), Merged-chr10-80509917-2 (+55750), Merged-chr10-80529894-2 (+75728), Merged-chr10-80530569-2 (+76…	13
UACA	Merged-chr15-70833937-2 (-70345), Merged-chr15-70825271-2 (-61680), Merged-chr15-70822937-2 (-59345), Merged-chr15-70812281-2 (-48689), Merged-chr15-70807133-2 (-43542), Merged-chr15-70778930-2 (-15339), Merged-chr15-70761209-2 (+2384), Merged-chr15-70741987-2 (+21605), Merged-chr15-70708970-2 (+54623), Merged-chr15-70703301-2 (+60290), Merged-chr15-70702322-2 (+61269), Merged-chr15-70691066-2 (+…	13
UBE2E1	Merged-chr3-23710718-2 (-95185), Merged-chr3-23744972-2 (-60931), Merged-chr3-23761551-2 (-44350), Merged-chr3-23805931-2 (+29), Merged-chr3-23807129-2 (+1227), Merged-chr3-23812170-2 (+6266), Merged-chr3-23816084-2 (+10180), Merged-chr3-23826379-2 (+20477), Merged-chr3-23845612-2 (+39711), Merged-chr3-23848136-2 (+42232), Merged-chr3-23863228-2 (+57326), Merged-chr3-23866136-2 (+60235), Merged-c…	13
USP24	Merged-chr1-55310703-2 (-95589), Merged-chr1-55290292-2 (-75179), Merged-chr1-55235918-2 (-20807), Merged-chr1-55217736-2 (-2624), Merged-chr1-55217024-2 (-1910), Merged-chr1-55207603-2 (+7509), Merged-chr1-55193050-2 (+22062), Merged-chr1-55191385-2 (+23729), Merged-chr1-55170894-2 (+44220), Merged-chr1-55148001-2 (+67112), Merged-chr1-55137825-2 (+77286), Merged-chr1-55128101-2 (+87010), Merged…	13
USP3	Merged-chr15-63462299-2 (-42311), Merged-chr15-63468863-2 (-35749), Merged-chr15-63484056-2 (-20555), Merged-chr15-63505747-2 (+1135), Merged-chr15-63514807-2 (+10197), Merged-chr15-63520165-2 (+15554), Merged-chr15-63536243-2 (+31633), Merged-chr15-63541946-2 (+37337), Merged-chr15-63547217-2 (+42605), Merged-chr15-63565676-2 (+61064), Merged-chr15-63566761-2 (+62152), Merged-chr15-63568480-2 (+…	13
ZBTB38	Merged-chr3-141302481-2 (-85329), Merged-chr3-141308797-2 (-79015), Merged-chr3-141335919-2 (-51893), Merged-chr3-141337574-2 (-50239), Merged-chr3-141341396-2 (-46415), Merged-chr3-141361118-2 (-26694), Merged-chr3-141368290-2 (-19523), Merged-chr3-141373138-2 (-14674), Merged-chr3-141405172-2 (+17362), Merged-chr3-141411051-2 (+23240), Merged-chr3-141412504-2 (+24693), Merged-chr3-141448797-2 (…	13
ZDHHC2	Merged-chr8-17057048-2 (-98980), Merged-chr8-17076409-2 (-79618), Merged-chr8-17096557-2 (-59473), Merged-chr8-17106278-2 (-49751), Merged-chr8-17110154-2 (-45875), Merged-chr8-17147149-2 (-8880), Merged-chr8-17155708-2 (-320), Merged-chr8-17161112-2 (+5083), Merged-chr8-17168316-2 (+12287), Merged-chr8-17182469-2 (+26441), Merged-chr8-17185881-2 (+29853), Merged-chr8-17194630-2 (+38600), Merged-…	13
ZEB2	Merged-chr2-144616028-2 (-95633), Merged-chr2-144596435-2 (-76041), Merged-chr2-144531100-2 (-10707), Merged-chr2-144519286-2 (+1107), Merged-chr2-144511638-2 (+8755), Merged-chr2-144495511-2 (+24882), Merged-chr2-144489755-2 (+30641), Merged-chr2-144477353-2 (+43042), Merged-chr2-144459112-2 (+61283), Merged-chr2-144456284-2 (+64112), Merged-chr2-144452783-2 (+67610), Merged-chr2-144437036-2 (+8…	13
ZNF438	Merged-chr10-31101230-2 (-69294), Merged-chr10-31074252-2 (-42314), Merged-chr10-31051530-2 (-19593), Merged-chr10-31050037-2 (-18099), Merged-chr10-31036474-2 (-4539), Merged-chr10-31032195-2 (-260), Merged-chr10-31014775-2 (+17163), Merged-chr10-30998958-2 (+32980), Merged-chr10-30986453-2 (+45484), Merged-chr10-30984756-2 (+47181), Merged-chr10-30974584-2 (+57353), Merged-chr10-30971353-2 (+60…	13
ACER3	Merged-chr11-76802003-2 (-58871), Merged-chr11-76807649-2 (-53224), Merged-chr11-76818487-2 (-42385), Merged-chr11-76823707-2 (-37166), Merged-chr11-76834343-2 (-26529), Merged-chr11-76839989-2 (-20883), Merged-chr11-76859696-2 (-1176), Merged-chr11-76880554-2 (+19681), Merged-chr11-76891456-2 (+30584), Merged-chr11-76905631-2 (+44760), Merged-chr11-76918078-2 (+57205), Merged-chr11-76919200-2 (+…	12
ANGPT2	Merged-chr8-6639693-2 (-76283), Merged-chr8-6624761-2 (-61354), Merged-chr8-6602667-2 (-39259), Merged-chr8-6599600-2 (-36192), Merged-chr8-6571272-2 (-7862), Merged-chr8-6557799-2 (+5611), Merged-chr8-6535541-2 (+27869), Merged-chr8-6528800-2 (+34610), Merged-chr8-6509265-2 (+54144), Merged-chr8-6502707-2 (+60702), Merged-chr8-6500601-2 (+62808), Merged-chr8-6493078-2 (+70331)	12
APP	Merged-chr21-26167107-2 (+3547), Merged-chr21-26154229-2 (+16426), Merged-chr21-26150949-2 (+19703), Merged-chr21-26138801-2 (+31852), Merged-chr21-26128106-2 (+42546), Merged-chr21-26126108-2 (+44546), Merged-chr21-26123147-2 (+47507), Merged-chr21-26116187-2 (+54465), Merged-chr21-26103026-2 (+67626), Merged-chr21-26093240-2 (+77412), Merged-chr21-26083234-2 (+87420), Merged-chr21-26076492-2 (+…	12
ARRDC3	Merged-chr5-91473806-2 (-90449), Merged-chr5-91438450-2 (-55091), Merged-chr5-91437890-2 (-54532), Merged-chr5-91419701-2 (-36342), Merged-chr5-91410873-2 (-27513), Merged-chr5-91380137-2 (+3221), Merged-chr5-91371934-2 (+11423), Merged-chr5-91358698-2 (+24661), Merged-chr5-91328991-2 (+54367), Merged-chr5-91327623-2 (+55734), Merged-chr5-91314399-2 (+68960), Merged-chr5-91312024-2 (+71335)	12
BMP4	Merged-chr14-53963849-2 (-7038), Merged-chr14-53952202-2 (+4607), Merged-chr14-53947664-2 (+9146), Merged-chr14-53924968-2 (+31843), Merged-chr14-53912453-2 (+44358), Merged-chr14-53902456-2 (+54353), Merged-chr14-53894288-2 (+62521), Merged-chr14-53890912-2 (+65900), Merged-chr14-53886513-2 (+70298), Merged-chr14-53881677-2 (+75135), Merged-chr14-53872865-2 (+83944), Merged-chr14-53865854-2 (+90…	12
CD2AP	Merged-chr6-47414216-2 (-63574), Merged-chr6-47414976-2 (-62814), Merged-chr6-47436770-2 (-41019), Merged-chr6-47456940-2 (-20847), Merged-chr6-47464384-2 (-13404), Merged-chr6-47478887-2 (+1098), Merged-chr6-47491158-2 (+13369), Merged-chr6-47496797-2 (+19010), Merged-chr6-47513041-2 (+35252), Merged-chr6-47526086-2 (+48297), Merged-chr6-47536380-2 (+58593), Merged-chr6-47551366-2 (+73577)	12
CHD2	Merged-chr15-92804247-2 (-96072), Merged-chr15-92809359-2 (-90960), Merged-chr15-92819781-2 (-80539), Merged-chr15-92826893-2 (-73428), Merged-chr15-92831732-2 (-68588), Merged-chr15-92882378-2 (-17943), Merged-chr15-92883879-2 (-16442), Merged-chr15-92892323-2 (-7998), Merged-chr15-92909329-2 (+9011), Merged-chr15-92918038-2 (+17717), Merged-chr15-92961121-2 (+60800), Merged-chr15-92977812-2 (+7…	12
CHN1	Merged-chr2-175104178-2 (-98951), Merged-chr2-175097303-2 (-92077), Merged-chr2-175096524-2 (-91299), Merged-chr2-175082506-2 (-77281), Merged-chr2-175063183-2 (-57957), Merged-chr2-175036778-2 (-31551), Merged-chr2-175009138-2 (-3913), Merged-chr2-174990337-2 (+14890), Merged-chr2-174985305-2 (+19921), Merged-chr2-174966657-2 (+38569), Merged-chr2-174952845-2 (+52380), Merged-chr2-174920112-2 (+…	12
CNKSR3	Merged-chr6-154567910-2 (-57253), Merged-chr6-154512014-2 (-1356), Merged-chr6-154500947-2 (+9712), Merged-chr6-154483047-2 (+27610), Merged-chr6-154479613-2 (+31047), Merged-chr6-154460479-2 (+50178), Merged-chr6-154455394-2 (+55263), Merged-chr6-154453696-2 (+56962), Merged-chr6-154448930-2 (+61727), Merged-chr6-154438354-2 (+72304), Merged-chr6-154432908-2 (+77749), Merged-chr6-154427989-2 (+8…	12
COL3A1	Merged-chr2-188884304-2 (-90017), Merged-chr2-188903145-2 (-71175), Merged-chr2-188927247-2 (-47072), Merged-chr2-188951110-2 (-23209), Merged-chr2-188956112-2 (-18209), Merged-chr2-188976841-2 (+2521), Merged-chr2-188979545-2 (+5224), Merged-chr2-189014829-2 (+40511), Merged-chr2-189036383-2 (+62064), Merged-chr2-189060401-2 (+86083), Merged-chr2-189063941-2 (+89623), Merged-chr2-189066085-2 (+9…	12
DISC1	Merged-chr1-231534757-2 (-92059), Merged-chr1-231541606-2 (-85208), Merged-chr1-231584389-2 (-42425), Merged-chr1-231603140-2 (-23676), Merged-chr1-231604249-2 (-22566), Merged-chr1-231619080-2 (-7736), Merged-chr1-231626602-2 (-211), Merged-chr1-231627486-2 (+671), Merged-chr1-231636117-2 (+9304), Merged-chr1-231666969-2 (+40156), Merged-chr1-231678216-2 (+51403), Merged-chr1-231684585-2 (+57769)	12
DNMBP	Merged-chr10-100073327-2 (-63407), Merged-chr10-100008909-2 (+1008), Merged-chr10-100008241-2 (+1677), Merged-chr10-100006040-2 (+3878), Merged-chr10-99997098-2 (+12819), Merged-chr10-99990710-2 (+19208), Merged-chr10-99958480-2 (+51440), Merged-chr10-99945432-2 (+64487), Merged-chr10-99938676-2 (+71241), Merged-chr10-99927872-2 (+82047), Merged-chr10-99925887-2 (+84031), Merged-chr10-99909966-2 …	12
DOCK9	Merged-chr13-99061007-2 (-83018), Merged-chr13-99046669-2 (-68678), Merged-chr13-99004483-2 (-26493), Merged-chr13-98995042-2 (-17053), Merged-chr13-98984273-2 (-6283), Merged-chr13-98978138-2 (-150), Merged-chr13-98976083-2 (+1907), Merged-chr13-98961067-2 (+16922), Merged-chr13-98948174-2 (+29814), Merged-chr13-98932840-2 (+45151), Merged-chr13-98910396-2 (+67592), Merged-chr13-98881083-2 (+969…	12
DPH5	Merged-chr1-101111842-2 (-86070), Merged-chr1-101102576-2 (-76804), Merged-chr1-101087090-2 (-61319), Merged-chr1-101084054-2 (-58284), Merged-chr1-101071795-2 (-46022), Merged-chr1-101027067-2 (-1297), Merged-chr1-101022171-2 (+3600), Merged-chr1-101006788-2 (+18985), Merged-chr1-100995907-2 (+29866), Merged-chr1-100989528-2 (+36245), Merged-chr1-100976294-2 (+49477), Merged-chr1-100931375-2 (+9…	12
DST	Merged-chr6-56904614-2 (-52699), Merged-chr6-56886267-2 (-34350), Merged-chr6-56868192-2 (-16276), Merged-chr6-56851248-2 (+668), Merged-chr6-56842961-2 (+8953), Merged-chr6-56823119-2 (+28798), Merged-chr6-56816618-2 (+35297), Merged-chr6-56808070-2 (+43844), Merged-chr6-56802808-2 (+49107), Merged-chr6-56796305-2 (+55611), Merged-chr6-56789910-2 (+62004), Merged-chr6-56757257-2 (+94657)	12
DUSP6	Merged-chr12-89451170-2 (-97901), Merged-chr12-89435940-2 (-82670), Merged-chr12-89429757-2 (-76485), Merged-chr12-89395915-2 (-42645), Merged-chr12-89390980-2 (-37708), Merged-chr12-89390342-2 (-37070), Merged-chr12-89385148-2 (-31876), Merged-chr12-89352676-2 (+595), Merged-chr12-89346476-2 (+6794), Merged-chr12-89339721-2 (+13549), Merged-chr12-89326216-2 (+27056), Merged-chr12-89280971-2 (+72…	12
EDNRB	Merged-chr13-77991620-2 (-71852), Merged-chr13-77984191-2 (-64424), Merged-chr13-77969912-2 (-50144), Merged-chr13-77946823-2 (-27056), Merged-chr13-77941873-2 (-22106), Merged-chr13-77919749-2 (+19), Merged-chr13-77918789-2 (+980), Merged-chr13-77883116-2 (+36652), Merged-chr13-77860867-2 (+58899), Merged-chr13-77850605-2 (+69163), Merged-chr13-77846208-2 (+73561), Merged-chr13-77836324-2 (+8344…	12
EFEMP1	Merged-chr2-56009201-2 (-85061), Merged-chr2-55995002-2 (-70864), Merged-chr2-55985577-2 (-61438), Merged-chr2-55969754-2 (-45614), Merged-chr2-55947949-2 (-23812), Merged-chr2-55922678-2 (+1461), Merged-chr2-55921227-2 (+2912), Merged-chr2-55857020-2 (+67117), Merged-chr2-55850817-2 (+73320), Merged-chr2-55848242-2 (+75896), Merged-chr2-55840098-2 (+84042), Merged-chr2-55839349-2 (+84791)	12
EML4	Merged-chr2-42084428-2 (-84921), Merged-chr2-42096062-2 (-73286), Merged-chr2-42102092-2 (-67256), Merged-chr2-42118032-2 (-51319), Merged-chr2-42133148-2 (-36202), Merged-chr2-42142403-2 (-26948), Merged-chr2-42195760-2 (+26410), Merged-chr2-42217521-2 (+48170), Merged-chr2-42233849-2 (+64500), Merged-chr2-42234601-2 (+65252), Merged-chr2-42241839-2 (+72489), Merged-chr2-42268925-2 (+99575)	12
ERGIC1	Merged-chr5-172776441-2 (-57832), Merged-chr5-172787419-2 (-46854), Merged-chr5-172807338-2 (-26938), Merged-chr5-172846997-2 (+12723), Merged-chr5-172861762-2 (+27487), Merged-chr5-172868719-2 (+34443), Merged-chr5-172873226-2 (+38951), Merged-chr5-172879288-2 (+45015), Merged-chr5-172880048-2 (+45773), Merged-chr5-172898081-2 (+63807), Merged-chr5-172901158-2 (+66882), Merged-chr5-172925486-2 (…	12
FBXL22	Merged-chr15-63505747-2 (-91607), Merged-chr15-63514807-2 (-82545), Merged-chr15-63520165-2 (-77188), Merged-chr15-63536243-2 (-61109), Merged-chr15-63541946-2 (-55405), Merged-chr15-63547217-2 (-50137), Merged-chr15-63565676-2 (-31678), Merged-chr15-63566761-2 (-30590), Merged-chr15-63568480-2 (-28871), Merged-chr15-63587724-2 (-9628), Merged-chr15-63639626-2 (+42273), Merged-chr15-63668886-2 (+…	12
FGD4	Merged-chr12-32436168-2 (-98157), Merged-chr12-32437189-2 (-97133), Merged-chr12-32457427-2 (-76898), Merged-chr12-32482201-2 (-52122), Merged-chr12-32495038-2 (-39285), Merged-chr12-32505899-2 (-28425), Merged-chr12-32516467-2 (-17857), Merged-chr12-32524958-2 (-9364), Merged-chr12-32534183-2 (-140), Merged-chr12-32535874-2 (+1552), Merged-chr12-32542017-2 (+7694), Merged-chr12-32559518-2 (+2519…	12
FHL1	Merged-chrX-136047684-2 (-99714), Merged-chrX-136049895-2 (-97506), Merged-chrX-136095237-2 (-52162), Merged-chrX-136112531-2 (-34867), Merged-chrX-136153158-2 (+5757), Merged-chrX-136169696-2 (+22298), Merged-chrX-136200654-2 (+53256), Merged-chrX-136214899-2 (+67501), Merged-chrX-136220693-2 (+73293), Merged-chrX-136230988-2 (+83587), Merged-chrX-136232342-2 (+84944), Merged-chrX-136232986-2 (+…	12
FILIP1	Merged-chr6-75592889-2 (-99151), Merged-chr6-75531830-2 (-38091), Merged-chr6-75524439-2 (-30703), Merged-chr6-75518464-2 (-24725), Merged-chr6-75499297-2 (-5560), Merged-chr6-75496309-2 (-2573), Merged-chr6-75483313-2 (+10426), Merged-chr6-75437337-2 (+56399), Merged-chr6-75425223-2 (+68514), Merged-chr6-75418496-2 (+75241), Merged-chr6-75413502-2 (+80237), Merged-chr6-75397939-2 (+95797)	12
FOXO1	Merged-chr13-40673629-2 (-7034), Merged-chr13-40672463-2 (-5868), Merged-chr13-40666958-2 (-360), Merged-chr13-40664327-2 (+2271), Merged-chr13-40652823-2 (+13773), Merged-chr13-40649446-2 (+17151), Merged-chr13-40637874-2 (+28724), Merged-chr13-40626367-2 (+40228), Merged-chr13-40611225-2 (+55370), Merged-chr13-40589901-2 (+76695), Merged-chr13-40587419-2 (+79179), Merged-chr13-40569462-2 (+9713…	12
FOXP1	Merged-chr3-71681425-2 (-97436), Merged-chr3-71673418-2 (-89430), Merged-chr3-71658287-2 (-74297), Merged-chr3-71637653-2 (-53664), Merged-chr3-71600202-2 (-16213), Merged-chr3-71595661-2 (-11673), Merged-chr3-71584109-2 (-121), Merged-chr3-71551581-2 (+32406), Merged-chr3-71545491-2 (+38497), Merged-chr3-71532885-2 (+51105), Merged-chr3-71527880-2 (+56108), Merged-chr3-71498361-2 (+85628)	12
GALNT1	Merged-chr18-35582151-2 (-72410), Merged-chr18-35608529-2 (-46029), Merged-chr18-35610408-2 (-44151), Merged-chr18-35617047-2 (-37513), Merged-chr18-35618762-2 (-35798), Merged-chr18-35634679-2 (-19882), Merged-chr18-35635356-2 (-19204), Merged-chr18-35642086-2 (-12474), Merged-chr18-35659306-2 (+4746), Merged-chr18-35703273-2 (+48713), Merged-chr18-35710782-2 (+56221), Merged-chr18-35728873-2 (+…	12
GJA1	Merged-chr6-121401012-2 (-34679), Merged-chr6-121430637-2 (-5054), Merged-chr6-121432963-2 (-2728), Merged-chr6-121440056-2 (+4366), Merged-chr6-121453329-2 (+17638), Merged-chr6-121458146-2 (+22455), Merged-chr6-121501701-2 (+66008), Merged-chr6-121503630-2 (+67939), Merged-chr6-121504429-2 (+68739), Merged-chr6-121507035-2 (+71343), Merged-chr6-121520994-2 (+85302), Merged-chr6-121522291-2 (+86…	12
GLS	Merged-chr2-190792179-2 (-88649), Merged-chr2-190847770-2 (-33057), Merged-chr2-190858029-2 (-22798), Merged-chr2-190882287-2 (+1459), Merged-chr2-190892992-2 (+12165), Merged-chr2-190895853-2 (+15026), Merged-chr2-190904147-2 (+23320), Merged-chr2-190912081-2 (+31253), Merged-chr2-190939121-2 (+58296), Merged-chr2-190965856-2 (+85031), Merged-chr2-190972392-2 (+91566), Merged-chr2-190980469-2 (+…	12
GNA13	Merged-chr17-65124087-2 (-67248), Merged-chr17-65109145-2 (-52306), Merged-chr17-65074950-2 (-18113), Merged-chr17-65054750-2 (+2087), Merged-chr17-65048693-2 (+8147), Merged-chr17-65035411-2 (+21428), Merged-chr17-65029817-2 (+27020), Merged-chr17-65027563-2 (+29275), Merged-chr17-65020520-2 (+36318), Merged-chr17-65018350-2 (+38490), Merged-chr17-64985269-2 (+71568), Merged-chr17-64970290-2 (+8…	12
HERPUD2	Merged-chr7-35776201-2 (-81066), Merged-chr7-35762995-2 (-67861), Merged-chr7-35716233-2 (-21099), Merged-chr7-35709692-2 (-14559), Merged-chr7-35692585-2 (+2548), Merged-chr7-35691685-2 (+3450), Merged-chr7-35680808-2 (+14325), Merged-chr7-35659374-2 (+35759), Merged-chr7-35658730-2 (+36405), Merged-chr7-35646815-2 (+48318), Merged-chr7-35645754-2 (+49382), Merged-chr7-35613430-2 (+81705)	12
IPCEF1	Merged-chr6-154427989-2 (-97908), Merged-chr6-154409001-2 (-78920), Merged-chr6-154387598-2 (-57518), Merged-chr6-154380776-2 (-50695), Merged-chr6-154355285-2 (-25204), Merged-chr6-154333685-2 (-3606), Merged-chr6-154323485-2 (+6596), Merged-chr6-154319349-2 (+10732), Merged-chr6-154293061-2 (+37018), Merged-chr6-154283862-2 (+46220), Merged-chr6-154247611-2 (+82470), Merged-chr6-154237533-2 (+9…	12
ITGA2	Merged-chr5-52915624-2 (-73703), Merged-chr5-52932649-2 (-56676), Merged-chr5-52943405-2 (-45922), Merged-chr5-52947401-2 (-41926), Merged-chr5-52990175-2 (+848), Merged-chr5-53002631-2 (+13307), Merged-chr5-53015341-2 (+26014), Merged-chr5-53019536-2 (+30210), Merged-chr5-53031868-2 (+42541), Merged-chr5-53037091-2 (+47765), Merged-chr5-53063316-2 (+73991), Merged-chr5-53079209-2 (+89884)	12
KIF5B	Merged-chr10-32150975-2 (-94545), Merged-chr10-32149913-2 (-93483), Merged-chr10-32051449-2 (+4981), Merged-chr10-32050589-2 (+5840), Merged-chr10-32040074-2 (+16356), Merged-chr10-32037373-2 (+19057), Merged-chr10-32023397-2 (+33034), Merged-chr10-32015527-2 (+40904), Merged-chr10-32011947-2 (+44484), Merged-chr10-32001360-2 (+55071), Merged-chr10-31978124-2 (+78308), Merged-chr10-31964702-2 (+9…	12
LAMB1	Merged-chr7-108100475-2 (-97219), Merged-chr7-108079852-2 (-76599), Merged-chr7-108077863-2 (-74610), Merged-chr7-108015921-2 (-12667), Merged-chr7-108015286-2 (-12031), Merged-chr7-107995571-2 (+7685), Merged-chr7-107986609-2 (+16644), Merged-chr7-107966753-2 (+36503), Merged-chr7-107952685-2 (+50570), Merged-chr7-107923717-2 (+79539), Merged-chr7-107920887-2 (+82368), Merged-chr7-107914950-2 (+…	12
LIFR	Merged-chr5-38672518-2 (-77116), Merged-chr5-38662239-2 (-66836), Merged-chr5-38660493-2 (-65088), Merged-chr5-38651139-2 (-55736), Merged-chr5-38644971-2 (-49567), Merged-chr5-38635380-2 (-39975), Merged-chr5-38599187-2 (-3785), Merged-chr5-38557452-2 (+37953), Merged-chr5-38554676-2 (+40728), Merged-chr5-38551666-2 (+43738), Merged-chr5-38548334-2 (+47068), Merged-chr5-38534052-2 (+61351)	12
LNPEP	Merged-chr5-96880574-2 (-54891), Merged-chr5-96907168-2 (-28297), Merged-chr5-96921735-2 (-13729), Merged-chr5-96924534-2 (-10931), Merged-chr5-96935186-2 (-276), Merged-chr5-96946861-2 (+11399), Merged-chr5-96951874-2 (+16411), Merged-chr5-96963343-2 (+27879), Merged-chr5-96968289-2 (+32825), Merged-chr5-96982946-2 (+47482), Merged-chr5-96984974-2 (+49510), Merged-chr5-97032911-2 (+97449)	12
LRCH1	Merged-chr13-46491925-2 (-61333), Merged-chr13-46502860-2 (-50399), Merged-chr13-46516879-2 (-36379), Merged-chr13-46520700-2 (-32558), Merged-chr13-46554677-2 (+1417), Merged-chr13-46559347-2 (+6089), Merged-chr13-46567141-2 (+13882), Merged-chr13-46574686-2 (+21426), Merged-chr13-46600676-2 (+47417), Merged-chr13-46616029-2 (+62771), Merged-chr13-46622125-2 (+68867), Merged-chr13-46630819-2 (+7…	12
LTBP1	Merged-chr2-32916302-2 (-30671), Merged-chr2-32926999-2 (-19973), Merged-chr2-32929961-2 (-17010), Merged-chr2-32938357-2 (-8613), Merged-chr2-32948036-2 (+1064), Merged-chr2-32959118-2 (+12146), Merged-chr2-32965790-2 (+18817), Merged-chr2-32969885-2 (+22915), Merged-chr2-32970894-2 (+23922), Merged-chr2-32993433-2 (+46461), Merged-chr2-33023253-2 (+76280), Merged-chr2-33036047-2 (+89075)	12
MAP1B	Merged-chr5-72009596-2 (-97637), Merged-chr5-72016320-2 (-90915), Merged-chr5-72022144-2 (-85091), Merged-chr5-72075929-2 (-31303), Merged-chr5-72098448-2 (-8787), Merged-chr5-72102068-2 (-5164), Merged-chr5-72114353-2 (+7118), Merged-chr5-72121871-2 (+14637), Merged-chr5-72125546-2 (+18312), Merged-chr5-72154580-2 (+47346), Merged-chr5-72159553-2 (+52319), Merged-chr5-72160408-2 (+53174)	12
MBNL1	Merged-chr3-152232065-2 (-35975), Merged-chr3-152235308-2 (-32730), Merged-chr3-152269611-2 (+1572), Merged-chr3-152277392-2 (+9354), Merged-chr3-152282715-2 (+14676), Merged-chr3-152293471-2 (+25433), Merged-chr3-152298772-2 (+30733), Merged-chr3-152318056-2 (+50015), Merged-chr3-152320452-2 (+52414), Merged-chr3-152329007-2 (+60969), Merged-chr3-152331231-2 (+63190), Merged-chr3-152348646-2 (+8…	12
MED13L	Merged-chr12-116277457-2 (-121), Merged-chr12-116276483-2 (+856), Merged-chr12-116275884-2 (+1452), Merged-chr12-116261775-2 (+15561), Merged-chr12-116257285-2 (+20054), Merged-chr12-116244241-2 (+33097), Merged-chr12-116236280-2 (+41057), Merged-chr12-116233802-2 (+43536), Merged-chr12-116207421-2 (+69915), Merged-chr12-116203315-2 (+74023), Merged-chr12-116187008-2 (+90331), Merged-chr12-116184…	12
MID1	Merged-chrX-10681957-2 (-61323), Merged-chrX-10654030-2 (-33395), Merged-chrX-10620242-2 (+391), Merged-chrX-10611830-2 (+8805), Merged-chrX-10610668-2 (+9967), Merged-chrX-10579840-2 (+40795), Merged-chrX-10578450-2 (+42185), Merged-chrX-10577544-2 (+43088), Merged-chrX-10565503-2 (+55129), Merged-chrX-10554982-2 (+65650), Merged-chrX-10536475-2 (+84159), Merged-chrX-10535719-2 (+84914)	12
PALMD	Merged-chr1-99547130-2 (-98813), Merged-chr1-99592327-2 (-53617), Merged-chr1-99594414-2 (-51527), Merged-chr1-99602437-2 (-43505), Merged-chr1-99653333-2 (+7390), Merged-chr1-99662935-2 (+16991), Merged-chr1-99682366-2 (+36423), Merged-chr1-99691445-2 (+45504), Merged-chr1-99693649-2 (+47705), Merged-chr1-99707595-2 (+61654), Merged-chr1-99728972-2 (+83030), Merged-chr1-99737184-2 (+91242)	12
PIP4K2A	Merged-chr10-22805360-2 (-90806), Merged-chr10-22784437-2 (-69884), Merged-chr10-22752711-2 (-38156), Merged-chr10-22720197-2 (-5641), Merged-chr10-22700778-2 (+13776), Merged-chr10-22664988-2 (+49565), Merged-chr10-22663838-2 (+50718), Merged-chr10-22655727-2 (+58829), Merged-chr10-22647018-2 (+67536), Merged-chr10-22642603-2 (+71953), Merged-chr10-22631859-2 (+82695), Merged-chr10-22615960-2 (+…	12
PMP2	Merged-chr8-81424869-2 (+22652), Merged-chr8-81422581-2 (+24941), Merged-chr8-81400593-2 (+46931), Merged-chr8-81399651-2 (+47872), Merged-chr8-81398612-2 (+48911), Merged-chr8-81388293-2 (+59229), Merged-chr8-81378248-2 (+69273), Merged-chr8-81377254-2 (+70269), Merged-chr8-81365307-2 (+82214), Merged-chr8-81362372-2 (+85149), Merged-chr8-81354611-2 (+92911), Merged-chr8-81350629-2 (+96894)	12
PPP1R1C	Merged-chr2-181900529-2 (-85348), Merged-chr2-181907205-2 (-78672), Merged-chr2-181910684-2 (-75193), Merged-chr2-181920234-2 (-65644), Merged-chr2-181926927-2 (-58948), Merged-chr2-181955078-2 (-30797), Merged-chr2-181959307-2 (-26568), Merged-chr2-182017785-2 (+31910), Merged-chr2-182066811-2 (+80935), Merged-chr2-182069189-2 (+83311), Merged-chr2-182074878-2 (+89002), Merged-chr2-182077701-2 (…	12
PSMD14	Merged-chr2-161217025-2 (-91012), Merged-chr2-161226889-2 (-81147), Merged-chr2-161234137-2 (-73902), Merged-chr2-161251119-2 (-56917), Merged-chr2-161260420-2 (-47618), Merged-chr2-161301893-2 (-6145), Merged-chr2-161316927-2 (+8890), Merged-chr2-161319244-2 (+11208), Merged-chr2-161353331-2 (+45294), Merged-chr2-161369469-2 (+61431), Merged-chr2-161382138-2 (+74100), Merged-chr2-161393106-2 (+8…	12
PTPN1	Merged-chr20-50423326-2 (-87028), Merged-chr20-50470730-2 (-39623), Merged-chr20-50471489-2 (-38864), Merged-chr20-50484045-2 (-26309), Merged-chr20-50504236-2 (-6118), Merged-chr20-50513957-2 (+3605), Merged-chr20-50521387-2 (+11034), Merged-chr20-50533268-2 (+22914), Merged-chr20-50538497-2 (+28144), Merged-chr20-50543170-2 (+32817), Merged-chr20-50562066-2 (+51713), Merged-chr20-50599638-2 (+8…	12
RAPGEF6	Merged-chr5-131684744-2 (-49634), Merged-chr5-131672424-2 (-37313), Merged-chr5-131665105-2 (-29995), Merged-chr5-131641755-2 (-6643), Merged-chr5-131635557-2 (-445), Merged-chr5-131613530-2 (+21580), Merged-chr5-131610554-2 (+24555), Merged-chr5-131599423-2 (+35686), Merged-chr5-131589858-2 (+45253), Merged-chr5-131548399-2 (+86713), Merged-chr5-131544289-2 (+90820), Merged-chr5-131539392-2 (+95…	12
REV1	Merged-chr2-99559354-2 (-69318), Merged-chr2-99488784-2 (+1251), Merged-chr2-99484433-2 (+5600), Merged-chr2-99475530-2 (+14504), Merged-chr2-99472172-2 (+17863), Merged-chr2-99465284-2 (+24750), Merged-chr2-99464709-2 (+25327), Merged-chr2-99445241-2 (+44793), Merged-chr2-99440193-2 (+49841), Merged-chr2-99425204-2 (+64832), Merged-chr2-99400988-2 (+89045), Merged-chr2-99398779-2 (+91257)	12
RHOBTB3	Merged-chr5-95713032-2 (-18143), Merged-chr5-95720569-2 (-10605), Merged-chr5-95730900-2 (-275), Merged-chr5-95733471-2 (+2297), Merged-chr5-95748249-2 (+17076), Merged-chr5-95755111-2 (+23938), Merged-chr5-95759603-2 (+28429), Merged-chr5-95760548-2 (+29374), Merged-chr5-95762123-2 (+30947), Merged-chr5-95779806-2 (+48633), Merged-chr5-95781365-2 (+50191), Merged-chr5-95799627-2 (+68453)	12
SNX9	Merged-chr6-157725130-2 (-98135), Merged-chr6-157732644-2 (-90621), Merged-chr6-157756844-2 (-66420), Merged-chr6-157762739-2 (-60524), Merged-chr6-157764563-2 (-58701), Merged-chr6-157780246-2 (-43019), Merged-chr6-157825531-2 (+2269), Merged-chr6-157841004-2 (+17741), Merged-chr6-157845622-2 (+22357), Merged-chr6-157859998-2 (+36733), Merged-chr6-157879234-2 (+55971), Merged-chr6-157913856-2 (+…	12
SPTBN1	Merged-chr2-54416042-2 (-40243), Merged-chr2-54416760-2 (-39525), Merged-chr2-54423126-2 (-33158), Merged-chr2-54427938-2 (-28346), Merged-chr2-54430809-2 (-25477), Merged-chr2-54434678-2 (-21605), Merged-chr2-54467350-2 (+11067), Merged-chr2-54478776-2 (+22493), Merged-chr2-54494498-2 (+38212), Merged-chr2-54497958-2 (+41673), Merged-chr2-54545987-2 (+89703), Merged-chr2-54553903-2 (+97618)	12
TMEM30A	Merged-chr6-75368453-2 (-83486), Merged-chr6-75351723-2 (-66757), Merged-chr6-75350569-2 (-65603), Merged-chr6-75341830-2 (-56862), Merged-chr6-75336590-2 (-51621), Merged-chr6-75326790-2 (-41822), Merged-chr6-75320182-2 (-35213), Merged-chr6-75306262-2 (-21296), Merged-chr6-75283312-2 (+1656), Merged-chr6-75280658-2 (+4309), Merged-chr6-75272112-2 (+12856), Merged-chr6-75267670-2 (+17299)	12
UBQLN1	Merged-chr9-83789471-2 (-81270), Merged-chr9-83788675-2 (-80473), Merged-chr9-83776212-2 (-68011), Merged-chr9-83757392-2 (-49190), Merged-chr9-83753492-2 (-45290), Merged-chr9-83727964-2 (-19760), Merged-chr9-83708644-2 (-440), Merged-chr9-83687758-2 (+20446), Merged-chr9-83671650-2 (+36552), Merged-chr9-83666809-2 (+41394), Merged-chr9-83666111-2 (+42091), Merged-chr9-83639461-2 (+68740)	12
ABCA4	Merged-chr1-94218488-2 (-97357), Merged-chr1-94216474-2 (-95341), Merged-chr1-94193263-2 (-72130), Merged-chr1-94189391-2 (-68260), Merged-chr1-94182742-2 (-61611), Merged-chr1-94092415-2 (+28717), Merged-chr1-94073437-2 (+47695), Merged-chr1-94069879-2 (+51254), Merged-chr1-94069162-2 (+51971), Merged-chr1-94059131-2 (+62000), Merged-chr1-94048630-2 (+72503)	11
ABCG2	Merged-chr4-88231621-2 (-72709), Merged-chr4-88225286-2 (-66374), Merged-chr4-88191679-2 (-32767), Merged-chr4-88189070-2 (-30158), Merged-chr4-88158412-2 (+500), Merged-chr4-88148737-2 (+10174), Merged-chr4-88109500-2 (+49410), Merged-chr4-88105150-2 (+53763), Merged-chr4-88096510-2 (+62403), Merged-chr4-88071707-2 (+87204), Merged-chr4-88062636-2 (+96274)	11
ACSL3	Merged-chr2-222777590-2 (-83343), Merged-chr2-222796871-2 (-64063), Merged-chr2-222842820-2 (-18113), Merged-chr2-222861125-2 (+192), Merged-chr2-222878459-2 (+17524), Merged-chr2-222891457-2 (+30522), Merged-chr2-222900514-2 (+39581), Merged-chr2-222903871-2 (+42936), Merged-chr2-222906033-2 (+45099), Merged-chr2-222911821-2 (+50886), Merged-chr2-222917430-2 (+56495)	11
ADGRF5	Merged-chr6-47019864-2 (-97887), Merged-chr6-47005543-2 (-83566), Merged-chr6-46990873-2 (-68898), Merged-chr6-46955096-2 (-33120), Merged-chr6-46949027-2 (-27052), Merged-chr6-46948354-2 (-26379), Merged-chr6-46947562-2 (-25584), Merged-chr6-46914456-2 (+7521), Merged-chr6-46901989-2 (+19989), Merged-chr6-46891496-2 (+30481), Merged-chr6-46881407-2 (+40569)	11
ANXA3	Merged-chr4-78484515-2 (-67005), Merged-chr4-78512521-2 (-38996), Merged-chr4-78517297-2 (-34221), Merged-chr4-78528772-2 (-22748), Merged-chr4-78544886-2 (-6633), Merged-chr4-78551670-2 (+153), Merged-chr4-78552881-2 (+1363), Merged-chr4-78558674-2 (+7154), Merged-chr4-78604889-2 (+53372), Merged-chr4-78634759-2 (+83240), Merged-chr4-78646484-2 (+94967)	11
APOO	Merged-chrX-24002940-2 (-95005), Merged-chrX-23995100-2 (-87168), Merged-chrX-23981514-2 (-73580), Merged-chrX-23971024-2 (-63089), Merged-chrX-23951874-2 (-43942), Merged-chrX-23901179-2 (+6755), Merged-chrX-23897341-2 (+10591), Merged-chrX-23878212-2 (+29722), Merged-chrX-23874650-2 (+33284), Merged-chrX-23845714-2 (+62221), Merged-chrX-23822599-2 (+85336)	11
ARIH1	Merged-chr15-72404587-2 (-69739), Merged-chr15-72421698-2 (-52629), Merged-chr15-72424431-2 (-49893), Merged-chr15-72469822-2 (-4504), Merged-chr15-72473707-2 (-619), Merged-chr15-72492015-2 (+17690), Merged-chr15-72497256-2 (+22929), Merged-chr15-72499613-2 (+25289), Merged-chr15-72513276-2 (+38950), Merged-chr15-72534399-2 (+60072), Merged-chr15-72561375-2 (+87048)	11
ARL15	Merged-chr5-54404845-2 (-94274), Merged-chr5-54390187-2 (-79616), Merged-chr5-54361164-2 (-50593), Merged-chr5-54324627-2 (-14054), Merged-chr5-54315897-2 (-5326), Merged-chr5-54310572-2 (+2), Merged-chr5-54307105-2 (+3466), Merged-chr5-54257894-2 (+52678), Merged-chr5-54255263-2 (+55309), Merged-chr5-54247324-2 (+63249), Merged-chr5-54243320-2 (+67253)	11
AUTS2	Merged-chr7-69575273-2 (-24060), Merged-chr7-69588991-2 (-10340), Merged-chr7-69597102-2 (-2230), Merged-chr7-69604298-2 (+4966), Merged-chr7-69622162-2 (+22828), Merged-chr7-69630491-2 (+31159), Merged-chr7-69644735-2 (+45401), Merged-chr7-69657125-2 (+57793), Merged-chr7-69659128-2 (+59795), Merged-chr7-69677138-2 (+77804), Merged-chr7-69688172-2 (+88840)	11
CARTPT	Merged-chr5-71625496-2 (-93667), Merged-chr5-71630528-2 (-88636), Merged-chr5-71633697-2 (-85467), Merged-chr5-71641582-2 (-77582), Merged-chr5-71645234-2 (-73927), Merged-chr5-71681551-2 (-37610), Merged-chr5-71693964-2 (-25199), Merged-chr5-71700003-2 (-19161), Merged-chr5-71730015-2 (+10852), Merged-chr5-71769476-2 (+50315), Merged-chr5-71782871-2 (+63710)	11
CAV1	Merged-chr7-116500653-2 (-24131), Merged-chr7-116516500-2 (-8284), Merged-chr7-116517182-2 (-7603), Merged-chr7-116521187-2 (-3597), Merged-chr7-116522459-2 (-2324), Merged-chr7-116542070-2 (+17284), Merged-chr7-116545584-2 (+20801), Merged-chr7-116571164-2 (+46380), Merged-chr7-116577167-2 (+52382), Merged-chr7-116577759-2 (+52973), Merged-chr7-116586534-2 (+61748)	11
CBLB	Merged-chr3-105865225-2 (+3818), Merged-chr3-105849296-2 (+19746), Merged-chr3-105847155-2 (+21889), Merged-chr3-105843187-2 (+25855), Merged-chr3-105835834-2 (+33210), Merged-chr3-105827977-2 (+41066), Merged-chr3-105823648-2 (+45395), Merged-chr3-105822971-2 (+46073), Merged-chr3-105809821-2 (+59221), Merged-chr3-105798709-2 (+70334), Merged-chr3-105781351-2 (+87691)	11
CCDC88C	Merged-chr14-91508803-2 (-91028), Merged-chr14-91495996-2 (-78218), Merged-chr14-91484808-2 (-67033), Merged-chr14-91482838-2 (-65061), Merged-chr14-91475820-2 (-58042), Merged-chr14-91429652-2 (-11876), Merged-chr14-91405640-2 (+12138), Merged-chr14-91402508-2 (+15268), Merged-chr14-91369993-2 (+47784), Merged-chr14-91362408-2 (+55370), Merged-chr14-91344362-2 (+73415)	11
CCSER2	Merged-chr10-84249932-2 (-78657), Merged-chr10-84267802-2 (-60786), Merged-chr10-84271153-2 (-57436), Merged-chr10-84296670-2 (-31917), Merged-chr10-84301345-2 (-27244), Merged-chr10-84309167-2 (-19421), Merged-chr10-84318100-2 (-10487), Merged-chr10-84372750-2 (+44163), Merged-chr10-84390264-2 (+61676), Merged-chr10-84398010-2 (+69422), Merged-chr10-84407431-2 (+78844)	11
CDCA7L	Merged-chr7-22026984-2 (-80901), Merged-chr7-22026338-2 (-80254), Merged-chr7-21996825-2 (-50740), Merged-chr7-21954872-2 (-8789), Merged-chr7-21953936-2 (-7852), Merged-chr7-21947158-2 (-1076), Merged-chr7-21944802-2 (+1281), Merged-chr7-21938617-2 (+7466), Merged-chr7-21898134-2 (+47949), Merged-chr7-21858345-2 (+87739), Merged-chr7-21851878-2 (+94207)	11
CEP120	Merged-chr5-123513211-2 (-89908), Merged-chr5-123486389-2 (-63088), Merged-chr5-123454749-2 (-31446), Merged-chr5-123440274-2 (-16972), Merged-chr5-123423966-2 (-665), Merged-chr5-123414043-2 (+9259), Merged-chr5-123387434-2 (+35868), Merged-chr5-123369251-2 (+54051), Merged-chr5-123364656-2 (+58645), Merged-chr5-123351547-2 (+71756), Merged-chr5-123345042-2 (+78260)	11
CFDP1	Merged-chr16-75455519-2 (-22034), Merged-chr16-75433898-2 (-412), Merged-chr16-75431082-2 (+2404), Merged-chr16-75427794-2 (+5692), Merged-chr16-75417607-2 (+15876), Merged-chr16-75415726-2 (+17757), Merged-chr16-75389521-2 (+43964), Merged-chr16-75381077-2 (+52407), Merged-chr16-75369541-2 (+63945), Merged-chr16-75351340-2 (+82146), Merged-chr16-75344223-2 (+89263)	11
COL5A2	Merged-chr2-189264470-2 (-84592), Merged-chr2-189217735-2 (-37857), Merged-chr2-189184058-2 (-4180), Merged-chr2-189179891-2 (-12), Merged-chr2-189178903-2 (+975), Merged-chr2-189176371-2 (+3506), Merged-chr2-189172211-2 (+7668), Merged-chr2-189159002-2 (+20877), Merged-chr2-189150137-2 (+29740), Merged-chr2-189122046-2 (+57831), Merged-chr2-189120931-2 (+58948)	11
CRADD	Merged-chr12-93580265-2 (-97450), Merged-chr12-93591449-2 (-86266), Merged-chr12-93593978-2 (-83737), Merged-chr12-93625254-2 (-52462), Merged-chr12-93627403-2 (-50312), Merged-chr12-93689370-2 (+11653), Merged-chr12-93742559-2 (+64844), Merged-chr12-93751258-2 (+73541), Merged-chr12-93759155-2 (+81437), Merged-chr12-93767391-2 (+89676), Merged-chr12-93769016-2 (+91298)	11
CSTF3	Merged-chr11-33234849-2 (-73383), Merged-chr11-33232082-2 (-70616), Merged-chr11-33222219-2 (-60754), Merged-chr11-33196623-2 (-35157), Merged-chr11-33195577-2 (-34113), Merged-chr11-33191657-2 (-30192), Merged-chr11-33160455-2 (+1011), Merged-chr11-33135560-2 (+25906), Merged-chr11-33101705-2 (+59760), Merged-chr11-33081109-2 (+80355), Merged-chr11-33061623-2 (+99842)	11
CTDSPL2	Merged-chr15-44369641-2 (-57593), Merged-chr15-44371316-2 (-55918), Merged-chr15-44383252-2 (-43983), Merged-chr15-44427475-2 (+240), Merged-chr15-44428474-2 (+1239), Merged-chr15-44436440-2 (+9207), Merged-chr15-44458601-2 (+31368), Merged-chr15-44468973-2 (+41740), Merged-chr15-44501990-2 (+74756), Merged-chr15-44519684-2 (+92452), Merged-chr15-44527195-2 (+99963)	11
DAAM1	Merged-chr14-59192231-2 (-71223), Merged-chr14-59210863-2 (-52591), Merged-chr14-59221336-2 (-42120), Merged-chr14-59241531-2 (-21924), Merged-chr14-59248463-2 (-14993), Merged-chr14-59254526-2 (-8930), Merged-chr14-59261710-2 (-1743), Merged-chr14-59278364-2 (+14908), Merged-chr14-59307125-2 (+43672), Merged-chr14-59311658-2 (+48202), Merged-chr14-59336299-2 (+72843)	11
DENND4A	Merged-chr15-65854988-2 (-62864), Merged-chr15-65841122-2 (-48998), Merged-chr15-65840169-2 (-48045), Merged-chr15-65832862-2 (-40737), Merged-chr15-65829326-2 (-37204), Merged-chr15-65803008-2 (-10883), Merged-chr15-65791102-2 (+1021), Merged-chr15-65787951-2 (+4172), Merged-chr15-65767091-2 (+25034), Merged-chr15-65732066-2 (+60059), Merged-chr15-65730333-2 (+61791)	11
DGKH	Merged-chr13-41966811-2 (-81941), Merged-chr13-42011588-2 (-37166), Merged-chr13-42015026-2 (-33727), Merged-chr13-42039918-2 (-8834), Merged-chr13-42047671-2 (-1083), Merged-chr13-42055661-2 (+6907), Merged-chr13-42066718-2 (+17966), Merged-chr13-42084415-2 (+35661), Merged-chr13-42110806-2 (+62054), Merged-chr13-42137157-2 (+88404), Merged-chr13-42147809-2 (+99055)	11
DYRK1A	Merged-chr21-37340321-2 (-79977), Merged-chr21-37348766-2 (-71533), Merged-chr21-37357180-2 (-63119), Merged-chr21-37369475-2 (-50825), Merged-chr21-37383885-2 (-36415), Merged-chr21-37435180-2 (+14882), Merged-chr21-37450796-2 (+30496), Merged-chr21-37460247-2 (+39948), Merged-chr21-37463230-2 (+42931), Merged-chr21-37475617-2 (+55317), Merged-chr21-37514582-2 (+94281)	11
EBPL	Merged-chr13-49773520-2 (-82047), Merged-chr13-49758740-2 (-67266), Merged-chr13-49757929-2 (-66453), Merged-chr13-49732109-2 (-40633), Merged-chr13-49711593-2 (-20118), Merged-chr13-49690254-2 (+1220), Merged-chr13-49649771-2 (+41704), Merged-chr13-49645759-2 (+45715), Merged-chr13-49633937-2 (+57538), Merged-chr13-49630177-2 (+61297), Merged-chr13-49629427-2 (+62046)	11
EEF1AKMT1	Merged-chr13-20861115-2 (-87168), Merged-chr13-20860307-2 (-86359), Merged-chr13-20848747-2 (-74798), Merged-chr13-20830683-2 (-56736), Merged-chr13-20827317-2 (-53367), Merged-chr13-20814085-2 (-40137), Merged-chr13-20796990-2 (-23041), Merged-chr13-20790559-2 (-16609), Merged-chr13-20789214-2 (-15267), Merged-chr13-20774051-2 (-104), Merged-chr13-20769193-2 (+4756)	11
ENSG00000270099	Merged-chr10-95762259-2 (-98287), Merged-chr10-95768097-2 (-92452), Merged-chr10-95818852-2 (-41696), Merged-chr10-95820987-2 (-39562), Merged-chr10-95829210-2 (-31339), Merged-chr10-95851059-2 (-9490), Merged-chr10-95864063-2 (+3516), Merged-chr10-95865313-2 (+4765), Merged-chr10-95885080-2 (+24532), Merged-chr10-95907298-2 (+46749), Merged-chr10-95927165-2 (+66618)	11
EPS15	Merged-chr1-51560008-2 (-40681), Merged-chr1-51551945-2 (-32618), Merged-chr1-51538460-2 (-19133), Merged-chr1-51519500-2 (-172), Merged-chr1-51518211-2 (+1115), Merged-chr1-51513457-2 (+5870), Merged-chr1-51495870-2 (+23458), Merged-chr1-51491504-2 (+27822), Merged-chr1-51488461-2 (+30867), Merged-chr1-51440254-2 (+79074), Merged-chr1-51433773-2 (+85556)	11
ERAP1	Merged-chr5-96841383-2 (-33284), Merged-chr5-96835635-2 (-27537), Merged-chr5-96821784-2 (-13684), Merged-chr5-96820488-2 (-12390), Merged-chr5-96808224-2 (-125), Merged-chr5-96784562-2 (+23536), Merged-chr5-96766313-2 (+41787), Merged-chr5-96754296-2 (+53803), Merged-chr5-96746235-2 (+61863), Merged-chr5-96745454-2 (+62645), Merged-chr5-96736812-2 (+71287)	11
FAM49A	Merged-chr2-16664320-2 (+1513), Merged-chr2-16661606-2 (+4228), Merged-chr2-16652737-2 (+13097), Merged-chr2-16650888-2 (+14946), Merged-chr2-16625428-2 (+40405), Merged-chr2-16617985-2 (+47848), Merged-chr2-16614350-2 (+51482), Merged-chr2-16609166-2 (+56667), Merged-chr2-16581757-2 (+84077), Merged-chr2-16576890-2 (+88943), Merged-chr2-16571950-2 (+93885)	11
FNIP2	Merged-chr4-158771733-2 (+2596), Merged-chr4-158779434-2 (+10295), Merged-chr4-158783085-2 (+13949), Merged-chr4-158800312-2 (+31173), Merged-chr4-158806213-2 (+37076), Merged-chr4-158811911-2 (+42772), Merged-chr4-158819687-2 (+50551), Merged-chr4-158824918-2 (+55781), Merged-chr4-158826472-2 (+57335), Merged-chr4-158827035-2 (+57898), Merged-chr4-158857134-2 (+87998)	11
FRZB	Merged-chr2-182954958-2 (-87795), Merged-chr2-182954027-2 (-86865), Merged-chr2-182949812-2 (-82650), Merged-chr2-182936437-2 (-69276), Merged-chr2-182932959-2 (-65798), Merged-chr2-182932160-2 (-65000), Merged-chr2-182924392-2 (-57231), Merged-chr2-182887248-2 (-20087), Merged-chr2-182836993-2 (+30167), Merged-chr2-182834236-2 (+32926), Merged-chr2-182778241-2 (+88921)	11
GHSR	Merged-chr3-172522347-2 (-73890), Merged-chr3-172515729-2 (-67273), Merged-chr3-172513681-2 (-65227), Merged-chr3-172477259-2 (-28805), Merged-chr3-172467396-2 (-18941), Merged-chr3-172397884-2 (+50570), Merged-chr3-172392637-2 (+55817), Merged-chr3-172384921-2 (+63534), Merged-chr3-172359923-2 (+88531), Merged-chr3-172356010-2 (+92444), Merged-chr3-172348545-2 (+99911)	11
GNS	Merged-chr12-64797409-2 (-37964), Merged-chr12-64796435-2 (-36989), Merged-chr12-64782356-2 (-22909), Merged-chr12-64764070-2 (-4625), Merged-chr12-64758835-2 (+611), Merged-chr12-64752957-2 (+6488), Merged-chr12-64737435-2 (+22010), Merged-chr12-64730156-2 (+29292), Merged-chr12-64682809-2 (+76639), Merged-chr12-64681258-2 (+78190), Merged-chr12-64666213-2 (+93235)	11
GRAMD1C	Merged-chr3-113751793-2 (-86624), Merged-chr3-113754096-2 (-84321), Merged-chr3-113774182-2 (-64236), Merged-chr3-113784201-2 (-54215), Merged-chr3-113804847-2 (-33569), Merged-chr3-113809675-2 (-28744), Merged-chr3-113830792-2 (-7627), Merged-chr3-113843808-2 (+5390), Merged-chr3-113906908-2 (+68492), Merged-chr3-113913098-2 (+74682), Merged-chr3-113935548-2 (+97131)	11
HEG1	Merged-chr3-125121980-2 (-66021), Merged-chr3-125079148-2 (-23192), Merged-chr3-125063178-2 (-7220), Merged-chr3-125052780-2 (+3176), Merged-chr3-125045787-2 (+10170), Merged-chr3-125035467-2 (+20492), Merged-chr3-125010627-2 (+45329), Merged-chr3-124998619-2 (+57338), Merged-chr3-124995546-2 (+60412), Merged-chr3-124985465-2 (+70491), Merged-chr3-124979873-2 (+76084)	11
HIVEP1	Merged-chr6-11978255-2 (-34082), Merged-chr6-11987654-2 (-24685), Merged-chr6-12012940-2 (+603), Merged-chr6-12014296-2 (+1958), Merged-chr6-12022715-2 (+10376), Merged-chr6-12025266-2 (+12927), Merged-chr6-12045050-2 (+32712), Merged-chr6-12066873-2 (+54535), Merged-chr6-12071432-2 (+59094), Merged-chr6-12086986-2 (+74648), Merged-chr6-12101334-2 (+88996)	11
HLX	Merged-chr1-220809980-2 (-69420), Merged-chr1-220818936-2 (-60462), Merged-chr1-220823996-2 (-55404), Merged-chr1-220827758-2 (-51641), Merged-chr1-220868533-2 (-10866), Merged-chr1-220876683-2 (-2717), Merged-chr1-220882591-2 (+3192), Merged-chr1-220891223-2 (+11822), Merged-chr1-220891777-2 (+12376), Merged-chr1-220894561-2 (+15161), Merged-chr1-220895626-2 (+16226)	11
IDH2	Merged-chr15-90184860-2 (-82357), Merged-chr15-90166020-2 (-63517), Merged-chr15-90160592-2 (-58088), Merged-chr15-90155060-2 (-52557), Merged-chr15-90152324-2 (-49822), Merged-chr15-90149534-2 (-47031), Merged-chr15-90082163-2 (+20342), Merged-chr15-90071406-2 (+31099), Merged-chr15-90034472-2 (+68031), Merged-chr15-90025512-2 (+76991), Merged-chr15-90019359-2 (+83144)	11
IGF1R	Merged-chr15-98569412-2 (-79557), Merged-chr15-98600838-2 (-48131), Merged-chr15-98653726-2 (+4757), Merged-chr15-98655143-2 (+6171), Merged-chr15-98664848-2 (+15876), Merged-chr15-98671794-2 (+22825), Merged-chr15-98683501-2 (+34530), Merged-chr15-98700015-2 (+51045), Merged-chr15-98703350-2 (+54381), Merged-chr15-98734894-2 (+85923), Merged-chr15-98738831-2 (+89862)	11
IGF2BP2	Merged-chr3-185914983-2 (-89972), Merged-chr3-185901470-2 (-76458), Merged-chr3-185822515-2 (+2498), Merged-chr3-185813443-2 (+11569), Merged-chr3-185796737-2 (+28275), Merged-chr3-185779961-2 (+45051), Merged-chr3-185764970-2 (+60040), Merged-chr3-185763604-2 (+61406), Merged-chr3-185758432-2 (+66579), Merged-chr3-185745710-2 (+79301), Merged-chr3-185737124-2 (+87888)	11
INO80	Merged-chr15-41161503-2 (-45150), Merged-chr15-41154477-2 (-38122), Merged-chr15-41115582-2 (+773), Merged-chr15-41105190-2 (+11163), Merged-chr15-41094479-2 (+21874), Merged-chr15-41074694-2 (+41660), Merged-chr15-41074032-2 (+42320), Merged-chr15-41046085-2 (+70269), Merged-chr15-41044217-2 (+72138), Merged-chr15-41019383-2 (+96972), Merged-chr15-41017672-2 (+98681)	11
IRF1	Merged-chr5-132506266-2 (-15468), Merged-chr5-132504980-2 (-14181), Merged-chr5-132495870-2 (-5072), Merged-chr5-132490812-2 (-14), Merged-chr5-132450606-2 (+40191), Merged-chr5-132437602-2 (+53196), Merged-chr5-132433093-2 (+57706), Merged-chr5-132425967-2 (+64830), Merged-chr5-132419813-2 (+70984), Merged-chr5-132413645-2 (+77152), Merged-chr5-132411021-2 (+79776)	11
JAG1	Merged-chr20-10759077-2 (-84971), Merged-chr20-10735444-2 (-61339), Merged-chr20-10715199-2 (-41091), Merged-chr20-10670697-2 (+3410), Merged-chr20-10661042-2 (+13064), Merged-chr20-10658913-2 (+15193), Merged-chr20-10635255-2 (+38852), Merged-chr20-10605108-2 (+69000), Merged-chr20-10596819-2 (+77286), Merged-chr20-10588512-2 (+85595), Merged-chr20-10582362-2 (+91744)	11
KLF6	Merged-chr10-3852450-2 (-67175), Merged-chr10-3851749-2 (-66473), Merged-chr10-3835887-2 (-50614), Merged-chr10-3810447-2 (-25173), Merged-chr10-3806709-2 (-21433), Merged-chr10-3805390-2 (-20117), Merged-chr10-3786146-2 (-870), Merged-chr10-3773495-2 (+11778), Merged-chr10-3755044-2 (+30231), Merged-chr10-3743081-2 (+42192), Merged-chr10-3685528-2 (+99748)	11
LAMA4	Merged-chr6-112337328-2 (-82612), Merged-chr6-112332548-2 (-77833), Merged-chr6-112329826-2 (-75112), Merged-chr6-112316712-2 (-61999), Merged-chr6-112304866-2 (-50150), Merged-chr6-112287975-2 (-33260), Merged-chr6-112253124-2 (+1589), Merged-chr6-112227600-2 (+27116), Merged-chr6-112216864-2 (+37850), Merged-chr6-112180358-2 (+74357), Merged-chr6-112156021-2 (+98695)	11
LPP	Merged-chr3-188198204-2 (-14728), Merged-chr3-188229356-2 (+16423), Merged-chr3-188257504-2 (+44571), Merged-chr3-188260675-2 (+47741), Merged-chr3-188263191-2 (+50259), Merged-chr3-188268592-2 (+55660), Merged-chr3-188272813-2 (+59882), Merged-chr3-188291248-2 (+78317), Merged-chr3-188295084-2 (+82151), Merged-chr3-188300263-2 (+87331), Merged-chr3-188312182-2 (+99250)	11
LRRC28	Merged-chr15-99250965-2 (-395), Merged-chr15-99253009-2 (+1647), Merged-chr15-99260943-2 (+9582), Merged-chr15-99267160-2 (+15799), Merged-chr15-99280195-2 (+28835), Merged-chr15-99302925-2 (+51562), Merged-chr15-99306420-2 (+55057), Merged-chr15-99307051-2 (+55688), Merged-chr15-99317853-2 (+66493), Merged-chr15-99330739-2 (+79379), Merged-chr15-99334183-2 (+82821)	11
LRRTM2	Merged-chr5-138938701-2 (-63410), Merged-chr5-138912972-2 (-37681), Merged-chr5-138903331-2 (-28040), Merged-chr5-138900769-2 (-25478), Merged-chr5-138899200-2 (-23910), Merged-chr5-138875858-2 (-568), Merged-chr5-138871543-2 (+3747), Merged-chr5-138853568-2 (+21720), Merged-chr5-138816289-2 (+59002), Merged-chr5-138798640-2 (+76649), Merged-chr5-138789940-2 (+85351)	11
LSG1	Merged-chr3-194749946-2 (-77469), Merged-chr3-194741162-2 (-68684), Merged-chr3-194739736-2 (-67261), Merged-chr3-194727652-2 (-55176), Merged-chr3-194712089-2 (-39611), Merged-chr3-194689716-2 (-17241), Merged-chr3-194672532-2 (-55), Merged-chr3-194661583-2 (+10893), Merged-chr3-194633983-2 (+38495), Merged-chr3-194594790-2 (+77685), Merged-chr3-194583809-2 (+88666)	11
LXN	Merged-chr3-158723363-2 (-50672), Merged-chr3-158714867-2 (-42176), Merged-chr3-158713353-2 (-40660), Merged-chr3-158696854-2 (-24160), Merged-chr3-158689029-2 (-16337), Merged-chr3-158681357-2 (-8665), Merged-chr3-158672680-2 (+12), Merged-chr3-158666619-2 (+6074), Merged-chr3-158660839-2 (+11853), Merged-chr3-158660003-2 (+12688), Merged-chr3-158652826-2 (+19866)	11
MAOA	Merged-chrX-43558104-2 (-98114), Merged-chrX-43579059-2 (-77160), Merged-chrX-43604187-2 (-52032), Merged-chrX-43609564-2 (-46656), Merged-chrX-43658013-2 (+1795), Merged-chrX-43691860-2 (+35643), Merged-chrX-43692602-2 (+36385), Merged-chrX-43694038-2 (+37821), Merged-chrX-43703467-2 (+47248), Merged-chrX-43707985-2 (+51765), Merged-chrX-43710106-2 (+53889)	11
MBNL2	Merged-chr13-97140842-2 (-81455), Merged-chr13-97141737-2 (-80559), Merged-chr13-97222411-2 (+117), Merged-chr13-97223101-2 (+805), Merged-chr13-97227310-2 (+5015), Merged-chr13-97249554-2 (+27257), Merged-chr13-97251535-2 (+29241), Merged-chr13-97258206-2 (+35912), Merged-chr13-97260090-2 (+37796), Merged-chr13-97274903-2 (+52606), Merged-chr13-97279732-2 (+57436)	11
MCF2L2	Merged-chr3-183490337-2 (-62062), Merged-chr3-183485920-2 (-57646), Merged-chr3-183475218-2 (-46944), Merged-chr3-183469592-2 (-41317), Merged-chr3-183455309-2 (-27033), Merged-chr3-183449292-2 (-21016), Merged-chr3-183448335-2 (-20062), Merged-chr3-183427463-2 (+812), Merged-chr3-183422046-2 (+6230), Merged-chr3-183415080-2 (+13194), Merged-chr3-183404448-2 (+23825)	11
MCTP2	Merged-chr15-94206671-2 (-91596), Merged-chr15-94240695-2 (-57570), Merged-chr15-94265525-2 (-32742), Merged-chr15-94276550-2 (-21714), Merged-chr15-94277784-2 (-20483), Merged-chr15-94287273-2 (-10993), Merged-chr15-94309433-2 (+11168), Merged-chr15-94324385-2 (+26119), Merged-chr15-94342573-2 (+44307), Merged-chr15-94387711-2 (+89446), Merged-chr15-94397730-2 (+99464)	11
MCUB	Merged-chr4-109473788-2 (-86418), Merged-chr4-109485248-2 (-74958), Merged-chr4-109511677-2 (-48528), Merged-chr4-109526387-2 (-33819), Merged-chr4-109561328-2 (+1125), Merged-chr4-109576694-2 (+16489), Merged-chr4-109589388-2 (+29185), Merged-chr4-109631962-2 (+71758), Merged-chr4-109643829-2 (+83623), Merged-chr4-109647615-2 (+87412), Merged-chr4-109649430-2 (+89225)	11
MEF2C	Merged-chr5-88938618-2 (-34566), Merged-chr5-88926155-2 (-22103), Merged-chr5-88879137-2 (+24914), Merged-chr5-88876608-2 (+27446), Merged-chr5-88853318-2 (+50736), Merged-chr5-88840523-2 (+63529), Merged-chr5-88829198-2 (+74854), Merged-chr5-88825056-2 (+78997), Merged-chr5-88815187-2 (+88864), Merged-chr5-88813230-2 (+90824), Merged-chr5-88807861-2 (+96193)	11
MGST2	Merged-chr4-139573305-2 (-92461), Merged-chr4-139602885-2 (-62881), Merged-chr4-139651745-2 (-14023), Merged-chr4-139657885-2 (-7883), Merged-chr4-139660755-2 (-5011), Merged-chr4-139665910-2 (+143), Merged-chr4-139666841-2 (+1074), Merged-chr4-139689642-2 (+23876), Merged-chr4-139734741-2 (+68975), Merged-chr4-139745889-2 (+80120), Merged-chr4-139763657-2 (+97890)	11
MKLN1	Merged-chr7-131235652-2 (-92206), Merged-chr7-131247089-2 (-80771), Merged-chr7-131254351-2 (-73508), Merged-chr7-131298592-2 (-29267), Merged-chr7-131327442-2 (-417), Merged-chr7-131335306-2 (+7447), Merged-chr7-131337060-2 (+9201), Merged-chr7-131354571-2 (+26713), Merged-chr7-131363860-2 (+35999), Merged-chr7-131401032-2 (+73171), Merged-chr7-131424363-2 (+96503)	11
NEK10	Merged-chr3-27451310-2 (-81891), Merged-chr3-27416157-2 (-46738), Merged-chr3-27374159-2 (-4740), Merged-chr3-27369749-2 (-327), Merged-chr3-27360658-2 (+8762), Merged-chr3-27359673-2 (+9747), Merged-chr3-27351037-2 (+18382), Merged-chr3-27339040-2 (+30380), Merged-chr3-27295744-2 (+73676), Merged-chr3-27294046-2 (+75375), Merged-chr3-27279297-2 (+90123)	11
NRP1	Merged-chr10-33422513-2 (-86253), Merged-chr10-33330644-2 (+5618), Merged-chr10-33317990-2 (+18272), Merged-chr10-33315025-2 (+21235), Merged-chr10-33311813-2 (+24447), Merged-chr10-33307004-2 (+29259), Merged-chr10-33306312-2 (+29949), Merged-chr10-33272278-2 (+63984), Merged-chr10-33253633-2 (+82629), Merged-chr10-33245033-2 (+91229), Merged-chr10-33239849-2 (+96411)	11
OSBPL3	Merged-chr7-25073531-2 (-93343), Merged-chr7-25034710-2 (-54524), Merged-chr7-24984406-2 (-4219), Merged-chr7-24982225-2 (-2039), Merged-chr7-24968317-2 (+11869), Merged-chr7-24966877-2 (+13310), Merged-chr7-24959439-2 (+20749), Merged-chr7-24933854-2 (+46333), Merged-chr7-24907785-2 (+72401), Merged-chr7-24904466-2 (+75722), Merged-chr7-24884684-2 (+95503)	11
PARD3	Merged-chr10-34854328-2 (-39008), Merged-chr10-34827899-2 (-12578), Merged-chr10-34816021-2 (-701), Merged-chr10-34814813-2 (+507), Merged-chr10-34807733-2 (+7586), Merged-chr10-34790318-2 (+25002), Merged-chr10-34780924-2 (+34397), Merged-chr10-34750587-2 (+64735), Merged-chr10-34733257-2 (+82064), Merged-chr10-34727587-2 (+87734), Merged-chr10-34719478-2 (+95844)	11
PIEZO2	Merged-chr18-11177579-2 (-28993), Merged-chr18-11154534-2 (-5945), Merged-chr18-11125443-2 (+23144), Merged-chr18-11120777-2 (+27809), Merged-chr18-11114924-2 (+33662), Merged-chr18-11098667-2 (+49922), Merged-chr18-11090587-2 (+57999), Merged-chr18-11075199-2 (+73387), Merged-chr18-11065120-2 (+83469), Merged-chr18-11054520-2 (+94068), Merged-chr18-11050523-2 (+98064)	11
PLCB1	Merged-chr20-8045658-2 (-86607), Merged-chr20-8078469-2 (-53796), Merged-chr20-8084167-2 (-48099), Merged-chr20-8094744-2 (-37519), Merged-chr20-8132276-2 (+12), Merged-chr20-8148684-2 (+16420), Merged-chr20-8156934-2 (+24668), Merged-chr20-8185313-2 (+53047), Merged-chr20-8209219-2 (+76956), Merged-chr20-8212505-2 (+80240), Merged-chr20-8224052-2 (+91788)	11
PPP2R2A	Merged-chr8-26202146-2 (-91071), Merged-chr8-26258317-2 (-34899), Merged-chr8-26265528-2 (-27687), Merged-chr8-26292940-2 (-277), Merged-chr8-26309348-2 (+16133), Merged-chr8-26332607-2 (+39393), Merged-chr8-26339123-2 (+45909), Merged-chr8-26340251-2 (+47035), Merged-chr8-26352331-2 (+59114), Merged-chr8-26358777-2 (+65563), Merged-chr8-26364544-2 (+71329)	11
PPP2R5E	Merged-chr14-63642547-2 (-99174), Merged-chr14-63633571-2 (-90198), Merged-chr14-63621993-2 (-78620), Merged-chr14-63615179-2 (-71805), Merged-chr14-63608615-2 (-65240), Merged-chr14-63543326-2 (+46), Merged-chr14-63482564-2 (+60808), Merged-chr14-63475938-2 (+67436), Merged-chr14-63474427-2 (+68946), Merged-chr14-63471477-2 (+71897), Merged-chr14-63460752-2 (+82620)	11
PPP3CA	Merged-chr4-101355989-2 (-8511), Merged-chr4-101348212-2 (-732), Merged-chr4-101343919-2 (+3562), Merged-chr4-101327729-2 (+19749), Merged-chr4-101301134-2 (+46344), Merged-chr4-101284655-2 (+62824), Merged-chr4-101276770-2 (+70711), Merged-chr4-101271710-2 (+75768), Merged-chr4-101265817-2 (+81663), Merged-chr4-101259724-2 (+87754), Merged-chr4-101256402-2 (+91077)	11
PRKD1	Merged-chr14-29926351-2 (+1291), Merged-chr14-29924066-2 (+3576), Merged-chr14-29913481-2 (+14160), Merged-chr14-29906660-2 (+20983), Merged-chr14-29900581-2 (+27059), Merged-chr14-29897360-2 (+30282), Merged-chr14-29874066-2 (+53575), Merged-chr14-29872859-2 (+54783), Merged-chr14-29868120-2 (+59522), Merged-chr14-29853440-2 (+74202), Merged-chr14-29846191-2 (+81452)	11
PTPN4	Merged-chr2-119684499-2 (-75130), Merged-chr2-119699127-2 (-60505), Merged-chr2-119771471-2 (+11840), Merged-chr2-119803413-2 (+43783), Merged-chr2-119809513-2 (+49882), Merged-chr2-119810530-2 (+50901), Merged-chr2-119822268-2 (+62637), Merged-chr2-119823965-2 (+64334), Merged-chr2-119826541-2 (+66911), Merged-chr2-119841738-2 (+82106), Merged-chr2-119858184-2 (+98552)	11
PXDC1	Merged-chr6-3844313-2 (-92287), Merged-chr6-3825771-2 (-73746), Merged-chr6-3806027-2 (-54002), Merged-chr6-3797953-2 (-45929), Merged-chr6-3763307-2 (-11283), Merged-chr6-3753053-2 (-1026), Merged-chr6-3739797-2 (+12229), Merged-chr6-3732710-2 (+19316), Merged-chr6-3713581-2 (+38443), Merged-chr6-3707296-2 (+44728), Merged-chr6-3664789-2 (+87238)	11
QKI	Merged-chr6-163335992-2 (-78652), Merged-chr6-163357100-2 (-57541), Merged-chr6-163395463-2 (-19180), Merged-chr6-163405119-2 (-9523), Merged-chr6-163420380-2 (+5737), Merged-chr6-163428392-2 (+13748), Merged-chr6-163432733-2 (+18089), Merged-chr6-163461230-2 (+46588), Merged-chr6-163471441-2 (+56797), Merged-chr6-163491402-2 (+76758), Merged-chr6-163500474-2 (+85833)	11
RAPH1	Merged-chr2-203622389-2 (-86978), Merged-chr2-203605516-2 (-70106), Merged-chr2-203564593-2 (-29183), Merged-chr2-203522358-2 (+13051), Merged-chr2-203500674-2 (+34735), Merged-chr2-203498371-2 (+37039), Merged-chr2-203468092-2 (+67319), Merged-chr2-203466529-2 (+68879), Merged-chr2-203459524-2 (+75886), Merged-chr2-203446548-2 (+88861), Merged-chr2-203439259-2 (+96150)	11
RBMS3	Merged-chr3-29192416-2 (-88930), Merged-chr3-29209027-2 (-72317), Merged-chr3-29227799-2 (-53546), Merged-chr3-29269741-2 (-11604), Merged-chr3-29282817-2 (+1471), Merged-chr3-29292877-2 (+11530), Merged-chr3-29307363-2 (+26017), Merged-chr3-29324533-2 (+43187), Merged-chr3-29325605-2 (+44259), Merged-chr3-29356667-2 (+75320), Merged-chr3-29367574-2 (+86230)	11
REV3L	Merged-chr6-111568510-2 (-84794), Merged-chr6-111484390-2 (-675), Merged-chr6-111483231-2 (+482), Merged-chr6-111469324-2 (+14391), Merged-chr6-111468462-2 (+15254), Merged-chr6-111463207-2 (+20508), Merged-chr6-111433069-2 (+50644), Merged-chr6-111416748-2 (+66965), Merged-chr6-111409079-2 (+74634), Merged-chr6-111407317-2 (+76398), Merged-chr6-111386512-2 (+97201)	11
RFX8	Merged-chr2-101558980-2 (-84278), Merged-chr2-101536294-2 (-61591), Merged-chr2-101519164-2 (-44460), Merged-chr2-101498833-2 (-24130), Merged-chr2-101498060-2 (-23359), Merged-chr2-101497381-2 (-22679), Merged-chr2-101486590-2 (-11887), Merged-chr2-101474361-2 (+341), Merged-chr2-101467916-2 (+6785), Merged-chr2-101464479-2 (+10224), Merged-chr2-101396386-2 (+78316)	11
RGS1	Merged-chr1-192489977-2 (-85750), Merged-chr1-192491151-2 (-84577), Merged-chr1-192512955-2 (-62772), Merged-chr1-192534458-2 (-41270), Merged-chr1-192539752-2 (-35974), Merged-chr1-192545082-2 (-30643), Merged-chr1-192574250-2 (-1477), Merged-chr1-192575496-2 (-229), Merged-chr1-192583516-2 (+7788), Merged-chr1-192586466-2 (+10739), Merged-chr1-192603667-2 (+27940)	11
RIN2	Merged-chr20-19801889-2 (-84632), Merged-chr20-19813966-2 (-72555), Merged-chr20-19817171-2 (-69350), Merged-chr20-19826629-2 (-59892), Merged-chr20-19884983-2 (-1536), Merged-chr20-19886482-2 (-37), Merged-chr20-19889011-2 (+2489), Merged-chr20-19903411-2 (+16891), Merged-chr20-19925333-2 (+38812), Merged-chr20-19932398-2 (+45879), Merged-chr20-19964717-2 (+78195)	11
RYK	Merged-chr3-134327851-2 (-77108), Merged-chr3-134316581-2 (-65839), Merged-chr3-134315440-2 (-64698), Merged-chr3-134308307-2 (-57563), Merged-chr3-134290683-2 (-39938), Merged-chr3-134269504-2 (-18760), Merged-chr3-134238659-2 (+12084), Merged-chr3-134228406-2 (+22339), Merged-chr3-134217675-2 (+33070), Merged-chr3-134216172-2 (+34570), Merged-chr3-134187096-2 (+63647)	11
S1PR1	Merged-chr1-101149509-2 (-87377), Merged-chr1-101150810-2 (-86079), Merged-chr1-101162181-2 (-74708), Merged-chr1-101182124-2 (-54765), Merged-chr1-101187454-2 (-49433), Merged-chr1-101238091-2 (+1203), Merged-chr1-101241077-2 (+4190), Merged-chr1-101264865-2 (+27977), Merged-chr1-101288734-2 (+51848), Merged-chr1-101297957-2 (+61068), Merged-chr1-101309476-2 (+72590)	11
SAMD4A	Merged-chr14-54560935-2 (-6677), Merged-chr14-54564933-2 (-2679), Merged-chr14-54576262-2 (+8650), Merged-chr14-54588846-2 (+21235), Merged-chr14-54594029-2 (+26416), Merged-chr14-54598334-2 (+30721), Merged-chr14-54627760-2 (+60150), Merged-chr14-54643136-2 (+75525), Merged-chr14-54650784-2 (+83172), Merged-chr14-54654273-2 (+86663), Merged-chr14-54663078-2 (+95466)	11
SAV1	Merged-chr14-50741629-2 (-73300), Merged-chr14-50677570-2 (-9240), Merged-chr14-50667444-2 (+888), Merged-chr14-50666558-2 (+1772), Merged-chr14-50658115-2 (+10214), Merged-chr14-50648007-2 (+20324), Merged-chr14-50647321-2 (+21009), Merged-chr14-50633779-2 (+34553), Merged-chr14-50600320-2 (+68010), Merged-chr14-50591901-2 (+76431), Merged-chr14-50575256-2 (+93075)	11
SEPT11	Merged-chr4-76899227-2 (-50609), Merged-chr4-76905552-2 (-44284), Merged-chr4-76931458-2 (-18378), Merged-chr4-76949718-2 (-118), Merged-chr4-76954108-2 (+4273), Merged-chr4-76971062-2 (+21224), Merged-chr4-76985074-2 (+35239), Merged-chr4-77003054-2 (+53216), Merged-chr4-77008072-2 (+58234), Merged-chr4-77029829-2 (+79993), Merged-chr4-77041093-2 (+91257)	11
SHROOM2	Merged-chrX-9787439-2 (+984), Merged-chrX-9789097-2 (+2642), Merged-chrX-9825519-2 (+39065), Merged-chrX-9845276-2 (+58821), Merged-chrX-9847344-2 (+60890), Merged-chrX-9858343-2 (+71889), Merged-chrX-9862112-2 (+75657), Merged-chrX-9874056-2 (+87600), Merged-chrX-9874677-2 (+88220), Merged-chrX-9882115-2 (+95660), Merged-chrX-9883026-2 (+96570)	11
SLC38A9	Merged-chr5-55727862-2 (-15135), Merged-chr5-55724541-2 (-11815), Merged-chr5-55712308-2 (+416), Merged-chr5-55702780-2 (+9947), Merged-chr5-55679329-2 (+33397), Merged-chr5-55675695-2 (+37031), Merged-chr5-55668608-2 (+44118), Merged-chr5-55645526-2 (+67199), Merged-chr5-55638748-2 (+73977), Merged-chr5-55631497-2 (+81227), Merged-chr5-55621353-2 (+91373)	11
SMAD3	Merged-chr15-66980486-2 (-85360), Merged-chr15-66994334-2 (-71509), Merged-chr15-67005874-2 (-59972), Merged-chr15-67048926-2 (-16918), Merged-chr15-67073270-2 (+7425), Merged-chr15-67074436-2 (+8591), Merged-chr15-67076444-2 (+10598), Merged-chr15-67105578-2 (+39732), Merged-chr15-67135614-2 (+69771), Merged-chr15-67138558-2 (+72712), Merged-chr15-67147136-2 (+81292)	11
SMURF2	Merged-chr17-64708997-2 (-46928), Merged-chr17-64707218-2 (-45149), Merged-chr17-64683114-2 (-21046), Merged-chr17-64668143-2 (-6075), Merged-chr17-64665040-2 (-2974), Merged-chr17-64652424-2 (+9644), Merged-chr17-64649330-2 (+12736), Merged-chr17-64623457-2 (+38612), Merged-chr17-64613088-2 (+48980), Merged-chr17-64608266-2 (+53801), Merged-chr17-64572995-2 (+89073)	11
STARD13	Merged-chr13-33372995-2 (-87239), Merged-chr13-33348572-2 (-62819), Merged-chr13-33326396-2 (-40640), Merged-chr13-33285158-2 (+597), Merged-chr13-33272037-2 (+13716), Merged-chr13-33271002-2 (+14751), Merged-chr13-33229253-2 (+56500), Merged-chr13-33217850-2 (+67903), Merged-chr13-33207692-2 (+78064), Merged-chr13-33197518-2 (+88237), Merged-chr13-33194957-2 (+90797)	11
TANK	Merged-chr2-161063822-2 (-96475), Merged-chr2-161077414-2 (-82882), Merged-chr2-161100360-2 (-59938), Merged-chr2-161123134-2 (-37164), Merged-chr2-161136625-2 (-23670), Merged-chr2-161160102-2 (-194), Merged-chr2-161205014-2 (+44719), Merged-chr2-161217025-2 (+56729), Merged-chr2-161226889-2 (+66594), Merged-chr2-161234137-2 (+73839), Merged-chr2-161251119-2 (+90824)	11
TM4SF18	Merged-chr3-149371363-2 (-37602), Merged-chr3-149369674-2 (-35912), Merged-chr3-149352904-2 (-19145), Merged-chr3-149342801-2 (-9042), Merged-chr3-149340514-2 (-6753), Merged-chr3-149333629-2 (+133), Merged-chr3-149332444-2 (+1318), Merged-chr3-149277697-2 (+56063), Merged-chr3-149249758-2 (+84004), Merged-chr3-149248293-2 (+85466), Merged-chr3-149247570-2 (+86190)	11
TPT1	Merged-chr13-45414867-2 (-73584), Merged-chr13-45412966-2 (-71681), Merged-chr13-45409368-2 (-68083), Merged-chr13-45396900-2 (-55618), Merged-chr13-45368810-2 (-27527), Merged-chr13-45341145-2 (+138), Merged-chr13-45329868-2 (+11416), Merged-chr13-45309654-2 (+31629), Merged-chr13-45298155-2 (+43128), Merged-chr13-45295731-2 (+45552), Merged-chr13-45251000-2 (+90282)	11
TSPAN12	Merged-chr7-120945030-2 (-86673), Merged-chr7-120931588-2 (-73233), Merged-chr7-120922805-2 (-64450), Merged-chr7-120863265-2 (-4908), Merged-chr7-120848714-2 (+9642), Merged-chr7-120842197-2 (+16160), Merged-chr7-120833764-2 (+24591), Merged-chr7-120827349-2 (+31008), Merged-chr7-120825667-2 (+32690), Merged-chr7-120809439-2 (+48918), Merged-chr7-120795015-2 (+63342)	11
TULP4	Merged-chr6-158256363-2 (-56123), Merged-chr6-158285285-2 (-27201), Merged-chr6-158286456-2 (-26030), Merged-chr6-158289345-2 (-23141), Merged-chr6-158329539-2 (+17053), Merged-chr6-158334357-2 (+21868), Merged-chr6-158342374-2 (+29885), Merged-chr6-158366664-2 (+54178), Merged-chr6-158400163-2 (+87675), Merged-chr6-158402960-2 (+90471), Merged-chr6-158409662-2 (+97173)	11
UBAP2	Merged-chr9-34124050-2 (-75148), Merged-chr9-34079310-2 (-30411), Merged-chr9-34073349-2 (-24449), Merged-chr9-34035854-2 (+13046), Merged-chr9-34019706-2 (+29193), Merged-chr9-34011628-2 (+37273), Merged-chr9-34000699-2 (+48201), Merged-chr9-33972726-2 (+76175), Merged-chr9-33967445-2 (+81456), Merged-chr9-33957832-2 (+91069), Merged-chr9-33949885-2 (+99017)	11
USP46	Merged-chr4-52732952-2 (-73619), Merged-chr4-52729118-2 (-69784), Merged-chr4-52689185-2 (-29850), Merged-chr4-52659755-2 (-420), Merged-chr4-52652519-2 (+6816), Merged-chr4-52650392-2 (+8943), Merged-chr4-52596023-2 (+63311), Merged-chr4-52595235-2 (+64099), Merged-chr4-52588956-2 (+70380), Merged-chr4-52574247-2 (+85089), Merged-chr4-52573355-2 (+85981)	11
UTRN	Merged-chr6-144196874-2 (-94955), Merged-chr6-144216278-2 (-75552), Merged-chr6-144264366-2 (-27461), Merged-chr6-144282069-2 (-9758), Merged-chr6-144283826-2 (-8004), Merged-chr6-144287290-2 (-4539), Merged-chr6-144294940-2 (+3112), Merged-chr6-144322245-2 (+30417), Merged-chr6-144328232-2 (+36402), Merged-chr6-144343846-2 (+52018), Merged-chr6-144356855-2 (+65025)	11
VAV3	Merged-chr1-108051410-2 (-86266), Merged-chr1-108034637-2 (-69492), Merged-chr1-108004015-2 (-38870), Merged-chr1-108000117-2 (-34972), Merged-chr1-107967871-2 (-2727), Merged-chr1-107961928-2 (+3214), Merged-chr1-107936449-2 (+28695), Merged-chr1-107912027-2 (+53115), Merged-chr1-107877252-2 (+87891), Merged-chr1-107871882-2 (+93260), Merged-chr1-107867104-2 (+98039)	11
WLS	Merged-chr1-68331290-2 (-98744), Merged-chr1-68314603-2 (-82058), Merged-chr1-68263841-2 (-31296), Merged-chr1-68207278-2 (+25265), Merged-chr1-68205448-2 (+27096), Merged-chr1-68198947-2 (+33598), Merged-chr1-68188516-2 (+44027), Merged-chr1-68181410-2 (+51133), Merged-chr1-68174281-2 (+58264), Merged-chr1-68166471-2 (+66073), Merged-chr1-68140708-2 (+91837)	11
XXYLT1	Merged-chr3-195361629-2 (-90461), Merged-chr3-195335656-2 (-64491), Merged-chr3-195308727-2 (-37560), Merged-chr3-195302593-2 (-31428), Merged-chr3-195286303-2 (-15136), Merged-chr3-195282670-2 (-11502), Merged-chr3-195271954-2 (-786), Merged-chr3-195210804-2 (+60361), Merged-chr3-195190107-2 (+81061), Merged-chr3-195188047-2 (+83121), Merged-chr3-195182577-2 (+88589)	11
ZBTB2	Merged-chr6-151437582-2 (-46035), Merged-chr6-151406232-2 (-14685), Merged-chr6-151391903-2 (-357), Merged-chr6-151375185-2 (+16363), Merged-chr6-151345988-2 (+45558), Merged-chr6-151326336-2 (+65211), Merged-chr6-151324370-2 (+67179), Merged-chr6-151311344-2 (+80202), Merged-chr6-151309782-2 (+81765), Merged-chr6-151305264-2 (+86283), Merged-chr6-151299191-2 (+92357)	11
ZDHHC20	Merged-chr13-21545068-2 (-85697), Merged-chr13-21528576-2 (-69208), Merged-chr13-21504851-2 (-45481), Merged-chr13-21500023-2 (-40653), Merged-chr13-21466603-2 (-7234), Merged-chr13-21434909-2 (+24460), Merged-chr13-21421150-2 (+38221), Merged-chr13-21400179-2 (+59191), Merged-chr13-21382762-2 (+76606), Merged-chr13-21372526-2 (+86842), Merged-chr13-21366594-2 (+92777)	11
ZNF366	Merged-chr5-72602666-2 (-94939), Merged-chr5-72587324-2 (-79599), Merged-chr5-72560024-2 (-52298), Merged-chr5-72556562-2 (-48834), Merged-chr5-72526166-2 (-18440), Merged-chr5-72518489-2 (-10762), Merged-chr5-72508051-2 (-325), Merged-chr5-72452268-2 (+55459), Merged-chr5-72442048-2 (+65679), Merged-chr5-72413820-2 (+93908), Merged-chr5-72408994-2 (+98732)	11
ACKR4	Merged-chr3-132526482-2 (-70753), Merged-chr3-132539401-2 (-57836), Merged-chr3-132547301-2 (-49937), Merged-chr3-132581860-2 (-15378), Merged-chr3-132594106-2 (-3131), Merged-chr3-132621622-2 (+24387), Merged-chr3-132622398-2 (+25162), Merged-chr3-132630443-2 (+33207), Merged-chr3-132637826-2 (+40589), Merged-chr3-132642362-2 (+45124)	10
ADAM19	Merged-chr5-157607407-2 (-31634), Merged-chr5-157576152-2 (-376), Merged-chr5-157564340-2 (+11435), Merged-chr5-157562134-2 (+13641), Merged-chr5-157560798-2 (+14977), Merged-chr5-157554131-2 (+21643), Merged-chr5-157544352-2 (+31424), Merged-chr5-157528620-2 (+47155), Merged-chr5-157512070-2 (+63705), Merged-chr5-157506234-2 (+69539)	10
ADGRL4	Merged-chr1-79080055-2 (-73337), Merged-chr1-79020147-2 (-13430), Merged-chr1-79005061-2 (+1655), Merged-chr1-78996926-2 (+9793), Merged-chr1-78980317-2 (+26399), Merged-chr1-78976184-2 (+30534), Merged-chr1-78955463-2 (+51254), Merged-chr1-78952935-2 (+53784), Merged-chr1-78925988-2 (+80729), Merged-chr1-78918371-2 (+88348)	10
ADRB2	Merged-chr5-148732715-2 (-92529), Merged-chr5-148733789-2 (-91457), Merged-chr5-148741409-2 (-83837), Merged-chr5-148808289-2 (-16956), Merged-chr5-148823995-2 (-1250), Merged-chr5-148825990-2 (+744), Merged-chr5-148836528-2 (+11284), Merged-chr5-148846491-2 (+21247), Merged-chr5-148851073-2 (+25827), Merged-chr5-148864655-2 (+39409)	10
AKAP12	Merged-chr6-151141875-2 (-98125), Merged-chr6-151191101-2 (-48899), Merged-chr6-151241810-2 (+1810), Merged-chr6-151281062-2 (+41064), Merged-chr6-151299191-2 (+59192), Merged-chr6-151305264-2 (+65266), Merged-chr6-151309782-2 (+69784), Merged-chr6-151311344-2 (+71347), Merged-chr6-151324370-2 (+84370), Merged-chr6-151326336-2 (+86338)	10
AMMECR1	Merged-chrX-110411832-2 (-93592), Merged-chrX-110389966-2 (-71727), Merged-chrX-110382246-2 (-64006), Merged-chrX-110353470-2 (-35231), Merged-chrX-110303768-2 (+14470), Merged-chrX-110290111-2 (+28127), Merged-chrX-110278676-2 (+39562), Merged-chrX-110269101-2 (+49137), Merged-chrX-110262393-2 (+55845), Merged-chrX-110238400-2 (+79838)	10
ANKRD28	Merged-chr3-15873710-2 (-13941), Merged-chr3-15867611-2 (-7841), Merged-chr3-15860752-2 (-983), Merged-chr3-15815959-2 (+43813), Merged-chr3-15814233-2 (+45538), Merged-chr3-15798172-2 (+61598), Merged-chr3-15797272-2 (+62498), Merged-chr3-15783545-2 (+76224), Merged-chr3-15777595-2 (+82177), Merged-chr3-15769123-2 (+90649)	10
ANKRD50	Merged-chr4-124810696-2 (-97965), Merged-chr4-124797431-2 (-84698), Merged-chr4-124764531-2 (-51800), Merged-chr4-124717262-2 (-4531), Merged-chr4-124713527-2 (-795), Merged-chr4-124711725-2 (+1007), Merged-chr4-124685537-2 (+27194), Merged-chr4-124664275-2 (+48456), Merged-chr4-124648568-2 (+64163), Merged-chr4-124621429-2 (+91304)	10
ANKS1A	Merged-chr6-34888418-2 (-846), Merged-chr6-34890570-2 (+1305), Merged-chr6-34908110-2 (+18844), Merged-chr6-34912033-2 (+22767), Merged-chr6-34939445-2 (+50181), Merged-chr6-34953831-2 (+64568), Merged-chr6-34954893-2 (+65629), Merged-chr6-34958993-2 (+69730), Merged-chr6-34969698-2 (+80434), Merged-chr6-34987183-2 (+97919)	10
ARHGAP25	Merged-chr2-68709610-2 (-25226), Merged-chr2-68731057-2 (-3779), Merged-chr2-68740613-2 (+5780), Merged-chr2-68751904-2 (+17068), Merged-chr2-68755252-2 (+20418), Merged-chr2-68766436-2 (+31601), Merged-chr2-68771443-2 (+36609), Merged-chr2-68798196-2 (+63363), Merged-chr2-68829391-2 (+94557), Merged-chr2-68832945-2 (+98110)	10
BACH1	Merged-chr21-29218056-2 (-81358), Merged-chr21-29259251-2 (-40163), Merged-chr21-29261986-2 (-37431), Merged-chr21-29287427-2 (-11990), Merged-chr21-29299200-2 (-216), Merged-chr21-29311516-2 (+12101), Merged-chr21-29341372-2 (+41957), Merged-chr21-29348702-2 (+49287), Merged-chr21-29361009-2 (+61592), Merged-chr21-29372553-2 (+73139)	10
BACH2	Merged-chr6-90369268-2 (-72526), Merged-chr6-90296908-2 (-168), Merged-chr6-90296211-2 (+530), Merged-chr6-90285794-2 (+10948), Merged-chr6-90285167-2 (+11575), Merged-chr6-90263790-2 (+32952), Merged-chr6-90219611-2 (+77130), Merged-chr6-90218298-2 (+78442), Merged-chr6-90216188-2 (+80554), Merged-chr6-90203623-2 (+93120)	10
BCL2L14	Merged-chr12-12033519-2 (-37419), Merged-chr12-12045424-2 (-25515), Merged-chr12-12077643-2 (+6704), Merged-chr12-12082067-2 (+11130), Merged-chr12-12086596-2 (+15657), Merged-chr12-12095222-2 (+24283), Merged-chr12-12099419-2 (+28481), Merged-chr12-12112167-2 (+41229), Merged-chr12-12156299-2 (+85362), Merged-chr12-12168174-2 (+97234)	10
BMP10	Merged-chr2-68943718-2 (-72202), Merged-chr2-68920984-2 (-49467), Merged-chr2-68910954-2 (-39439), Merged-chr2-68910026-2 (-38510), Merged-chr2-68870445-2 (+1071), Merged-chr2-68869448-2 (+2069), Merged-chr2-68849750-2 (+21765), Merged-chr2-68832945-2 (+38572), Merged-chr2-68829391-2 (+42125), Merged-chr2-68798196-2 (+73319)	10
BMP2K	Merged-chr4-78680683-2 (-95695), Merged-chr4-78684377-2 (-91999), Merged-chr4-78694857-2 (-81520), Merged-chr4-78723140-2 (-53238), Merged-chr4-78775519-2 (-859), Merged-chr4-78779508-2 (+3132), Merged-chr4-78800320-2 (+23944), Merged-chr4-78818671-2 (+42295), Merged-chr4-78860930-2 (+84554), Merged-chr4-78864642-2 (+88265)	10
BPGM	Merged-chr7-134625803-2 (-21029), Merged-chr7-134631082-2 (-15748), Merged-chr7-134638605-2 (-8227), Merged-chr7-134670073-2 (+23243), Merged-chr7-134673422-2 (+26593), Merged-chr7-134682624-2 (+35795), Merged-chr7-134687114-2 (+40284), Merged-chr7-134717748-2 (+70919), Merged-chr7-134720526-2 (+73697), Merged-chr7-134735477-2 (+88646)	10
BRAF	Merged-chr7-140983318-2 (-58553), Merged-chr7-140973188-2 (-48423), Merged-chr7-140966209-2 (-41447), Merged-chr7-140946039-2 (-21274), Merged-chr7-140924487-2 (+278), Merged-chr7-140922773-2 (+1989), Merged-chr7-140898925-2 (+25839), Merged-chr7-140887174-2 (+37591), Merged-chr7-140861027-2 (+63735), Merged-chr7-140835915-2 (+88849)	10
BTG1	Merged-chr12-92244277-2 (-98381), Merged-chr12-92224740-2 (-78844), Merged-chr12-92216248-2 (-70352), Merged-chr12-92208602-2 (-62707), Merged-chr12-92164905-2 (-19008), Merged-chr12-92159022-2 (-13124), Merged-chr12-92146304-2 (-408), Merged-chr12-92108160-2 (+37738), Merged-chr12-92107505-2 (+38392), Merged-chr12-92063807-2 (+82089)	10
BTRC	Merged-chr10-101292693-2 (-61368), Merged-chr10-101359130-2 (+5067), Merged-chr10-101364445-2 (+10384), Merged-chr10-101367784-2 (+13721), Merged-chr10-101377327-2 (+23265), Merged-chr10-101386332-2 (+32271), Merged-chr10-101390286-2 (+36224), Merged-chr10-101405966-2 (+51903), Merged-chr10-101423476-2 (+69414), Merged-chr10-101442320-2 (+88257)	10
C6orf106	Merged-chr6-34694361-2 (+2484), Merged-chr6-34683168-2 (+13677), Merged-chr6-34680074-2 (+16771), Merged-chr6-34679352-2 (+17495), Merged-chr6-34673566-2 (+23279), Merged-chr6-34664851-2 (+31997), Merged-chr6-34656612-2 (+40234), Merged-chr6-34655651-2 (+41196), Merged-chr6-34606185-2 (+90660), Merged-chr6-34598844-2 (+98004)	10
CALD1	Merged-chr7-134682624-2 (-97024), Merged-chr7-134687114-2 (-92535), Merged-chr7-134717748-2 (-61900), Merged-chr7-134720526-2 (-59122), Merged-chr7-134735477-2 (-44173), Merged-chr7-134755699-2 (-23952), Merged-chr7-134779554-2 (-96), Merged-chr7-134813802-2 (+34151), Merged-chr7-134856876-2 (+77226), Merged-chr7-134866841-2 (+87191)	10
CCNI	Merged-chr4-77125399-2 (-49395), Merged-chr4-77100480-2 (-24476), Merged-chr4-77095530-2 (-19526), Merged-chr4-77076091-2 (-85), Merged-chr4-77073396-2 (+2609), Merged-chr4-77041093-2 (+34911), Merged-chr4-77029829-2 (+46175), Merged-chr4-77008072-2 (+67934), Merged-chr4-77003054-2 (+72952), Merged-chr4-76985074-2 (+90929)	10
CD28	Merged-chr2-203622389-2 (-84160), Merged-chr2-203675249-2 (-31298), Merged-chr2-203685500-2 (-21046), Merged-chr2-203692177-2 (-14370), Merged-chr2-203700159-2 (-6389), Merged-chr2-203721170-2 (+14622), Merged-chr2-203745455-2 (+38907), Merged-chr2-203782536-2 (+75987), Merged-chr2-203786877-2 (+80328), Merged-chr2-203794935-2 (+88387)	10
CD55	Merged-chr1-207249273-2 (-72258), Merged-chr1-207281567-2 (-39965), Merged-chr1-207282231-2 (-39299), Merged-chr1-207283031-2 (-38501), Merged-chr1-207295621-2 (-25911), Merged-chr1-207298991-2 (-22542), Merged-chr1-207304993-2 (-16540), Merged-chr1-207307287-2 (-14244), Merged-chr1-207310094-2 (-11438), Merged-chr1-207321377-2 (-154)	10
CDH5	Merged-chr16-66274724-2 (-91905), Merged-chr16-66335077-2 (-31552), Merged-chr16-66357714-2 (-8914), Merged-chr16-66360113-2 (-6518), Merged-chr16-66364483-2 (-2146), Merged-chr16-66366597-2 (-31), Merged-chr16-66368435-2 (+1807), Merged-chr16-66382846-2 (+16216), Merged-chr16-66408471-2 (+41840), Merged-chr16-66421238-2 (+54607)	10
CHAC1	Merged-chr15-40938090-2 (-15058), Merged-chr15-40941828-2 (-11319), Merged-chr15-40952961-2 (-187), Merged-chr15-40992376-2 (+39228), Merged-chr15-40999442-2 (+46292), Merged-chr15-41001793-2 (+48644), Merged-chr15-41017672-2 (+64524), Merged-chr15-41019383-2 (+66233), Merged-chr15-41044217-2 (+91067), Merged-chr15-41046085-2 (+92936)	10
CHD7	Merged-chr8-60592723-2 (-86056), Merged-chr8-60621420-2 (-57356), Merged-chr8-60653625-2 (-25153), Merged-chr8-60654737-2 (-24042), Merged-chr8-60684239-2 (+5463), Merged-chr8-60697970-2 (+19192), Merged-chr8-60702484-2 (+23705), Merged-chr8-60708931-2 (+30153), Merged-chr8-60739700-2 (+60922), Merged-chr8-60773448-2 (+94671)	10
COLEC12	Merged-chr18-559126-2 (-58406), Merged-chr18-556814-2 (-56093), Merged-chr18-525177-2 (-24457), Merged-chr18-515955-2 (-15232), Merged-chr18-501545-2 (-823), Merged-chr18-499648-2 (+1075), Merged-chr18-492772-2 (+7948), Merged-chr18-489734-2 (+10988), Merged-chr18-457349-2 (+43372), Merged-chr18-444252-2 (+56468)	10
CPA3	Merged-chr3-148828773-2 (-36483), Merged-chr3-148852624-2 (-12632), Merged-chr3-148857147-2 (-8110), Merged-chr3-148874039-2 (+8783), Merged-chr3-148879436-2 (+14180), Merged-chr3-148883406-2 (+18149), Merged-chr3-148884441-2 (+19185), Merged-chr3-148943569-2 (+78313), Merged-chr3-148951798-2 (+86544), Merged-chr3-148958932-2 (+93677)	10
CPM	Merged-chr12-69007952-2 (-74753), Merged-chr12-69007284-2 (-74084), Merged-chr12-69005348-2 (-72150), Merged-chr12-69000271-2 (-67071), Merged-chr12-68973443-2 (-40245), Merged-chr12-68944099-2 (-10902), Merged-chr12-68867107-2 (+66091), Merged-chr12-68864117-2 (+69083), Merged-chr12-68850524-2 (+82676), Merged-chr12-68847837-2 (+85362)	10
CREM	Merged-chr10-35083334-2 (-44126), Merged-chr10-35089795-2 (-37663), Merged-chr10-35127109-2 (-351), Merged-chr10-35172899-2 (+45441), Merged-chr10-35191383-2 (+63922), Merged-chr10-35195852-2 (+68394), Merged-chr10-35197128-2 (+69670), Merged-chr10-35203954-2 (+76494), Merged-chr10-35204849-2 (+77388), Merged-chr10-35210084-2 (+82624)	10
CRTC3	Merged-chr15-90431593-2 (-98475), Merged-chr15-90443544-2 (-86523), Merged-chr15-90463510-2 (-66558), Merged-chr15-90490158-2 (-39911), Merged-chr15-90498215-2 (-31852), Merged-chr15-90531818-2 (+1750), Merged-chr15-90564766-2 (+34698), Merged-chr15-90574769-2 (+44702), Merged-chr15-90579023-2 (+48956), Merged-chr15-90581433-2 (+51366)	10
CRYBG1	Merged-chr6-106455104-2 (-56749), Merged-chr6-106459208-2 (-52648), Merged-chr6-106472418-2 (-39437), Merged-chr6-106473907-2 (-37946), Merged-chr6-106517513-2 (+5658), Merged-chr6-106547116-2 (+35260), Merged-chr6-106548110-2 (+36255), Merged-chr6-106566754-2 (+54899), Merged-chr6-106580841-2 (+68985), Merged-chr6-106608266-2 (+96411)	10
CSNK1G3	Merged-chr5-123454749-2 (-90885), Merged-chr5-123486389-2 (-59243), Merged-chr5-123513211-2 (-32423), Merged-chr5-123538160-2 (-7475), Merged-chr5-123543795-2 (-1838), Merged-chr5-123549738-2 (+4104), Merged-chr5-123550820-2 (+5188), Merged-chr5-123581626-2 (+35993), Merged-chr5-123612211-2 (+66579), Merged-chr5-123628709-2 (+83077)	10
CTDSPL	Merged-chr3-37766077-2 (-96097), Merged-chr3-37812226-2 (-49946), Merged-chr3-37818679-2 (-43493), Merged-chr3-37862921-2 (+748), Merged-chr3-37896091-2 (+33917), Merged-chr3-37917318-2 (+55144), Merged-chr3-37932376-2 (+70204), Merged-chr3-37946275-2 (+84103), Merged-chr3-37953815-2 (+91643), Merged-chr3-37957255-2 (+95083)	10
CYB561	Merged-chr17-63447372-2 (-7162), Merged-chr17-63439910-2 (+302), Merged-chr17-63428488-2 (+11724), Merged-chr17-63427623-2 (+12587), Merged-chr17-63423509-2 (+16700), Merged-chr17-63406939-2 (+33270), Merged-chr17-63405846-2 (+34366), Merged-chr17-63399539-2 (+40670), Merged-chr17-63358467-2 (+81743), Merged-chr17-63344523-2 (+95688)	10
DDI1	Merged-chr11-103949932-2 (-86649), Merged-chr11-103953215-2 (-83364), Merged-chr11-103988390-2 (-48189), Merged-chr11-104004350-2 (-32230), Merged-chr11-104007844-2 (-28735), Merged-chr11-104022824-2 (-13757), Merged-chr11-104023653-2 (-12928), Merged-chr11-104033245-2 (-3336), Merged-chr11-104064305-2 (+27726), Merged-chr11-104071419-2 (+34838)	10
DEGS1	Merged-chr1-224127253-2 (-55919), Merged-chr1-224143048-2 (-40121), Merged-chr1-224224009-2 (+40840), Merged-chr1-224237105-2 (+53936), Merged-chr1-224245340-2 (+62169), Merged-chr1-224252079-2 (+68908), Merged-chr1-224260209-2 (+77037), Merged-chr1-224262703-2 (+79533), Merged-chr1-224277279-2 (+94109), Merged-chr1-224282379-2 (+99209)	10
EEA1	Merged-chr12-93026904-2 (-97574), Merged-chr12-93025692-2 (-96363), Merged-chr12-93020430-2 (-91101), Merged-chr12-92991325-2 (-61995), Merged-chr12-92987545-2 (-58214), Merged-chr12-92971410-2 (-42078), Merged-chr12-92944599-2 (-15268), Merged-chr12-92927592-2 (+1737), Merged-chr12-92912309-2 (+17022), Merged-chr12-92905632-2 (+23699)	10
EFNB2	Merged-chr13-106565210-2 (-30097), Merged-chr13-106557689-2 (-22577), Merged-chr13-106548408-2 (-13295), Merged-chr13-106539037-2 (-3925), Merged-chr13-106537790-2 (-2678), Merged-chr13-106520001-2 (+15111), Merged-chr13-106513159-2 (+21954), Merged-chr13-106503053-2 (+32060), Merged-chr13-106496308-2 (+38804), Merged-chr13-106491095-2 (+44020)	10
EIF3J	Merged-chr15-44458601-2 (-78455), Merged-chr15-44468973-2 (-68083), Merged-chr15-44501990-2 (-35067), Merged-chr15-44519684-2 (-17371), Merged-chr15-44527195-2 (-9860), Merged-chr15-44541829-2 (+4772), Merged-chr15-44545387-2 (+8330), Merged-chr15-44546075-2 (+9020), Merged-chr15-44606609-2 (+69552), Merged-chr15-44626530-2 (+89472)	10
ELF1	Merged-chr13-41050357-2 (-31042), Merged-chr13-41041909-2 (-22595), Merged-chr13-41035122-2 (-15808), Merged-chr13-41017875-2 (+1440), Merged-chr13-41004107-2 (+15207), Merged-chr13-40992425-2 (+26890), Merged-chr13-40979631-2 (+39684), Merged-chr13-40975027-2 (+44286), Merged-chr13-40944005-2 (+75308), Merged-chr13-40921924-2 (+97390)	10
ENPP2	Merged-chr8-119724681-2 (-85850), Merged-chr8-119722160-2 (-83329), Merged-chr8-119701937-2 (-63106), Merged-chr8-119695302-2 (-56471), Merged-chr8-119694305-2 (-55474), Merged-chr8-119686363-2 (-47533), Merged-chr8-119664002-2 (-25172), Merged-chr8-119662232-2 (-23403), Merged-chr8-119642379-2 (-3550), Merged-chr8-119638973-2 (-143)	10
EPB41L4A	Merged-chr5-112486106-2 (-66792), Merged-chr5-112473712-2 (-54395), Merged-chr5-112436342-2 (-17026), Merged-chr5-112434526-2 (-15211), Merged-chr5-112418268-2 (+1049), Merged-chr5-112415775-2 (+3541), Merged-chr5-112407914-2 (+11401), Merged-chr5-112371188-2 (+48128), Merged-chr5-112339264-2 (+80053), Merged-chr5-112333481-2 (+85835)	10
ERI1	Merged-chr8-8904390-2 (-97755), Merged-chr8-8912783-2 (-89365), Merged-chr8-8919707-2 (-82440), Merged-chr8-8933229-2 (-68919), Merged-chr8-8995123-2 (-7023), Merged-chr8-9003681-2 (+1534), Merged-chr8-9038111-2 (+35965), Merged-chr8-9065918-2 (+63773), Merged-chr8-9082281-2 (+80133), Merged-chr8-9088572-2 (+86426)	10
ESM1	Merged-chr5-55004917-2 (-19254), Merged-chr5-54998829-2 (-13168), Merged-chr5-54993579-2 (-7916), Merged-chr5-54985733-2 (-71), Merged-chr5-54977887-2 (+7776), Merged-chr5-54971212-2 (+14450), Merged-chr5-54966181-2 (+19480), Merged-chr5-54942396-2 (+43265), Merged-chr5-54936504-2 (+49157), Merged-chr5-54906620-2 (+79043)	10
ETV1	Merged-chr7-14086123-2 (-96177), Merged-chr7-13991449-2 (-1503), Merged-chr7-13990553-2 (-606), Merged-chr7-13988935-2 (+1011), Merged-chr7-13981312-2 (+8632), Merged-chr7-13980239-2 (+9707), Merged-chr7-13973781-2 (+16164), Merged-chr7-13947242-2 (+42702), Merged-chr7-13920247-2 (+69700), Merged-chr7-13898295-2 (+91650)	10
EVA1A	Merged-chr2-75634450-2 (-64729), Merged-chr2-75620263-2 (-50542), Merged-chr2-75583006-2 (-13285), Merged-chr2-75566923-2 (+2797), Merged-chr2-75532339-2 (+37383), Merged-chr2-75516512-2 (+53209), Merged-chr2-75506252-2 (+63471), Merged-chr2-75503370-2 (+66352), Merged-chr2-75500460-2 (+69262), Merged-chr2-75481610-2 (+88110)	10
EXOC6B	Merged-chr2-72828151-2 (-2134), Merged-chr2-72820167-2 (+5853), Merged-chr2-72813822-2 (+12195), Merged-chr2-72794702-2 (+31316), Merged-chr2-72786452-2 (+39568), Merged-chr2-72780733-2 (+45287), Merged-chr2-72779039-2 (+46979), Merged-chr2-72763300-2 (+62720), Merged-chr2-72746024-2 (+79993), Merged-chr2-72732885-2 (+93132)	10
FAM124B	Merged-chr2-224485486-2 (-83452), Merged-chr2-224466641-2 (-64607), Merged-chr2-224448513-2 (-46481), Merged-chr2-224417441-2 (-15406), Merged-chr2-224402226-2 (-191), Merged-chr2-224400613-2 (+1419), Merged-chr2-224390081-2 (+11953), Merged-chr2-224369193-2 (+32840), Merged-chr2-224349562-2 (+52472), Merged-chr2-224311251-2 (+90781)	10
FAT4	Merged-chr4-125244154-2 (-72245), Merged-chr4-125254277-2 (-62121), Merged-chr4-125283270-2 (-33129), Merged-chr4-125315066-2 (-1332), Merged-chr4-125333234-2 (+16834), Merged-chr4-125335999-2 (+19601), Merged-chr4-125389817-2 (+73419), Merged-chr4-125394833-2 (+78435), Merged-chr4-125397398-2 (+80999), Merged-chr4-125398153-2 (+81754)	10
FBXW7	Merged-chr4-152585185-2 (-49083), Merged-chr4-152562805-2 (-26703), Merged-chr4-152536789-2 (-688), Merged-chr4-152524935-2 (+11165), Merged-chr4-152505288-2 (+30813), Merged-chr4-152493912-2 (+42190), Merged-chr4-152487437-2 (+48663), Merged-chr4-152486093-2 (+50009), Merged-chr4-152464111-2 (+71991), Merged-chr4-152455313-2 (+80789)	10
FGF1	Merged-chr5-142753546-2 (-55475), Merged-chr5-142749492-2 (-51421), Merged-chr5-142713407-2 (-15338), Merged-chr5-142699217-2 (-1148), Merged-chr5-142689153-2 (+8915), Merged-chr5-142684619-2 (+13451), Merged-chr5-142655925-2 (+42145), Merged-chr5-142618309-2 (+79761), Merged-chr5-142603007-2 (+95064), Merged-chr5-142600808-2 (+97260)	10
FILIP1L	Merged-chr3-100210942-2 (-96428), Merged-chr3-100166304-2 (-51793), Merged-chr3-100107403-2 (+7110), Merged-chr3-100105187-2 (+9327), Merged-chr3-100099637-2 (+14874), Merged-chr3-100088902-2 (+25610), Merged-chr3-100074092-2 (+40422), Merged-chr3-100064253-2 (+50259), Merged-chr3-100046017-2 (+68494), Merged-chr3-100041344-2 (+73168)	10
FNBP1	Merged-chr9-130045069-2 (-1906), Merged-chr9-130039033-2 (+4128), Merged-chr9-130036251-2 (+6909), Merged-chr9-130032911-2 (+10249), Merged-chr9-130029036-2 (+14125), Merged-chr9-130007616-2 (+35547), Merged-chr9-129969443-2 (+73717), Merged-chr9-129968729-2 (+74433), Merged-chr9-129964934-2 (+78227), Merged-chr9-129964148-2 (+79015)	10
GALK2	Merged-chr15-49169138-2 (-877), Merged-chr15-49170233-2 (+218), Merged-chr15-49177373-2 (+7357), Merged-chr15-49185199-2 (+15184), Merged-chr15-49187755-2 (+17738), Merged-chr15-49224062-2 (+54047), Merged-chr15-49241993-2 (+71978), Merged-chr15-49246009-2 (+75993), Merged-chr15-49248833-2 (+78817), Merged-chr15-49256070-2 (+86054)	10
GNAQ	Merged-chr9-78102901-2 (-71444), Merged-chr9-78030301-2 (+1155), Merged-chr9-78023266-2 (+8193), Merged-chr9-78018174-2 (+13285), Merged-chr9-78004689-2 (+26767), Merged-chr9-77998037-2 (+33420), Merged-chr9-77990878-2 (+40581), Merged-chr9-77981383-2 (+50076), Merged-chr9-77968448-2 (+63011), Merged-chr9-77953082-2 (+78374)	10
GNB4	Merged-chr3-179527112-2 (-75523), Merged-chr3-179502636-2 (-51045), Merged-chr3-179478423-2 (-26834), Merged-chr3-179470116-2 (-18528), Merged-chr3-179463289-2 (-11700), Merged-chr3-179452583-2 (-994), Merged-chr3-179451701-2 (-113), Merged-chr3-179436916-2 (+14673), Merged-chr3-179431630-2 (+19960), Merged-chr3-179400350-2 (+51240)	10
GUCY1A3	Merged-chr4-155583268-2 (-83929), Merged-chr4-155597470-2 (-69726), Merged-chr4-155606439-2 (-60758), Merged-chr4-155626979-2 (-40217), Merged-chr4-155630204-2 (-36995), Merged-chr4-155638839-2 (-28359), Merged-chr4-155649094-2 (-18102), Merged-chr4-155679359-2 (+12162), Merged-chr4-155683419-2 (+16222), Merged-chr4-155695917-2 (+28720)	10
HIF1A	Merged-chr14-61607175-2 (-90448), Merged-chr14-61631168-2 (-66452), Merged-chr14-61646682-2 (-50939), Merged-chr14-61660918-2 (-36702), Merged-chr14-61671142-2 (-26480), Merged-chr14-61695244-2 (-2376), Merged-chr14-61697144-2 (-479), Merged-chr14-61704345-2 (+6723), Merged-chr14-61711708-2 (+14085), Merged-chr14-61730988-2 (+33365)	10
HIVEP2	Merged-chr6-142947595-2 (-1230), Merged-chr6-142943011-2 (+3354), Merged-chr6-142928035-2 (+18330), Merged-chr6-142926443-2 (+19922), Merged-chr6-142919905-2 (+26459), Merged-chr6-142885515-2 (+60851), Merged-chr6-142867583-2 (+78781), Merged-chr6-142863956-2 (+82408), Merged-chr6-142858169-2 (+88194), Merged-chr6-142846968-2 (+99396)	10
IGFBP7	Merged-chr4-57191084-2 (-80700), Merged-chr4-57132378-2 (-21993), Merged-chr4-57111791-2 (-1405), Merged-chr4-57108890-2 (+1495), Merged-chr4-57090232-2 (+20153), Merged-chr4-57081449-2 (+28937), Merged-chr4-57046653-2 (+63733), Merged-chr4-57045390-2 (+64995), Merged-chr4-57028668-2 (+81718), Merged-chr4-57020595-2 (+89788)	10
ITGA4	Merged-chr2-181368003-2 (-89223), Merged-chr2-181393601-2 (-63622), Merged-chr2-181395499-2 (-61724), Merged-chr2-181444032-2 (-13193), Merged-chr2-181459894-2 (+2671), Merged-chr2-181471824-2 (+14600), Merged-chr2-181474411-2 (+17186), Merged-chr2-181510455-2 (+53232), Merged-chr2-181523214-2 (+65991), Merged-chr2-181551204-2 (+93980)	10
ITGA8	Merged-chr10-15818530-2 (-98407), Merged-chr10-15724104-2 (-3981), Merged-chr10-15719184-2 (+939), Merged-chr10-15703183-2 (+16943), Merged-chr10-15682223-2 (+37903), Merged-chr10-15657810-2 (+62315), Merged-chr10-15652179-2 (+67945), Merged-chr10-15651334-2 (+68792), Merged-chr10-15642340-2 (+77786), Merged-chr10-15621091-2 (+99032)	10
ITGAV	Merged-chr2-186539236-2 (-50828), Merged-chr2-186544436-2 (-45628), Merged-chr2-186554434-2 (-35631), Merged-chr2-186569427-2 (-20636), Merged-chr2-186570286-2 (-19779), Merged-chr2-186575603-2 (-14461), Merged-chr2-186590978-2 (+912), Merged-chr2-186592663-2 (+2599), Merged-chr2-186605286-2 (+15221), Merged-chr2-186614302-2 (+24238)	10
ITGB1	Merged-chr10-33006137-2 (-48243), Merged-chr10-33002329-2 (-44437), Merged-chr10-32995932-2 (-38039), Merged-chr10-32986245-2 (-28351), Merged-chr10-32980873-2 (-22979), Merged-chr10-32963049-2 (-5154), Merged-chr10-32955964-2 (+1929), Merged-chr10-32946307-2 (+11588), Merged-chr10-32940464-2 (+17429), Merged-chr10-32937135-2 (+20759)	10
JMJD1C	Merged-chr10-63507915-2 (-42034), Merged-chr10-63498829-2 (-32947), Merged-chr10-63469520-2 (-3639), Merged-chr10-63465984-2 (-104), Merged-chr10-63448551-2 (+17331), Merged-chr10-63443927-2 (+21953), Merged-chr10-63430429-2 (+35451), Merged-chr10-63423659-2 (+42222), Merged-chr10-63379417-2 (+86465), Merged-chr10-63374049-2 (+91830)	10
JUN	Merged-chr1-58855470-2 (-71145), Merged-chr1-58854386-2 (-70061), Merged-chr1-58816519-2 (-32192), Merged-chr1-58815334-2 (-31006), Merged-chr1-58805219-2 (-20891), Merged-chr1-58781471-2 (+2856), Merged-chr1-58779944-2 (+4381), Merged-chr1-58764525-2 (+19800), Merged-chr1-58763360-2 (+20967), Merged-chr1-58727546-2 (+56779)	10
KAT6B	Merged-chr10-74800007-2 (-26618), Merged-chr10-74823791-2 (-2834), Merged-chr10-74826400-2 (-223), Merged-chr10-74829206-2 (+2580), Merged-chr10-74869212-2 (+42589), Merged-chr10-74876142-2 (+49519), Merged-chr10-74883064-2 (+56439), Merged-chr10-74911172-2 (+84549), Merged-chr10-74923107-2 (+96484), Merged-chr10-74924454-2 (+97830)	10
KMT2E	Merged-chr7-104923079-2 (-91099), Merged-chr7-104958637-2 (-55541), Merged-chr7-104964071-2 (-50108), Merged-chr7-104981429-2 (-32750), Merged-chr7-105015780-2 (+1602), Merged-chr7-105024884-2 (+10704), Merged-chr7-105039266-2 (+25088), Merged-chr7-105073778-2 (+59600), Merged-chr7-105107015-2 (+92838), Merged-chr7-105112502-2 (+98325)	10
KTN1	Merged-chr14-55488785-2 (-91530), Merged-chr14-55514940-2 (-65375), Merged-chr14-55518503-2 (-61814), Merged-chr14-55541319-2 (-38997), Merged-chr14-55584447-2 (+4131), Merged-chr14-55586009-2 (+5692), Merged-chr14-55588270-2 (+7954), Merged-chr14-55605988-2 (+25672), Merged-chr14-55628638-2 (+48321), Merged-chr14-55634513-2 (+54196)	10
LEO1	Merged-chr15-52011902-2 (-40098), Merged-chr15-52009215-2 (-37410), Merged-chr15-51988097-2 (-16291), Merged-chr15-51984674-2 (-12868), Merged-chr15-51982480-2 (-10676), Merged-chr15-51971876-2 (-70), Merged-chr15-51959943-2 (+11862), Merged-chr15-51908525-2 (+63279), Merged-chr15-51894781-2 (+77023), Merged-chr15-51878886-2 (+92921)	10
LHFPL2	Merged-chr5-78732143-2 (-83317), Merged-chr5-78721197-2 (-72371), Merged-chr5-78690286-2 (-41461), Merged-chr5-78647424-2 (+1399), Merged-chr5-78640460-2 (+8366), Merged-chr5-78639705-2 (+9118), Merged-chr5-78601871-2 (+46952), Merged-chr5-78595253-2 (+53570), Merged-chr5-78591236-2 (+57590), Merged-chr5-78568353-2 (+80472)	10
LMO7	Merged-chr13-75566918-2 (-69738), Merged-chr13-75587874-2 (-48783), Merged-chr13-75615402-2 (-21255), Merged-chr13-75627088-2 (-9570), Merged-chr13-75627740-2 (-8919), Merged-chr13-75640837-2 (+4180), Merged-chr13-75684766-2 (+48107), Merged-chr13-75691411-2 (+54752), Merged-chr13-75705491-2 (+68834), Merged-chr13-75734465-2 (+97809)	10
LONP2	Merged-chr16-48251054-2 (+6757), Merged-chr16-48257768-2 (+13472), Merged-chr16-48258978-2 (+14683), Merged-chr16-48276255-2 (+31958), Merged-chr16-48279840-2 (+35543), Merged-chr16-48292686-2 (+48391), Merged-chr16-48321591-2 (+77296), Merged-chr16-48324337-2 (+80043), Merged-chr16-48330041-2 (+85746), Merged-chr16-48335768-2 (+91473)	10
LRRC19	Merged-chr9-27087196-2 (-81505), Merged-chr9-27067659-2 (-61968), Merged-chr9-27065530-2 (-59836), Merged-chr9-27060039-2 (-54346), Merged-chr9-27053542-2 (-47849), Merged-chr9-27042973-2 (-37280), Merged-chr9-27034035-2 (-28344), Merged-chr9-27019733-2 (-14039), Merged-chr9-26958699-2 (+46994), Merged-chr9-26956328-2 (+49366)	10
LSM14A	Merged-chr19-34088558-2 (-84007), Merged-chr19-34096280-2 (-76286), Merged-chr19-34119270-2 (-53294), Merged-chr19-34176728-2 (+4163), Merged-chr19-34178549-2 (+5982), Merged-chr19-34188954-2 (+16388), Merged-chr19-34220674-2 (+48108), Merged-chr19-34233139-2 (+60572), Merged-chr19-34254554-2 (+81990), Merged-chr19-34270116-2 (+97552)	10
LYN	Merged-chr8-55863115-2 (-16699), Merged-chr8-55864625-2 (-15187), Merged-chr8-55893062-2 (+13251), Merged-chr8-55926289-2 (+46477), Merged-chr8-55929048-2 (+49236), Merged-chr8-55938772-2 (+58958), Merged-chr8-55941966-2 (+62152), Merged-chr8-55961768-2 (+81955), Merged-chr8-55967815-2 (+88001), Merged-chr8-55970309-2 (+90496)	10
MACF1	Merged-chr1-39092538-2 (+8371), Merged-chr1-39103489-2 (+19321), Merged-chr1-39106725-2 (+22559), Merged-chr1-39112028-2 (+27861), Merged-chr1-39117028-2 (+32860), Merged-chr1-39127906-2 (+43740), Merged-chr1-39132568-2 (+48403), Merged-chr1-39148280-2 (+64115), Merged-chr1-39155258-2 (+71092), Merged-chr1-39158403-2 (+74238)	10
MAP3K7	Merged-chr6-90670034-2 (-82988), Merged-chr6-90611625-2 (-24581), Merged-chr6-90587154-2 (-111), Merged-chr6-90579828-2 (+7215), Merged-chr6-90575869-2 (+11175), Merged-chr6-90546467-2 (+40577), Merged-chr6-90524402-2 (+62644), Merged-chr6-90523644-2 (+63401), Merged-chr6-90500116-2 (+86928), Merged-chr6-90493587-2 (+93458)	10
MAPK1	Merged-chr22-21942602-2 (-74975), Merged-chr22-21938664-2 (-71036), Merged-chr22-21869099-2 (-1472), Merged-chr22-21867966-2 (-338), Merged-chr22-21858597-2 (+9030), Merged-chr22-21857686-2 (+9944), Merged-chr22-21830090-2 (+37537), Merged-chr22-21816784-2 (+50844), Merged-chr22-21807922-2 (+59705), Merged-chr22-21785178-2 (+82452)	10
MED14	Merged-chrX-40794180-2 (-58648), Merged-chrX-40785050-2 (-49521), Merged-chrX-40773776-2 (-38244), Merged-chrX-40767449-2 (-31918), Merged-chrX-40757183-2 (-21651), Merged-chrX-40738843-2 (-3311), Merged-chrX-40723203-2 (+12329), Merged-chrX-40695046-2 (+40483), Merged-chrX-40671489-2 (+64040), Merged-chrX-40663203-2 (+72326)	10
METTL21A	Merged-chr2-207692428-2 (-67876), Merged-chr2-207624634-2 (-82), Merged-chr2-207619840-2 (+4711), Merged-chr2-207617144-2 (+7406), Merged-chr2-207601203-2 (+23346), Merged-chr2-207579464-2 (+45087), Merged-chr2-207572522-2 (+52028), Merged-chr2-207561450-2 (+63099), Merged-chr2-207535187-2 (+89363), Merged-chr2-207533654-2 (+90898)	10
MFSD10	Merged-chr4-2935917-2 (-1460), Merged-chr4-2906525-2 (+27931), Merged-chr4-2881589-2 (+52868), Merged-chr4-2880118-2 (+54338), Merged-chr4-2877371-2 (+57088), Merged-chr4-2873506-2 (+60951), Merged-chr4-2868523-2 (+65934), Merged-chr4-2864667-2 (+69790), Merged-chr4-2862772-2 (+71686), Merged-chr4-2845887-2 (+88570)	10
MFSD14A	Merged-chr1-99986020-2 (-52076), Merged-chr1-99986946-2 (-51151), Merged-chr1-100003028-2 (-35067), Merged-chr1-100037664-2 (-434), Merged-chr1-100038885-2 (+789), Merged-chr1-100061403-2 (+23307), Merged-chr1-100069478-2 (+31381), Merged-chr1-100076732-2 (+38636), Merged-chr1-100089561-2 (+51464), Merged-chr1-100100362-2 (+62266)	10
MITF	Merged-chr3-69665154-2 (-74280), Merged-chr3-69704607-2 (-34828), Merged-chr3-69714722-2 (-24713), Merged-chr3-69734144-2 (-5289), Merged-chr3-69739419-2 (-16), Merged-chr3-69747692-2 (+8259), Merged-chr3-69799730-2 (+60296), Merged-chr3-69806859-2 (+67424), Merged-chr3-69807863-2 (+68428), Merged-chr3-69833728-2 (+94293)	10
MOCS2	Merged-chr5-53168151-2 (-58393), Merged-chr5-53137203-2 (-27446), Merged-chr5-53109003-2 (+755), Merged-chr5-53091003-2 (+18756), Merged-chr5-53079209-2 (+30549), Merged-chr5-53063316-2 (+46442), Merged-chr5-53037091-2 (+72668), Merged-chr5-53031868-2 (+77892), Merged-chr5-53019536-2 (+90223), Merged-chr5-53015341-2 (+94419)	10
MTCL1	Merged-chr18-8639420-2 (-77950), Merged-chr18-8665813-2 (-51557), Merged-chr18-8674062-2 (-43308), Merged-chr18-8707487-2 (-9885), Merged-chr18-8730613-2 (+13243), Merged-chr18-8793164-2 (+75792), Merged-chr18-8796062-2 (+78693), Merged-chr18-8797429-2 (+80060), Merged-chr18-8800721-2 (+83352), Merged-chr18-8812150-2 (+94780)	10
MYOZ2	Merged-chr4-119039992-2 (-95792), Merged-chr4-119040594-2 (-95190), Merged-chr4-119042748-2 (-93034), Merged-chr4-119084448-2 (-51336), Merged-chr4-119103490-2 (-32292), Merged-chr4-119136682-2 (+900), Merged-chr4-119140202-2 (+4420), Merged-chr4-119205945-2 (+70162), Merged-chr4-119213866-2 (+78081), Merged-chr4-119232607-2 (+96822)	10
NAV3	Merged-chr12-77752295-2 (-78995), Merged-chr12-77769680-2 (-61609), Merged-chr12-77826159-2 (-5131), Merged-chr12-77830709-2 (-579), Merged-chr12-77837299-2 (+6010), Merged-chr12-77848292-2 (+17004), Merged-chr12-77865843-2 (+34555), Merged-chr12-77890784-2 (+59495), Merged-chr12-77907911-2 (+76624), Merged-chr12-77925929-2 (+94640)	10
NDFIP2	Merged-chr13-79435698-2 (-45426), Merged-chr13-79448573-2 (-32551), Merged-chr13-79458206-2 (-22917), Merged-chr13-79482393-2 (+1270), Merged-chr13-79491100-2 (+9976), Merged-chr13-79493107-2 (+11982), Merged-chr13-79495690-2 (+14567), Merged-chr13-79501743-2 (+20619), Merged-chr13-79525671-2 (+44546), Merged-chr13-79549521-2 (+68396)	10
NEDD9	Merged-chr6-11299298-2 (-66618), Merged-chr6-11271878-2 (-39197), Merged-chr6-11270148-2 (-37465), Merged-chr6-11226235-2 (+6447), Merged-chr6-11218897-2 (+13783), Merged-chr6-11207340-2 (+25343), Merged-chr6-11203061-2 (+29620), Merged-chr6-11196576-2 (+36107), Merged-chr6-11179707-2 (+52976), Merged-chr6-11172887-2 (+59793)	10
NEO1	Merged-chr15-72968680-2 (-83031), Merged-chr15-72979980-2 (-71729), Merged-chr15-72980866-2 (-70844), Merged-chr15-73041107-2 (-10601), Merged-chr15-73049245-2 (-2463), Merged-chr15-73053271-2 (+1561), Merged-chr15-73062107-2 (+10397), Merged-chr15-73063364-2 (+11655), Merged-chr15-73079123-2 (+27415), Merged-chr15-73127479-2 (+75770)	10
NHSL1	Merged-chr6-138662613-2 (-90074), Merged-chr6-138593735-2 (-21195), Merged-chr6-138572531-2 (+10), Merged-chr6-138570666-2 (+1873), Merged-chr6-138556345-2 (+16196), Merged-chr6-138555658-2 (+16883), Merged-chr6-138547043-2 (+25497), Merged-chr6-138543759-2 (+28780), Merged-chr6-138520626-2 (+51912), Merged-chr6-138517720-2 (+54818)	10
NOL7	Merged-chr6-13600273-2 (-15052), Merged-chr6-13615192-2 (-134), Merged-chr6-13621925-2 (+6600), Merged-chr6-13629691-2 (+14364), Merged-chr6-13637900-2 (+22573), Merged-chr6-13654736-2 (+39408), Merged-chr6-13656698-2 (+41370), Merged-chr6-13662727-2 (+47399), Merged-chr6-13677113-2 (+61787), Merged-chr6-13709829-2 (+94504)	10
NR2F1	Merged-chr5-93497344-2 (-85994), Merged-chr5-93503657-2 (-79681), Merged-chr5-93509225-2 (-74112), Merged-chr5-93513021-2 (-70314), Merged-chr5-93516196-2 (-67141), Merged-chr5-93531083-2 (-52252), Merged-chr5-93582846-2 (-492), Merged-chr5-93599955-2 (+16617), Merged-chr5-93635314-2 (+51979), Merged-chr5-93676088-2 (+92752)	10
NRIP1	Merged-chr21-15134229-2 (-69231), Merged-chr21-15122035-2 (-57034), Merged-chr21-15061420-2 (+3581), Merged-chr21-15053107-2 (+11892), Merged-chr21-15032551-2 (+32449), Merged-chr21-15023546-2 (+41453), Merged-chr21-15005827-2 (+59174), Merged-chr21-15000321-2 (+64680), Merged-chr21-14992062-2 (+72936), Merged-chr21-14982505-2 (+82495)	10
NRXN1	Merged-chr2-51090833-2 (-58434), Merged-chr2-51071639-2 (-39239), Merged-chr2-51059686-2 (-27286), Merged-chr2-51045059-2 (-12660), Merged-chr2-51040748-2 (-8349), Merged-chr2-51014913-2 (+17487), Merged-chr2-51010436-2 (+21963), Merged-chr2-51003710-2 (+28689), Merged-chr2-50963221-2 (+69177), Merged-chr2-50934259-2 (+98138)	10
NSUN7	Merged-chr4-40673071-2 (-76827), Merged-chr4-40712396-2 (-37500), Merged-chr4-40723109-2 (-26788), Merged-chr4-40737082-2 (-12816), Merged-chr4-40745886-2 (-4011), Merged-chr4-40751304-2 (+1409), Merged-chr4-40757714-2 (+7817), Merged-chr4-40812366-2 (+62468), Merged-chr4-40816807-2 (+66912), Merged-chr4-40831603-2 (+81705)	10
NUDT3	Merged-chr6-34393271-2 (-599), Merged-chr6-34386734-2 (+5940), Merged-chr6-34370694-2 (+21980), Merged-chr6-34364494-2 (+28178), Merged-chr6-34359676-2 (+32999), Merged-chr6-34352490-2 (+40185), Merged-chr6-34350831-2 (+41844), Merged-chr6-34346333-2 (+46342), Merged-chr6-34339966-2 (+52706), Merged-chr6-34332610-2 (+60062)	10
NUFIP1	Merged-chr13-45021873-2 (-32389), Merged-chr13-45021091-2 (-31608), Merged-chr13-45006502-2 (-17019), Merged-chr13-44977341-2 (+12140), Merged-chr13-44972281-2 (+17202), Merged-chr13-44959362-2 (+30122), Merged-chr13-44933089-2 (+56393), Merged-chr13-44928055-2 (+61427), Merged-chr13-44917714-2 (+71767), Merged-chr13-44905128-2 (+84354)	10
NYAP2	Merged-chr2-225328494-2 (-71217), Merged-chr2-225334652-2 (-65056), Merged-chr2-225335607-2 (-64102), Merged-chr2-225341220-2 (-58489), Merged-chr2-225347335-2 (-52374), Merged-chr2-225348040-2 (-51668), Merged-chr2-225348749-2 (-50960), Merged-chr2-225354618-2 (-45092), Merged-chr2-225368749-2 (-30960), Merged-chr2-225459306-2 (+59597)	10
OGFRL1	Merged-chr6-71250541-2 (-38261), Merged-chr6-71253212-2 (-35589), Merged-chr6-71288302-2 (-500), Merged-chr6-71292731-2 (+3929), Merged-chr6-71295175-2 (+6374), Merged-chr6-71296311-2 (+7509), Merged-chr6-71300990-2 (+12188), Merged-chr6-71326845-2 (+38041), Merged-chr6-71377016-2 (+88214), Merged-chr6-71385745-2 (+96943)	10
P3H2	Merged-chr3-190192308-2 (-71378), Merged-chr3-190183257-2 (-62327), Merged-chr3-190182529-2 (-61601), Merged-chr3-190152177-2 (-31248), Merged-chr3-190120963-2 (-33), Merged-chr3-190115353-2 (+5576), Merged-chr3-190101690-2 (+19237), Merged-chr3-190096102-2 (+24828), Merged-chr3-190041919-2 (+79009), Merged-chr3-190033852-2 (+87077)	10
PAPSS2	Merged-chr10-87592396-2 (-67323), Merged-chr10-87605616-2 (-54102), Merged-chr10-87625843-2 (-33877), Merged-chr10-87657414-2 (-2305), Merged-chr10-87658362-2 (-1357), Merged-chr10-87668274-2 (+8557), Merged-chr10-87709837-2 (+50118), Merged-chr10-87713586-2 (+53866), Merged-chr10-87721636-2 (+61919), Merged-chr10-87757907-2 (+98187)	10
PCDH17	Merged-chr13-57558312-2 (-73499), Merged-chr13-57617578-2 (-14235), Merged-chr13-57625009-2 (-6804), Merged-chr13-57628830-2 (-2980), Merged-chr13-57647493-2 (+15680), Merged-chr13-57662878-2 (+31065), Merged-chr13-57670231-2 (+38419), Merged-chr13-57679437-2 (+47624), Merged-chr13-57721120-2 (+89309), Merged-chr13-57726527-2 (+94716)	10
PDGFRL	Merged-chr8-17602771-2 (+26340), Merged-chr8-17605881-2 (+29448), Merged-chr8-17614479-2 (+38048), Merged-chr8-17617630-2 (+41198), Merged-chr8-17630515-2 (+54081), Merged-chr8-17652107-2 (+75675), Merged-chr8-17654397-2 (+77966), Merged-chr8-17661865-2 (+85433), Merged-chr8-17663326-2 (+86894), Merged-chr8-17675590-2 (+99157)	10
PDHB	Merged-chr3-58484252-2 (-50399), Merged-chr3-58433896-2 (-44), Merged-chr3-58420366-2 (+13487), Merged-chr3-58414789-2 (+19064), Merged-chr3-58391412-2 (+42439), Merged-chr3-58388844-2 (+45009), Merged-chr3-58387196-2 (+46655), Merged-chr3-58377725-2 (+56125), Merged-chr3-58358884-2 (+74968), Merged-chr3-58334681-2 (+99170)	10
PHACTR2	Merged-chr6-143606984-2 (-70982), Merged-chr6-143620225-2 (-57739), Merged-chr6-143675516-2 (-2450), Merged-chr6-143678569-2 (+605), Merged-chr6-143683718-2 (+5754), Merged-chr6-143691497-2 (+13531), Merged-chr6-143695807-2 (+17842), Merged-chr6-143696687-2 (+18722), Merged-chr6-143697680-2 (+19714), Merged-chr6-143745816-2 (+67852)	10
PHLPP1	Merged-chr18-62672738-2 (-42710), Merged-chr18-62715210-2 (-241), Merged-chr18-62717753-2 (+2303), Merged-chr18-62744781-2 (+29332), Merged-chr18-62752345-2 (+36895), Merged-chr18-62758962-2 (+43513), Merged-chr18-62769482-2 (+54033), Merged-chr18-62782113-2 (+66664), Merged-chr18-62785344-2 (+69893), Merged-chr18-62812491-2 (+97040)	10
PICALM	Merged-chr11-86167594-2 (-98667), Merged-chr11-86152318-2 (-83388), Merged-chr11-86151724-2 (-82796), Merged-chr11-86069799-2 (-869), Merged-chr11-86043654-2 (+25274), Merged-chr11-86042068-2 (+26860), Merged-chr11-86013563-2 (+55365), Merged-chr11-85989940-2 (+78988), Merged-chr11-85977369-2 (+91558), Merged-chr11-85969153-2 (+99777)	10
PLCXD2	Merged-chr3-111619416-2 (-55505), Merged-chr3-111649369-2 (-25554), Merged-chr3-111652254-2 (-22667), Merged-chr3-111668108-2 (-6814), Merged-chr3-111674423-2 (-499), Merged-chr3-111695655-2 (+20734), Merged-chr3-111717834-2 (+42914), Merged-chr3-111738649-2 (+63728), Merged-chr3-111764412-2 (+89491), Merged-chr3-111773697-2 (+98775)	10
PLN	Merged-chr6-118469405-2 (-78892), Merged-chr6-118477310-2 (-70986), Merged-chr6-118520171-2 (-28128), Merged-chr6-118539354-2 (-8945), Merged-chr6-118546338-2 (-1961), Merged-chr6-118551197-2 (+2900), Merged-chr6-118559241-2 (+10942), Merged-chr6-118574136-2 (+25840), Merged-chr6-118611945-2 (+63648), Merged-chr6-118639967-2 (+91669)	10
PLSCR5	Merged-chr3-146696004-2 (-89790), Merged-chr3-146673164-2 (-66947), Merged-chr3-146641542-2 (-35325), Merged-chr3-146626193-2 (-19978), Merged-chr3-146619606-2 (-13389), Merged-chr3-146590804-2 (+15411), Merged-chr3-146589887-2 (+16330), Merged-chr3-146581438-2 (+24779), Merged-chr3-146570402-2 (+35814), Merged-chr3-146569635-2 (+36579)	10
PMAIP1	Merged-chr18-59847346-2 (-52602), Merged-chr18-59867522-2 (-32427), Merged-chr18-59872536-2 (-27410), Merged-chr18-59873806-2 (-26140), Merged-chr18-59882087-2 (-17860), Merged-chr18-59898199-2 (-1749), Merged-chr18-59907791-2 (+7845), Merged-chr18-59961074-2 (+61128), Merged-chr18-59962513-2 (+62566), Merged-chr18-59996590-2 (+96642)	10
PRKCH	Merged-chr14-61308377-2 (-13338), Merged-chr14-61321062-2 (-656), Merged-chr14-61327291-2 (+5573), Merged-chr14-61337960-2 (+16242), Merged-chr14-61347034-2 (+25319), Merged-chr14-61350369-2 (+28654), Merged-chr14-61365814-2 (+44097), Merged-chr14-61369596-2 (+47881), Merged-chr14-61409996-2 (+88279), Merged-chr14-61418094-2 (+96378)	10
PRRC2B	Merged-chr9-131374328-2 (-55762), Merged-chr9-131394932-2 (-35158), Merged-chr9-131406795-2 (-23296), Merged-chr9-131408652-2 (-21437), Merged-chr9-131418660-2 (-11431), Merged-chr9-131429545-2 (-544), Merged-chr9-131451620-2 (+21530), Merged-chr9-131456990-2 (+26900), Merged-chr9-131464523-2 (+34434), Merged-chr9-131467437-2 (+37348)	10
PTPN12	Merged-chr7-77454462-2 (-82812), Merged-chr7-77486042-2 (-51231), Merged-chr7-77501320-2 (-35954), Merged-chr7-77505158-2 (-32117), Merged-chr7-77537729-2 (+453), Merged-chr7-77538728-2 (+1455), Merged-chr7-77544716-2 (+7441), Merged-chr7-77553244-2 (+15969), Merged-chr7-77569997-2 (+32721), Merged-chr7-77630252-2 (+92978)	10
PTRH2	Merged-chr17-59792356-2 (-84731), Merged-chr17-59786535-2 (-78909), Merged-chr17-59783444-2 (-75818), Merged-chr17-59774763-2 (-67137), Merged-chr17-59770044-2 (-62417), Merged-chr17-59767391-2 (-59764), Merged-chr17-59756263-2 (-48639), Merged-chr17-59734334-2 (-26709), Merged-chr17-59726044-2 (-18419), Merged-chr17-59707685-2 (-60)	10
PXK	Merged-chr3-58324596-2 (-8282), Merged-chr3-58332898-2 (+18), Merged-chr3-58334681-2 (+1802), Merged-chr3-58358884-2 (+26004), Merged-chr3-58377725-2 (+44847), Merged-chr3-58387196-2 (+54317), Merged-chr3-58388844-2 (+55963), Merged-chr3-58391412-2 (+58533), Merged-chr3-58414789-2 (+81908), Merged-chr3-58420366-2 (+87485)	10
RANBP9	Merged-chr6-13795416-2 (-83854), Merged-chr6-13712810-2 (-1248), Merged-chr6-13709829-2 (+1733), Merged-chr6-13677113-2 (+34450), Merged-chr6-13662727-2 (+48838), Merged-chr6-13656698-2 (+54867), Merged-chr6-13654736-2 (+56829), Merged-chr6-13637900-2 (+73664), Merged-chr6-13629691-2 (+81873), Merged-chr6-13621925-2 (+89637)	10
RAPGEF1	Merged-chr9-131747533-2 (-37814), Merged-chr9-131731397-2 (-21678), Merged-chr9-131714488-2 (-4767), Merged-chr9-131704981-2 (+4741), Merged-chr9-131702187-2 (+7535), Merged-chr9-131698164-2 (+11557), Merged-chr9-131688370-2 (+21352), Merged-chr9-131677538-2 (+32183), Merged-chr9-131668816-2 (+40904), Merged-chr9-131635463-2 (+74257)	10
RBPMS	Merged-chr8-30286785-2 (-97726), Merged-chr8-30315587-2 (-68925), Merged-chr8-30383768-2 (-744), Merged-chr8-30414327-2 (+29816), Merged-chr8-30416137-2 (+31627), Merged-chr8-30423114-2 (+38603), Merged-chr8-30432774-2 (+48263), Merged-chr8-30442529-2 (+58019), Merged-chr8-30449985-2 (+65474), Merged-chr8-30469656-2 (+85144)	10
REPS1	Merged-chr6-139069364-2 (-81109), Merged-chr6-139016655-2 (-28398), Merged-chr6-139006491-2 (-18233), Merged-chr6-138988315-2 (-57), Merged-chr6-138986180-2 (+2077), Merged-chr6-138973097-2 (+15159), Merged-chr6-138965630-2 (+22627), Merged-chr6-138948921-2 (+39334), Merged-chr6-138948078-2 (+40179), Merged-chr6-138909772-2 (+78486)	10
RERE	Merged-chr1-8858235-2 (-40769), Merged-chr1-8822982-2 (-5517), Merged-chr1-8821311-2 (-3847), Merged-chr1-8818683-2 (-1219), Merged-chr1-8815857-2 (+1607), Merged-chr1-8813201-2 (+4264), Merged-chr1-8796897-2 (+20567), Merged-chr1-8764547-2 (+52916), Merged-chr1-8757679-2 (+59787), Merged-chr1-8740357-2 (+77106)	10
RICTOR	Merged-chr5-39167306-2 (-92908), Merged-chr5-39148888-2 (-74490), Merged-chr5-39101043-2 (-26644), Merged-chr5-39092747-2 (-18347), Merged-chr5-39073426-2 (+972), Merged-chr5-39062124-2 (+12274), Merged-chr5-39058721-2 (+15678), Merged-chr5-39051118-2 (+23280), Merged-chr5-39025003-2 (+49397), Merged-chr5-38999800-2 (+74599)	10
ROCK2	Merged-chr2-11403933-2 (-59349), Merged-chr2-11381367-2 (-36781), Merged-chr2-11367708-2 (-23123), Merged-chr2-11354505-2 (-9921), Merged-chr2-11348535-2 (-3952), Merged-chr2-11338703-2 (+5881), Merged-chr2-11292735-2 (+51848), Merged-chr2-11281340-2 (+63244), Merged-chr2-11276816-2 (+67768), Merged-chr2-11254177-2 (+90407)	10
RORA	Merged-chr15-60721661-2 (-94199), Merged-chr15-60708799-2 (-81336), Merged-chr15-60615658-2 (+11805), Merged-chr15-60607720-2 (+19741), Merged-chr15-60601417-2 (+26044), Merged-chr15-60592580-2 (+34881), Merged-chr15-60579480-2 (+47982), Merged-chr15-60571131-2 (+56331), Merged-chr15-60570078-2 (+57386), Merged-chr15-60530863-2 (+96601)	10
SAT1	Merged-chrX-23773690-2 (-9484), Merged-chrX-23783203-2 (+31), Merged-chrX-23784906-2 (+1735), Merged-chrX-23793573-2 (+10402), Merged-chrX-23802718-2 (+19545), Merged-chrX-23807645-2 (+24473), Merged-chrX-23822599-2 (+39425), Merged-chrX-23845714-2 (+62540), Merged-chrX-23874650-2 (+91477), Merged-chrX-23878212-2 (+95039)	10
SCAF8	Merged-chr6-154638868-2 (-94511), Merged-chr6-154648988-2 (-84388), Merged-chr6-154653225-2 (-80154), Merged-chr6-154654052-2 (-79327), Merged-chr6-154661966-2 (-71411), Merged-chr6-154734408-2 (+1030), Merged-chr6-154739909-2 (+6531), Merged-chr6-154763855-2 (+30478), Merged-chr6-154805488-2 (+72110), Merged-chr6-154807994-2 (+74618)	10
SCAI	Merged-chr9-125172493-2 (-28996), Merged-chr9-125170145-2 (-26648), Merged-chr9-125160882-2 (-17386), Merged-chr9-125149382-2 (-5885), Merged-chr9-125146420-2 (-2924), Merged-chr9-125115473-2 (+28022), Merged-chr9-125112568-2 (+30926), Merged-chr9-125101849-2 (+41647), Merged-chr9-125075089-2 (+68405), Merged-chr9-125067098-2 (+76397)	10
SCD5	Merged-chr4-82885107-2 (-86252), Merged-chr4-82881094-2 (-82236), Merged-chr4-82856038-2 (-57181), Merged-chr4-82839852-2 (-40996), Merged-chr4-82812155-2 (-13299), Merged-chr4-82785785-2 (+13071), Merged-chr4-82781076-2 (+17782), Merged-chr4-82765362-2 (+33494), Merged-chr4-82721529-2 (+77328), Merged-chr4-82704095-2 (+94763)	10
SEC22A	Merged-chr3-123169394-2 (-38928), Merged-chr3-123170066-2 (-38254), Merged-chr3-123221609-2 (+13288), Merged-chr3-123229370-2 (+21050), Merged-chr3-123238913-2 (+30591), Merged-chr3-123240548-2 (+32225), Merged-chr3-123244835-2 (+36515), Merged-chr3-123259413-2 (+51091), Merged-chr3-123270831-2 (+62511), Merged-chr3-123286527-2 (+78205)	10
SEC24D	Merged-chr4-118833310-2 (+2829), Merged-chr4-118816732-2 (+19405), Merged-chr4-118797793-2 (+38344), Merged-chr4-118795695-2 (+40442), Merged-chr4-118790731-2 (+45407), Merged-chr4-118772315-2 (+63822), Merged-chr4-118756393-2 (+79743), Merged-chr4-118753175-2 (+82962), Merged-chr4-118741991-2 (+94148), Merged-chr4-118738015-2 (+98122)	10
SEMA3D	Merged-chr7-85191346-2 (-69412), Merged-chr7-85156986-2 (-35051), Merged-chr7-85079737-2 (+42196), Merged-chr7-85078143-2 (+43792), Merged-chr7-85069833-2 (+52101), Merged-chr7-85069067-2 (+52866), Merged-chr7-85066124-2 (+55810), Merged-chr7-85054339-2 (+67594), Merged-chr7-85042289-2 (+79644), Merged-chr7-85031213-2 (+90722)	10
SEMA6A	Merged-chr5-116613301-2 (-38906), Merged-chr5-116604316-2 (-29920), Merged-chr5-116575714-2 (-1320), Merged-chr5-116574927-2 (-534), Merged-chr5-116567291-2 (+7104), Merged-chr5-116557896-2 (+16497), Merged-chr5-116555975-2 (+18421), Merged-chr5-116529817-2 (+44577), Merged-chr5-116514483-2 (+59911), Merged-chr5-116478328-2 (+96068)	10
SH2B3	Merged-chr12-111397127-2 (-8822), Merged-chr12-111403001-2 (-2948), Merged-chr12-111421947-2 (+16001), Merged-chr12-111434843-2 (+28896), Merged-chr12-111451437-2 (+45491), Merged-chr12-111460975-2 (+55027), Merged-chr12-111464305-2 (+58357), Merged-chr12-111473773-2 (+67824), Merged-chr12-111488341-2 (+82393), Merged-chr12-111493161-2 (+87214)	10
SH2D4A	Merged-chr8-19217917-2 (-95700), Merged-chr8-19225363-2 (-88255), Merged-chr8-19227947-2 (-85671), Merged-chr8-19230328-2 (-83289), Merged-chr8-19235746-2 (-77871), Merged-chr8-19244062-2 (-69555), Merged-chr8-19359731-2 (+46114), Merged-chr8-19385996-2 (+72379), Merged-chr8-19408807-2 (+95191), Merged-chr8-19409487-2 (+95872)	10
SIAH1	Merged-chr16-48445302-2 (-79400), Merged-chr16-48384562-2 (-18662), Merged-chr16-48361394-2 (+4508), Merged-chr16-48335768-2 (+30132), Merged-chr16-48330041-2 (+35859), Merged-chr16-48324337-2 (+41562), Merged-chr16-48321591-2 (+44309), Merged-chr16-48292686-2 (+73214), Merged-chr16-48279840-2 (+86062), Merged-chr16-48276255-2 (+89647)	10
SIPA1L1	Merged-chr14-71429598-2 (-99726), Merged-chr14-71437949-2 (-91376), Merged-chr14-71455314-2 (-74009), Merged-chr14-71482898-2 (-46426), Merged-chr14-71492513-2 (-36812), Merged-chr14-71541452-2 (+12129), Merged-chr14-71544647-2 (+15321), Merged-chr14-71555965-2 (+26640), Merged-chr14-71575053-2 (+45729), Merged-chr14-71622213-2 (+92887)	10
SLC38A2	Merged-chr12-46457025-2 (-84159), Merged-chr12-46447082-2 (-74217), Merged-chr12-46435285-2 (-62420), Merged-chr12-46431976-2 (-59110), Merged-chr12-46430479-2 (-57612), Merged-chr12-46418630-2 (-45763), Merged-chr12-46403121-2 (-30254), Merged-chr12-46372858-2 (+8), Merged-chr12-46366075-2 (+6792), Merged-chr12-46358311-2 (+14557)	10
SLIT2	Merged-chr4-20171087-2 (-82475), Merged-chr4-20194512-2 (-59052), Merged-chr4-20251905-2 (-1660), Merged-chr4-20257398-2 (+3835), Merged-chr4-20259918-2 (+6356), Merged-chr4-20268839-2 (+15275), Merged-chr4-20287478-2 (+33914), Merged-chr4-20319169-2 (+65605), Merged-chr4-20324807-2 (+71242), Merged-chr4-20341666-2 (+88103)	10
SMARCA5	Merged-chr4-143421379-2 (-92082), Merged-chr4-143424308-2 (-89156), Merged-chr4-143433373-2 (-80091), Merged-chr4-143444816-2 (-68647), Merged-chr4-143482998-2 (-30466), Merged-chr4-143513778-2 (+317), Merged-chr4-143529625-2 (+16161), Merged-chr4-143531246-2 (+17784), Merged-chr4-143532026-2 (+18565), Merged-chr4-143545710-2 (+32249)	10
SOX5	Merged-chr12-24046056-2 (-96352), Merged-chr12-24043266-2 (-93563), Merged-chr12-23950351-2 (-648), Merged-chr12-23944092-2 (+5609), Merged-chr12-23925798-2 (+23906), Merged-chr12-23908555-2 (+41148), Merged-chr12-23897127-2 (+52575), Merged-chr12-23888808-2 (+60896), Merged-chr12-23878372-2 (+71329), Merged-chr12-23866145-2 (+83558)	10
SPRY4	Merged-chr5-142384492-2 (-59490), Merged-chr5-142379566-2 (-54567), Merged-chr5-142362936-2 (-37934), Merged-chr5-142357133-2 (-32134), Merged-chr5-142342142-2 (-17141), Merged-chr5-142324006-2 (+993), Merged-chr5-142297215-2 (+27785), Merged-chr5-142284709-2 (+40293), Merged-chr5-142263573-2 (+61427), Merged-chr5-142260499-2 (+64501)	10
SRD5A3	Merged-chr4-55248938-2 (-97170), Merged-chr4-55254205-2 (-91904), Merged-chr4-55259743-2 (-86364), Merged-chr4-55270126-2 (-75983), Merged-chr4-55290218-2 (-55891), Merged-chr4-55310319-2 (-35790), Merged-chr4-55338150-2 (-7958), Merged-chr4-55345629-2 (-479), Merged-chr4-55364966-2 (+18857), Merged-chr4-55382244-2 (+36135)	10
SSX2IP	Merged-chr1-84750423-2 (-59878), Merged-chr1-84735909-2 (-45365), Merged-chr1-84727829-2 (-37284), Merged-chr1-84716903-2 (-26358), Merged-chr1-84712379-2 (-21834), Merged-chr1-84711064-2 (-20521), Merged-chr1-84681035-2 (+9511), Merged-chr1-84677284-2 (+13261), Merged-chr1-84648389-2 (+42155), Merged-chr1-84619493-2 (+71052)	10
STAU2	Merged-chr8-73811475-2 (-64537), Merged-chr8-73810590-2 (-63653), Merged-chr8-73799259-2 (-52322), Merged-chr8-73794486-2 (-47549), Merged-chr8-73775257-2 (-28321), Merged-chr8-73766003-2 (-19065), Merged-chr8-73746715-2 (+220), Merged-chr8-73736347-2 (+10589), Merged-chr8-73670069-2 (+76868), Merged-chr8-73661202-2 (+85733)	10
STIM2	Merged-chr4-26769327-2 (-91512), Merged-chr4-26812568-2 (-48271), Merged-chr4-26822758-2 (-38082), Merged-chr4-26839039-2 (-21801), Merged-chr4-26844908-2 (-15932), Merged-chr4-26864086-2 (+3245), Merged-chr4-26891524-2 (+30684), Merged-chr4-26897108-2 (+36269), Merged-chr4-26941160-2 (+80319), Merged-chr4-26960350-2 (+99509)	10
TANC1	Merged-chr2-158901532-2 (-67139), Merged-chr2-158937153-2 (-31517), Merged-chr2-158945280-2 (-23392), Merged-chr2-158966535-2 (-2134), Merged-chr2-158967237-2 (-1433), Merged-chr2-158980996-2 (+12327), Merged-chr2-158999397-2 (+30727), Merged-chr2-159024170-2 (+55501), Merged-chr2-159052559-2 (+83887), Merged-chr2-159053394-2 (+84724)	10
TEAD1	Merged-chr11-12642454-2 (-32136), Merged-chr11-12651109-2 (-23481), Merged-chr11-12664569-2 (-10021), Merged-chr11-12670207-2 (-4382), Merged-chr11-12676525-2 (+1933), Merged-chr11-12677521-2 (+2930), Merged-chr11-12680747-2 (+6157), Merged-chr11-12707174-2 (+32584), Merged-chr11-12725776-2 (+51185), Merged-chr11-12754536-2 (+79946)	10
TGFBR1	Merged-chr9-99019947-2 (-85203), Merged-chr9-99033070-2 (-72079), Merged-chr9-99042676-2 (-62473), Merged-chr9-99083108-2 (-22043), Merged-chr9-99086263-2 (-18887), Merged-chr9-99089060-2 (-16088), Merged-chr9-99103287-2 (-1863), Merged-chr9-99111719-2 (+6570), Merged-chr9-99117428-2 (+12278), Merged-chr9-99153580-2 (+48429)	10
TGFBR3	Merged-chr1-91912408-2 (-26131), Merged-chr1-91896065-2 (-9788), Merged-chr1-91883567-2 (+2711), Merged-chr1-91851923-2 (+34355), Merged-chr1-91831697-2 (+54581), Merged-chr1-91819597-2 (+66683), Merged-chr1-91817206-2 (+69072), Merged-chr1-91814250-2 (+72028), Merged-chr1-91792803-2 (+93474), Merged-chr1-91790589-2 (+95688)	10
THOC1	Merged-chr18-352635-2 (-84607), Merged-chr18-335987-2 (-67959), Merged-chr18-322722-2 (-54697), Merged-chr18-316607-2 (-48581), Merged-chr18-301913-2 (-33888), Merged-chr18-268081-2 (-54), Merged-chr18-250845-2 (+17182), Merged-chr18-213019-2 (+55008), Merged-chr18-208632-2 (+59396), Merged-chr18-189394-2 (+78631)	10
THOC2	Merged-chrX-123824958-2 (-91903), Merged-chrX-123814489-2 (-81436), Merged-chrX-123809477-2 (-76425), Merged-chrX-123803699-2 (-70645), Merged-chrX-123788823-2 (-55769), Merged-chrX-123728264-2 (+4791), Merged-chrX-123723461-2 (+9592), Merged-chrX-123720660-2 (+12392), Merged-chrX-123657954-2 (+75098), Merged-chrX-123648689-2 (+84366)	10
TLE4	Merged-chr9-79482273-2 (-90342), Merged-chr9-79489806-2 (-82808), Merged-chr9-79571960-2 (-654), Merged-chr9-79577454-2 (+4840), Merged-chr9-79582023-2 (+9409), Merged-chr9-79598840-2 (+26227), Merged-chr9-79637695-2 (+65081), Merged-chr9-79655846-2 (+83230), Merged-chr9-79668241-2 (+95628), Merged-chr9-79670917-2 (+98302)	10
TLL1	Merged-chr4-165774146-2 (-99112), Merged-chr4-165818350-2 (-54907), Merged-chr4-165827665-2 (-45594), Merged-chr4-165838857-2 (-34401), Merged-chr4-165858367-2 (-14889), Merged-chr4-165872882-2 (-374), Merged-chr4-165905601-2 (+32344), Merged-chr4-165907043-2 (+33785), Merged-chr4-165917704-2 (+44446), Merged-chr4-165921876-2 (+48620)	10
TMEM156	Merged-chr4-39048468-2 (-16046), Merged-chr4-39043385-2 (-10963), Merged-chr4-39042447-2 (-10027), Merged-chr4-39038428-2 (-6009), Merged-chr4-39032629-2 (-207), Merged-chr4-39018551-2 (+13870), Merged-chr4-38987252-2 (+45168), Merged-chr4-38986235-2 (+46187), Merged-chr4-38974141-2 (+58278), Merged-chr4-38967176-2 (+65246)	10
TMEM65	Merged-chr8-124428008-2 (-55316), Merged-chr8-124422526-2 (-49835), Merged-chr8-124401983-2 (-29290), Merged-chr8-124376637-2 (-3947), Merged-chr8-124372491-2 (+202), Merged-chr8-124370838-2 (+1853), Merged-chr8-124364270-2 (+8423), Merged-chr8-124337725-2 (+34966), Merged-chr8-124332211-2 (+40480), Merged-chr8-124296462-2 (+76231)	10
TMPRSS11E	Merged-chr4-68378461-2 (-68988), Merged-chr4-68379662-2 (-67787), Merged-chr4-68460339-2 (+12891), Merged-chr4-68464085-2 (+16637), Merged-chr4-68475910-2 (+28462), Merged-chr4-68479043-2 (+31596), Merged-chr4-68480500-2 (+33051), Merged-chr4-68492602-2 (+45155), Merged-chr4-68498574-2 (+51124), Merged-chr4-68503078-2 (+55631)	10
TNFSF10	Merged-chr3-172623135-2 (-99630), Merged-chr3-172586683-2 (-63176), Merged-chr3-172581670-2 (-58165), Merged-chr3-172563043-2 (-39535), Merged-chr3-172536767-2 (-13259), Merged-chr3-172522347-2 (+1161), Merged-chr3-172515729-2 (+7778), Merged-chr3-172513681-2 (+9824), Merged-chr3-172477259-2 (+46246), Merged-chr3-172467396-2 (+56110)	10
TNIP3	Merged-chr4-121327241-2 (-99777), Merged-chr4-121320669-2 (-93205), Merged-chr4-121195962-2 (+31505), Merged-chr4-121182502-2 (+44964), Merged-chr4-121167245-2 (+60221), Merged-chr4-121156861-2 (+70605), Merged-chr4-121156114-2 (+71351), Merged-chr4-121139861-2 (+87605), Merged-chr4-121134389-2 (+93076), Merged-chr4-121132601-2 (+94866)	10
TRAM1	Merged-chr8-70661738-2 (-53370), Merged-chr8-70651492-2 (-43123), Merged-chr8-70649539-2 (-41171), Merged-chr8-70648258-2 (-39891), Merged-chr8-70634114-2 (-25745), Merged-chr8-70608378-2 (-10), Merged-chr8-70607140-2 (+1229), Merged-chr8-70603399-2 (+4970), Merged-chr8-70579356-2 (+29011), Merged-chr8-70572995-2 (+35375)	10
TRIO	Merged-chr5-14051021-2 (-92679), Merged-chr5-14108778-2 (-34923), Merged-chr5-14151658-2 (+7955), Merged-chr5-14154719-2 (+11017), Merged-chr5-14156806-2 (+13103), Merged-chr5-14160439-2 (+16738), Merged-chr5-14165612-2 (+21911), Merged-chr5-14183420-2 (+39717), Merged-chr5-14208280-2 (+64577), Merged-chr5-14227093-2 (+83392)	10
TSKU	Merged-chr11-76741394-2 (-50357), Merged-chr11-76776680-2 (-15072), Merged-chr11-76781488-2 (-10265), Merged-chr11-76783020-2 (-8731), Merged-chr11-76802003-2 (+10250), Merged-chr11-76807649-2 (+15897), Merged-chr11-76818487-2 (+26736), Merged-chr11-76823707-2 (+31955), Merged-chr11-76834343-2 (+42592), Merged-chr11-76839989-2 (+48238)	10
TSPAN7	Merged-chrX-38482754-2 (-78615), Merged-chrX-38514206-2 (-47163), Merged-chrX-38519244-2 (-42125), Merged-chrX-38580142-2 (+18771), Merged-chrX-38602525-2 (+41156), Merged-chrX-38609102-2 (+47734), Merged-chrX-38611343-2 (+49975), Merged-chrX-38637296-2 (+75925), Merged-chrX-38639124-2 (+77756), Merged-chrX-38645911-2 (+84541)	10
TTC23L	Merged-chr5-34743029-2 (-96136), Merged-chr5-34748123-2 (-91041), Merged-chr5-34751502-2 (-87660), Merged-chr5-34772976-2 (-66187), Merged-chr5-34808290-2 (-30875), Merged-chr5-34831515-2 (-7649), Merged-chr5-34838393-2 (-771), Merged-chr5-34865308-2 (+26146), Merged-chr5-34867827-2 (+28663), Merged-chr5-34898405-2 (+59243)	10
TXLNB	Merged-chr6-139323743-2 (-31605), Merged-chr6-139303438-2 (-11300), Merged-chr6-139290861-2 (+1276), Merged-chr6-139254344-2 (+37794), Merged-chr6-139251515-2 (+40625), Merged-chr6-139247879-2 (+44261), Merged-chr6-139240794-2 (+51344), Merged-chr6-139232946-2 (+59193), Merged-chr6-139225531-2 (+66606), Merged-chr6-139219405-2 (+72735)	10
USP12	Merged-chr13-27195405-2 (-23510), Merged-chr13-27183321-2 (-11425), Merged-chr13-27170833-2 (+1064), Merged-chr13-27169776-2 (+2121), Merged-chr13-27164348-2 (+7548), Merged-chr13-27136090-2 (+35806), Merged-chr13-27117408-2 (+54488), Merged-chr13-27098882-2 (+73012), Merged-chr13-27089688-2 (+82206), Merged-chr13-27087112-2 (+84785)	10
VEGFC	Merged-chr4-176833618-2 (-40891), Merged-chr4-176794348-2 (-1621), Merged-chr4-176785061-2 (+7667), Merged-chr4-176783415-2 (+9313), Merged-chr4-176781341-2 (+11385), Merged-chr4-176778215-2 (+14510), Merged-chr4-176751195-2 (+41531), Merged-chr4-176742387-2 (+50340), Merged-chr4-176737116-2 (+55611), Merged-chr4-176727472-2 (+65256)	10
VILL	Merged-chr3-37896091-2 (-91968), Merged-chr3-37917318-2 (-70741), Merged-chr3-37932376-2 (-55681), Merged-chr3-37946275-2 (-41782), Merged-chr3-37953815-2 (-34242), Merged-chr3-37957255-2 (-30802), Merged-chr3-37968940-2 (-19119), Merged-chr3-37974873-2 (-13186), Merged-chr3-37984470-2 (-3588), Merged-chr3-37996848-2 (+8788)	10
YPEL2	Merged-chr17-59301216-2 (-30485), Merged-chr17-59311265-2 (-20436), Merged-chr17-59322839-2 (-8861), Merged-chr17-59336375-2 (+4673), Merged-chr17-59350708-2 (+19007), Merged-chr17-59372528-2 (+40826), Merged-chr17-59373944-2 (+42243), Merged-chr17-59401556-2 (+69856), Merged-chr17-59425632-2 (+93931), Merged-chr17-59427362-2 (+95659)	10
ZC3H15	Merged-chr2-186426306-2 (-59848), Merged-chr2-186459229-2 (-26927), Merged-chr2-186460637-2 (-25519), Merged-chr2-186487175-2 (+1020), Merged-chr2-186539236-2 (+53081), Merged-chr2-186544436-2 (+58281), Merged-chr2-186554434-2 (+68278), Merged-chr2-186569427-2 (+83273), Merged-chr2-186570286-2 (+84130), Merged-chr2-186575603-2 (+89448)	10
ZDHHC21	Merged-chr9-14692873-2 (+598), Merged-chr9-14679587-2 (+13884), Merged-chr9-14671183-2 (+22286), Merged-chr9-14655189-2 (+38280), Merged-chr9-14652860-2 (+40610), Merged-chr9-14644817-2 (+48653), Merged-chr9-14627608-2 (+65862), Merged-chr9-14625902-2 (+67570), Merged-chr9-14616544-2 (+76927), Merged-chr9-14610288-2 (+83182)	10
ZNF706	Merged-chr8-101225762-2 (-20476), Merged-chr8-101205987-2 (-700), Merged-chr8-101190709-2 (+14579), Merged-chr8-101188824-2 (+16463), Merged-chr8-101159351-2 (+45936), Merged-chr8-101137379-2 (+67909), Merged-chr8-101124621-2 (+80665), Merged-chr8-101123515-2 (+81772), Merged-chr8-101108830-2 (+96455), Merged-chr8-101106806-2 (+98480)	10
ABCG1	Merged-chr21-42152094-2 (-67022), Merged-chr21-42158820-2 (-60298), Merged-chr21-42199628-2 (-19489), Merged-chr21-42210078-2 (-9040), Merged-chr21-42220355-2 (+1236), Merged-chr21-42233765-2 (+14647), Merged-chr21-42261749-2 (+42630), Merged-chr21-42277873-2 (+58756), Merged-chr21-42280537-2 (+61421)	9
ABHD17B	Merged-chr9-71985101-2 (-74172), Merged-chr9-71980745-2 (-69815), Merged-chr9-71966912-2 (-55980), Merged-chr9-71931385-2 (-20454), Merged-chr9-71924686-2 (-13754), Merged-chr9-71909710-2 (+1221), Merged-chr9-71907209-2 (+3721), Merged-chr9-71897788-2 (+13142), Merged-chr9-71896649-2 (+14281)	9
ABLIM1	Merged-chr10-114725313-2 (-67015), Merged-chr10-114722991-2 (-64693), Merged-chr10-114714699-2 (-56403), Merged-chr10-114714130-2 (-55834), Merged-chr10-114703711-2 (-45413), Merged-chr10-114685055-2 (-26757), Merged-chr10-114678590-2 (-20294), Merged-chr10-114645833-2 (+12466), Merged-chr10-114624049-2 (+34249)	9
ACAP2	Merged-chr3-195428744-2 (+14334), Merged-chr3-195421941-2 (+21136), Merged-chr3-195412932-2 (+30145), Merged-chr3-195402935-2 (+40143), Merged-chr3-195400729-2 (+42348), Merged-chr3-195397729-2 (+45350), Merged-chr3-195385967-2 (+57110), Merged-chr3-195372269-2 (+70810), Merged-chr3-195361629-2 (+81450)	9
ACAT1	Merged-chr11-108026008-2 (-95508), Merged-chr11-108062271-2 (-59244), Merged-chr11-108084919-2 (-36596), Merged-chr11-108093699-2 (-27816), Merged-chr11-108094405-2 (-27110), Merged-chr11-108105234-2 (-16282), Merged-chr11-108121469-2 (-47), Merged-chr11-108157371-2 (+35855), Merged-chr11-108158721-2 (+37204)	9
ACOT12	Merged-chr5-81458549-2 (-64405), Merged-chr5-81451199-2 (-57056), Merged-chr5-81442088-2 (-47945), Merged-chr5-81429031-2 (-34889), Merged-chr5-81422983-2 (-28841), Merged-chr5-81420369-2 (-26227), Merged-chr5-81320845-2 (+73297), Merged-chr5-81313716-2 (+80425), Merged-chr5-81306555-2 (+87588)	9
ADA	Merged-chr20-44695963-2 (-44221), Merged-chr20-44652539-2 (-797), Merged-chr20-44643824-2 (+7918), Merged-chr20-44599125-2 (+52615), Merged-chr20-44583358-2 (+68382), Merged-chr20-44572707-2 (+79034), Merged-chr20-44570258-2 (+81484), Merged-chr20-44555462-2 (+96281), Merged-chr20-44553050-2 (+98693)	9
ADAM28	Merged-chr8-24213047-2 (-80992), Merged-chr8-24215309-2 (-78729), Merged-chr8-24218884-2 (-75155), Merged-chr8-24229432-2 (-64606), Merged-chr8-24259160-2 (-34880), Merged-chr8-24337472-2 (+43434), Merged-chr8-24346895-2 (+52855), Merged-chr8-24355231-2 (+61192), Merged-chr8-24367121-2 (+73083)	9
ADD1	Merged-chr4-2845887-2 (+2031), Merged-chr4-2862772-2 (+18915), Merged-chr4-2864667-2 (+20811), Merged-chr4-2868523-2 (+24667), Merged-chr4-2873506-2 (+29650), Merged-chr4-2877371-2 (+33513), Merged-chr4-2880118-2 (+36263), Merged-chr4-2881589-2 (+37733), Merged-chr4-2906525-2 (+62670)	9
ADGRG6	Merged-chr6-142212239-2 (-89691), Merged-chr6-142306845-2 (+4916), Merged-chr6-142309921-2 (+7993), Merged-chr6-142345392-2 (+43463), Merged-chr6-142375529-2 (+73599), Merged-chr6-142381232-2 (+79304), Merged-chr6-142385540-2 (+83613), Merged-chr6-142391415-2 (+89486), Merged-chr6-142400703-2 (+98776)	9
AFDN	Merged-chr6-167751107-2 (-76529), Merged-chr6-167786630-2 (-41005), Merged-chr6-167827961-2 (+328), Merged-chr6-167832838-2 (+5204), Merged-chr6-167838421-2 (+10785), Merged-chr6-167856043-2 (+28408), Merged-chr6-167856986-2 (+29353), Merged-chr6-167885890-2 (+58256), Merged-chr6-167894668-2 (+67035)	9
AKAP8	Merged-chr19-15412970-2 (-33178), Merged-chr19-15388425-2 (-8635), Merged-chr19-15380045-2 (-255), Merged-chr19-15337402-2 (+42388), Merged-chr19-15331146-2 (+48644), Merged-chr19-15321679-2 (+58113), Merged-chr19-15320475-2 (+59318), Merged-chr19-15304271-2 (+75522), Merged-chr19-15303268-2 (+76525)	9
ALX1	Merged-chr12-85215075-2 (-65033), Merged-chr12-85243618-2 (-36487), Merged-chr12-85281128-2 (+1023), Merged-chr12-85303639-2 (+23531), Merged-chr12-85320232-2 (+40124), Merged-chr12-85356395-2 (+76289), Merged-chr12-85371065-2 (+90960), Merged-chr12-85371764-2 (+91658), Merged-chr12-85379540-2 (+99433)	9
ANXA2	Merged-chr15-60465509-2 (-67526), Merged-chr15-60440136-2 (-42153), Merged-chr15-60427137-2 (-29152), Merged-chr15-60408701-2 (-10718), Merged-chr15-60398851-2 (-866), Merged-chr15-60390968-2 (+7018), Merged-chr15-60389286-2 (+8698), Merged-chr15-60374812-2 (+23172), Merged-chr15-60371470-2 (+26516)	9
AP5Z1	Merged-chr7-4684207-2 (-91414), Merged-chr7-4700874-2 (-74748), Merged-chr7-4707341-2 (-68279), Merged-chr7-4712797-2 (-62823), Merged-chr7-4725994-2 (-49629), Merged-chr7-4739310-2 (-36312), Merged-chr7-4745048-2 (-30575), Merged-chr7-4775319-2 (-302), Merged-chr7-4792720-2 (+17100)	9
APC	Merged-chr5-112668156-2 (-69733), Merged-chr5-112749193-2 (+11306), Merged-chr5-112757871-2 (+19984), Merged-chr5-112770970-2 (+33082), Merged-chr5-112785161-2 (+47275), Merged-chr5-112786758-2 (+48872), Merged-chr5-112787434-2 (+49545), Merged-chr5-112796108-2 (+58222), Merged-chr5-112814990-2 (+77103)	9
APLN	Merged-chrX-129723749-2 (-68811), Merged-chrX-129698383-2 (-43446), Merged-chrX-129675473-2 (-20538), Merged-chrX-129663354-2 (-8419), Merged-chrX-129637706-2 (+17229), Merged-chrX-129617691-2 (+37247), Merged-chrX-129613889-2 (+41047), Merged-chrX-129603189-2 (+51746), Merged-chrX-129560052-2 (+94885)	9
APLP2	Merged-chr11-130023647-2 (-46258), Merged-chr11-130037148-2 (-32758), Merged-chr11-130042207-2 (-27698), Merged-chr11-130048048-2 (-21858), Merged-chr11-130077769-2 (+7862), Merged-chr11-130081845-2 (+11940), Merged-chr11-130089576-2 (+19669), Merged-chr11-130115363-2 (+45458), Merged-chr11-130122060-2 (+52154)	9
ARFGEF2	Merged-chr20-48839502-2 (-82388), Merged-chr20-48880379-2 (-41509), Merged-chr20-48920372-2 (-1517), Merged-chr20-48929270-2 (+7381), Merged-chr20-48945925-2 (+24035), Merged-chr20-48965178-2 (+43287), Merged-chr20-48976293-2 (+54404), Merged-chr20-48995710-2 (+73820), Merged-chr20-49009222-2 (+87332)	9
ARHGAP26	Merged-chr5-142713407-2 (-56976), Merged-chr5-142749492-2 (-20893), Merged-chr5-142753546-2 (-16839), Merged-chr5-142773246-2 (+2862), Merged-chr5-142779216-2 (+8832), Merged-chr5-142789685-2 (+19301), Merged-chr5-142857585-2 (+87201), Merged-chr5-142858232-2 (+87850), Merged-chr5-142867172-2 (+96789)	9
ASXL1	Merged-chr20-32325974-2 (-32376), Merged-chr20-32328657-2 (-29693), Merged-chr20-32378632-2 (+20279), Merged-chr20-32386270-2 (+27920), Merged-chr20-32391302-2 (+32950), Merged-chr20-32396449-2 (+38096), Merged-chr20-32413223-2 (+54872), Merged-chr20-32414660-2 (+56307), Merged-chr20-32432611-2 (+74260)	9
ASXL2	Merged-chr2-25877577-2 (-97267), Merged-chr2-25852086-2 (-71777), Merged-chr2-25842397-2 (-62089), Merged-chr2-25788329-2 (-8020), Merged-chr2-25762815-2 (+17495), Merged-chr2-25761959-2 (+18351), Merged-chr2-25758884-2 (+21423), Merged-chr2-25740797-2 (+39510), Merged-chr2-25700486-2 (+79824)	9
ATP2A2	Merged-chr12-110186259-2 (-95423), Merged-chr12-110198069-2 (-83611), Merged-chr12-110202050-2 (-79629), Merged-chr12-110208767-2 (-72913), Merged-chr12-110233630-2 (-48049), Merged-chr12-110310498-2 (+28819), Merged-chr12-110351002-2 (+69323), Merged-chr12-110354338-2 (+72656), Merged-chr12-110365705-2 (+84025)	9
ATP9A	Merged-chr20-51776739-2 (-8105), Merged-chr20-51767999-2 (+633), Merged-chr20-51761234-2 (+7398), Merged-chr20-51752518-2 (+16116), Merged-chr20-51742903-2 (+25732), Merged-chr20-51733289-2 (+35346), Merged-chr20-51703965-2 (+64669), Merged-chr20-51696071-2 (+72562), Merged-chr20-51677816-2 (+90816)	9
ATXN1	Merged-chr6-16817839-2 (-56384), Merged-chr6-16793991-2 (-32534), Merged-chr6-16752773-2 (+8683), Merged-chr6-16725269-2 (+36187), Merged-chr6-16718781-2 (+42675), Merged-chr6-16689032-2 (+72425), Merged-chr6-16681687-2 (+79769), Merged-chr6-16672180-2 (+89276), Merged-chr6-16669399-2 (+92057)	9
BAALC	Merged-chr8-103067080-2 (-73628), Merged-chr8-103069085-2 (-71623), Merged-chr8-103070247-2 (-70461), Merged-chr8-103078967-2 (-61743), Merged-chr8-103133864-2 (-6844), Merged-chr8-103148781-2 (+8070), Merged-chr8-103152250-2 (+11539), Merged-chr8-103158133-2 (+17423), Merged-chr8-103221133-2 (+80425)	9
BCAS3	Merged-chr17-60602300-2 (-77157), Merged-chr17-60610391-2 (-69065), Merged-chr17-60619287-2 (-60170), Merged-chr17-60655129-2 (-24328), Merged-chr17-60659368-2 (-20089), Merged-chr17-60677357-2 (-2099), Merged-chr17-60720898-2 (+41442), Merged-chr17-60728894-2 (+49436), Merged-chr17-60743802-2 (+64345)	9
BCL10	Merged-chr1-85374325-2 (-97236), Merged-chr1-85360461-2 (-83373), Merged-chr1-85355665-2 (-78574), Merged-chr1-85329209-2 (-52118), Merged-chr1-85298033-2 (-20945), Merged-chr1-85291225-2 (-14137), Merged-chr1-85282215-2 (-5125), Merged-chr1-85277026-2 (+63), Merged-chr1-85275258-2 (+1831)	9
BCL11A	Merged-chr2-60569555-2 (-16059), Merged-chr2-60557291-2 (-3794), Merged-chr2-60555628-2 (-2130), Merged-chr2-60546813-2 (+6683), Merged-chr2-60541560-2 (+11936), Merged-chr2-60533214-2 (+20282), Merged-chr2-60520581-2 (+32917), Merged-chr2-60470272-2 (+83226), Merged-chr2-60454883-2 (+98614)	9
BICD1	Merged-chr12-32010817-2 (-96412), Merged-chr12-32051683-2 (-55545), Merged-chr12-32060671-2 (-46556), Merged-chr12-32106759-2 (-468), Merged-chr12-32108933-2 (+1704), Merged-chr12-32120359-2 (+13131), Merged-chr12-32140861-2 (+33631), Merged-chr12-32143165-2 (+35935), Merged-chr12-32156728-2 (+49499)	9
BIRC6	Merged-chr2-32329332-2 (-27696), Merged-chr2-32356695-2 (-333), Merged-chr2-32360860-2 (+3834), Merged-chr2-32363988-2 (+6961), Merged-chr2-32377293-2 (+20266), Merged-chr2-32379494-2 (+22466), Merged-chr2-32403755-2 (+46728), Merged-chr2-32410107-2 (+53080), Merged-chr2-32454490-2 (+97463)	9
BMF	Merged-chr15-40128862-2 (-19988), Merged-chr15-40118203-2 (-9331), Merged-chr15-40109038-2 (-166), Merged-chr15-40098941-2 (+9931), Merged-chr15-40093433-2 (+15442), Merged-chr15-40081790-2 (+27084), Merged-chr15-40067392-2 (+41482), Merged-chr15-40064476-2 (+44398), Merged-chr15-40045362-2 (+63513)	9
BNIP3L	Merged-chr8-26309348-2 (-73549), Merged-chr8-26332607-2 (-50289), Merged-chr8-26339123-2 (-43773), Merged-chr8-26340251-2 (-42647), Merged-chr8-26352331-2 (-30568), Merged-chr8-26358777-2 (-24119), Merged-chr8-26364544-2 (-18353), Merged-chr8-26382984-2 (+85), Merged-chr8-26405308-2 (+22410)	9
C9orf3	Merged-chr9-94668992-2 (-90657), Merged-chr9-94679724-2 (-79925), Merged-chr9-94705839-2 (-53811), Merged-chr9-94734075-2 (-25572), Merged-chr9-94767896-2 (+8248), Merged-chr9-94768956-2 (+9309), Merged-chr9-94805817-2 (+46167), Merged-chr9-94806488-2 (+46841), Merged-chr9-94822488-2 (+62839)	9
CACHD1	Merged-chr1-64412893-2 (-57898), Merged-chr1-64466630-2 (-4163), Merged-chr1-64476690-2 (+5897), Merged-chr1-64484880-2 (+14088), Merged-chr1-64495125-2 (+24334), Merged-chr1-64514307-2 (+43517), Merged-chr1-64540634-2 (+69841), Merged-chr1-64542289-2 (+71498), Merged-chr1-64551692-2 (+80902)	9
CACUL1	Merged-chr10-118847385-2 (-92138), Merged-chr10-118766061-2 (-10815), Merged-chr10-118754433-2 (+814), Merged-chr10-118742378-2 (+12868), Merged-chr10-118734909-2 (+20336), Merged-chr10-118729885-2 (+25359), Merged-chr10-118725932-2 (+29312), Merged-chr10-118706125-2 (+49119), Merged-chr10-118677852-2 (+77395)	9
CAPZA2	Merged-chr7-116769561-2 (-92913), Merged-chr7-116771150-2 (-91323), Merged-chr7-116772690-2 (-89781), Merged-chr7-116797046-2 (-65426), Merged-chr7-116803012-2 (-59460), Merged-chr7-116811782-2 (-50689), Merged-chr7-116859583-2 (-2891), Merged-chr7-116903199-2 (+40728), Merged-chr7-116925022-2 (+62550)	9
CAPZB	Merged-chr1-19527704-2 (-43040), Merged-chr1-19476992-2 (+7673), Merged-chr1-19468489-2 (+16175), Merged-chr1-19466339-2 (+18325), Merged-chr1-19457927-2 (+26736), Merged-chr1-19455898-2 (+28766), Merged-chr1-19444488-2 (+40177), Merged-chr1-19430411-2 (+54253), Merged-chr1-19427327-2 (+57335)	9
CAV2	Merged-chr7-116401711-2 (-97680), Merged-chr7-116421575-2 (-77813), Merged-chr7-116425822-2 (-73567), Merged-chr7-116448616-2 (-50775), Merged-chr7-116454477-2 (-44911), Merged-chr7-116490497-2 (-8893), Merged-chr7-116500653-2 (+1264), Merged-chr7-116516500-2 (+17111), Merged-chr7-116517182-2 (+17792)	9
CAVIN2	Merged-chr2-191942272-2 (-95016), Merged-chr2-191929414-2 (-82158), Merged-chr2-191907782-2 (-60527), Merged-chr2-191899691-2 (-52437), Merged-chr2-191866963-2 (-19707), Merged-chr2-191857654-2 (-10400), Merged-chr2-191847197-2 (+56), Merged-chr2-191835394-2 (+11859), Merged-chr2-191787134-2 (+60120)	9
CBFA2T2	Merged-chr20-33491318-2 (-71046), Merged-chr20-33533542-2 (-28822), Merged-chr20-33539327-2 (-23039), Merged-chr20-33555181-2 (-7184), Merged-chr20-33562238-2 (-126), Merged-chr20-33569361-2 (+6995), Merged-chr20-33580940-2 (+18575), Merged-chr20-33589611-2 (+27248), Merged-chr20-33624701-2 (+62337)	9
CD69	Merged-chr12-9807607-2 (-46706), Merged-chr12-9798278-2 (-37379), Merged-chr12-9797276-2 (-36376), Merged-chr12-9793153-2 (-32254), Merged-chr12-9785068-2 (-24169), Merged-chr12-9779303-2 (-18403), Merged-chr12-9775574-2 (-14673), Merged-chr12-9760921-2 (-22), Merged-chr12-9751531-2 (+9371)	9
CD93	Merged-chr20-23178873-2 (-92533), Merged-chr20-23152155-2 (-65816), Merged-chr20-23106678-2 (-20338), Merged-chr20-23092496-2 (-6155), Merged-chr20-23086426-2 (-88), Merged-chr20-23083060-2 (+3280), Merged-chr20-23073202-2 (+13138), Merged-chr20-23062228-2 (+24113), Merged-chr20-23059970-2 (+26368)	9
CDC14A	Merged-chr1-100292795-2 (-59694), Merged-chr1-100351304-2 (-1188), Merged-chr1-100357880-2 (+5389), Merged-chr1-100400936-2 (+48447), Merged-chr1-100413267-2 (+60777), Merged-chr1-100417515-2 (+65026), Merged-chr1-100424112-2 (+71622), Merged-chr1-100438468-2 (+85976), Merged-chr1-100440017-2 (+87525)	9
CDC42	Merged-chr1-22025042-2 (-27583), Merged-chr1-22031630-2 (-20995), Merged-chr1-22052482-2 (-144), Merged-chr1-22054436-2 (+1811), Merged-chr1-22077707-2 (+25081), Merged-chr1-22078697-2 (+26071), Merged-chr1-22090046-2 (+37421), Merged-chr1-22092925-2 (+40300), Merged-chr1-22102909-2 (+50282)	9
CDC42BPA	Merged-chr1-227397756-2 (-79282), Merged-chr1-227395822-2 (-77350), Merged-chr1-227362269-2 (-43794), Merged-chr1-227357644-2 (-39172), Merged-chr1-227317188-2 (+1284), Merged-chr1-227299919-2 (+18553), Merged-chr1-227269158-2 (+49315), Merged-chr1-227261487-2 (+56987), Merged-chr1-227235064-2 (+83410)	9
CDC7	Merged-chr1-91430845-2 (-70264), Merged-chr1-91489315-2 (-11794), Merged-chr1-91500391-2 (-717), Merged-chr1-91504922-2 (+3814), Merged-chr1-91554224-2 (+53115), Merged-chr1-91555488-2 (+54379), Merged-chr1-91562068-2 (+60959), Merged-chr1-91575156-2 (+74050), Merged-chr1-91580356-2 (+79247)	9
CDK1	Merged-chr10-60719006-2 (-59449), Merged-chr10-60731315-2 (-47137), Merged-chr10-60781938-2 (+3485), Merged-chr10-60783042-2 (+4588), Merged-chr10-60801742-2 (+23288), Merged-chr10-60816643-2 (+38188), Merged-chr10-60828729-2 (+50277), Merged-chr10-60846304-2 (+67851), Merged-chr10-60877014-2 (+98561)	9
CDYL	Merged-chr6-4688460-2 (-87973), Merged-chr6-4701176-2 (-75258), Merged-chr6-4738788-2 (-37648), Merged-chr6-4797800-2 (+21364), Merged-chr6-4812414-2 (+35980), Merged-chr6-4815416-2 (+38983), Merged-chr6-4826978-2 (+50545), Merged-chr6-4841143-2 (+64710), Merged-chr6-4872981-2 (+96548)	9
CELF1	Merged-chr11-47551342-2 (+1776), Merged-chr11-47540369-2 (+12746), Merged-chr11-47523897-2 (+29218), Merged-chr11-47515047-2 (+38069), Merged-chr11-47508691-2 (+44424), Merged-chr11-47493053-2 (+60064), Merged-chr11-47488339-2 (+64778), Merged-chr11-47465922-2 (+87194), Merged-chr11-47454337-2 (+98781)	9
CHORDC1	Merged-chr11-90309943-2 (-86579), Merged-chr11-90295550-2 (-72186), Merged-chr11-90255362-2 (-31997), Merged-chr11-90249731-2 (-26369), Merged-chr11-90247302-2 (-23937), Merged-chr11-90223393-2 (-29), Merged-chr11-90206018-2 (+17346), Merged-chr11-90204976-2 (+18386), Merged-chr11-90163321-2 (+60043)	9
CHRAC1	Merged-chr8-140464287-2 (-47009), Merged-chr8-140496740-2 (-14556), Merged-chr8-140505093-2 (-6206), Merged-chr8-140528322-2 (+17024), Merged-chr8-140542473-2 (+31177), Merged-chr8-140588989-2 (+77691), Merged-chr8-140591595-2 (+80296), Merged-chr8-140594908-2 (+83609), Merged-chr8-140597153-2 (+85856)	9
CHSY3	Merged-chr5-129853959-2 (-50513), Merged-chr5-129854596-2 (-49876), Merged-chr5-129878090-2 (-26381), Merged-chr5-129897872-2 (-6599), Merged-chr5-129917386-2 (+12914), Merged-chr5-129926782-2 (+22309), Merged-chr5-129944865-2 (+40393), Merged-chr5-129962446-2 (+57973), Merged-chr5-130003038-2 (+98568)	9
CLASP1	Merged-chr2-121716588-2 (-67114), Merged-chr2-121678430-2 (-28956), Merged-chr2-121649170-2 (+305), Merged-chr2-121645589-2 (+3887), Merged-chr2-121612819-2 (+36655), Merged-chr2-121609188-2 (+40289), Merged-chr2-121600650-2 (+48826), Merged-chr2-121596487-2 (+52988), Merged-chr2-121573312-2 (+76162)	9
CLEC1A	Merged-chr12-10113370-2 (-14385), Merged-chr12-10099107-2 (-122), Merged-chr12-10075548-2 (+23436), Merged-chr12-10069124-2 (+29861), Merged-chr12-10068154-2 (+30832), Merged-chr12-10067463-2 (+31523), Merged-chr12-10046673-2 (+52311), Merged-chr12-10042400-2 (+56584), Merged-chr12-10032040-2 (+66945)	9
CMSS1	Merged-chr3-99723080-2 (-94754), Merged-chr3-99731008-2 (-86826), Merged-chr3-99796547-2 (-21287), Merged-chr3-99817582-2 (-253), Merged-chr3-99833918-2 (+16086), Merged-chr3-99857538-2 (+39703), Merged-chr3-99876482-2 (+58649), Merged-chr3-99896152-2 (+78317), Merged-chr3-99901683-2 (+83851)	9
CMTM7	Merged-chr3-32296949-2 (-94722), Merged-chr3-32303580-2 (-88089), Merged-chr3-32311024-2 (-80646), Merged-chr3-32321166-2 (-70506), Merged-chr3-32347159-2 (-44511), Merged-chr3-32354597-2 (-37072), Merged-chr3-32405440-2 (+13771), Merged-chr3-32422171-2 (+30500), Merged-chr3-32470043-2 (+78373)	9
CNOT2	Merged-chr12-70167108-2 (-75886), Merged-chr12-70242814-2 (-181), Merged-chr12-70248053-2 (+5061), Merged-chr12-70250072-2 (+7079), Merged-chr12-70253005-2 (+10011), Merged-chr12-70275560-2 (+32565), Merged-chr12-70281717-2 (+38722), Merged-chr12-70306827-2 (+63834), Merged-chr12-70319736-2 (+76741)	9
COL11A1	Merged-chr1-103191631-2 (-83140), Merged-chr1-103162685-2 (-54196), Merged-chr1-103150164-2 (-41674), Merged-chr1-103145604-2 (-37113), Merged-chr1-103098360-2 (+10132), Merged-chr1-103058093-2 (+50397), Merged-chr1-103040452-2 (+68040), Merged-chr1-103036686-2 (+71804), Merged-chr1-103017993-2 (+90496)	9
COL25A1	Merged-chr4-109388990-2 (-86346), Merged-chr4-109381036-2 (-78394), Merged-chr4-109353036-2 (-50394), Merged-chr4-109338976-2 (-36334), Merged-chr4-109302696-2 (-52), Merged-chr4-109298809-2 (+3834), Merged-chr4-109288973-2 (+13669), Merged-chr4-109285784-2 (+16860), Merged-chr4-109265572-2 (+37069)	9
CP	Merged-chr3-149277697-2 (-55643), Merged-chr3-149249758-2 (-27702), Merged-chr3-149248293-2 (-26240), Merged-chr3-149247570-2 (-25516), Merged-chr3-149225167-2 (-3111), Merged-chr3-149215633-2 (+6421), Merged-chr3-149205521-2 (+16534), Merged-chr3-149195435-2 (+26621), Merged-chr3-149152162-2 (+69894)	9
CPED1	Merged-chr7-120988780-2 (+105), Merged-chr7-120996463-2 (+7787), Merged-chr7-121006787-2 (+18111), Merged-chr7-121021355-2 (+32678), Merged-chr7-121024162-2 (+35484), Merged-chr7-121039400-2 (+50725), Merged-chr7-121041571-2 (+52893), Merged-chr7-121045674-2 (+56998), Merged-chr7-121047000-2 (+58325)	9
CRY1	Merged-chr12-107127160-2 (-33331), Merged-chr12-107125679-2 (-31849), Merged-chr12-107093650-2 (+179), Merged-chr12-107092435-2 (+1392), Merged-chr12-107070222-2 (+23607), Merged-chr12-107068023-2 (+25805), Merged-chr12-107053961-2 (+39868), Merged-chr12-107028941-2 (+64887), Merged-chr12-107021771-2 (+72059)	9
CSRNP3	Merged-chr2-165375503-2 (-94144), Merged-chr2-165377101-2 (-92547), Merged-chr2-165448253-2 (-21392), Merged-chr2-165478975-2 (+9328), Merged-chr2-165499509-2 (+29862), Merged-chr2-165524837-2 (+55191), Merged-chr2-165537102-2 (+67457), Merged-chr2-165548558-2 (+78911), Merged-chr2-165557312-2 (+87667)	9
CTNNAL1	Merged-chr9-109110711-2 (-97184), Merged-chr9-109102139-2 (-88611), Merged-chr9-109036189-2 (-22659), Merged-chr9-109012154-2 (+1374), Merged-chr9-109010818-2 (+2711), Merged-chr9-108996940-2 (+16587), Merged-chr9-108991538-2 (+21990), Merged-chr9-108982636-2 (+30892), Merged-chr9-108954187-2 (+59342)	9
CUBN	Merged-chr10-17200595-2 (-70764), Merged-chr10-17188350-2 (-58519), Merged-chr10-17152205-2 (-22376), Merged-chr10-17139951-2 (-10122), Merged-chr10-17100824-2 (+29008), Merged-chr10-17076882-2 (+52948), Merged-chr10-17063233-2 (+66596), Merged-chr10-17056847-2 (+72982), Merged-chr10-17048785-2 (+81047)	9
DAB2	Merged-chr5-39520305-2 (-95135), Merged-chr5-39518179-2 (-93011), Merged-chr5-39485286-2 (-60115), Merged-chr5-39484015-2 (-58845), Merged-chr5-39466039-2 (-40870), Merged-chr5-39431891-2 (-6722), Merged-chr5-39425047-2 (+123), Merged-chr5-39424404-2 (+764), Merged-chr5-39411216-2 (+13955)	9
DACT1	Merged-chr14-58572393-2 (-65787), Merged-chr14-58576109-2 (-62071), Merged-chr14-58626596-2 (-11584), Merged-chr14-58637214-2 (-965), Merged-chr14-58648176-2 (+9999), Merged-chr14-58710119-2 (+71939), Merged-chr14-58717684-2 (+79504), Merged-chr14-58722632-2 (+84452), Merged-chr14-58737675-2 (+99497)	9
DARS	Merged-chr2-136014208-2 (-28525), Merged-chr2-136000303-2 (-14621), Merged-chr2-135994531-2 (-8847), Merged-chr2-135980226-2 (+5457), Merged-chr2-135962587-2 (+23097), Merged-chr2-135961348-2 (+24335), Merged-chr2-135950176-2 (+35508), Merged-chr2-135949280-2 (+36403), Merged-chr2-135910209-2 (+75475)	9
DCP2	Merged-chr5-112933813-2 (-42923), Merged-chr5-112968935-2 (-7800), Merged-chr5-112976629-2 (-105), Merged-chr5-112979134-2 (+2398), Merged-chr5-112996256-2 (+19519), Merged-chr5-113004469-2 (+27732), Merged-chr5-113005728-2 (+28993), Merged-chr5-113023059-2 (+46324), Merged-chr5-113067851-2 (+91115)	9
DGKB	Merged-chr7-14974190-2 (-70829), Merged-chr7-14971192-2 (-67830), Merged-chr7-14955753-2 (-52392), Merged-chr7-14938394-2 (-35034), Merged-chr7-14920720-2 (-17358), Merged-chr7-14919244-2 (-15882), Merged-chr7-14918298-2 (-14937), Merged-chr7-14835826-2 (+67536), Merged-chr7-14834058-2 (+69302)	9
DLD	Merged-chr7-107866173-2 (-24798), Merged-chr7-107891287-2 (+317), Merged-chr7-107899171-2 (+8201), Merged-chr7-107914950-2 (+23980), Merged-chr7-107920887-2 (+29917), Merged-chr7-107923717-2 (+32746), Merged-chr7-107952685-2 (+61715), Merged-chr7-107966753-2 (+75782), Merged-chr7-107986609-2 (+95641)	9
DPY19L3	Merged-chr19-32349763-2 (-56363), Merged-chr19-32373978-2 (-32147), Merged-chr19-32386269-2 (-19856), Merged-chr19-32405717-2 (-407), Merged-chr19-32406656-2 (+530), Merged-chr19-32436818-2 (+30693), Merged-chr19-32452615-2 (+46492), Merged-chr19-32457366-2 (+51241), Merged-chr19-32460578-2 (+54455)	9
DUSP1	Merged-chr5-172807338-2 (-36142), Merged-chr5-172787419-2 (-16226), Merged-chr5-172776441-2 (-5248), Merged-chr5-172765446-2 (+5750), Merged-chr5-172760370-2 (+10826), Merged-chr5-172736245-2 (+34948), Merged-chr5-172716899-2 (+54297), Merged-chr5-172710816-2 (+60379), Merged-chr5-172707330-2 (+63865)	9
DUSP10	Merged-chr1-221832799-2 (-90623), Merged-chr1-221829847-2 (-87671), Merged-chr1-221807132-2 (-64957), Merged-chr1-221749894-2 (-7718), Merged-chr1-221742385-2 (-209), Merged-chr1-221731326-2 (+10851), Merged-chr1-221718667-2 (+23508), Merged-chr1-221715677-2 (+26497), Merged-chr1-221704136-2 (+38040)	9
DUSP16	Merged-chr12-12575255-2 (-12871), Merged-chr12-12561514-2 (+869), Merged-chr12-12554984-2 (+7399), Merged-chr12-12546732-2 (+15650), Merged-chr12-12529910-2 (+32472), Merged-chr12-12520330-2 (+42053), Merged-chr12-12509794-2 (+52587), Merged-chr12-12506778-2 (+55604), Merged-chr12-12481779-2 (+80605)	9
DYRK2	Merged-chr12-67630894-2 (-17828), Merged-chr12-67632230-2 (-16490), Merged-chr12-67647995-2 (-725), Merged-chr12-67650275-2 (+1556), Merged-chr12-67670317-2 (+21595), Merged-chr12-67678854-2 (+30134), Merged-chr12-67706203-2 (+57481), Merged-chr12-67714824-2 (+66105), Merged-chr12-67742633-2 (+93914)	9
EIF1AX	Merged-chrX-20223745-2 (-81901), Merged-chrX-20218620-2 (-76775), Merged-chrX-20217484-2 (-75640), Merged-chrX-20194161-2 (-52316), Merged-chrX-20172058-2 (-30215), Merged-chrX-20169608-2 (-27766), Merged-chrX-20143395-2 (-1550), Merged-chrX-20129081-2 (+12761), Merged-chrX-20125571-2 (+16272)	9
ELOVL6	Merged-chr4-110287380-2 (-88728), Merged-chr4-110276047-2 (-77394), Merged-chr4-110221622-2 (-22971), Merged-chr4-110211442-2 (-12789), Merged-chr4-110198738-2 (-86), Merged-chr4-110167365-2 (+31288), Merged-chr4-110124736-2 (+73916), Merged-chr4-110114897-2 (+83756), Merged-chr4-110107154-2 (+91500)	9
ENPP1	Merged-chr6-131739516-2 (-68498), Merged-chr6-131744578-2 (-63437), Merged-chr6-131755031-2 (-52985), Merged-chr6-131759982-2 (-48033), Merged-chr6-131760818-2 (-47198), Merged-chr6-131781790-2 (-26226), Merged-chr6-131788530-2 (-19487), Merged-chr6-131839944-2 (+31927), Merged-chr6-131864068-2 (+56054)	9
ENSG00000258989	Merged-chr14-61437157-2 (-91970), Merged-chr14-61439228-2 (-89901), Merged-chr14-61477049-2 (-52077), Merged-chr14-61482445-2 (-46682), Merged-chr14-61518575-2 (-10552), Merged-chr14-61527134-2 (-1993), Merged-chr14-61562150-2 (+33021), Merged-chr14-61567451-2 (+38322), Merged-chr14-61607175-2 (+78046)	9
ENSG00000264545	Merged-chr9-21802118-2 (-516), Merged-chr9-21803266-2 (+630), Merged-chr9-21813289-2 (+10653), Merged-chr9-21814017-2 (+11380), Merged-chr9-21832187-2 (+29550), Merged-chr9-21833745-2 (+31111), Merged-chr9-21839880-2 (+37243), Merged-chr9-21870321-2 (+67684), Merged-chr9-21874088-2 (+71451)	9
ERAP2	Merged-chr5-96820488-2 (-55449), Merged-chr5-96821784-2 (-54155), Merged-chr5-96835635-2 (-40302), Merged-chr5-96841383-2 (-34555), Merged-chr5-96871558-2 (-4380), Merged-chr5-96880574-2 (+4634), Merged-chr5-96907168-2 (+31228), Merged-chr5-96921735-2 (+45796), Merged-chr5-96924534-2 (+48594)	9
ERCC6L2	Merged-chr9-95807493-2 (-68209), Merged-chr9-95815339-2 (-60363), Merged-chr9-95876085-2 (+386), Merged-chr9-95880241-2 (+4540), Merged-chr9-95897653-2 (+21951), Merged-chr9-95910549-2 (+34850), Merged-chr9-95919231-2 (+43532), Merged-chr9-95927472-2 (+51773), Merged-chr9-95966463-2 (+90761)	9
ESD	Merged-chr13-46844646-2 (-47413), Merged-chr13-46801485-2 (-4252), Merged-chr13-46800807-2 (-3575), Merged-chr13-46787676-2 (+9555), Merged-chr13-46765979-2 (+31252), Merged-chr13-46757198-2 (+40034), Merged-chr13-46733556-2 (+63677), Merged-chr13-46714244-2 (+82987), Merged-chr13-46699257-2 (+97976)	9
F3	Merged-chr1-94637526-2 (-95725), Merged-chr1-94609382-2 (-67584), Merged-chr1-94595968-2 (-54169), Merged-chr1-94582338-2 (-40539), Merged-chr1-94560529-2 (-18729), Merged-chr1-94553563-2 (-11763), Merged-chr1-94514267-2 (+27533), Merged-chr1-94487365-2 (+54436), Merged-chr1-94463307-2 (+78492)	9
FABP5	Merged-chr8-81298374-2 (+18012), Merged-chr8-81325392-2 (+45030), Merged-chr8-81346144-2 (+65782), Merged-chr8-81350629-2 (+70266), Merged-chr8-81354611-2 (+74249), Merged-chr8-81362372-2 (+82011), Merged-chr8-81365307-2 (+84946), Merged-chr8-81377254-2 (+96891), Merged-chr8-81378248-2 (+97887)	9
FAM83A	Merged-chr8-123102964-2 (-76082), Merged-chr8-123118660-2 (-60388), Merged-chr8-123157408-2 (-21640), Merged-chr8-123159389-2 (-19657), Merged-chr8-123212056-2 (+33008), Merged-chr8-123238946-2 (+59899), Merged-chr8-123247972-2 (+68924), Merged-chr8-123252186-2 (+73141), Merged-chr8-123265402-2 (+86355)	9
FBXL4	Merged-chr6-98992924-2 (-44997), Merged-chr6-98984105-2 (-36181), Merged-chr6-98977784-2 (-29859), Merged-chr6-98957551-2 (-9625), Merged-chr6-98947516-2 (+408), Merged-chr6-98889284-2 (+58641), Merged-chr6-98882948-2 (+64978), Merged-chr6-98872040-2 (+75886), Merged-chr6-98865084-2 (+82841)	9
FER1L6	Merged-chr8-123817481-2 (-34505), Merged-chr8-123820214-2 (-31773), Merged-chr8-123837678-2 (-14307), Merged-chr8-123871197-2 (+19211), Merged-chr8-123891604-2 (+39618), Merged-chr8-123893499-2 (+41514), Merged-chr8-123907125-2 (+55139), Merged-chr8-123922266-2 (+70279), Merged-chr8-123924931-2 (+72944)	9
FOXK1	Merged-chr7-4641936-2 (-40374), Merged-chr7-4662148-2 (-20162), Merged-chr7-4684207-2 (+1899), Merged-chr7-4700874-2 (+18565), Merged-chr7-4707341-2 (+25034), Merged-chr7-4712797-2 (+30490), Merged-chr7-4725994-2 (+43684), Merged-chr7-4739310-2 (+57001), Merged-chr7-4745048-2 (+62738)	9
GADD45A	Merged-chr1-67590135-2 (-94925), Merged-chr1-67618829-2 (-66233), Merged-chr1-67626573-2 (-58486), Merged-chr1-67686475-2 (+1413), Merged-chr1-67697527-2 (+12465), Merged-chr1-67702892-2 (+17832), Merged-chr1-67711335-2 (+26276), Merged-chr1-67712005-2 (+26945), Merged-chr1-67726400-2 (+41338)	9
GALNT4	Merged-chr12-89526042-2 (-1235), Merged-chr12-89522077-2 (+2728), Merged-chr12-89520922-2 (+3884), Merged-chr12-89461875-2 (+62932), Merged-chr12-89459451-2 (+65354), Merged-chr12-89453815-2 (+70990), Merged-chr12-89451170-2 (+73634), Merged-chr12-89435940-2 (+88865), Merged-chr12-89429757-2 (+95050)	9
GPR171	Merged-chr3-151268750-2 (-65559), Merged-chr3-151267102-2 (-63910), Merged-chr3-151257254-2 (-54063), Merged-chr3-151249275-2 (-46084), Merged-chr3-151227868-2 (-24676), Merged-chr3-151202204-2 (+988), Merged-chr3-151183579-2 (+19614), Merged-chr3-151147838-2 (+55354), Merged-chr3-151112926-2 (+90265)	9
HIPK3	Merged-chr11-33191657-2 (-65930), Merged-chr11-33195577-2 (-62009), Merged-chr11-33196623-2 (-60965), Merged-chr11-33222219-2 (-35368), Merged-chr11-33232082-2 (-25506), Merged-chr11-33234849-2 (-22739), Merged-chr11-33258866-2 (+1281), Merged-chr11-33290964-2 (+33378), Merged-chr11-33328003-2 (+70416)	9
HMCN1	Merged-chr1-185655705-2 (-78845), Merged-chr1-185667519-2 (-67031), Merged-chr1-185674358-2 (-60191), Merged-chr1-185694067-2 (-40483), Merged-chr1-185734153-2 (-399), Merged-chr1-185735131-2 (+582), Merged-chr1-185751074-2 (+16523), Merged-chr1-185759147-2 (+24598), Merged-chr1-185804422-2 (+69870)	9
HMGA2	Merged-chr12-65823743-2 (-716), Merged-chr12-65835197-2 (+10738), Merged-chr12-65841440-2 (+16981), Merged-chr12-65854105-2 (+29647), Merged-chr12-65859056-2 (+34598), Merged-chr12-65880032-2 (+55571), Merged-chr12-65883053-2 (+58592), Merged-chr12-65891261-2 (+66802), Merged-chr12-65903144-2 (+78684)	9
HNRNPA3	Merged-chr2-177143584-2 (-68979), Merged-chr2-177149118-2 (-63446), Merged-chr2-177154023-2 (-58540), Merged-chr2-177161901-2 (-50661), Merged-chr2-177180528-2 (-32033), Merged-chr2-177197263-2 (-15300), Merged-chr2-177203398-2 (-9165), Merged-chr2-177213243-2 (+681), Merged-chr2-177263542-2 (+50978)	9
HOMER1	Merged-chr5-79602948-2 (-88731), Merged-chr5-79558917-2 (-44702), Merged-chr5-79557792-2 (-43575), Merged-chr5-79546941-2 (-32726), Merged-chr5-79504282-2 (+9935), Merged-chr5-79485164-2 (+29053), Merged-chr5-79479114-2 (+35103), Merged-chr5-79447527-2 (+66690), Merged-chr5-79420641-2 (+93576)	9
HOOK1	Merged-chr1-59743742-2 (-71117), Merged-chr1-59750776-2 (-64086), Merged-chr1-59763878-2 (-50984), Merged-chr1-59767241-2 (-47618), Merged-chr1-59772175-2 (-42684), Merged-chr1-59777401-2 (-37459), Merged-chr1-59816238-2 (+1377), Merged-chr1-59836000-2 (+21140), Merged-chr1-59847900-2 (+33040)	9
HPGD	Merged-chr4-174579321-2 (-56423), Merged-chr4-174561791-2 (-38895), Merged-chr4-174556301-2 (-33402), Merged-chr4-174544639-2 (-21742), Merged-chr4-174521307-2 (+1590), Merged-chr4-174460847-2 (+62052), Merged-chr4-174452845-2 (+70051), Merged-chr4-174450028-2 (+72871), Merged-chr4-174423781-2 (+99118)	9
ICE2	Merged-chr15-60571131-2 (-91987), Merged-chr15-60570078-2 (-90932), Merged-chr15-60530863-2 (-51717), Merged-chr15-60520924-2 (-41781), Merged-chr15-60488778-2 (-9634), Merged-chr15-60465509-2 (+13634), Merged-chr15-60440136-2 (+39007), Merged-chr15-60427137-2 (+52008), Merged-chr15-60408701-2 (+70442)	9
IGF2BP3	Merged-chr7-23530511-2 (-60046), Merged-chr7-23525079-2 (-54612), Merged-chr7-23462798-2 (+7669), Merged-chr7-23434477-2 (+35991), Merged-chr7-23418355-2 (+52112), Merged-chr7-23416331-2 (+54134), Merged-chr7-23394775-2 (+75693), Merged-chr7-23383220-2 (+87247), Merged-chr7-23377637-2 (+92828)	9
IL12A	Merged-chr3-159917602-2 (-71146), Merged-chr3-159919094-2 (-69656), Merged-chr3-159929629-2 (-59119), Merged-chr3-159963014-2 (-25735), Merged-chr3-159964529-2 (-24219), Merged-chr3-159978600-2 (-10150), Merged-chr3-159992752-2 (+4001), Merged-chr3-159994433-2 (+5683), Merged-chr3-159995809-2 (+7059)	9
IQGAP2	Merged-chr5-76325984-2 (-77265), Merged-chr5-76369139-2 (-34108), Merged-chr5-76379524-2 (-23726), Merged-chr5-76411325-2 (+8077), Merged-chr5-76425404-2 (+22156), Merged-chr5-76450197-2 (+46948), Merged-chr5-76471533-2 (+68283), Merged-chr5-76483192-2 (+79942), Merged-chr5-76491160-2 (+87910)	9
IRF2BP2	Merged-chr1-234700419-2 (-90895), Merged-chr1-234676433-2 (-66910), Merged-chr1-234657469-2 (-47943), Merged-chr1-234631889-2 (-22365), Merged-chr1-234612640-2 (-3117), Merged-chr1-234600422-2 (+9102), Merged-chr1-234544709-2 (+64816), Merged-chr1-234535966-2 (+73558), Merged-chr1-234523671-2 (+85855)	9
ITPKB	Merged-chr1-226819292-2 (-80117), Merged-chr1-226800183-2 (-61008), Merged-chr1-226737556-2 (+1619), Merged-chr1-226717603-2 (+21572), Merged-chr1-226711472-2 (+27702), Merged-chr1-226690518-2 (+48656), Merged-chr1-226664821-2 (+74354), Merged-chr1-226663190-2 (+75983), Merged-chr1-226650505-2 (+88669)	9
KIAA1324L	Merged-chr7-87110977-2 (-51278), Merged-chr7-87059923-2 (-226), Merged-chr7-87057061-2 (+2636), Merged-chr7-87021520-2 (+38177), Merged-chr7-86994372-2 (+65326), Merged-chr7-86992105-2 (+67595), Merged-chr7-86991077-2 (+68620), Merged-chr7-86978863-2 (+80834), Merged-chr7-86968813-2 (+90884)	9
KIF13B	Merged-chr8-29327429-2 (-64356), Merged-chr8-29289744-2 (-26672), Merged-chr8-29262033-2 (+1041), Merged-chr8-29252235-2 (+10839), Merged-chr8-29235936-2 (+27137), Merged-chr8-29230200-2 (+32871), Merged-chr8-29188456-2 (+74616), Merged-chr8-29178953-2 (+84118), Merged-chr8-29170126-2 (+92945)	9
KLF2	Merged-chr19-16258641-2 (-66177), Merged-chr19-16316675-2 (-8143), Merged-chr19-16324541-2 (-274), Merged-chr19-16328681-2 (+3864), Merged-chr19-16350024-2 (+25207), Merged-chr19-16382532-2 (+57715), Merged-chr19-16397445-2 (+72627), Merged-chr19-16417897-2 (+93081), Merged-chr19-16422470-2 (+97652)	9
KLF7	Merged-chr2-207258733-2 (-92787), Merged-chr2-207226354-2 (-60411), Merged-chr2-207191590-2 (-25645), Merged-chr2-207166201-2 (-258), Merged-chr2-207163710-2 (+2233), Merged-chr2-207135454-2 (+30492), Merged-chr2-207100956-2 (+64988), Merged-chr2-207082840-2 (+83105), Merged-chr2-207067598-2 (+98345)	9
KLHL4	Merged-chrX-87431884-2 (-85930), Merged-chrX-87492827-2 (-24987), Merged-chrX-87515895-2 (-1920), Merged-chrX-87517682-2 (-130), Merged-chrX-87518579-2 (+764), Merged-chrX-87560883-2 (+43069), Merged-chrX-87571873-2 (+54059), Merged-chrX-87594210-2 (+76395), Merged-chrX-87596424-2 (+78609)	9
KLLN	Merged-chr10-87960393-2 (-96957), Merged-chr10-87946267-2 (-82830), Merged-chr10-87943043-2 (-79605), Merged-chr10-87930318-2 (-66881), Merged-chr10-87919592-2 (-56156), Merged-chr10-87894098-2 (-30661), Merged-chr10-87892376-2 (-28940), Merged-chr10-87883623-2 (-20185), Merged-chr10-87879114-2 (-15676)	9
L3MBTL3	Merged-chr6-129920289-2 (-93411), Merged-chr6-129936850-2 (-76847), Merged-chr6-129938773-2 (-74925), Merged-chr6-129947811-2 (-65888), Merged-chr6-130001487-2 (-12211), Merged-chr6-130018486-2 (+4786), Merged-chr6-130020134-2 (+6436), Merged-chr6-130034675-2 (+20978), Merged-chr6-130082764-2 (+69064)	9
LIMD1	Merged-chr3-45509604-2 (-85255), Merged-chr3-45534812-2 (-60047), Merged-chr3-45538252-2 (-56608), Merged-chr3-45538972-2 (-55887), Merged-chr3-45619073-2 (+24215), Merged-chr3-45639263-2 (+44405), Merged-chr3-45656969-2 (+62111), Merged-chr3-45659803-2 (+64944), Merged-chr3-45668162-2 (+73304)	9
LIN28B	Merged-chr6-104935329-2 (-21718), Merged-chr6-104959567-2 (+2521), Merged-chr6-104977274-2 (+20228), Merged-chr6-104995728-2 (+38679), Merged-chr6-104996350-2 (+39301), Merged-chr6-105004615-2 (+47567), Merged-chr6-105029235-2 (+72187), Merged-chr6-105042363-2 (+85315), Merged-chr6-105051634-2 (+94585)	9
LMO2	Merged-chr11-33946299-2 (-54009), Merged-chr11-33937434-2 (-45144), Merged-chr11-33935927-2 (-43637), Merged-chr11-33930525-2 (-38236), Merged-chr11-33868136-2 (+24153), Merged-chr11-33854096-2 (+38191), Merged-chr11-33835691-2 (+56599), Merged-chr11-33812285-2 (+80002), Merged-chr11-33802874-2 (+89413)	9
LPAR6	Merged-chr13-48528910-2 (-84208), Merged-chr13-48495529-2 (-50825), Merged-chr13-48431133-2 (+13569), Merged-chr13-48426914-2 (+17790), Merged-chr13-48413214-2 (+31489), Merged-chr13-48410424-2 (+34278), Merged-chr13-48400567-2 (+44136), Merged-chr13-48393518-2 (+51184), Merged-chr13-48346992-2 (+97713)	9
LRRTM4	Merged-chr2-77606273-2 (-83933), Merged-chr2-77605061-2 (-82722), Merged-chr2-77572652-2 (-50314), Merged-chr2-77514132-2 (+8208), Merged-chr2-77511264-2 (+11073), Merged-chr2-77506365-2 (+15972), Merged-chr2-77480742-2 (+41597), Merged-chr2-77468259-2 (+54081), Merged-chr2-77432811-2 (+89526)	9
MAB21L2	Merged-chr4-150510675-2 (-71247), Merged-chr4-150519400-2 (-62523), Merged-chr4-150543255-2 (-38668), Merged-chr4-150572082-2 (-9838), Merged-chr4-150573848-2 (-8074), Merged-chr4-150582223-2 (+300), Merged-chr4-150584189-2 (+2269), Merged-chr4-150594132-2 (+12212), Merged-chr4-150665277-2 (+83356)	9
MANBA	Merged-chr4-102835291-2 (-74296), Merged-chr4-102825840-2 (-64846), Merged-chr4-102813615-2 (-52621), Merged-chr4-102809386-2 (-48391), Merged-chr4-102760430-2 (+565), Merged-chr4-102752302-2 (+8693), Merged-chr4-102736290-2 (+24705), Merged-chr4-102692500-2 (+68495), Merged-chr4-102684778-2 (+76217)	9
MAPRE2	Merged-chr18-34947785-2 (-93574), Merged-chr18-34956880-2 (-84480), Merged-chr18-34979350-2 (-62011), Merged-chr18-35041081-2 (-279), Merged-chr18-35042925-2 (+1565), Merged-chr18-35054678-2 (+13318), Merged-chr18-35057638-2 (+16280), Merged-chr18-35073472-2 (+32111), Merged-chr18-35094025-2 (+52665)	9
MARCKS	Merged-chr6-113762977-2 (-94386), Merged-chr6-113767281-2 (-90080), Merged-chr6-113777212-2 (-80148), Merged-chr6-113824175-2 (-33186), Merged-chr6-113854976-2 (-2387), Merged-chr6-113879395-2 (+22035), Merged-chr6-113904075-2 (+46713), Merged-chr6-113909433-2 (+52071), Merged-chr6-113936379-2 (+79016)	9
MEIS2	Merged-chr15-37189726-2 (-89843), Merged-chr15-37168505-2 (-68622), Merged-chr15-37132433-2 (-32549), Merged-chr15-37111209-2 (-11324), Merged-chr15-37109558-2 (-9672), Merged-chr15-37095263-2 (+4621), Merged-chr15-37091741-2 (+8142), Merged-chr15-37019927-2 (+79959), Merged-chr15-37009496-2 (+90388)	9
MEMO1	Merged-chr2-32006528-2 (+4030), Merged-chr2-31993334-2 (+17222), Merged-chr2-31989442-2 (+21116), Merged-chr2-31986735-2 (+23823), Merged-chr2-31981122-2 (+29434), Merged-chr2-31945075-2 (+65481), Merged-chr2-31943642-2 (+66913), Merged-chr2-31932146-2 (+78412), Merged-chr2-31912709-2 (+97848)	9
MFHAS1	Merged-chr8-8933229-2 (-39583), Merged-chr8-8919707-2 (-26062), Merged-chr8-8912783-2 (-19137), Merged-chr8-8904390-2 (-10747), Merged-chr8-8872485-2 (+21160), Merged-chr8-8851720-2 (+41923), Merged-chr8-8844428-2 (+49217), Merged-chr8-8834362-2 (+59282), Merged-chr8-8806336-2 (+87307)	9
MGAT4A	Merged-chr2-98794252-2 (-67556), Merged-chr2-98752623-2 (-25926), Merged-chr2-98736656-2 (-9961), Merged-chr2-98725347-2 (+1348), Merged-chr2-98713883-2 (+12813), Merged-chr2-98695649-2 (+31048), Merged-chr2-98691577-2 (+35118), Merged-chr2-98653051-2 (+73645), Merged-chr2-98643658-2 (+83038)	9
MTFR2	Merged-chr6-136286492-2 (-36182), Merged-chr6-136285218-2 (-34909), Merged-chr6-136282286-2 (-31976), Merged-chr6-136263566-2 (-13255), Merged-chr6-136253235-2 (-2925), Merged-chr6-136231119-2 (+19190), Merged-chr6-136195374-2 (+54937), Merged-chr6-136190633-2 (+59676), Merged-chr6-136174131-2 (+76179)	9
MTHFD2L	Merged-chr4-74108005-2 (-50108), Merged-chr4-74117309-2 (-40803), Merged-chr4-74134399-2 (-23711), Merged-chr4-74153011-2 (-5101), Merged-chr4-74159542-2 (+1429), Merged-chr4-74164467-2 (+6354), Merged-chr4-74166129-2 (+8017), Merged-chr4-74228937-2 (+70824), Merged-chr4-74232760-2 (+74649)	9
MYO10	Merged-chr5-17023502-2 (-87241), Merged-chr5-17004270-2 (-68008), Merged-chr5-16995249-2 (-58988), Merged-chr5-16981172-2 (-44911), Merged-chr5-16936704-2 (-440), Merged-chr5-16897150-2 (+39112), Merged-chr5-16889905-2 (+46357), Merged-chr5-16864682-2 (+71580), Merged-chr5-16846225-2 (+90038)	9
MYO6	Merged-chr6-75690315-2 (-59018), Merged-chr6-75735943-2 (-13390), Merged-chr6-75751665-2 (+2335), Merged-chr6-75754136-2 (+4804), Merged-chr6-75760566-2 (+11233), Merged-chr6-75789792-2 (+40459), Merged-chr6-75818220-2 (+68889), Merged-chr6-75826010-2 (+76677), Merged-chr6-75834811-2 (+85480)	9
MYOC	Merged-chr1-171739868-2 (-87185), Merged-chr1-171674836-2 (-22155), Merged-chr1-171672145-2 (-19464), Merged-chr1-171664403-2 (-11721), Merged-chr1-171655751-2 (-3067), Merged-chr1-171654072-2 (-1388), Merged-chr1-171590330-2 (+62352), Merged-chr1-171567608-2 (+85074), Merged-chr1-171563949-2 (+88735)	9
NCF2	Merged-chr1-183627386-2 (-36804), Merged-chr1-183626281-2 (-35701), Merged-chr1-183601336-2 (-10755), Merged-chr1-183544688-2 (+45893), Merged-chr1-183543835-2 (+46744), Merged-chr1-183524998-2 (+65584), Merged-chr1-183515245-2 (+75336), Merged-chr1-183507623-2 (+82957), Merged-chr1-183500101-2 (+90478)	9
NCOA2	Merged-chr8-70403814-2 (-10), Merged-chr8-70380042-2 (+23763), Merged-chr8-70362118-2 (+41688), Merged-chr8-70345191-2 (+58615), Merged-chr8-70342274-2 (+61529), Merged-chr8-70329997-2 (+73806), Merged-chr8-70325142-2 (+78663), Merged-chr8-70323100-2 (+80704), Merged-chr8-70315581-2 (+88224)	9
NDNF	Merged-chr4-121167245-2 (-94727), Merged-chr4-121156861-2 (-84343), Merged-chr4-121156114-2 (-83597), Merged-chr4-121139861-2 (-67343), Merged-chr4-121134389-2 (-61872), Merged-chr4-121132601-2 (-60082), Merged-chr4-121116135-2 (-43617), Merged-chr4-121095308-2 (-22789), Merged-chr4-121057797-2 (+14720)	9
NEK7	Merged-chr1-198086156-2 (-70805), Merged-chr1-198123441-2 (-33520), Merged-chr1-198151830-2 (-5131), Merged-chr1-198157005-2 (+43), Merged-chr1-198157663-2 (+702), Merged-chr1-198179828-2 (+22867), Merged-chr1-198184588-2 (+27626), Merged-chr1-198234493-2 (+77532), Merged-chr1-198254613-2 (+97651)	9
NFATC2	Merged-chr20-51631560-2 (-88842), Merged-chr20-51563609-2 (-20889), Merged-chr20-51562853-2 (-20136), Merged-chr20-51528454-2 (+14264), Merged-chr20-51526298-2 (+16421), Merged-chr20-51492487-2 (+50231), Merged-chr20-51488043-2 (+54674), Merged-chr20-51486537-2 (+56180), Merged-chr20-51477045-2 (+65674)	9
NFKB1	Merged-chr4-102431540-2 (-69787), Merged-chr4-102449926-2 (-51402), Merged-chr4-102474994-2 (-26336), Merged-chr4-102503651-2 (+2321), Merged-chr4-102527826-2 (+26498), Merged-chr4-102531839-2 (+30512), Merged-chr4-102536360-2 (+35031), Merged-chr4-102537296-2 (+35967), Merged-chr4-102578942-2 (+77613)	9
NIPAL2	Merged-chr8-98372609-2 (-78273), Merged-chr8-98293414-2 (+922), Merged-chr8-98292592-2 (+1742), Merged-chr8-98246985-2 (+47352), Merged-chr8-98245109-2 (+49227), Merged-chr8-98225260-2 (+69075), Merged-chr8-98211687-2 (+82650), Merged-chr8-98207988-2 (+86348), Merged-chr8-98200497-2 (+93838)	9
NRG3	Merged-chr10-81790818-2 (-84496), Merged-chr10-81801333-2 (-73982), Merged-chr10-81866891-2 (-8424), Merged-chr10-81885741-2 (+10427), Merged-chr10-81918985-2 (+43671), Merged-chr10-81924396-2 (+49081), Merged-chr10-81953748-2 (+78435), Merged-chr10-81959064-2 (+83751), Merged-chr10-81970262-2 (+94950)	9
NUAK2	Merged-chr1-205354439-2 (-32650), Merged-chr1-205321768-2 (+22), Merged-chr1-205313865-2 (+7925), Merged-chr1-205294532-2 (+27260), Merged-chr1-205271016-2 (+50775), Merged-chr1-205262541-2 (+59248), Merged-chr1-205245621-2 (+76168), Merged-chr1-205231160-2 (+90629), Merged-chr1-205229796-2 (+91993)	9
NVL	Merged-chr1-224343789-2 (-13404), Merged-chr1-224300414-2 (+29974), Merged-chr1-224282379-2 (+48007), Merged-chr1-224277279-2 (+53107), Merged-chr1-224262703-2 (+67683), Merged-chr1-224260209-2 (+70179), Merged-chr1-224252079-2 (+78308), Merged-chr1-224245340-2 (+85047), Merged-chr1-224237105-2 (+93280)	9
OSBPL9	Merged-chr1-51538460-2 (-78631), Merged-chr1-51551945-2 (-65146), Merged-chr1-51560008-2 (-57083), Merged-chr1-51617112-2 (+22), Merged-chr1-51625058-2 (+7967), Merged-chr1-51650851-2 (+33760), Merged-chr1-51661317-2 (+44225), Merged-chr1-51663258-2 (+46168), Merged-chr1-51671630-2 (+54537)	9
PAWR	Merged-chr12-79779143-2 (-88046), Merged-chr12-79775604-2 (-84506), Merged-chr12-79709694-2 (-18597), Merged-chr12-79692556-2 (-1459), Merged-chr12-79689235-2 (+1860), Merged-chr12-79678216-2 (+12880), Merged-chr12-79670158-2 (+20938), Merged-chr12-79668965-2 (+22131), Merged-chr12-79599588-2 (+91510)	9
PCF11	Merged-chr11-83087239-2 (-69747), Merged-chr11-83093151-2 (-63838), Merged-chr11-83105320-2 (-51669), Merged-chr11-83111941-2 (-45045), Merged-chr11-83119040-2 (-37947), Merged-chr11-83146972-2 (-10016), Merged-chr11-83172075-2 (+15088), Merged-chr11-83193622-2 (+36636), Merged-chr11-83208405-2 (+51417)	9
PDCD6IP	Merged-chr3-33699512-2 (-99060), Merged-chr3-33717251-2 (-81320), Merged-chr3-33798391-2 (-179), Merged-chr3-33803206-2 (+4634), Merged-chr3-33807254-2 (+8682), Merged-chr3-33826432-2 (+27861), Merged-chr3-33837268-2 (+38699), Merged-chr3-33860406-2 (+61835), Merged-chr3-33875576-2 (+77006)	9
PELO	Merged-chr5-52786596-2 (-1342), Merged-chr5-52792437-2 (+4496), Merged-chr5-52794625-2 (+6685), Merged-chr5-52802217-2 (+14277), Merged-chr5-52840656-2 (+52715), Merged-chr5-52845109-2 (+57169), Merged-chr5-52846535-2 (+58594), Merged-chr5-52860073-2 (+72134), Merged-chr5-52865200-2 (+77262)	9
PHIP	Merged-chr6-79157998-2 (-79763), Merged-chr6-79157024-2 (-78787), Merged-chr6-79078241-2 (-4), Merged-chr6-79066562-2 (+11672), Merged-chr6-79065505-2 (+12731), Merged-chr6-79064279-2 (+13957), Merged-chr6-79058726-2 (+19510), Merged-chr6-79051822-2 (+26413), Merged-chr6-79011113-2 (+67124)	9
PITRM1	Merged-chr10-3265493-2 (-92653), Merged-chr10-3264434-2 (-91594), Merged-chr10-3255752-2 (-82911), Merged-chr10-3249330-2 (-76489), Merged-chr10-3202216-2 (-29375), Merged-chr10-3198088-2 (-25246), Merged-chr10-3193121-2 (-20280), Merged-chr10-3172221-2 (+620), Merged-chr10-3095542-2 (+77298)	9
PITX2	Merged-chr4-110649136-2 (-26032), Merged-chr4-110640774-2 (-17672), Merged-chr4-110640087-2 (-16983), Merged-chr4-110616990-2 (+6111), Merged-chr4-110604868-2 (+18236), Merged-chr4-110602890-2 (+20212), Merged-chr4-110550606-2 (+72496), Merged-chr4-110542695-2 (+80406), Merged-chr4-110534243-2 (+88858)	9
PJA2	Merged-chr5-109485190-2 (-75198), Merged-chr5-109468915-2 (-58922), Merged-chr5-109455873-2 (-45880), Merged-chr5-109439887-2 (-29894), Merged-chr5-109410581-2 (-588), Merged-chr5-109408156-2 (+1838), Merged-chr5-109387833-2 (+22159), Merged-chr5-109363786-2 (+46208), Merged-chr5-109323901-2 (+86093)	9
PLEKHA5	Merged-chr12-19115310-2 (-14456), Merged-chr12-19131067-2 (+1300), Merged-chr12-19135664-2 (+5895), Merged-chr12-19150630-2 (+20863), Merged-chr12-19157146-2 (+27379), Merged-chr12-19159193-2 (+29424), Merged-chr12-19172102-2 (+42336), Merged-chr12-19186931-2 (+57162), Merged-chr12-19208723-2 (+78955)	9
PLEKHG7	Merged-chr12-92647223-2 (-89264), Merged-chr12-92702865-2 (-33624), Merged-chr12-92728666-2 (-7824), Merged-chr12-92754539-2 (+18050), Merged-chr12-92785335-2 (+48846), Merged-chr12-92797705-2 (+61217), Merged-chr12-92801043-2 (+64553), Merged-chr12-92809030-2 (+72542), Merged-chr12-92828057-2 (+91568)	9
PLPP1	Merged-chr5-55631497-2 (-96530), Merged-chr5-55621353-2 (-86384), Merged-chr5-55611546-2 (-76578), Merged-chr5-55610844-2 (-75876), Merged-chr5-55524015-2 (+10954), Merged-chr5-55520334-2 (+14635), Merged-chr5-55499534-2 (+35433), Merged-chr5-55498585-2 (+36384), Merged-chr5-55468065-2 (+66902)	9
PLPP3	Merged-chr1-56639484-2 (-59917), Merged-chr1-56627670-2 (-48103), Merged-chr1-56607219-2 (-27651), Merged-chr1-56593908-2 (-14340), Merged-chr1-56578419-2 (+1150), Merged-chr1-56565943-2 (+13624), Merged-chr1-56539561-2 (+40006), Merged-chr1-56506492-2 (+73075), Merged-chr1-56490798-2 (+88771)	9
PLS3	Merged-chrX-115483249-2 (-77931), Merged-chrX-115532196-2 (-28986), Merged-chrX-115553975-2 (-7205), Merged-chrX-115562183-2 (+1002), Merged-chrX-115569253-2 (+8072), Merged-chrX-115574362-2 (+13181), Merged-chrX-115581711-2 (+20530), Merged-chrX-115615333-2 (+54153), Merged-chrX-115627732-2 (+66550)	9
PLSCR1	Merged-chr3-146590804-2 (-45941), Merged-chr3-146589887-2 (-45022), Merged-chr3-146581438-2 (-36573), Merged-chr3-146570402-2 (-25538), Merged-chr3-146569635-2 (-24773), Merged-chr3-146549545-2 (-4681), Merged-chr3-146544646-2 (+217), Merged-chr3-146536115-2 (+8749), Merged-chr3-146506670-2 (+38193)	9
PRKACB	Merged-chr1-84079179-2 (-65090), Merged-chr1-84104371-2 (-39901), Merged-chr1-84107578-2 (-36692), Merged-chr1-84122403-2 (-21866), Merged-chr1-84135098-2 (-9172), Merged-chr1-84144286-2 (+15), Merged-chr1-84146617-2 (+2345), Merged-chr1-84168976-2 (+24706), Merged-chr1-84174462-2 (+30192)	9
PRSS48	Merged-chr4-151266877-2 (-10295), Merged-chr4-151284726-2 (+7556), Merged-chr4-151296439-2 (+19269), Merged-chr4-151303248-2 (+26077), Merged-chr4-151305144-2 (+27972), Merged-chr4-151310993-2 (+33822), Merged-chr4-151325821-2 (+48650), Merged-chr4-151368185-2 (+91016), Merged-chr4-151369708-2 (+92537)	9
PUM2	Merged-chr2-20425009-2 (-97627), Merged-chr2-20413305-2 (-85924), Merged-chr2-20403708-2 (-76324), Merged-chr2-20396260-2 (-68878), Merged-chr2-20353864-2 (-26483), Merged-chr2-20323018-2 (+4363), Merged-chr2-20261756-2 (+65626), Merged-chr2-20256470-2 (+70914), Merged-chr2-20250551-2 (+76833)	9
RAB27B	Merged-chr18-54761523-2 (-66676), Merged-chr18-54765642-2 (-62556), Merged-chr18-54806723-2 (-21477), Merged-chr18-54846015-2 (+17817), Merged-chr18-54850253-2 (+22056), Merged-chr18-54880902-2 (+52704), Merged-chr18-54902677-2 (+74478), Merged-chr18-54914064-2 (+85866), Merged-chr18-54914895-2 (+86695)	9
RARRES1	Merged-chr3-158788733-2 (-56038), Merged-chr3-158769396-2 (-36699), Merged-chr3-158759737-2 (-27040), Merged-chr3-158723363-2 (+9331), Merged-chr3-158714867-2 (+17827), Merged-chr3-158713353-2 (+19343), Merged-chr3-158696854-2 (+35843), Merged-chr3-158689029-2 (+43666), Merged-chr3-158681357-2 (+51338)	9
RASGRP1	Merged-chr15-38648393-2 (-83588), Merged-chr15-38557589-2 (+7216), Merged-chr15-38552479-2 (+12326), Merged-chr15-38545149-2 (+19655), Merged-chr15-38533542-2 (+31265), Merged-chr15-38504772-2 (+60035), Merged-chr15-38490451-2 (+74354), Merged-chr15-38481954-2 (+82852), Merged-chr15-38471649-2 (+93158)	9
RDX	Merged-chr11-110368886-2 (-72176), Merged-chr11-110366362-2 (-69652), Merged-chr11-110317797-2 (-21086), Merged-chr11-110305867-2 (-9154), Merged-chr11-110293221-2 (+3489), Merged-chr11-110284379-2 (+12334), Merged-chr11-110255880-2 (+40833), Merged-chr11-110247126-2 (+49584), Merged-chr11-110220288-2 (+76425)	9
REEP3	Merged-chr10-63498829-2 (-22535), Merged-chr10-63507915-2 (-13448), Merged-chr10-63518908-2 (-2456), Merged-chr10-63522492-2 (+1131), Merged-chr10-63562684-2 (+41320), Merged-chr10-63573317-2 (+51956), Merged-chr10-63588652-2 (+67289), Merged-chr10-63605612-2 (+84248), Merged-chr10-63621220-2 (+99859)	9
RFX7	Merged-chr15-56294757-2 (-51491), Merged-chr15-56247204-2 (-3938), Merged-chr15-56242831-2 (+435), Merged-chr15-56225283-2 (+17981), Merged-chr15-56212879-2 (+30388), Merged-chr15-56187139-2 (+56125), Merged-chr15-56168351-2 (+74914), Merged-chr15-56166455-2 (+76809), Merged-chr15-56160008-2 (+83256)	9
RGS13	Merged-chr1-192583516-2 (-52623), Merged-chr1-192586466-2 (-49672), Merged-chr1-192603667-2 (-32471), Merged-chr1-192637564-2 (+1426), Merged-chr1-192638737-2 (+2600), Merged-chr1-192690639-2 (+54500), Merged-chr1-192700881-2 (+64744), Merged-chr1-192702400-2 (+66264), Merged-chr1-192708216-2 (+72079)	9
RHOB	Merged-chr2-20353864-2 (-93208), Merged-chr2-20396260-2 (-50813), Merged-chr2-20403708-2 (-43367), Merged-chr2-20413305-2 (-33767), Merged-chr2-20425009-2 (-22064), Merged-chr2-20435033-2 (-12039), Merged-chr2-20449371-2 (+2299), Merged-chr2-20457980-2 (+10905), Merged-chr2-20468121-2 (+21046)	9
RIPK2	Merged-chr8-89685874-2 (-71873), Merged-chr8-89705781-2 (-51967), Merged-chr8-89718514-2 (-39232), Merged-chr8-89761720-2 (+3972), Merged-chr8-89777716-2 (+19970), Merged-chr8-89783000-2 (+25253), Merged-chr8-89837218-2 (+79471), Merged-chr8-89841671-2 (+83925), Merged-chr8-89848433-2 (+90686)	9
RPRD1A	Merged-chr18-36119361-2 (-51785), Merged-chr18-36099503-2 (-31928), Merged-chr18-36076092-2 (-8515), Merged-chr18-36067303-2 (+273), Merged-chr18-36066232-2 (+1342), Merged-chr18-36061305-2 (+6270), Merged-chr18-36035451-2 (+32126), Merged-chr18-36012032-2 (+55545), Merged-chr18-35972601-2 (+94975)	9
SCAF11	Merged-chr12-45990355-2 (+210), Merged-chr12-45987386-2 (+3178), Merged-chr12-45964020-2 (+26545), Merged-chr12-45947442-2 (+43123), Merged-chr12-45944678-2 (+45886), Merged-chr12-45938689-2 (+51875), Merged-chr12-45926025-2 (+64539), Merged-chr12-45909459-2 (+81105), Merged-chr12-45906492-2 (+84073)	9
SEPT7	Merged-chr7-35709692-2 (-91345), Merged-chr7-35716233-2 (-84805), Merged-chr7-35762995-2 (-38043), Merged-chr7-35776201-2 (-24838), Merged-chr7-35801003-2 (-35), Merged-chr7-35802277-2 (+1238), Merged-chr7-35831415-2 (+30377), Merged-chr7-35838997-2 (+37958), Merged-chr7-35859513-2 (+58475)	9
SERINC5	Merged-chr5-80269229-2 (-13152), Merged-chr5-80253777-2 (+2301), Merged-chr5-80250967-2 (+5113), Merged-chr5-80231371-2 (+24709), Merged-chr5-80229566-2 (+26513), Merged-chr5-80220398-2 (+35679), Merged-chr5-80205072-2 (+51005), Merged-chr5-80194614-2 (+61465), Merged-chr5-80158574-2 (+97504)	9
SERTAD4	Merged-chr1-210170240-2 (-62558), Merged-chr1-210218245-2 (-14553), Merged-chr1-210233942-2 (+1144), Merged-chr1-210240042-2 (+7245), Merged-chr1-210246644-2 (+13844), Merged-chr1-210252051-2 (+19253), Merged-chr1-210273351-2 (+40552), Merged-chr1-210275507-2 (+42707), Merged-chr1-210295166-2 (+62368)	9
SGIP1	Merged-chr1-66439664-2 (-94617), Merged-chr1-66441125-2 (-93157), Merged-chr1-66445705-2 (-88576), Merged-chr1-66452303-2 (-81980), Merged-chr1-66527727-2 (-6555), Merged-chr1-66533505-2 (-777), Merged-chr1-66542964-2 (+8682), Merged-chr1-66563626-2 (+29344), Merged-chr1-66564486-2 (+30204)	9
SLC15A1	Merged-chr13-98834712-2 (-82059), Merged-chr13-98814052-2 (-61400), Merged-chr13-98805350-2 (-52695), Merged-chr13-98778954-2 (-26302), Merged-chr13-98741813-2 (+10839), Merged-chr13-98732147-2 (+20507), Merged-chr13-98711216-2 (+41439), Merged-chr13-98698306-2 (+54346), Merged-chr13-98663810-2 (+88844)	9
SLC20A1	Merged-chr2-112627433-2 (-18422), Merged-chr2-112630956-2 (-14899), Merged-chr2-112645696-2 (-159), Merged-chr2-112657747-2 (+11889), Merged-chr2-112662234-2 (+16379), Merged-chr2-112670552-2 (+24697), Merged-chr2-112683885-2 (+38027), Merged-chr2-112695757-2 (+49902), Merged-chr2-112708878-2 (+63022)	9
SLC22A5	Merged-chr5-132334989-2 (-34982), Merged-chr5-132388348-2 (+18375), Merged-chr5-132411021-2 (+41049), Merged-chr5-132413645-2 (+43673), Merged-chr5-132419813-2 (+49841), Merged-chr5-132425967-2 (+55995), Merged-chr5-132433093-2 (+63119), Merged-chr5-132437602-2 (+67629), Merged-chr5-132450606-2 (+80634)	9
SLC40A1	Merged-chr2-189641012-2 (-60124), Merged-chr2-189629902-2 (-49014), Merged-chr2-189616944-2 (-36059), Merged-chr2-189580830-2 (+55), Merged-chr2-189566053-2 (+14833), Merged-chr2-189559676-2 (+21211), Merged-chr2-189553213-2 (+27675), Merged-chr2-189536841-2 (+44047), Merged-chr2-189502922-2 (+77966)	9
SNAPC1	Merged-chr14-61704345-2 (-58012), Merged-chr14-61711708-2 (-50650), Merged-chr14-61730988-2 (-31370), Merged-chr14-61761831-2 (-527), Merged-chr14-61764961-2 (+2604), Merged-chr14-61803590-2 (+41232), Merged-chr14-61806922-2 (+44566), Merged-chr14-61818832-2 (+56477), Merged-chr14-61848133-2 (+85775)	9
SOCS2	Merged-chr12-93476732-2 (-94947), Merged-chr12-93530493-2 (-41186), Merged-chr12-93541908-2 (-29773), Merged-chr12-93570723-2 (-958), Merged-chr12-93580265-2 (+8586), Merged-chr12-93591449-2 (+19770), Merged-chr12-93593978-2 (+22299), Merged-chr12-93625254-2 (+53574), Merged-chr12-93627403-2 (+55724)	9
SOX2	Merged-chr3-181613359-2 (-98565), Merged-chr3-181622297-2 (-89627), Merged-chr3-181630931-2 (-80994), Merged-chr3-181679664-2 (-32258), Merged-chr3-181695744-2 (-16179), Merged-chr3-181709799-2 (-2123), Merged-chr3-181714993-2 (+3071), Merged-chr3-181728312-2 (+16389), Merged-chr3-181756077-2 (+44152)	9
SPRY1	Merged-chr4-123319862-2 (-76931), Merged-chr4-123340438-2 (-56355), Merged-chr4-123390276-2 (-6519), Merged-chr4-123396636-2 (-157), Merged-chr4-123397372-2 (+577), Merged-chr4-123405821-2 (+9027), Merged-chr4-123416171-2 (+19376), Merged-chr4-123450066-2 (+53271), Merged-chr4-123469374-2 (+72581)	9
SRP14	Merged-chr15-40098941-2 (-59755), Merged-chr15-40093433-2 (-54244), Merged-chr15-40081790-2 (-42602), Merged-chr15-40067392-2 (-28204), Merged-chr15-40064476-2 (-25288), Merged-chr15-40045362-2 (-6173), Merged-chr15-40040243-2 (-1055), Merged-chr15-40006301-2 (+32886), Merged-chr15-39999737-2 (+39449)	9
SRPK2	Merged-chr7-105488079-2 (-99186), Merged-chr7-105457364-2 (-68472), Merged-chr7-105455113-2 (-66221), Merged-chr7-105429865-2 (-40970), Merged-chr7-105370232-2 (+18663), Merged-chr7-105333775-2 (+55117), Merged-chr7-105332170-2 (+56723), Merged-chr7-105309905-2 (+78989), Merged-chr7-105304528-2 (+84365)	9
ST7	Merged-chr7-116903199-2 (-50126), Merged-chr7-116925022-2 (-28304), Merged-chr7-116953241-2 (-86), Merged-chr7-116984965-2 (+31638), Merged-chr7-117009077-2 (+55752), Merged-chr7-117020136-2 (+66809), Merged-chr7-117026059-2 (+72733), Merged-chr7-117035068-2 (+81742), Merged-chr7-117036526-2 (+83200)	9
STC1	Merged-chr8-23919959-2 (-65154), Merged-chr8-23891420-2 (-36614), Merged-chr8-23881312-2 (-26505), Merged-chr8-23859481-2 (-4674), Merged-chr8-23854230-2 (+578), Merged-chr8-23848770-2 (+6038), Merged-chr8-23784714-2 (+70092), Merged-chr8-23761874-2 (+92932), Merged-chr8-23755606-2 (+99202)	9
STN1	Merged-chr10-103947954-2 (-29749), Merged-chr10-103945463-2 (-27260), Merged-chr10-103917894-2 (+309), Merged-chr10-103916642-2 (+1564), Merged-chr10-103907536-2 (+10667), Merged-chr10-103896461-2 (+21743), Merged-chr10-103888570-2 (+29633), Merged-chr10-103887272-2 (+30931), Merged-chr10-103875908-2 (+42295)	9
SVIP	Merged-chr11-22927965-2 (-98100), Merged-chr11-22884359-2 (-54496), Merged-chr11-22882427-2 (-52563), Merged-chr11-22873219-2 (-43354), Merged-chr11-22847116-2 (-17253), Merged-chr11-22829965-2 (-99), Merged-chr11-22792657-2 (+37206), Merged-chr11-22763760-2 (+66103), Merged-chr11-22758406-2 (+71459)	9
SWAP70	Merged-chr11-9575404-2 (-88671), Merged-chr11-9578271-2 (-85805), Merged-chr11-9586168-2 (-77910), Merged-chr11-9613224-2 (-50851), Merged-chr11-9672760-2 (+8684), Merged-chr11-9689142-2 (+25064), Merged-chr11-9717144-2 (+53068), Merged-chr11-9719791-2 (+55714), Merged-chr11-9759718-2 (+95642)	9
SYNM	Merged-chr15-99014935-2 (-90100), Merged-chr15-99076275-2 (-28761), Merged-chr15-99106671-2 (+1636), Merged-chr15-99130438-2 (+25402), Merged-chr15-99135497-2 (+30461), Merged-chr15-99143426-2 (+38390), Merged-chr15-99157613-2 (+52579), Merged-chr15-99179938-2 (+74903), Merged-chr15-99182348-2 (+77313)	9
SYTL4	Merged-chrX-100748331-2 (-16822), Merged-chrX-100745921-2 (-14412), Merged-chrX-100740452-2 (-8944), Merged-chrX-100736523-2 (-5013), Merged-chrX-100712505-2 (+19004), Merged-chrX-100696292-2 (+35218), Merged-chrX-100685849-2 (+45659), Merged-chrX-100650013-2 (+81498), Merged-chrX-100649189-2 (+82322)	9
TEX2	Merged-chr17-64363129-2 (-99903), Merged-chr17-64344402-2 (-81175), Merged-chr17-64342833-2 (-79606), Merged-chr17-64327785-2 (-64559), Merged-chr17-64282217-2 (-18990), Merged-chr17-64280847-2 (-17619), Merged-chr17-64261685-2 (+1542), Merged-chr17-64240200-2 (+23027), Merged-chr17-64183271-2 (+79956)	9
TIGD2	Merged-chr4-89074418-2 (-37082), Merged-chr4-89111134-2 (-364), Merged-chr4-89135211-2 (+23712), Merged-chr4-89152056-2 (+40555), Merged-chr4-89159133-2 (+47635), Merged-chr4-89161009-2 (+49509), Merged-chr4-89162148-2 (+50650), Merged-chr4-89171543-2 (+60043), Merged-chr4-89196990-2 (+85491)	9
TLE1	Merged-chr9-81771777-2 (-82474), Merged-chr9-81759851-2 (-70548), Merged-chr9-81694877-2 (-5571), Merged-chr9-81687880-2 (+1425), Merged-chr9-81685959-2 (+3347), Merged-chr9-81676419-2 (+12886), Merged-chr9-81624621-2 (+64683), Merged-chr9-81623037-2 (+66267), Merged-chr9-81620227-2 (+69078)	9
TMEM106B	Merged-chr7-12141678-2 (-69622), Merged-chr7-12159764-2 (-51536), Merged-chr7-12162586-2 (-48713), Merged-chr7-12172483-2 (-38817), Merged-chr7-12211829-2 (+528), Merged-chr7-12212643-2 (+1344), Merged-chr7-12226987-2 (+15688), Merged-chr7-12256152-2 (+44851), Merged-chr7-12281106-2 (+69808)	9
TMEM212	Merged-chr3-171824922-2 (-18425), Merged-chr3-171825660-2 (-17690), Merged-chr3-171834015-2 (-9333), Merged-chr3-171834758-2 (-8589), Merged-chr3-171843009-2 (-339), Merged-chr3-171851934-2 (+8584), Merged-chr3-171874240-2 (+30890), Merged-chr3-171882967-2 (+39618), Merged-chr3-171928470-2 (+85122)	9
TMEM244	Merged-chr6-129947811-2 (-86540), Merged-chr6-129938773-2 (-77503), Merged-chr6-129936850-2 (-75581), Merged-chr6-129920289-2 (-59017), Merged-chr6-129903814-2 (-42544), Merged-chr6-129885913-2 (-24644), Merged-chr6-129854559-2 (+6711), Merged-chr6-129825457-2 (+35815), Merged-chr6-129798092-2 (+63179)	9
TMX4	Merged-chr20-8094744-2 (-74917), Merged-chr20-8084167-2 (-64337), Merged-chr20-8078469-2 (-58640), Merged-chr20-8045658-2 (-25829), Merged-chr20-8028987-2 (-9160), Merged-chr20-8019898-2 (-71), Merged-chr20-8004850-2 (+14978), Merged-chr20-7989690-2 (+30138), Merged-chr20-7980840-2 (+38988)	9
TNIK	Merged-chr3-171503602-2 (-43195), Merged-chr3-171498997-2 (-38589), Merged-chr3-171482875-2 (-22467), Merged-chr3-171456439-2 (+3968), Merged-chr3-171447780-2 (+12626), Merged-chr3-171425380-2 (+35028), Merged-chr3-171422416-2 (+37993), Merged-chr3-171386161-2 (+74246), Merged-chr3-171376184-2 (+84223)	9
TNKS	Merged-chr8-9497579-2 (-58336), Merged-chr8-9518007-2 (-37906), Merged-chr8-9555998-2 (+86), Merged-chr8-9565407-2 (+9493), Merged-chr8-9589393-2 (+33478), Merged-chr8-9592472-2 (+36558), Merged-chr8-9614285-2 (+58370), Merged-chr8-9630181-2 (+74267), Merged-chr8-9639406-2 (+83492)	9
TOP1	Merged-chr20-40958844-2 (-69972), Merged-chr20-41003286-2 (-25532), Merged-chr20-41005500-2 (-23318), Merged-chr20-41073090-2 (+44272), Merged-chr20-41078357-2 (+49538), Merged-chr20-41083207-2 (+54390), Merged-chr20-41083923-2 (+55105), Merged-chr20-41092161-2 (+63344), Merged-chr20-41109546-2 (+80728)	9
TRAF3IP2	Merged-chr6-111685734-2 (-79458), Merged-chr6-111683824-2 (-77547), Merged-chr6-111662654-2 (-56375), Merged-chr6-111642760-2 (-36482), Merged-chr6-111614804-2 (-8526), Merged-chr6-111602753-2 (+3526), Merged-chr6-111602077-2 (+4200), Merged-chr6-111587882-2 (+18394), Merged-chr6-111568510-2 (+37769)	9
TRIM2	Merged-chr4-153154180-2 (-50285), Merged-chr4-153157179-2 (-47285), Merged-chr4-153189749-2 (-14718), Merged-chr4-153204391-2 (-74), Merged-chr4-153222294-2 (+17829), Merged-chr4-153240409-2 (+35944), Merged-chr4-153242456-2 (+37990), Merged-chr4-153267177-2 (+62712), Merged-chr4-153271160-2 (+66696)	9
TRIM27	Merged-chr6-28989004-2 (-65014), Merged-chr6-28981310-2 (-57323), Merged-chr6-28947951-2 (-23962), Merged-chr6-28941433-2 (-17444), Merged-chr6-28923977-2 (+11), Merged-chr6-28896722-2 (+27266), Merged-chr6-28839154-2 (+84834), Merged-chr6-28838482-2 (+85506), Merged-chr6-28837793-2 (+86196)	9
TRIM8	Merged-chr10-102574309-2 (-70187), Merged-chr10-102580348-2 (-64147), Merged-chr10-102596596-2 (-47901), Merged-chr10-102599780-2 (-44716), Merged-chr10-102621681-2 (-22815), Merged-chr10-102645564-2 (+1067), Merged-chr10-102646485-2 (+1988), Merged-chr10-102676026-2 (+31532), Merged-chr10-102679009-2 (+34515)	9
TRIP12	Merged-chr2-230018414-2 (-96414), Merged-chr2-229988361-2 (-66362), Merged-chr2-229944358-2 (-22360), Merged-chr2-229922148-2 (-149), Merged-chr2-229900025-2 (+21972), Merged-chr2-229873510-2 (+48490), Merged-chr2-229861342-2 (+60657), Merged-chr2-229855280-2 (+66720), Merged-chr2-229852811-2 (+69187)	9
TRPC4AP	Merged-chr20-35129791-2 (-36921), Merged-chr20-35117231-2 (-24359), Merged-chr20-35092850-2 (+22), Merged-chr20-35088445-2 (+4427), Merged-chr20-35052886-2 (+39983), Merged-chr20-35045171-2 (+47700), Merged-chr20-35042577-2 (+50294), Merged-chr20-35035849-2 (+57020), Merged-chr20-35002339-2 (+90531)	9
TSC22D2	Merged-chr3-150332182-2 (-76154), Merged-chr3-150351716-2 (-56619), Merged-chr3-150372844-2 (-35490), Merged-chr3-150376777-2 (-31558), Merged-chr3-150391443-2 (-16893), Merged-chr3-150398443-2 (-9893), Merged-chr3-150413003-2 (+4668), Merged-chr3-150419881-2 (+11547), Merged-chr3-150449659-2 (+41324)	9
TSHZ2	Merged-chr20-52887378-2 (-85028), Merged-chr20-52923569-2 (-48838), Merged-chr20-52926554-2 (-45851), Merged-chr20-52972529-2 (+124), Merged-chr20-52973083-2 (+676), Merged-chr20-52992847-2 (+20441), Merged-chr20-53001361-2 (+28953), Merged-chr20-53023834-2 (+51427), Merged-chr20-53070737-2 (+98330)	9
TSPAN5	Merged-chr4-98733250-2 (-74621), Merged-chr4-98688809-2 (-30181), Merged-chr4-98661895-2 (-3267), Merged-chr4-98660285-2 (-1657), Merged-chr4-98657603-2 (+1027), Merged-chr4-98626446-2 (+32184), Merged-chr4-98613648-2 (+44979), Merged-chr4-98612986-2 (+45644), Merged-chr4-98584438-2 (+74190)	9
TTC21B	Merged-chr2-166035771-2 (-81930), Merged-chr2-165990191-2 (-36348), Merged-chr2-165971122-2 (-17278), Merged-chr2-165969393-2 (-15551), Merged-chr2-165953435-2 (+407), Merged-chr2-165947716-2 (+6126), Merged-chr2-165909709-2 (+44133), Merged-chr2-165904681-2 (+49161), Merged-chr2-165891913-2 (+61929)	9
TTC33	Merged-chr5-40796738-2 (-40765), Merged-chr5-40784529-2 (-28554), Merged-chr5-40755780-2 (+194), Merged-chr5-40754700-2 (+1274), Merged-chr5-40746352-2 (+9622), Merged-chr5-40743042-2 (+12931), Merged-chr5-40713576-2 (+42398), Merged-chr5-40689665-2 (+66311), Merged-chr5-40685300-2 (+70675)	9
TUBD1	Merged-chr17-59894513-2 (-1570), Merged-chr17-59892850-2 (+95), Merged-chr17-59872573-2 (+20373), Merged-chr17-59855813-2 (+37133), Merged-chr17-59853326-2 (+39617), Merged-chr17-59852099-2 (+40844), Merged-chr17-59845525-2 (+47418), Merged-chr17-59837640-2 (+55306), Merged-chr17-59814916-2 (+78029)	9
UBE2H	Merged-chr7-130037927-2 (-84979), Merged-chr7-129984702-2 (-31755), Merged-chr7-129958890-2 (-5943), Merged-chr7-129948934-2 (+4016), Merged-chr7-129916686-2 (+36264), Merged-chr7-129906788-2 (+46160), Merged-chr7-129898949-2 (+53999), Merged-chr7-129860731-2 (+92217), Merged-chr7-129854746-2 (+98204)	9
USP25	Merged-chr21-15631545-2 (-98478), Merged-chr21-15642617-2 (-87407), Merged-chr21-15683223-2 (-46801), Merged-chr21-15693019-2 (-37007), Merged-chr21-15732378-2 (+2354), Merged-chr21-15771915-2 (+41889), Merged-chr21-15789191-2 (+59168), Merged-chr21-15808008-2 (+77985), Merged-chr21-15826300-2 (+96275)	9
USP6NL	Merged-chr10-11611557-2 (-79281), Merged-chr10-11610139-2 (-77863), Merged-chr10-11603067-2 (-70792), Merged-chr10-11552072-2 (-19796), Merged-chr10-11539662-2 (-7387), Merged-chr10-11529488-2 (+2786), Merged-chr10-11528008-2 (+4267), Merged-chr10-11516199-2 (+16076), Merged-chr10-11462348-2 (+69926)	9
VGLL4	Merged-chr3-11720644-2 (-76721), Merged-chr3-11718815-2 (-74893), Merged-chr3-11703364-2 (-59439), Merged-chr3-11655648-2 (-11726), Merged-chr3-11641545-2 (+2379), Merged-chr3-11600637-2 (+43285), Merged-chr3-11593688-2 (+50237), Merged-chr3-11593040-2 (+50882), Merged-chr3-11553866-2 (+90057)	9
VPS54	Merged-chr2-64116132-2 (-97059), Merged-chr2-64113923-2 (-94850), Merged-chr2-64105446-2 (-86374), Merged-chr2-64063718-2 (-44648), Merged-chr2-64033329-2 (-14257), Merged-chr2-64021846-2 (-2775), Merged-chr2-63985558-2 (+33512), Merged-chr2-63984409-2 (+34663), Merged-chr2-63954222-2 (+64851)	9
WASF2	Merged-chr1-27554431-2 (-64275), Merged-chr1-27527281-2 (-37122), Merged-chr1-27523311-2 (-33155), Merged-chr1-27490357-2 (-198), Merged-chr1-27445559-2 (+44598), Merged-chr1-27436710-2 (+53449), Merged-chr1-27435815-2 (+54341), Merged-chr1-27431101-2 (+59056), Merged-chr1-27430030-2 (+60129)	9
WASL	Merged-chr7-123824902-2 (-75834), Merged-chr7-123798146-2 (-49079), Merged-chr7-123790221-2 (-41153), Merged-chr7-123785948-2 (-36882), Merged-chr7-123784701-2 (-35635), Merged-chr7-123747793-2 (+1273), Merged-chr7-123727507-2 (+21561), Merged-chr7-123689447-2 (+59619), Merged-chr7-123657104-2 (+91964)	9
WDFY3	Merged-chr4-85050181-2 (-83789), Merged-chr4-85015615-2 (-49224), Merged-chr4-84971274-2 (-4884), Merged-chr4-84967580-2 (-1190), Merged-chr4-84954680-2 (+11711), Merged-chr4-84951189-2 (+15200), Merged-chr4-84927142-2 (+39248), Merged-chr4-84892693-2 (+73696), Merged-chr4-84870615-2 (+95777)	9
WDR26	Merged-chr1-224503668-2 (-69371), Merged-chr1-224502689-2 (-68389), Merged-chr1-224498581-2 (-64283), Merged-chr1-224459307-2 (-25007), Merged-chr1-224434765-2 (-468), Merged-chr1-224433895-2 (+404), Merged-chr1-224427538-2 (+6759), Merged-chr1-224389484-2 (+44815), Merged-chr1-224377909-2 (+56388)	9
WNT2B	Merged-chr1-112421873-2 (-86906), Merged-chr1-112431062-2 (-77716), Merged-chr1-112431623-2 (-77155), Merged-chr1-112440218-2 (-68559), Merged-chr1-112443021-2 (-65758), Merged-chr1-112513316-2 (+4539), Merged-chr1-112544195-2 (+35419), Merged-chr1-112557644-2 (+48867), Merged-chr1-112581772-2 (+72994)	9
YAE1D1	Merged-chr7-39501595-2 (-64780), Merged-chr7-39521726-2 (-44649), Merged-chr7-39566556-2 (+181), Merged-chr7-39588697-2 (+22323), Merged-chr7-39595422-2 (+29047), Merged-chr7-39596785-2 (+30411), Merged-chr7-39608485-2 (+42109), Merged-chr7-39609392-2 (+43017), Merged-chr7-39615419-2 (+49042)	9
ZFAND6	Merged-chr15-79981766-2 (-77801), Merged-chr15-80011159-2 (-48409), Merged-chr15-80012024-2 (-47542), Merged-chr15-80032820-2 (-26747), Merged-chr15-80059671-2 (+105), Merged-chr15-80061762-2 (+2194), Merged-chr15-80069373-2 (+9805), Merged-chr15-80072312-2 (+12746), Merged-chr15-80105719-2 (+46152)	9
ZMYM4	Merged-chr1-35202430-2 (-66535), Merged-chr1-35236544-2 (-32421), Merged-chr1-35258574-2 (-10391), Merged-chr1-35288291-2 (+19323), Merged-chr1-35288906-2 (+19940), Merged-chr1-35326433-2 (+57466), Merged-chr1-35334643-2 (+65675), Merged-chr1-35364876-2 (+95908), Merged-chr1-35365865-2 (+96900)	9
ZNF704	Merged-chr8-80965540-2 (-90761), Merged-chr8-80939470-2 (-64691), Merged-chr8-80918854-2 (-44073), Merged-chr8-80900268-2 (-25486), Merged-chr8-80893869-2 (-19087), Merged-chr8-80872699-2 (+2083), Merged-chr8-80866372-2 (+8407), Merged-chr8-80843500-2 (+31280), Merged-chr8-80808536-2 (+66246)	9
ABCA1	Merged-chr9-104992894-2 (-64656), Merged-chr9-104961759-2 (-33523), Merged-chr9-104944553-2 (-16318), Merged-chr9-104941510-2 (-13272), Merged-chr9-104928255-2 (-17), Merged-chr9-104912900-2 (+15338), Merged-chr9-104902202-2 (+26034), Merged-chr9-104836123-2 (+92113)	8
ABCA8	Merged-chr17-69047450-2 (-92211), Merged-chr17-69006300-2 (-51061), Merged-chr17-68933165-2 (+22074), Merged-chr17-68926373-2 (+28866), Merged-chr17-68909353-2 (+45888), Merged-chr17-68888132-2 (+67110), Merged-chr17-68886998-2 (+68242), Merged-chr17-68862111-2 (+93129)	8
ACMSD	Merged-chr2-134758515-2 (-80031), Merged-chr2-134764246-2 (-74300), Merged-chr2-134771414-2 (-67134), Merged-chr2-134789911-2 (-48636), Merged-chr2-134839839-2 (+1292), Merged-chr2-134866638-2 (+28092), Merged-chr2-134884543-2 (+45997), Merged-chr2-134899396-2 (+60851)	8
ACTN4	Merged-chr19-38653548-2 (+5878), Merged-chr19-38654894-2 (+7226), Merged-chr19-38667240-2 (+19569), Merged-chr19-38667931-2 (+20261), Merged-chr19-38673257-2 (+25588), Merged-chr19-38676649-2 (+28981), Merged-chr19-38683668-2 (+36000), Merged-chr19-38685967-2 (+38299)	8
ACTR3	Merged-chr2-113818589-2 (-71371), Merged-chr2-113874335-2 (-15626), Merged-chr2-113890071-2 (+113), Merged-chr2-113898107-2 (+8147), Merged-chr2-113910713-2 (+20753), Merged-chr2-113930785-2 (+40824), Merged-chr2-113959452-2 (+69491), Merged-chr2-113978199-2 (+88239)	8
ADAM9	Merged-chr8-38997999-2 (+1012), Merged-chr8-39001334-2 (+4348), Merged-chr8-39026545-2 (+29559), Merged-chr8-39037765-2 (+40779), Merged-chr8-39042343-2 (+45357), Merged-chr8-39046221-2 (+49235), Merged-chr8-39051924-2 (+54937), Merged-chr8-39080175-2 (+83190)	8
ADD3	Merged-chr10-109965650-2 (-42310), Merged-chr10-109967214-2 (-40747), Merged-chr10-110017286-2 (+9323), Merged-chr10-110034854-2 (+26893), Merged-chr10-110045968-2 (+38006), Merged-chr10-110075499-2 (+67537), Merged-chr10-110084769-2 (+76809), Merged-chr10-110099712-2 (+91749)	8
AGR3	Merged-chr7-16978493-2 (-96508), Merged-chr7-16963199-2 (-81214), Merged-chr7-16949801-2 (-67813), Merged-chr7-16934441-2 (-52455), Merged-chr7-16905392-2 (-23405), Merged-chr7-16891566-2 (-9581), Merged-chr7-16876822-2 (+5165), Merged-chr7-16863869-2 (+18119)	8
AKAP9	Merged-chr7-91895024-2 (-45843), Merged-chr7-91930511-2 (-10357), Merged-chr7-91940874-2 (+8), Merged-chr7-91945646-2 (+4781), Merged-chr7-91966582-2 (+25717), Merged-chr7-91968724-2 (+27856), Merged-chr7-92017002-2 (+76136), Merged-chr7-92035749-2 (+94884)	8
ALDH1A1	Merged-chr9-73050683-2 (-97630), Merged-chr9-73024201-2 (-71148), Merged-chr9-73013773-2 (-60718), Merged-chr9-72988024-2 (-34968), Merged-chr9-72952329-2 (+725), Merged-chr9-72951375-2 (+1681), Merged-chr9-72871785-2 (+81270), Merged-chr9-72863195-2 (+89859)	8
ANKRD1	Merged-chr10-90989746-2 (-68471), Merged-chr10-90947597-2 (-26323), Merged-chr10-90931353-2 (-10078), Merged-chr10-90921485-2 (-211), Merged-chr10-90894439-2 (+26837), Merged-chr10-90887752-2 (+33525), Merged-chr10-90885154-2 (+36122), Merged-chr10-90880312-2 (+40964)	8
ANTXR1	Merged-chr2-68996226-2 (-16952), Merged-chr2-68997282-2 (-15894), Merged-chr2-69020916-2 (+7738), Merged-chr2-69032442-2 (+19265), Merged-chr2-69046347-2 (+33169), Merged-chr2-69062660-2 (+49481), Merged-chr2-69082891-2 (+69713), Merged-chr2-69086142-2 (+72964)	8
ANXA2R	Merged-chr5-43116142-2 (-72972), Merged-chr5-43105434-2 (-62264), Merged-chr5-43067008-2 (-23838), Merged-chr5-43064992-2 (-21822), Merged-chr5-43040510-2 (+2660), Merged-chr5-43018088-2 (+25082), Merged-chr5-43008725-2 (+34446), Merged-chr5-42993365-2 (+49806)	8
ARGLU1	Merged-chr13-106651645-2 (-83480), Merged-chr13-106641949-2 (-73784), Merged-chr13-106620167-2 (-52002), Merged-chr13-106578456-2 (-10291), Merged-chr13-106577348-2 (-9185), Merged-chr13-106565210-2 (+2953), Merged-chr13-106557689-2 (+10473), Merged-chr13-106548408-2 (+19755)	8
ARHGAP28	Merged-chr18-6738110-2 (-96365), Merged-chr18-6748780-2 (-85695), Merged-chr18-6775339-2 (-59137), Merged-chr18-6776341-2 (-58134), Merged-chr18-6808126-2 (-26347), Merged-chr18-6829408-2 (-5065), Merged-chr18-6835572-2 (+1097), Merged-chr18-6857415-2 (+22942)	8
ARHGEF17	Merged-chr11-73295566-2 (-12722), Merged-chr11-73307362-2 (-926), Merged-chr11-73309289-2 (+1000), Merged-chr11-73321918-2 (+13629), Merged-chr11-73342477-2 (+34187), Merged-chr11-73351494-2 (+43206), Merged-chr11-73358215-2 (+49926), Merged-chr11-73366286-2 (+57998)	8
ARL11	Merged-chr13-49607221-2 (-21078), Merged-chr13-49616466-2 (-11831), Merged-chr13-49629427-2 (+1130), Merged-chr13-49630177-2 (+1879), Merged-chr13-49633937-2 (+5638), Merged-chr13-49645759-2 (+17461), Merged-chr13-49649771-2 (+21472), Merged-chr13-49690254-2 (+61956)	8
ARSB	Merged-chr5-78981816-2 (+3967), Merged-chr5-78974389-2 (+11396), Merged-chr5-78973028-2 (+12758), Merged-chr5-78965044-2 (+20740), Merged-chr5-78953834-2 (+31951), Merged-chr5-78952847-2 (+32939), Merged-chr5-78908387-2 (+77397), Merged-chr5-78900024-2 (+85762)	8
ARV1	Merged-chr1-230917469-2 (-61581), Merged-chr1-230977911-2 (-1139), Merged-chr1-230982469-2 (+3420), Merged-chr1-231020855-2 (+41807), Merged-chr1-231030481-2 (+51433), Merged-chr1-231038304-2 (+59255), Merged-chr1-231041383-2 (+62333), Merged-chr1-231051323-2 (+72273)	8
ASPH	Merged-chr8-61798176-2 (-83619), Merged-chr8-61756332-2 (-41773), Merged-chr8-61734550-2 (-19991), Merged-chr8-61731437-2 (-16880), Merged-chr8-61713465-2 (+1095), Merged-chr8-61711201-2 (+3356), Merged-chr8-61700841-2 (+13719), Merged-chr8-61684755-2 (+29803)	8
ATF7IP	Merged-chr12-14366349-2 (-18713), Merged-chr12-14373411-2 (-11651), Merged-chr12-14385152-2 (+90), Merged-chr12-14416909-2 (+31846), Merged-chr12-14421304-2 (+36242), Merged-chr12-14430764-2 (+45699), Merged-chr12-14444352-2 (+59287), Merged-chr12-14451520-2 (+66455)	8
ATP8B1	Merged-chr18-57797058-2 (-65251), Merged-chr18-57792743-2 (-60936), Merged-chr18-57788863-2 (-57056), Merged-chr18-57780408-2 (-48603), Merged-chr18-57744507-2 (-12699), Merged-chr18-57736157-2 (-4350), Merged-chr18-57675417-2 (+56391), Merged-chr18-57668331-2 (+63475)	8
BAG2	Merged-chr6-57097144-2 (-75180), Merged-chr6-57111940-2 (-60386), Merged-chr6-57127923-2 (-44403), Merged-chr6-57166794-2 (-5530), Merged-chr6-57179169-2 (+6842), Merged-chr6-57199049-2 (+26725), Merged-chr6-57204787-2 (+32462), Merged-chr6-57211679-2 (+39355)	8
BCAR3	Merged-chr1-93848483-2 (-1334), Merged-chr1-93844494-2 (+2654), Merged-chr1-93817113-2 (+30036), Merged-chr1-93815946-2 (+31203), Merged-chr1-93808964-2 (+38185), Merged-chr1-93805728-2 (+41422), Merged-chr1-93759201-2 (+87949), Merged-chr1-93754689-2 (+92460)	8
BDKRB1	Merged-chr14-96221338-2 (-34487), Merged-chr14-96244122-2 (-11700), Merged-chr14-96275450-2 (+19628), Merged-chr14-96293862-2 (+38037), Merged-chr14-96297204-2 (+41380), Merged-chr14-96311073-2 (+55251), Merged-chr14-96339420-2 (+83595), Merged-chr14-96352270-2 (+96446)	8
BHLHE41	Merged-chr12-26153652-2 (-28525), Merged-chr12-26126403-2 (-1275), Merged-chr12-26113040-2 (+12087), Merged-chr12-26112440-2 (+12686), Merged-chr12-26063140-2 (+61988), Merged-chr12-26054434-2 (+70694), Merged-chr12-26042413-2 (+82712), Merged-chr12-26032873-2 (+92255)	8
BMP2	Merged-chr20-6680546-2 (-87117), Merged-chr20-6681876-2 (-85787), Merged-chr20-6702344-2 (-65319), Merged-chr20-6743373-2 (-24290), Merged-chr20-6768980-2 (+1315), Merged-chr20-6769667-2 (+2002), Merged-chr20-6784313-2 (+16651), Merged-chr20-6831439-2 (+63777)	8
BMP5	Merged-chr6-55903044-2 (-27480), Merged-chr6-55901787-2 (-26222), Merged-chr6-55850871-2 (+24694), Merged-chr6-55848271-2 (+27293), Merged-chr6-55844937-2 (+30628), Merged-chr6-55844089-2 (+31474), Merged-chr6-55833219-2 (+42345), Merged-chr6-55827873-2 (+47690)	8
BMP8A	Merged-chr1-39395474-2 (-96173), Merged-chr1-39398866-2 (-92781), Merged-chr1-39409664-2 (-81982), Merged-chr1-39451418-2 (-40228), Merged-chr1-39458744-2 (-32900), Merged-chr1-39461240-2 (-30407), Merged-chr1-39506740-2 (+15095), Merged-chr1-39553145-2 (+61500)	8
BMPR2	Merged-chr2-202278584-2 (-98352), Merged-chr2-202290322-2 (-86613), Merged-chr2-202314569-2 (-62368), Merged-chr2-202385161-2 (+8224), Merged-chr2-202408779-2 (+31844), Merged-chr2-202429326-2 (+52389), Merged-chr2-202450970-2 (+74033), Merged-chr2-202454701-2 (+77764)	8
C14orf166	Merged-chr14-51905922-2 (-83552), Merged-chr14-51924826-2 (-64647), Merged-chr14-51931514-2 (-57959), Merged-chr14-51963553-2 (-25920), Merged-chr14-51975088-2 (-14385), Merged-chr14-52021111-2 (+31635), Merged-chr14-52022012-2 (+32539), Merged-chr14-52062374-2 (+72901)	8
C1orf105	Merged-chr1-172343909-2 (-76778), Merged-chr1-172358647-2 (-62040), Merged-chr1-172359201-2 (-61486), Merged-chr1-172380873-2 (-39814), Merged-chr1-172383810-2 (-36877), Merged-chr1-172394271-2 (-26415), Merged-chr1-172399643-2 (-21045), Merged-chr1-172429499-2 (+8813)	8
C2CD4B	Merged-chr15-62262797-2 (-97514), Merged-chr15-62173371-2 (-8090), Merged-chr15-62170977-2 (-5696), Merged-chr15-62166282-2 (-1001), Merged-chr15-62145203-2 (+20078), Merged-chr15-62125838-2 (+39446), Merged-chr15-62124576-2 (+40706), Merged-chr15-62119565-2 (+45717)	8
C7orf73	Merged-chr7-135578781-2 (-83741), Merged-chr7-135599426-2 (-63096), Merged-chr7-135611573-2 (-50948), Merged-chr7-135630158-2 (-32362), Merged-chr7-135645480-2 (-17041), Merged-chr7-135648131-2 (-14388), Merged-chr7-135659676-2 (-2845), Merged-chr7-135666761-2 (+4242)	8
CA13	Merged-chr8-85187399-2 (-58128), Merged-chr8-85219947-2 (-25581), Merged-chr8-85245403-2 (-123), Merged-chr8-85246332-2 (+804), Merged-chr8-85259411-2 (+13886), Merged-chr8-85265887-2 (+20362), Merged-chr8-85273828-2 (+28301), Merged-chr8-85302218-2 (+56692)	8
CA8	Merged-chr8-60374357-2 (-92945), Merged-chr8-60349015-2 (-67604), Merged-chr8-60338455-2 (-57044), Merged-chr8-60254285-2 (+27126), Merged-chr8-60245398-2 (+36012), Merged-chr8-60238311-2 (+43099), Merged-chr8-60211325-2 (+70087), Merged-chr8-60188518-2 (+92892)	8
CALML4	Merged-chr15-68215910-2 (-10350), Merged-chr15-68210890-2 (-5329), Merged-chr15-68191423-2 (+14138), Merged-chr15-68189673-2 (+15888), Merged-chr15-68178981-2 (+26580), Merged-chr15-68121010-2 (+84550), Merged-chr15-68116866-2 (+88696), Merged-chr15-68107756-2 (+97803)	8
CAPN12	Merged-chr19-38685967-2 (+58505), Merged-chr19-38683668-2 (+60804), Merged-chr19-38676649-2 (+67823), Merged-chr19-38673257-2 (+71216), Merged-chr19-38667931-2 (+76543), Merged-chr19-38667240-2 (+77235), Merged-chr19-38654894-2 (+89578), Merged-chr19-38653548-2 (+90926)	8
CAPN7	Merged-chr3-15152309-2 (-53933), Merged-chr3-15183060-2 (-23182), Merged-chr3-15202898-2 (-3344), Merged-chr3-15207212-2 (+970), Merged-chr3-15223895-2 (+17651), Merged-chr3-15232848-2 (+26606), Merged-chr3-15239284-2 (+33043), Merged-chr3-15300512-2 (+94271)	8
CCDC68	Merged-chr18-54981530-2 (-22021), Merged-chr18-54961219-2 (-1710), Merged-chr18-54957595-2 (+1913), Merged-chr18-54948599-2 (+10908), Merged-chr18-54914895-2 (+44614), Merged-chr18-54914064-2 (+45443), Merged-chr18-54902677-2 (+56831), Merged-chr18-54880902-2 (+78605)	8
CCNE2	Merged-chr8-94943763-2 (-47086), Merged-chr8-94928991-2 (-32313), Merged-chr8-94927407-2 (-30729), Merged-chr8-94905479-2 (-8801), Merged-chr8-94895797-2 (+879), Merged-chr8-94881372-2 (+15306), Merged-chr8-94880305-2 (+16374), Merged-chr8-94863500-2 (+33178)	8
CD109	Merged-chr6-73695844-2 (-258), Merged-chr6-73700069-2 (+3964), Merged-chr6-73713920-2 (+17818), Merged-chr6-73714915-2 (+18810), Merged-chr6-73722957-2 (+26854), Merged-chr6-73732588-2 (+36486), Merged-chr6-73748778-2 (+52674), Merged-chr6-73782594-2 (+86492)	8
CD36	Merged-chr7-80272669-2 (-96904), Merged-chr7-80278309-2 (-91264), Merged-chr7-80280484-2 (-89090), Merged-chr7-80302808-2 (-66768), Merged-chr7-80312282-2 (-57293), Merged-chr7-80335618-2 (-33958), Merged-chr7-80362251-2 (-7322), Merged-chr7-80454227-2 (+84651)	8
CD47	Merged-chr3-108181132-2 (-90120), Merged-chr3-108133636-2 (-42621), Merged-chr3-108132859-2 (-41846), Merged-chr3-108125770-2 (-34757), Merged-chr3-108091101-2 (-86), Merged-chr3-108080449-2 (+10566), Merged-chr3-108070232-2 (+20782), Merged-chr3-108043630-2 (+47383)	8
CDH12	Merged-chr5-22953110-2 (-99490), Merged-chr5-22948502-2 (-94880), Merged-chr5-22941722-2 (-88100), Merged-chr5-22818856-2 (+34766), Merged-chr5-22800172-2 (+53449), Merged-chr5-22797908-2 (+55715), Merged-chr5-22757070-2 (+96551), Merged-chr5-22755814-2 (+97808)	8
CDH2	Merged-chr18-28176528-2 (+919), Merged-chr18-28150960-2 (+26487), Merged-chr18-28147728-2 (+29718), Merged-chr18-28141186-2 (+36259), Merged-chr18-28128901-2 (+48546), Merged-chr18-28120077-2 (+57368), Merged-chr18-28096787-2 (+80660), Merged-chr18-28086416-2 (+91029)	8
CDKAL1	Merged-chr6-20455637-2 (-78820), Merged-chr6-20460593-2 (-73862), Merged-chr6-20461751-2 (-72705), Merged-chr6-20543212-2 (+8755), Merged-chr6-20546106-2 (+11651), Merged-chr6-20564996-2 (+30539), Merged-chr6-20589402-2 (+54946), Merged-chr6-20607605-2 (+73149)	8
CDKL1	Merged-chr14-50485777-2 (-89878), Merged-chr14-50441969-2 (-46070), Merged-chr14-50435054-2 (-39156), Merged-chr14-50403605-2 (-7705), Merged-chr14-50342808-2 (+53091), Merged-chr14-50336286-2 (+59613), Merged-chr14-50335447-2 (+60452), Merged-chr14-50321680-2 (+74218)	8
CDKL5	Merged-chrX-18391199-2 (-50990), Merged-chrX-18444020-2 (+1834), Merged-chrX-18461580-2 (+19393), Merged-chrX-18463619-2 (+21432), Merged-chrX-18491089-2 (+48902), Merged-chrX-18491933-2 (+49745), Merged-chrX-18495615-2 (+53429), Merged-chrX-18536006-2 (+93817)	8
CDON	Merged-chr11-126160693-2 (-97400), Merged-chr11-126154197-2 (-90906), Merged-chr11-126116120-2 (-52830), Merged-chr11-126061117-2 (+2175), Merged-chr11-126049399-2 (+13893), Merged-chr11-126046995-2 (+16296), Merged-chr11-126027560-2 (+35732), Merged-chr11-125968598-2 (+94692)	8
CEP68	Merged-chr2-64998914-2 (-57457), Merged-chr2-65043291-2 (-13081), Merged-chr2-65055932-2 (-440), Merged-chr2-65056862-2 (+491), Merged-chr2-65070713-2 (+14342), Merged-chr2-65081514-2 (+25143), Merged-chr2-65097157-2 (+40784), Merged-chr2-65118394-2 (+62021)	8
CEP85L	Merged-chr6-118776706-2 (-66632), Merged-chr6-118709507-2 (+569), Merged-chr6-118681204-2 (+28869), Merged-chr6-118674983-2 (+35093), Merged-chr6-118668889-2 (+41186), Merged-chr6-118663350-2 (+46724), Merged-chr6-118639967-2 (+70108), Merged-chr6-118611945-2 (+98129)	8
CFAP20	Merged-chr16-58164996-2 (-35547), Merged-chr16-58137810-2 (-8362), Merged-chr16-58129402-2 (+46), Merged-chr16-58127155-2 (+2296), Merged-chr16-58121981-2 (+7467), Merged-chr16-58116200-2 (+13251), Merged-chr16-58115603-2 (+13848), Merged-chr16-58080327-2 (+49121)	8
CH25H	Merged-chr10-89244972-2 (-37660), Merged-chr10-89227407-2 (-20093), Merged-chr10-89217915-2 (-10602), Merged-chr10-89202827-2 (+4486), Merged-chr10-89185859-2 (+21456), Merged-chr10-89183641-2 (+23672), Merged-chr10-89122778-2 (+84535), Merged-chr10-89119687-2 (+87625)	8
CHCHD3	Merged-chr7-133132928-2 (-50846), Merged-chr7-133092572-2 (-10490), Merged-chr7-133075251-2 (+6832), Merged-chr7-133064636-2 (+17444), Merged-chr7-133052662-2 (+29421), Merged-chr7-133046188-2 (+35893), Merged-chr7-133014393-2 (+67689), Merged-chr7-133003178-2 (+78904)	8
CHSY1	Merged-chr15-101255748-2 (-3816), Merged-chr15-101242053-2 (+9878), Merged-chr15-101206603-2 (+45330), Merged-chr15-101192314-2 (+59617), Merged-chr15-101188098-2 (+63834), Merged-chr15-101183892-2 (+68038), Merged-chr15-101182066-2 (+69865), Merged-chr15-101152661-2 (+99270)	8
CLDN34	Merged-chrX-9874056-2 (-93302), Merged-chrX-9874677-2 (-92682), Merged-chrX-9882115-2 (-85242), Merged-chrX-9883026-2 (-84332), Merged-chrX-9900440-2 (-66918), Merged-chrX-9911793-2 (-55564), Merged-chrX-9955897-2 (-11460), Merged-chrX-10004040-2 (+36682)	8
CLEC9A	Merged-chr12-10018587-2 (-12091), Merged-chr12-10032040-2 (+1363), Merged-chr12-10042400-2 (+11724), Merged-chr12-10046673-2 (+15997), Merged-chr12-10067463-2 (+36785), Merged-chr12-10068154-2 (+37476), Merged-chr12-10069124-2 (+38447), Merged-chr12-10075548-2 (+44872)	8
CLIC5	Merged-chr6-46090334-2 (-9941), Merged-chr6-46062383-2 (+18012), Merged-chr6-46049748-2 (+30648), Merged-chr6-46045315-2 (+35081), Merged-chr6-46042552-2 (+37843), Merged-chr6-46035386-2 (+45007), Merged-chr6-46011729-2 (+68665), Merged-chr6-46005867-2 (+74529)	8
CLOCK	Merged-chr4-55569310-2 (-59284), Merged-chr4-55567102-2 (-57075), Merged-chr4-55545709-2 (-35681), Merged-chr4-55498125-2 (+11903), Merged-chr4-55491681-2 (+18346), Merged-chr4-55478526-2 (+31500), Merged-chr4-55417930-2 (+92097), Merged-chr4-55415623-2 (+94404)	8
COPS8	Merged-chr2-236998433-2 (-86880), Merged-chr2-237012731-2 (-72581), Merged-chr2-237035986-2 (-49327), Merged-chr2-237068205-2 (-17107), Merged-chr2-237122408-2 (+37096), Merged-chr2-237128393-2 (+43081), Merged-chr2-237176418-2 (+91108), Merged-chr2-237178603-2 (+93293)	8
COX10	Merged-chr17-14019788-2 (-49742), Merged-chr17-14051155-2 (-18375), Merged-chr17-14098184-2 (+28654), Merged-chr17-14117040-2 (+47513), Merged-chr17-14126295-2 (+56766), Merged-chr17-14127329-2 (+57800), Merged-chr17-14151133-2 (+81604), Merged-chr17-14151980-2 (+82453)	8
COX16	Merged-chr14-70415851-2 (-56119), Merged-chr14-70413897-2 (-54167), Merged-chr14-70403672-2 (-43940), Merged-chr14-70402266-2 (-42537), Merged-chr14-70396023-2 (-36291), Merged-chr14-70364810-2 (-5081), Merged-chr14-70359751-2 (-22), Merged-chr14-70358855-2 (+874)	8
COX7A2L	Merged-chr2-42443742-2 (-74733), Merged-chr2-42421066-2 (-52055), Merged-chr2-42369000-2 (+10), Merged-chr2-42353874-2 (+15137), Merged-chr2-42327397-2 (+41613), Merged-chr2-42307100-2 (+61909), Merged-chr2-42297462-2 (+71548), Merged-chr2-42276569-2 (+92442)	8
CSE1L	Merged-chr20-48965178-2 (-81135), Merged-chr20-48976293-2 (-70018), Merged-chr20-48995710-2 (-50602), Merged-chr20-49009222-2 (-37090), Merged-chr20-49098554-2 (+52242), Merged-chr20-49107189-2 (+60876), Merged-chr20-49130074-2 (+83764), Merged-chr20-49141151-2 (+94838)	8
CSNK1A1	Merged-chr5-149564123-2 (-13161), Merged-chr5-149562790-2 (-11828), Merged-chr5-149562032-2 (-11068), Merged-chr5-149551627-2 (-664), Merged-chr5-149527892-2 (+23072), Merged-chr5-149497476-2 (+53487), Merged-chr5-149485895-2 (+65068), Merged-chr5-149452479-2 (+98483)	8
CSPP1	Merged-chr8-67062593-2 (-1775), Merged-chr8-67068859-2 (+4490), Merged-chr8-67076480-2 (+12113), Merged-chr8-67084380-2 (+20014), Merged-chr8-67095045-2 (+30677), Merged-chr8-67102169-2 (+37800), Merged-chr8-67130609-2 (+66240), Merged-chr8-67134151-2 (+69784)	8
CTBP2	Merged-chr10-125076955-2 (-49064), Merged-chr10-125057693-2 (-29803), Merged-chr10-125054874-2 (-26984), Merged-chr10-125034701-2 (-6810), Merged-chr10-125029809-2 (-1919), Merged-chr10-125009913-2 (+17977), Merged-chr10-124958765-2 (+69125), Merged-chr10-124943839-2 (+84051)	8
CTTNBP2NL	Merged-chr1-112342762-2 (-53420), Merged-chr1-112394367-2 (-1815), Merged-chr1-112405653-2 (+9472), Merged-chr1-112421873-2 (+25691), Merged-chr1-112431062-2 (+34881), Merged-chr1-112431623-2 (+35442), Merged-chr1-112440218-2 (+44038), Merged-chr1-112443021-2 (+46839)	8
CUL5	Merged-chr11-107931427-2 (-77307), Merged-chr11-108008751-2 (+20), Merged-chr11-108026008-2 (+17275), Merged-chr11-108062271-2 (+53539), Merged-chr11-108084919-2 (+76187), Merged-chr11-108093699-2 (+84967), Merged-chr11-108094405-2 (+85673), Merged-chr11-108105234-2 (+96501)	8
CWC27	Merged-chr5-64768757-2 (-174), Merged-chr5-64793488-2 (+24558), Merged-chr5-64811281-2 (+42351), Merged-chr5-64834703-2 (+65772), Merged-chr5-64838563-2 (+69633), Merged-chr5-64855008-2 (+86078), Merged-chr5-64859986-2 (+91057), Merged-chr5-64865201-2 (+96271)	8
DBF4	Merged-chr7-87798046-2 (-78181), Merged-chr7-87818637-2 (-57591), Merged-chr7-87833248-2 (-42982), Merged-chr7-87837756-2 (-38473), Merged-chr7-87838728-2 (-37500), Merged-chr7-87860910-2 (-15319), Merged-chr7-87876241-2 (+13), Merged-chr7-87877107-2 (+879)	8
DCBLD1	Merged-chr6-117437615-2 (-45041), Merged-chr6-117451753-2 (-30903), Merged-chr6-117494485-2 (+11830), Merged-chr6-117497474-2 (+14816), Merged-chr6-117507294-2 (+24639), Merged-chr6-117523888-2 (+41233), Merged-chr6-117535141-2 (+52484), Merged-chr6-117549047-2 (+66390)	8
DMD	Merged-chrX-33295352-2 (-83835), Merged-chrX-33258285-2 (-46767), Merged-chrX-33195854-2 (+15664), Merged-chrX-33191948-2 (+19572), Merged-chrX-33190217-2 (+21303), Merged-chrX-33189225-2 (+22294), Merged-chrX-33180373-2 (+31145), Merged-chrX-33132902-2 (+78618)	8
DNAH6	Merged-chr2-84518815-2 (+2360), Merged-chr2-84532559-2 (+16105), Merged-chr2-84534508-2 (+18053), Merged-chr2-84545239-2 (+28784), Merged-chr2-84573124-2 (+56670), Merged-chr2-84579978-2 (+63523), Merged-chr2-84596789-2 (+80335), Merged-chr2-84606018-2 (+89565)	8
DNAJC10	Merged-chr2-182618750-2 (-97523), Merged-chr2-182640182-2 (-76090), Merged-chr2-182650922-2 (-65350), Merged-chr2-182661116-2 (-55155), Merged-chr2-182715718-2 (-555), Merged-chr2-182736349-2 (+20079), Merged-chr2-182763436-2 (+47163), Merged-chr2-182778241-2 (+61969)	8
DPRX	Merged-chr19-53547357-2 (-84697), Merged-chr19-53549914-2 (-82141), Merged-chr19-53559946-2 (-72110), Merged-chr19-53600514-2 (-31543), Merged-chr19-53622169-2 (-9887), Merged-chr19-53624979-2 (-7078), Merged-chr19-53659362-2 (+27306), Merged-chr19-53674358-2 (+42304)	8
DSC3	Merged-chr18-31101276-2 (-58537), Merged-chr18-31070821-2 (-28079), Merged-chr18-31051700-2 (-8961), Merged-chr18-31034761-2 (+7981), Merged-chr18-31014313-2 (+28428), Merged-chr18-31001289-2 (+41451), Merged-chr18-30981684-2 (+61055), Merged-chr18-30980367-2 (+62373)	8
DSCR3	Merged-chr21-37357180-2 (-89649), Merged-chr21-37348766-2 (-81235), Merged-chr21-37340321-2 (-72791), Merged-chr21-37306951-2 (-39421), Merged-chr21-37267355-2 (+176), Merged-chr21-37261174-2 (+6356), Merged-chr21-37251283-2 (+16247), Merged-chr21-37170131-2 (+97400)	8
ECE1	Merged-chr1-21360695-2 (-70206), Merged-chr1-21338864-2 (-48374), Merged-chr1-21321276-2 (-30788), Merged-chr1-21303510-2 (-13020), Merged-chr1-21280053-2 (+10435), Merged-chr1-21276575-2 (+13913), Merged-chr1-21262051-2 (+28436), Merged-chr1-21252064-2 (+38426)	8
EDEM3	Merged-chr1-184854678-2 (-99764), Merged-chr1-184828328-2 (-73417), Merged-chr1-184786199-2 (-31285), Merged-chr1-184753732-2 (+1180), Merged-chr1-184746063-2 (+8851), Merged-chr1-184738726-2 (+16185), Merged-chr1-184722102-2 (+32810), Merged-chr1-184675523-2 (+79389)	8
EFCAB2	Merged-chr1-244919153-2 (-50716), Merged-chr1-244964712-2 (-5155), Merged-chr1-244968788-2 (-1082), Merged-chr1-244970947-2 (+1080), Merged-chr1-244971572-2 (+1704), Merged-chr1-245017023-2 (+47153), Merged-chr1-245060884-2 (+91016), Merged-chr1-245061470-2 (+91601)	8
EFHC1	Merged-chr6-52390623-2 (-29574), Merged-chr6-52416688-2 (-3508), Merged-chr6-52420312-2 (+118), Merged-chr6-52425239-2 (+5042), Merged-chr6-52490100-2 (+69904), Merged-chr6-52492018-2 (+71821), Merged-chr6-52498404-2 (+78210), Merged-chr6-52519769-2 (+99572)	8
EGLN1	Merged-chr1-231520580-2 (-95535), Merged-chr1-231487170-2 (-62128), Merged-chr1-231425504-2 (-462), Merged-chr1-231423885-2 (+1158), Merged-chr1-231420281-2 (+4763), Merged-chr1-231388078-2 (+36967), Merged-chr1-231383370-2 (+41673), Merged-chr1-231352018-2 (+73025)	8
EIF4E3	Merged-chr3-71729912-2 (-4539), Merged-chr3-71694421-2 (+30952), Merged-chr3-71691683-2 (+33692), Merged-chr3-71684935-2 (+40440), Merged-chr3-71681425-2 (+43950), Merged-chr3-71673418-2 (+51956), Merged-chr3-71658287-2 (+67089), Merged-chr3-71637653-2 (+87722)	8
ENSG00000258864	Merged-chr5-112749193-2 (-78019), Merged-chr5-112757871-2 (-69341), Merged-chr5-112770970-2 (-56243), Merged-chr5-112785161-2 (-42050), Merged-chr5-112786758-2 (-40453), Merged-chr5-112787434-2 (-39780), Merged-chr5-112796108-2 (-31103), Merged-chr5-112814990-2 (-12222)	8
EPAS1	Merged-chr2-46248356-2 (-49044), Merged-chr2-46257662-2 (-39739), Merged-chr2-46297112-2 (-289), Merged-chr2-46306687-2 (+9284), Merged-chr2-46323973-2 (+26571), Merged-chr2-46335490-2 (+38090), Merged-chr2-46366845-2 (+69442), Merged-chr2-46394887-2 (+97487)	8
ERC1	Merged-chr12-990473-2 (-37273), Merged-chr12-1012448-2 (-15297), Merged-chr12-1014603-2 (-13143), Merged-chr12-1053670-2 (+25924), Merged-chr12-1054920-2 (+27175), Merged-chr12-1055649-2 (+27901), Merged-chr12-1066429-2 (+38682), Merged-chr12-1092397-2 (+64651)	8
ETFBKMT	Merged-chr12-31647282-2 (-12407), Merged-chr12-31653451-2 (-6235), Merged-chr12-31659834-2 (+145), Merged-chr12-31682277-2 (+22590), Merged-chr12-31711344-2 (+51655), Merged-chr12-31725226-2 (+65537), Merged-chr12-31732023-2 (+72336), Merged-chr12-31749380-2 (+89694)	8
ETV6	Merged-chr12-11590336-2 (-59517), Merged-chr12-11650962-2 (+1110), Merged-chr12-11663779-2 (+13924), Merged-chr12-11684242-2 (+34388), Merged-chr12-11686352-2 (+36499), Merged-chr12-11720057-2 (+70203), Merged-chr12-11721517-2 (+71662), Merged-chr12-11731620-2 (+81768)	8
EZH2	Merged-chr7-148983778-2 (-99501), Merged-chr7-148941242-2 (-56964), Merged-chr7-148923551-2 (-39274), Merged-chr7-148848619-2 (+35659), Merged-chr7-148848019-2 (+36257), Merged-chr7-148839942-2 (+44336), Merged-chr7-148837282-2 (+46996), Merged-chr7-148818614-2 (+65665)	8
FAM122A	Merged-chr9-68710767-2 (-69266), Merged-chr9-68717792-2 (-62242), Merged-chr9-68755607-2 (-24425), Merged-chr9-68779956-2 (-77), Merged-chr9-68796127-2 (+16094), Merged-chr9-68797867-2 (+17833), Merged-chr9-68841394-2 (+61361), Merged-chr9-68872382-2 (+92347)	8
FAM159B	Merged-chr5-64614011-2 (-76296), Merged-chr5-64633372-2 (-56937), Merged-chr5-64635243-2 (-55066), Merged-chr5-64654869-2 (-35438), Merged-chr5-64665489-2 (-24817), Merged-chr5-64721406-2 (+31098), Merged-chr5-64743165-2 (+52859), Merged-chr5-64756046-2 (+65739)	8
FAM69A	Merged-chr1-93036388-2 (-74888), Merged-chr1-93014429-2 (-52929), Merged-chr1-92985034-2 (-23534), Merged-chr1-92968184-2 (-6684), Merged-chr1-92953013-2 (+8485), Merged-chr1-92950784-2 (+10715), Merged-chr1-92929625-2 (+31875), Merged-chr1-92917026-2 (+44474)	8
FAM98A	Merged-chr2-33681542-2 (-82179), Merged-chr2-33674294-2 (-74934), Merged-chr2-33599404-2 (-42), Merged-chr2-33555444-2 (+43917), Merged-chr2-33519100-2 (+80261), Merged-chr2-33512608-2 (+86752), Merged-chr2-33511267-2 (+88096), Merged-chr2-33504447-2 (+94914)	8
FAM9C	Merged-chrX-13124143-2 (-79543), Merged-chrX-13121735-2 (-77132), Merged-chrX-13119536-2 (-74934), Merged-chrX-13087344-2 (-42743), Merged-chrX-13077441-2 (-32838), Merged-chrX-13013861-2 (+30739), Merged-chrX-13002097-2 (+42506), Merged-chrX-12989035-2 (+55565)	8
FAR2	Merged-chr12-29100500-2 (-48701), Merged-chr12-29153214-2 (+4014), Merged-chr12-29164948-2 (+15749), Merged-chr12-29185416-2 (+36216), Merged-chr12-29192649-2 (+43448), Merged-chr12-29208733-2 (+59532), Merged-chr12-29219363-2 (+70162), Merged-chr12-29242148-2 (+92949)	8
FBXO3	Merged-chr11-33868136-2 (-93620), Merged-chr11-33854096-2 (-79582), Merged-chr11-33835691-2 (-61174), Merged-chr11-33812285-2 (-37771), Merged-chr11-33802874-2 (-28360), Merged-chr11-33774673-2 (-159), Merged-chr11-33773701-2 (+816), Merged-chr11-33748220-2 (+26296)	8
FBXO32	Merged-chr8-123589667-2 (-48460), Merged-chr8-123548423-2 (-7216), Merged-chr8-123546632-2 (-5427), Merged-chr8-123541301-2 (-96), Merged-chr8-123538625-2 (+2581), Merged-chr8-123537783-2 (+3424), Merged-chr8-123499666-2 (+41539), Merged-chr8-123476981-2 (+64225)	8
FCHSD2	Merged-chr11-73181708-2 (-39449), Merged-chr11-73137458-2 (+4804), Merged-chr11-73135635-2 (+6627), Merged-chr11-73099258-2 (+43004), Merged-chr11-73089550-2 (+52709), Merged-chr11-73087762-2 (+54499), Merged-chr11-73072977-2 (+69284), Merged-chr11-73059092-2 (+83170)	8
FEZ2	Merged-chr2-36672498-2 (-74308), Merged-chr2-36664299-2 (-66107), Merged-chr2-36650234-2 (-52042), Merged-chr2-36570732-2 (+27457), Merged-chr2-36568741-2 (+29451), Merged-chr2-36561687-2 (+36504), Merged-chr2-36549535-2 (+48656), Merged-chr2-36545075-2 (+53115)	8
FGF12	Merged-chr3-192494349-2 (-85299), Merged-chr3-192490502-2 (-81453), Merged-chr3-192467393-2 (-58345), Merged-chr3-192444519-2 (-35471), Merged-chr3-192424748-2 (-15700), Merged-chr3-192417043-2 (-7995), Merged-chr3-192408429-2 (+621), Merged-chr3-192344429-2 (+64619)	8
FOS	Merged-chr14-75196737-2 (-82035), Merged-chr14-75237142-2 (-41633), Merged-chr14-75259332-2 (-19442), Merged-chr14-75267434-2 (-11339), Merged-chr14-75277221-2 (-1554), Merged-chr14-75277901-2 (-872), Merged-chr14-75294181-2 (+15407), Merged-chr14-75310805-2 (+32030)	8
FRY	Merged-chr13-31952073-2 (-79228), Merged-chr13-31957177-2 (-74124), Merged-chr13-32031136-2 (-164), Merged-chr13-32032203-2 (+903), Merged-chr13-32048944-2 (+17644), Merged-chr13-32054157-2 (+22857), Merged-chr13-32112737-2 (+81438), Merged-chr13-32119875-2 (+88574)	8
FZD10	Merged-chr12-130077146-2 (-85312), Merged-chr12-130084650-2 (-77807), Merged-chr12-130087074-2 (-75384), Merged-chr12-130096323-2 (-66136), Merged-chr12-130104559-2 (-57899), Merged-chr12-130108067-2 (-54392), Merged-chr12-130161535-2 (-923), Merged-chr12-130191958-2 (+29499)	8
FZD6	Merged-chr8-103221133-2 (-77696), Merged-chr8-103244845-2 (-53987), Merged-chr8-103256112-2 (-42717), Merged-chr8-103259419-2 (-39412), Merged-chr8-103278607-2 (-20223), Merged-chr8-103305921-2 (+7090), Merged-chr8-103307355-2 (+8524), Merged-chr8-103348982-2 (+50153)	8
GALNTL6	Merged-chr4-171743904-2 (-69599), Merged-chr4-171787559-2 (-25944), Merged-chr4-171813299-2 (-202), Merged-chr4-171821708-2 (+8205), Merged-chr4-171878033-2 (+64531), Merged-chr4-171880247-2 (+66743), Merged-chr4-171888123-2 (+74620), Merged-chr4-171896060-2 (+82556)	8
GCLC	Merged-chr6-53604973-2 (-59844), Merged-chr6-53548151-2 (-3022), Merged-chr6-53543577-2 (+1550), Merged-chr6-53523705-2 (+21422), Merged-chr6-53513713-2 (+31415), Merged-chr6-53495861-2 (+49266), Merged-chr6-53494127-2 (+51003), Merged-chr6-53486964-2 (+58163)	8
GNG2	Merged-chr14-51847076-2 (-13338), Merged-chr14-51859289-2 (-1124), Merged-chr14-51873305-2 (+12891), Merged-chr14-51879299-2 (+18886), Merged-chr14-51888758-2 (+28344), Merged-chr14-51905922-2 (+45509), Merged-chr14-51924826-2 (+64414), Merged-chr14-51931514-2 (+71102)	8
GOSR1	Merged-chr17-30413213-2 (-64149), Merged-chr17-30461070-2 (-16290), Merged-chr17-30463564-2 (-13798), Merged-chr17-30484628-2 (+7268), Merged-chr17-30500498-2 (+23138), Merged-chr17-30509852-2 (+32490), Merged-chr17-30517416-2 (+40055), Merged-chr17-30519666-2 (+42303)	8
GPD2	Merged-chr2-156342539-2 (-92901), Merged-chr2-156399376-2 (-36064), Merged-chr2-156401201-2 (-34238), Merged-chr2-156428624-2 (-6816), Merged-chr2-156430415-2 (-5025), Merged-chr2-156436695-2 (+1255), Merged-chr2-156467416-2 (+31977), Merged-chr2-156473520-2 (+38078)	8
GRB14	Merged-chr2-164710371-2 (-88523), Merged-chr2-164697844-2 (-75997), Merged-chr2-164693633-2 (-71784), Merged-chr2-164600184-2 (+21663), Merged-chr2-164563579-2 (+58267), Merged-chr2-164562639-2 (+59210), Merged-chr2-164554558-2 (+67291), Merged-chr2-164538448-2 (+83399)	8
GUCY1B3	Merged-chr4-155679359-2 (-79661), Merged-chr4-155683419-2 (-75601), Merged-chr4-155695917-2 (-63103), Merged-chr4-155764586-2 (+5565), Merged-chr4-155773383-2 (+14364), Merged-chr4-155778587-2 (+19566), Merged-chr4-155802882-2 (+43862), Merged-chr4-155822776-2 (+63756)	8
HBS1L	Merged-chr6-135145061-2 (-90165), Merged-chr6-135123849-2 (-68951), Merged-chr6-135087901-2 (-33005), Merged-chr6-135080819-2 (-25920), Merged-chr6-135073464-2 (-18567), Merged-chr6-135030169-2 (+24730), Merged-chr6-134988023-2 (+66873), Merged-chr6-134984966-2 (+69931)	8
HDAC2	Merged-chr6-114055619-2 (-84335), Merged-chr6-114009908-2 (-38623), Merged-chr6-113995108-2 (-23824), Merged-chr6-113966004-2 (+5280), Merged-chr6-113936379-2 (+34907), Merged-chr6-113909433-2 (+61852), Merged-chr6-113904075-2 (+67210), Merged-chr6-113879395-2 (+91888)	8
HDAC4	Merged-chr2-239433999-2 (-33052), Merged-chr2-239401481-2 (-532), Merged-chr2-239400076-2 (+871), Merged-chr2-239394249-2 (+6701), Merged-chr2-239381016-2 (+19931), Merged-chr2-239358361-2 (+42587), Merged-chr2-239336411-2 (+64537), Merged-chr2-239322545-2 (+78405)	8
HDAC9	Merged-chr7-18413486-2 (-82817), Merged-chr7-18420178-2 (-76124), Merged-chr7-18426786-2 (-69518), Merged-chr7-18443653-2 (-52649), Merged-chr7-18454464-2 (-41838), Merged-chr7-18509536-2 (+13234), Merged-chr7-18552726-2 (+56423), Merged-chr7-18593774-2 (+97473)	8
HDDC2	Merged-chr6-125377686-2 (-75712), Merged-chr6-125374006-2 (-72032), Merged-chr6-125363319-2 (-61343), Merged-chr6-125357755-2 (-55782), Merged-chr6-125355159-2 (-53185), Merged-chr6-125346242-2 (-44266), Merged-chr6-125298438-2 (+3535), Merged-chr6-125234083-2 (+67892)	8
HENMT1	Merged-chr1-108679978-2 (-18454), Merged-chr1-108646989-2 (+14536), Merged-chr1-108600353-2 (+61171), Merged-chr1-108592219-2 (+69307), Merged-chr1-108591035-2 (+70490), Merged-chr1-108586319-2 (+75206), Merged-chr1-108571916-2 (+89610), Merged-chr1-108566649-2 (+94876)	8
HERC3	Merged-chr4-88566460-2 (-25962), Merged-chr4-88567873-2 (-24548), Merged-chr4-88586113-2 (-6311), Merged-chr4-88599429-2 (+7005), Merged-chr4-88600257-2 (+7834), Merged-chr4-88613689-2 (+21268), Merged-chr4-88659769-2 (+67348), Merged-chr4-88673146-2 (+80723)	8
HHAT	Merged-chr1-210233942-2 (-94963), Merged-chr1-210240042-2 (-88862), Merged-chr1-210246644-2 (-82263), Merged-chr1-210252051-2 (-76854), Merged-chr1-210273351-2 (-55555), Merged-chr1-210275507-2 (-53400), Merged-chr1-210295166-2 (-33739), Merged-chr1-210374093-2 (+45187)	8
HMG20A	Merged-chr15-77417898-2 (-2776), Merged-chr15-77440614-2 (+19939), Merged-chr15-77456126-2 (+35451), Merged-chr15-77456954-2 (+36280), Merged-chr15-77478878-2 (+58205), Merged-chr15-77482750-2 (+62077), Merged-chr15-77487606-2 (+66933), Merged-chr15-77496224-2 (+75551)	8
HMGCR	Merged-chr5-75265719-2 (-71449), Merged-chr5-75336186-2 (-982), Merged-chr5-75342075-2 (+4909), Merged-chr5-75361090-2 (+23921), Merged-chr5-75367617-2 (+30450), Merged-chr5-75403890-2 (+66723), Merged-chr5-75412588-2 (+75420), Merged-chr5-75434273-2 (+97104)	8
HORMAD2	Merged-chr22-29982873-2 (-97301), Merged-chr22-29994240-2 (-85934), Merged-chr22-29995163-2 (-85012), Merged-chr22-30094979-2 (+14807), Merged-chr22-30114583-2 (+34410), Merged-chr22-30150341-2 (+70166), Merged-chr22-30151363-2 (+71189), Merged-chr22-30159909-2 (+79736)	8
HOXD1	Merged-chr2-176172741-2 (-15839), Merged-chr2-176173701-2 (-14879), Merged-chr2-176174933-2 (-13644), Merged-chr2-176178961-2 (-9616), Merged-chr2-176181758-2 (-6821), Merged-chr2-176188667-2 (+90), Merged-chr2-176192551-2 (+3973), Merged-chr2-176251716-2 (+63136)	8
IFNGR1	Merged-chr6-137302625-2 (-83178), Merged-chr6-137297441-2 (-77991), Merged-chr6-137276353-2 (-56905), Merged-chr6-137262954-2 (-43506), Merged-chr6-137261569-2 (-42120), Merged-chr6-137240234-2 (-20787), Merged-chr6-137233780-2 (-14333), Merged-chr6-137196403-2 (+23047)	8
IFT81	Merged-chr12-110040460-2 (-83915), Merged-chr12-110048626-2 (-75751), Merged-chr12-110052654-2 (-71723), Merged-chr12-110079825-2 (-44551), Merged-chr12-110186259-2 (+61881), Merged-chr12-110198069-2 (+73693), Merged-chr12-110202050-2 (+77675), Merged-chr12-110208767-2 (+84391)	8
IL17B	Merged-chr5-149452479-2 (-73205), Merged-chr5-149434650-2 (-55375), Merged-chr5-149424081-2 (-44805), Merged-chr5-149422861-2 (-43586), Merged-chr5-149417660-2 (-38384), Merged-chr5-149404583-2 (-25309), Merged-chr5-149403074-2 (-23798), Merged-chr5-149385651-2 (-6375)	8
IL21	Merged-chr4-122718290-2 (-97223), Merged-chr4-122674331-2 (-53262), Merged-chr4-122664137-2 (-43070), Merged-chr4-122636924-2 (-15856), Merged-chr4-122615808-2 (+5260), Merged-chr4-122588437-2 (+32630), Merged-chr4-122584682-2 (+36385), Merged-chr4-122581472-2 (+39597)	8
INO80D	Merged-chr2-206154434-2 (-68254), Merged-chr2-206146599-2 (-60416), Merged-chr2-206126147-2 (-39966), Merged-chr2-206085875-2 (+306), Merged-chr2-206084012-2 (+2169), Merged-chr2-206055348-2 (+30835), Merged-chr2-205996558-2 (+89622), Merged-chr2-205995590-2 (+90590)	8
INPP4A	Merged-chr2-98385213-2 (-59646), Merged-chr2-98403006-2 (-41851), Merged-chr2-98413020-2 (-31836), Merged-chr2-98445465-2 (+606), Merged-chr2-98446530-2 (+1671), Merged-chr2-98457657-2 (+12799), Merged-chr2-98504339-2 (+59483), Merged-chr2-98505694-2 (+60838)	8
INTS6	Merged-chr13-51552779-2 (-99781), Merged-chr13-51471600-2 (-18604), Merged-chr13-51453661-2 (-663), Merged-chr13-51451700-2 (+1297), Merged-chr13-51423043-2 (+29953), Merged-chr13-51397558-2 (+55440), Merged-chr13-51367810-2 (+85187), Merged-chr13-51358357-2 (+94642)	8
INTS9	Merged-chr8-28953443-2 (-63478), Merged-chr8-28952899-2 (-62937), Merged-chr8-28942640-2 (-52677), Merged-chr8-28890383-2 (-421), Merged-chr8-28889510-2 (+452), Merged-chr8-28875929-2 (+14034), Merged-chr8-28872755-2 (+17207), Merged-chr8-28810709-2 (+79255)	8
ITGA1	Merged-chr5-52690668-2 (-97227), Merged-chr5-52705949-2 (-81947), Merged-chr5-52709809-2 (-78088), Merged-chr5-52725889-2 (-62006), Merged-chr5-52768639-2 (-19257), Merged-chr5-52773533-2 (-14362), Merged-chr5-52777400-2 (-10496), Merged-chr5-52786596-2 (-1298)	8
ITSN1	Merged-chr21-33657235-2 (+14779), Merged-chr21-33679190-2 (+36731), Merged-chr21-33685753-2 (+43294), Merged-chr21-33687842-2 (+45383), Merged-chr21-33691170-2 (+48712), Merged-chr21-33704182-2 (+61725), Merged-chr21-33719609-2 (+77150), Merged-chr21-33734896-2 (+92440)	8
IVNS1ABP	Merged-chr1-185374325-2 (-56996), Merged-chr1-185345980-2 (-28650), Merged-chr1-185331578-2 (-14249), Merged-chr1-185311971-2 (+5358), Merged-chr1-185281305-2 (+36023), Merged-chr1-185259611-2 (+57717), Merged-chr1-185225734-2 (+91594), Merged-chr1-185220964-2 (+96366)	8
JARID2	Merged-chr6-15239894-2 (-6403), Merged-chr6-15260576-2 (+14281), Merged-chr6-15266757-2 (+20460), Merged-chr6-15269821-2 (+23526), Merged-chr6-15281636-2 (+35341), Merged-chr6-15286026-2 (+39732), Merged-chr6-15303697-2 (+57400), Merged-chr6-15312661-2 (+66365)	8
KCNJ2	Merged-chr17-70134717-2 (-34818), Merged-chr17-70138341-2 (-31194), Merged-chr17-70160095-2 (-9440), Merged-chr17-70167910-2 (-1623), Merged-chr17-70171301-2 (+1767), Merged-chr17-70196671-2 (+27138), Merged-chr17-70201570-2 (+32034), Merged-chr17-70253427-2 (+83892)	8
KCTD12	Merged-chr13-76924854-2 (-38464), Merged-chr13-76894796-2 (-8408), Merged-chr13-76887311-2 (-923), Merged-chr13-76880251-2 (+6140), Merged-chr13-76879660-2 (+6730), Merged-chr13-76866317-2 (+20073), Merged-chr13-76799904-2 (+86487), Merged-chr13-76796793-2 (+89595)	8
KHDRBS1	Merged-chr1-31924498-2 (-89330), Merged-chr1-31930648-2 (-83181), Merged-chr1-31931917-2 (-81910), Merged-chr1-31954895-2 (-58935), Merged-chr1-31956160-2 (-57667), Merged-chr1-32002170-2 (-11659), Merged-chr1-32003731-2 (-10096), Merged-chr1-32018069-2 (+4242)	8
KIF13A	Merged-chr6-18028729-2 (-41162), Merged-chr6-18023179-2 (-35610), Merged-chr6-17988236-2 (-667), Merged-chr6-17961647-2 (+25920), Merged-chr6-17957792-2 (+29777), Merged-chr6-17950180-2 (+37388), Merged-chr6-17948903-2 (+38664), Merged-chr6-17939210-2 (+48359)	8
KITLG	Merged-chr12-88663729-2 (-83267), Merged-chr12-88648558-2 (-68096), Merged-chr12-88628985-2 (-48523), Merged-chr12-88573012-2 (+7448), Merged-chr12-88567476-2 (+12983), Merged-chr12-88551600-2 (+28859), Merged-chr12-88546934-2 (+33525), Merged-chr12-88520808-2 (+59653)	8
KLF12	Merged-chr13-74075726-2 (-80678), Merged-chr13-74070913-2 (-75866), Merged-chr13-74064992-2 (-69944), Merged-chr13-74021623-2 (-26576), Merged-chr13-73989627-2 (+5421), Merged-chr13-73960750-2 (+34297), Merged-chr13-73918096-2 (+76952), Merged-chr13-73912108-2 (+82940)	8
KLHL23	Merged-chr2-169695926-2 (-37921), Merged-chr2-169697442-2 (-36404), Merged-chr2-169712007-2 (-21837), Merged-chr2-169717539-2 (-16307), Merged-chr2-169728709-2 (-5138), Merged-chr2-169733578-2 (-268), Merged-chr2-169767453-2 (+33609), Merged-chr2-169776003-2 (+42159)	8
KLHL8	Merged-chr4-87304845-2 (-84238), Merged-chr4-87268333-2 (-47726), Merged-chr4-87237448-2 (-16839), Merged-chr4-87225438-2 (-4832), Merged-chr4-87221048-2 (-440), Merged-chr4-87190705-2 (+29904), Merged-chr4-87166263-2 (+54345), Merged-chr4-87132474-2 (+88132)	8
LAMC1	Merged-chr1-182962698-2 (-60761), Merged-chr1-183012529-2 (-10930), Merged-chr1-183025858-2 (+2398), Merged-chr1-183052998-2 (+29537), Merged-chr1-183060636-2 (+37175), Merged-chr1-183071174-2 (+47714), Merged-chr1-183097163-2 (+73703), Merged-chr1-183097825-2 (+74364)	8
LAMC2	Merged-chr1-183097163-2 (-89125), Merged-chr1-183097825-2 (-88464), Merged-chr1-183126696-2 (-59592), Merged-chr1-183139754-2 (-46534), Merged-chr1-183174027-2 (-12260), Merged-chr1-183180876-2 (-5412), Merged-chr1-183270926-2 (+84638), Merged-chr1-183281696-2 (+95409)	8
LARP6	Merged-chr15-70880678-2 (-26521), Merged-chr15-70857097-2 (-2939), Merged-chr15-70833937-2 (+20221), Merged-chr15-70825271-2 (+28886), Merged-chr15-70822937-2 (+31221), Merged-chr15-70812281-2 (+41877), Merged-chr15-70807133-2 (+47024), Merged-chr15-70778930-2 (+75227)	8
LBR	Merged-chr1-225522448-2 (-93592), Merged-chr1-225508628-2 (-79772), Merged-chr1-225450764-2 (-21910), Merged-chr1-225445124-2 (-16269), Merged-chr1-225426906-2 (+1950), Merged-chr1-225422065-2 (+6788), Merged-chr1-225396802-2 (+32051), Merged-chr1-225373041-2 (+55812)	8
LHX8	Merged-chr1-75075033-2 (-53402), Merged-chr1-75080104-2 (-48328), Merged-chr1-75085022-2 (-43411), Merged-chr1-75143534-2 (+15102), Merged-chr1-75144435-2 (+16000), Merged-chr1-75203890-2 (+75457), Merged-chr1-75206117-2 (+77684), Merged-chr1-75209104-2 (+80672)	8
LIMS1	Merged-chr2-108559870-2 (-94941), Merged-chr2-108571490-2 (-83322), Merged-chr2-108580019-2 (-74793), Merged-chr2-108622954-2 (-31857), Merged-chr2-108627246-2 (-27565), Merged-chr2-108635805-2 (-19008), Merged-chr2-108683598-2 (+28787), Merged-chr2-108684247-2 (+29437)	8
LIPC	Merged-chr15-58332303-2 (-99495), Merged-chr15-58333211-2 (-98587), Merged-chr15-58344845-2 (-86951), Merged-chr15-58361380-2 (-70417), Merged-chr15-58439156-2 (+7357), Merged-chr15-58440623-2 (+8826), Merged-chr15-58457744-2 (+25945), Merged-chr15-58510806-2 (+79008)	8
LMOD2	Merged-chr7-123586467-2 (-69338), Merged-chr7-123633752-2 (-22056), Merged-chr7-123643920-2 (-11887), Merged-chr7-123648353-2 (-7454), Merged-chr7-123657104-2 (+1296), Merged-chr7-123689447-2 (+33641), Merged-chr7-123727507-2 (+71699), Merged-chr7-123747793-2 (+91987)	8
LRIG1	Merged-chr3-66588759-2 (-87828), Merged-chr3-66583856-2 (-82925), Merged-chr3-66577200-2 (-76268), Merged-chr3-66490371-2 (+10559), Merged-chr3-66485421-2 (+15509), Merged-chr3-66481898-2 (+19032), Merged-chr3-66472839-2 (+28093), Merged-chr3-66429001-2 (+71930)	8
LRP6	Merged-chr12-12343657-2 (-76847), Merged-chr12-12334461-2 (-67651), Merged-chr12-12327791-2 (-60979), Merged-chr12-12245103-2 (+21707), Merged-chr12-12215187-2 (+51623), Merged-chr12-12214394-2 (+52418), Merged-chr12-12183184-2 (+83628), Merged-chr12-12168174-2 (+98639)	8
LRPPRC	Merged-chr2-44090794-2 (-94790), Merged-chr2-44087417-2 (-91414), Merged-chr2-43984120-2 (+11883), Merged-chr2-43974969-2 (+21034), Merged-chr2-43950633-2 (+45370), Merged-chr2-43949901-2 (+46102), Merged-chr2-43899817-2 (+96189), Merged-chr2-43898115-2 (+97890)	8
LRRC70	Merged-chr5-62486856-2 (-91878), Merged-chr5-62496724-2 (-82009), Merged-chr5-62506098-2 (-72635), Merged-chr5-62576876-2 (-1859), Merged-chr5-62593031-2 (+14297), Merged-chr5-62594002-2 (+15268), Merged-chr5-62601087-2 (+22354), Merged-chr5-62630171-2 (+51435)	8
LYRM4	Merged-chr6-5261691-2 (-955), Merged-chr6-5238589-2 (+22147), Merged-chr6-5231843-2 (+28892), Merged-chr6-5190692-2 (+70043), Merged-chr6-5180066-2 (+80672), Merged-chr6-5171375-2 (+89362), Merged-chr6-5167729-2 (+93007), Merged-chr6-5162691-2 (+98046)	8
MAP2K6	Merged-chr17-69335197-2 (-79500), Merged-chr17-69394817-2 (-19881), Merged-chr17-69417603-2 (+2907), Merged-chr17-69430691-2 (+15992), Merged-chr17-69466988-2 (+52291), Merged-chr17-69499595-2 (+84897), Merged-chr17-69501965-2 (+87266), Merged-chr17-69508956-2 (+94258)	8
MAP3K4	Merged-chr6-160992925-2 (+1141), Merged-chr6-161001567-2 (+9785), Merged-chr6-161010656-2 (+18872), Merged-chr6-161016876-2 (+25092), Merged-chr6-161031960-2 (+40176), Merged-chr6-161035967-2 (+44185), Merged-chr6-161057277-2 (+65492), Merged-chr6-161062632-2 (+70848)	8
MAP7	Merged-chr6-136610488-2 (-84277), Merged-chr6-136608306-2 (-82095), Merged-chr6-136594072-2 (-67859), Merged-chr6-136583279-2 (-57067), Merged-chr6-136505928-2 (+20285), Merged-chr6-136467199-2 (+59012), Merged-chr6-136466093-2 (+60121), Merged-chr6-136460487-2 (+65726)	8
MAP7D3	Merged-chrX-136232986-2 (+18592), Merged-chrX-136232342-2 (+19235), Merged-chrX-136230988-2 (+20592), Merged-chrX-136220693-2 (+30886), Merged-chrX-136214899-2 (+36678), Merged-chrX-136200654-2 (+50923), Merged-chrX-136169696-2 (+81881), Merged-chrX-136153158-2 (+98422)	8
MAPK10	Merged-chr4-86447512-2 (-88928), Merged-chr4-86431780-2 (-73193), Merged-chr4-86421222-2 (-62635), Merged-chr4-86387420-2 (-28833), Merged-chr4-86363049-2 (-4464), Merged-chr4-86358505-2 (+79), Merged-chr4-86357689-2 (+896), Merged-chr4-86331285-2 (+27299)	8
MBP	Merged-chr18-77224107-2 (-91340), Merged-chr18-77132834-2 (-65), Merged-chr18-77086822-2 (+45946), Merged-chr18-77084716-2 (+48052), Merged-chr18-77079577-2 (+53191), Merged-chr18-77065631-2 (+67138), Merged-chr18-77061399-2 (+71369), Merged-chr18-77055130-2 (+77639)	8
MCCC2	Merged-chr5-71499936-2 (-87362), Merged-chr5-71532454-2 (-54844), Merged-chr5-71625496-2 (+38199), Merged-chr5-71630528-2 (+43230), Merged-chr5-71633697-2 (+46399), Merged-chr5-71641582-2 (+54284), Merged-chr5-71645234-2 (+57939), Merged-chr5-71681551-2 (+94256)	8
MDM2	Merged-chr12-68763101-2 (-45073), Merged-chr12-68787542-2 (-20635), Merged-chr12-68807882-2 (-293), Merged-chr12-68827377-2 (+19200), Merged-chr12-68847837-2 (+39661), Merged-chr12-68850524-2 (+42347), Merged-chr12-68864117-2 (+55940), Merged-chr12-68867107-2 (+58932)	8
ME3	Merged-chr11-86743930-2 (-71295), Merged-chr11-86742036-2 (-69400), Merged-chr11-86737871-2 (-65235), Merged-chr11-86694537-2 (-21902), Merged-chr11-86661948-2 (+10689), Merged-chr11-86639406-2 (+33229), Merged-chr11-86616101-2 (+56535), Merged-chr11-86607028-2 (+65606)	8
MEDAG	Merged-chr13-30845969-2 (-60220), Merged-chr13-30864700-2 (-41490), Merged-chr13-30865553-2 (-40638), Merged-chr13-30890993-2 (-15197), Merged-chr13-30899043-2 (-7146), Merged-chr13-30921468-2 (+15277), Merged-chr13-30959589-2 (+53400), Merged-chr13-30977911-2 (+71721)	8
METAP1D	Merged-chr2-171946229-2 (-53353), Merged-chr2-171985080-2 (-14504), Merged-chr2-172000121-2 (+539), Merged-chr2-172022414-2 (+22830), Merged-chr2-172047217-2 (+47633), Merged-chr2-172061294-2 (+61710), Merged-chr2-172066401-2 (+66817), Merged-chr2-172079935-2 (+80353)	8
METTL14	Merged-chr4-118697695-2 (+12328), Merged-chr4-118703892-2 (+18523), Merged-chr4-118729985-2 (+44617), Merged-chr4-118738015-2 (+52648), Merged-chr4-118741991-2 (+56622), Merged-chr4-118753175-2 (+67808), Merged-chr4-118756393-2 (+71027), Merged-chr4-118772315-2 (+86948)	8
MFSD4A	Merged-chr1-205524496-2 (-44482), Merged-chr1-205543650-2 (-25325), Merged-chr1-205549702-2 (-19276), Merged-chr1-205582289-2 (+13314), Merged-chr1-205588765-2 (+19790), Merged-chr1-205599371-2 (+30395), Merged-chr1-205600251-2 (+31275), Merged-chr1-205630367-2 (+61390)	8
MFSD6	Merged-chr2-190372595-2 (-35758), Merged-chr2-190397450-2 (-10904), Merged-chr2-190408955-2 (+601), Merged-chr2-190422087-2 (+13733), Merged-chr2-190459585-2 (+51230), Merged-chr2-190470112-2 (+61758), Merged-chr2-190501044-2 (+92690), Merged-chr2-190507216-2 (+98861)	8
MICAL2	Merged-chr11-12042457-2 (-68132), Merged-chr11-12044242-2 (-66348), Merged-chr11-12079981-2 (-30608), Merged-chr11-12114747-2 (+4157), Merged-chr11-12119213-2 (+8622), Merged-chr11-12125673-2 (+15081), Merged-chr11-12159830-2 (+49240), Merged-chr11-12167215-2 (+56623)	8
MKL1	Merged-chr22-40633274-2 (-99394), Merged-chr22-40613187-2 (-79306), Merged-chr22-40597525-2 (-63646), Merged-chr22-40549352-2 (-15471), Merged-chr22-40505080-2 (+28799), Merged-chr22-40487807-2 (+46074), Merged-chr22-40487055-2 (+46824), Merged-chr22-40466953-2 (+66926)	8
MLLT10	Merged-chr10-21510408-2 (-23934), Merged-chr10-21511456-2 (-22886), Merged-chr10-21517868-2 (-16473), Merged-chr10-21525579-2 (-8762), Merged-chr10-21534808-2 (+464), Merged-chr10-21559815-2 (+25473), Merged-chr10-21584785-2 (+50444), Merged-chr10-21630497-2 (+96153)	8
MMP13	Merged-chr11-103036302-2 (-80570), Merged-chr11-103013650-2 (-57916), Merged-chr11-102989621-2 (-33889), Merged-chr11-102986015-2 (-30281), Merged-chr11-102981648-2 (-25916), Merged-chr11-102974964-2 (-19232), Merged-chr11-102951062-2 (+4670), Merged-chr11-102914991-2 (+40743)	8
MMP16	Merged-chr8-88421984-2 (-94495), Merged-chr8-88340038-2 (-12551), Merged-chr8-88327790-2 (-303), Merged-chr8-88320747-2 (+6741), Merged-chr8-88288728-2 (+38760), Merged-chr8-88287801-2 (+39686), Merged-chr8-88257722-2 (+69765), Merged-chr8-88244124-2 (+83363)	8
MORC2	Merged-chr22-31055784-2 (-87485), Merged-chr22-31046566-2 (-78270), Merged-chr22-31033903-2 (-65607), Merged-chr22-31004001-2 (-35703), Merged-chr22-30968571-2 (-272), Merged-chr22-30967377-2 (+919), Merged-chr22-30957785-2 (+10514), Merged-chr22-30935754-2 (+32544)	8
MPHOSPH8	Merged-chr13-19634828-2 (+1147), Merged-chr13-19648923-2 (+15244), Merged-chr13-19670291-2 (+36610), Merged-chr13-19675622-2 (+41941), Merged-chr13-19677326-2 (+43647), Merged-chr13-19679690-2 (+46008), Merged-chr13-19697988-2 (+64306), Merged-chr13-19721554-2 (+87872)	8
MRPL1	Merged-chr4-77862065-2 (-456), Merged-chr4-77862657-2 (+136), Merged-chr4-77882075-2 (+19557), Merged-chr4-77896484-2 (+33964), Merged-chr4-77921866-2 (+59346), Merged-chr4-77928174-2 (+65654), Merged-chr4-77931640-2 (+69119), Merged-chr4-77959811-2 (+97293)	8
MRPS28	Merged-chr8-80029757-2 (+513), Merged-chr8-80001539-2 (+28730), Merged-chr8-79999119-2 (+31151), Merged-chr8-79981425-2 (+48845), Merged-chr8-79979823-2 (+50447), Merged-chr8-79963734-2 (+66535), Merged-chr8-79933095-2 (+97176), Merged-chr8-79930423-2 (+99849)	8
MTF2	Merged-chr1-92985034-2 (-94204), Merged-chr1-93014429-2 (-64809), Merged-chr1-93036388-2 (-42850), Merged-chr1-93079158-2 (-78), Merged-chr1-93080615-2 (+1378), Merged-chr1-93086772-2 (+7534), Merged-chr1-93138768-2 (+59530), Merged-chr1-93171841-2 (+92604)	8
MTMR2	Merged-chr11-96000170-2 (-75875), Merged-chr11-95976817-2 (-52521), Merged-chr11-95926911-2 (-2616), Merged-chr11-95917620-2 (+6674), Merged-chr11-95888679-2 (+35616), Merged-chr11-95867654-2 (+56642), Merged-chr11-95846393-2 (+77900), Merged-chr11-95836276-2 (+88019)	8
MYCBP2	Merged-chr13-77415922-2 (-89243), Merged-chr13-77330318-2 (-3641), Merged-chr13-77325162-2 (+1516), Merged-chr13-77311382-2 (+15297), Merged-chr13-77306633-2 (+20047), Merged-chr13-77305369-2 (+21311), Merged-chr13-77299828-2 (+26849), Merged-chr13-77291920-2 (+34758)	8
NAA20	Merged-chr20-19925333-2 (-91783), Merged-chr20-19932398-2 (-84716), Merged-chr20-19964717-2 (-52400), Merged-chr20-19994007-2 (-23110), Merged-chr20-20010758-2 (-6358), Merged-chr20-20017267-2 (+150), Merged-chr20-20022363-2 (+5248), Merged-chr20-20038141-2 (+21027)	8
NCK1	Merged-chr3-136835607-2 (-26602), Merged-chr3-136845304-2 (-16904), Merged-chr3-136858626-2 (-3582), Merged-chr3-136894012-2 (+31806), Merged-chr3-136919982-2 (+57775), Merged-chr3-136938612-2 (+76404), Merged-chr3-136943793-2 (+81587), Merged-chr3-136949251-2 (+87044)	8
NDFIP1	Merged-chr5-142024835-2 (-83670), Merged-chr5-142098721-2 (-9784), Merged-chr5-142099270-2 (-9236), Merged-chr5-142120484-2 (+11980), Merged-chr5-142126151-2 (+17646), Merged-chr5-142145509-2 (+37005), Merged-chr5-142186907-2 (+78401), Merged-chr5-142192511-2 (+84008)	8
NFIA	Merged-chr1-61056708-2 (-25153), Merged-chr1-61083503-2 (+1640), Merged-chr1-61093288-2 (+11426), Merged-chr1-61119391-2 (+37531), Merged-chr1-61133210-2 (+51348), Merged-chr1-61152423-2 (+70560), Merged-chr1-61161705-2 (+79844), Merged-chr1-61169244-2 (+87384)	8
NIN	Merged-chr14-50860696-2 (-29575), Merged-chr14-50836772-2 (-5651), Merged-chr14-50823874-2 (+7245), Merged-chr14-50801904-2 (+29217), Merged-chr14-50785537-2 (+45584), Merged-chr14-50782615-2 (+48505), Merged-chr14-50775912-2 (+55210), Merged-chr14-50741629-2 (+89490)	8
NIPBL	Merged-chr5-36832481-2 (-44277), Merged-chr5-36876686-2 (-72), Merged-chr5-36877633-2 (+875), Merged-chr5-36904091-2 (+27332), Merged-chr5-36908173-2 (+31415), Merged-chr5-36938819-2 (+62059), Merged-chr5-36940218-2 (+63461), Merged-chr5-36944802-2 (+68044)	8
NOVA1	Merged-chr14-26663877-2 (-66125), Merged-chr14-26626636-2 (-28882), Merged-chr14-26597078-2 (+677), Merged-chr14-26532215-2 (+65537), Merged-chr14-26523105-2 (+74647), Merged-chr14-26517840-2 (+79915), Merged-chr14-26507779-2 (+89974), Merged-chr14-26500219-2 (+97535)	8
NPTN	Merged-chr15-73639599-2 (-6188), Merged-chr15-73638695-2 (-5283), Merged-chr15-73625650-2 (+7761), Merged-chr15-73620203-2 (+13208), Merged-chr15-73608192-2 (+25219), Merged-chr15-73570477-2 (+62934), Merged-chr15-73564551-2 (+68863), Merged-chr15-73549892-2 (+83520)	8
NR3C2	Merged-chr4-148515472-2 (-72953), Merged-chr4-148487312-2 (-44792), Merged-chr4-148448485-2 (-5966), Merged-chr4-148431079-2 (+11441), Merged-chr4-148419082-2 (+23438), Merged-chr4-148376302-2 (+66216), Merged-chr4-148355675-2 (+86845), Merged-chr4-148349814-2 (+92705)	8
NR4A2	Merged-chr2-156430415-2 (-97700), Merged-chr2-156428624-2 (-95909), Merged-chr2-156401201-2 (-68487), Merged-chr2-156399376-2 (-66661), Merged-chr2-156342539-2 (-9824), Merged-chr2-156335770-2 (-3054), Merged-chr2-156332727-2 (-10), Merged-chr2-156324752-2 (+7963)	8
NR5A2	Merged-chr1-199978754-2 (-48849), Merged-chr1-200021561-2 (-6042), Merged-chr1-200029505-2 (+1904), Merged-chr1-200042956-2 (+15353), Merged-chr1-200049447-2 (+21847), Merged-chr1-200062295-2 (+34693), Merged-chr1-200076375-2 (+48773), Merged-chr1-200081708-2 (+54108)	8
NT5DC4	Merged-chr2-112657747-2 (-63740), Merged-chr2-112662234-2 (-59250), Merged-chr2-112670552-2 (-50932), Merged-chr2-112683885-2 (-37602), Merged-chr2-112695757-2 (-25727), Merged-chr2-112708878-2 (-12607), Merged-chr2-112752110-2 (+30626), Merged-chr2-112759303-2 (+37819)	8
NT5E	Merged-chr6-85360830-2 (-89260), Merged-chr6-85403834-2 (-46257), Merged-chr6-85429134-2 (-20957), Merged-chr6-85452210-2 (+2118), Merged-chr6-85459791-2 (+9700), Merged-chr6-85468209-2 (+18120), Merged-chr6-85508874-2 (+58784), Merged-chr6-85514075-2 (+63983)	8
ODF1	Merged-chr8-102507298-2 (-44274), Merged-chr8-102511897-2 (-39673), Merged-chr8-102537087-2 (-14483), Merged-chr8-102576765-2 (+25195), Merged-chr8-102590106-2 (+38534), Merged-chr8-102598375-2 (+46802), Merged-chr8-102617025-2 (+65452), Merged-chr8-102647826-2 (+96254)	8
OPTN	Merged-chr10-13040392-2 (-59781), Merged-chr10-13075242-2 (-24929), Merged-chr10-13099314-2 (-858), Merged-chr10-13100863-2 (+691), Merged-chr10-13119447-2 (+19276), Merged-chr10-13133254-2 (+33080), Merged-chr10-13138788-2 (+38615), Merged-chr10-13141824-2 (+41650)	8
OSBPL10	Merged-chr3-31980809-2 (+493), Merged-chr3-31974592-2 (+6709), Merged-chr3-31968130-2 (+13173), Merged-chr3-31958208-2 (+23094), Merged-chr3-31935109-2 (+46191), Merged-chr3-31926154-2 (+55146), Merged-chr3-31908669-2 (+72633), Merged-chr3-31895727-2 (+85575)	8
OXGR1	Merged-chr13-97068349-2 (-74001), Merged-chr13-97031324-2 (-36976), Merged-chr13-97027086-2 (-32735), Merged-chr13-97021698-2 (-27348), Merged-chr13-97018143-2 (-23795), Merged-chr13-97004629-2 (-10280), Merged-chr13-96910822-2 (+83526), Merged-chr13-96900287-2 (+94063)	8
P2RX4	Merged-chr12-121171010-2 (-39056), Merged-chr12-121177358-2 (-32706), Merged-chr12-121178975-2 (-31091), Merged-chr12-121202951-2 (-7114), Merged-chr12-121204899-2 (-5166), Merged-chr12-121210814-2 (+749), Merged-chr12-121284925-2 (+74860), Merged-chr12-121297189-2 (+87123)	8
PCDH7	Merged-chr4-30630565-2 (-90286), Merged-chr4-30637264-2 (-83590), Merged-chr4-30716320-2 (-4531), Merged-chr4-30726201-2 (+5348), Merged-chr4-30727402-2 (+6550), Merged-chr4-30731696-2 (+10845), Merged-chr4-30764513-2 (+43662), Merged-chr4-30770941-2 (+50088)	8
PCDH9	Merged-chr13-67323617-2 (-93798), Merged-chr13-67230601-2 (-783), Merged-chr13-67224167-2 (+5651), Merged-chr13-67199777-2 (+30041), Merged-chr13-67193943-2 (+35874), Merged-chr13-67167602-2 (+62217), Merged-chr13-67147440-2 (+82378), Merged-chr13-67138341-2 (+91478)	8
PCMTD1	Merged-chr8-51973454-2 (-74356), Merged-chr8-51939103-2 (-40005), Merged-chr8-51934841-2 (-35745), Merged-chr8-51930289-2 (-31192), Merged-chr8-51899143-2 (-47), Merged-chr8-51897252-2 (+1844), Merged-chr8-51862254-2 (+36845), Merged-chr8-51841829-2 (+57269)	8
PDCD4	Merged-chr10-110787172-2 (-84635), Merged-chr10-110792904-2 (-78902), Merged-chr10-110803940-2 (-67868), Merged-chr10-110854150-2 (-17658), Merged-chr10-110864826-2 (-6981), Merged-chr10-110871899-2 (+93), Merged-chr10-110893213-2 (+21408), Merged-chr10-110903548-2 (+31741)	8
PDE5A	Merged-chr4-119710549-2 (-81559), Merged-chr4-119683717-2 (-54726), Merged-chr4-119679663-2 (-50671), Merged-chr4-119672455-2 (-43463), Merged-chr4-119655292-2 (-26302), Merged-chr4-119593243-2 (+35746), Merged-chr4-119580483-2 (+48507), Merged-chr4-119563398-2 (+65591)	8
PDK1	Merged-chr2-172461971-2 (-94035), Merged-chr2-172479455-2 (-76551), Merged-chr2-172501677-2 (-54330), Merged-chr2-172556523-2 (+518), Merged-chr2-172564528-2 (+8522), Merged-chr2-172593866-2 (+37860), Merged-chr2-172599361-2 (+43355), Merged-chr2-172640540-2 (+84532)	8
PDK4	Merged-chr7-95690557-2 (-94066), Merged-chr7-95659886-2 (-63394), Merged-chr7-95609848-2 (-13357), Merged-chr7-95608914-2 (-12422), Merged-chr7-95596867-2 (-376), Merged-chr7-95590609-2 (+5882), Merged-chr7-95545156-2 (+51334), Merged-chr7-95511914-2 (+84578)	8
PDLIM5	Merged-chr4-94433799-2 (-18058), Merged-chr4-94447901-2 (-3957), Merged-chr4-94475966-2 (+24110), Merged-chr4-94508363-2 (+56507), Merged-chr4-94520387-2 (+68531), Merged-chr4-94526150-2 (+74294), Merged-chr4-94537311-2 (+85456), Merged-chr4-94546027-2 (+94169)	8
PDP1	Merged-chr8-93820989-2 (-95957), Merged-chr8-93881311-2 (-35637), Merged-chr8-93913530-2 (-3415), Merged-chr8-93920218-2 (+3272), Merged-chr8-93944647-2 (+27699), Merged-chr8-93955776-2 (+38829), Merged-chr8-93961049-2 (+44101), Merged-chr8-93994811-2 (+77863)	8
PDZRN3	Merged-chr3-73669358-2 (-44420), Merged-chr3-73622043-2 (+2897), Merged-chr3-73588681-2 (+36258), Merged-chr3-73587481-2 (+37459), Merged-chr3-73581288-2 (+43652), Merged-chr3-73571537-2 (+53403), Merged-chr3-73559884-2 (+65055), Merged-chr3-73552798-2 (+72142)	8
PELI1	Merged-chr2-64202699-2 (-58247), Merged-chr2-64139698-2 (+4757), Merged-chr2-64138863-2 (+5591), Merged-chr2-64129746-2 (+14706), Merged-chr2-64116132-2 (+28323), Merged-chr2-64113923-2 (+30532), Merged-chr2-64105446-2 (+39008), Merged-chr2-64063718-2 (+80734)	8
PHEX	Merged-chrX-21947190-2 (-85250), Merged-chrX-21947874-2 (-84565), Merged-chrX-21976066-2 (-56376), Merged-chrX-21985537-2 (-46905), Merged-chrX-22060626-2 (+28186), Merged-chrX-22086653-2 (+54211), Merged-chrX-22113578-2 (+81138), Merged-chrX-22118390-2 (+85950)	8
PHF3	Merged-chr6-63574036-2 (-61800), Merged-chr6-63584451-2 (-51385), Merged-chr6-63599004-2 (-36830), Merged-chr6-63635803-2 (-33), Merged-chr6-63643597-2 (+7760), Merged-chr6-63649291-2 (+13455), Merged-chr6-63649927-2 (+14090), Merged-chr6-63732895-2 (+97061)	8
PIK3C2A	Merged-chr11-17230298-2 (-60559), Merged-chr11-17208436-2 (-38695), Merged-chr11-17180090-2 (-10350), Merged-chr11-17161680-2 (+8059), Merged-chr11-17146166-2 (+23574), Merged-chr11-17130234-2 (+39508), Merged-chr11-17129026-2 (+40713), Merged-chr11-17103612-2 (+66128)	8
PIK3CA	Merged-chr3-179105295-2 (-43229), Merged-chr3-179148222-2 (-299), Merged-chr3-179149369-2 (+846), Merged-chr3-179161954-2 (+13431), Merged-chr3-179164012-2 (+15489), Merged-chr3-179169052-2 (+20529), Merged-chr3-179181414-2 (+32890), Merged-chr3-179196250-2 (+47729)	8
PITPNB	Merged-chr22-27913249-2 (+5948), Merged-chr22-27906044-2 (+13155), Merged-chr22-27904235-2 (+14963), Merged-chr22-27886480-2 (+32717), Merged-chr22-27880969-2 (+38230), Merged-chr22-27866435-2 (+52762), Merged-chr22-27859359-2 (+59839), Merged-chr22-27852027-2 (+67173)	8
PKD2	Merged-chr4-88013041-2 (+5374), Merged-chr4-88017812-2 (+10145), Merged-chr4-88028642-2 (+20974), Merged-chr4-88051454-2 (+43786), Merged-chr4-88062636-2 (+54970), Merged-chr4-88071707-2 (+64040), Merged-chr4-88096510-2 (+88841), Merged-chr4-88105150-2 (+97481)	8
PKDCC	Merged-chr2-42046220-2 (-1799), Merged-chr2-42068741-2 (+20720), Merged-chr2-42084428-2 (+36409), Merged-chr2-42096062-2 (+48044), Merged-chr2-42102092-2 (+54074), Merged-chr2-42118032-2 (+70011), Merged-chr2-42133148-2 (+85128), Merged-chr2-42142403-2 (+94382)	8
PKIG	Merged-chr20-44533191-2 (+1281), Merged-chr20-44548519-2 (+16609), Merged-chr20-44553050-2 (+21140), Merged-chr20-44555462-2 (+23552), Merged-chr20-44570258-2 (+38349), Merged-chr20-44572707-2 (+40799), Merged-chr20-44583358-2 (+51451), Merged-chr20-44599125-2 (+67218)	8
PLAC1	Merged-chrX-134737148-2 (-78666), Merged-chrX-134671446-2 (-12963), Merged-chrX-134622326-2 (+36155), Merged-chrX-134612595-2 (+45887), Merged-chrX-134594055-2 (+64428), Merged-chrX-134571967-2 (+86517), Merged-chrX-134571301-2 (+87182), Merged-chrX-134559752-2 (+98729)	8
PLCL1	Merged-chr2-197804532-2 (-171), Merged-chr2-197805367-2 (+667), Merged-chr2-197827325-2 (+22623), Merged-chr2-197828932-2 (+24232), Merged-chr2-197846819-2 (+42119), Merged-chr2-197851224-2 (+46522), Merged-chr2-197892094-2 (+87394), Merged-chr2-197900727-2 (+96025)	8
PLD1	Merged-chr3-171834758-2 (-24266), Merged-chr3-171834015-2 (-23522), Merged-chr3-171825660-2 (-15165), Merged-chr3-171824922-2 (-14430), Merged-chr3-171806583-2 (+3912), Merged-chr3-171791843-2 (+18651), Merged-chr3-171781885-2 (+28607), Merged-chr3-171734200-2 (+76294)	8
PLEKHA1	Merged-chr10-122280758-2 (-93937), Merged-chr10-122307833-2 (-66863), Merged-chr10-122311283-2 (-63413), Merged-chr10-122375740-2 (+1044), Merged-chr10-122385977-2 (+11282), Merged-chr10-122405057-2 (+30362), Merged-chr10-122425030-2 (+50335), Merged-chr10-122442547-2 (+67851)	8
PLOD2	Merged-chr3-146248708-2 (-87542), Merged-chr3-146222503-2 (-61335), Merged-chr3-146221385-2 (-60218), Merged-chr3-146218745-2 (-57577), Merged-chr3-146194128-2 (-32960), Merged-chr3-146160447-2 (+721), Merged-chr3-146143271-2 (+17894), Merged-chr3-146104221-2 (+56945)	8
PLPP7	Merged-chr9-131191069-2 (-98623), Merged-chr9-131226391-2 (-63304), Merged-chr9-131237960-2 (-51734), Merged-chr9-131269200-2 (-20494), Merged-chr9-131270440-2 (-19254), Merged-chr9-131276398-2 (-13296), Merged-chr9-131283136-2 (-6559), Merged-chr9-131374328-2 (+84634)	8
PLSCR4	Merged-chr3-146319229-2 (-68051), Merged-chr3-146273772-2 (-22594), Merged-chr3-146251068-2 (+112), Merged-chr3-146248708-2 (+2470), Merged-chr3-146222503-2 (+28677), Merged-chr3-146221385-2 (+29794), Merged-chr3-146218745-2 (+32435), Merged-chr3-146194128-2 (+57052)	8
PLXNA2	Merged-chr1-208331159-2 (-86839), Merged-chr1-208312621-2 (-68303), Merged-chr1-208245404-2 (-1084), Merged-chr1-208244551-2 (-233), Merged-chr1-208236317-2 (+8004), Merged-chr1-208207521-2 (+36799), Merged-chr1-208203486-2 (+40835), Merged-chr1-208151096-2 (+93224)	8
PNO1	Merged-chr2-68184761-2 (+26917), Merged-chr2-68197436-2 (+39591), Merged-chr2-68215884-2 (+58040), Merged-chr2-68229922-2 (+72080), Merged-chr2-68237905-2 (+80060), Merged-chr2-68239263-2 (+81418), Merged-chr2-68250415-2 (+92570), Merged-chr2-68251123-2 (+93280)	8
PODXL	Merged-chr7-131648987-2 (-92382), Merged-chr7-131633384-2 (-76777), Merged-chr7-131586398-2 (-29791), Merged-chr7-131544938-2 (+11669), Merged-chr7-131525890-2 (+30716), Merged-chr7-131513701-2 (+42904), Merged-chr7-131508088-2 (+48519), Merged-chr7-131481090-2 (+75518)	8
POP1	Merged-chr8-98116880-2 (-431), Merged-chr8-98133998-2 (+16687), Merged-chr8-98163665-2 (+46352), Merged-chr8-98164817-2 (+47505), Merged-chr8-98184250-2 (+66938), Merged-chr8-98200497-2 (+83186), Merged-chr8-98207988-2 (+90676), Merged-chr8-98211687-2 (+94374)	8
POU2F1	Merged-chr1-167163226-2 (-57603), Merged-chr1-167193204-2 (-27623), Merged-chr1-167209327-2 (-11501), Merged-chr1-167222386-2 (+1557), Merged-chr1-167237491-2 (+16662), Merged-chr1-167238424-2 (+17594), Merged-chr1-167268006-2 (+47176), Merged-chr1-167292022-2 (+71193)	8
PPM1D	Merged-chr17-60535723-2 (-64459), Merged-chr17-60569962-2 (-30219), Merged-chr17-60571479-2 (-28705), Merged-chr17-60602300-2 (+2118), Merged-chr17-60610391-2 (+10210), Merged-chr17-60619287-2 (+19105), Merged-chr17-60655129-2 (+54947), Merged-chr17-60659368-2 (+59186)	8
PPM1K	Merged-chr4-88341407-2 (-56670), Merged-chr4-88285116-2 (-382), Merged-chr4-88284459-2 (+276), Merged-chr4-88263887-2 (+20849), Merged-chr4-88231621-2 (+53115), Merged-chr4-88225286-2 (+59450), Merged-chr4-88191679-2 (+93057), Merged-chr4-88189070-2 (+95666)	8
PPP1CB	Merged-chr2-28674567-2 (-77285), Merged-chr2-28716569-2 (-35284), Merged-chr2-28747802-2 (-4051), Merged-chr2-28751912-2 (+59), Merged-chr2-28753508-2 (+1657), Merged-chr2-28760434-2 (+8582), Merged-chr2-28795048-2 (+43197), Merged-chr2-28799684-2 (+47831)	8
PPP1R16B	Merged-chr20-38753338-2 (-52367), Merged-chr20-38754051-2 (-51655), Merged-chr20-38757532-2 (-48173), Merged-chr20-38800853-2 (-4851), Merged-chr20-38826301-2 (+20597), Merged-chr20-38830509-2 (+24806), Merged-chr20-38874975-2 (+69270), Merged-chr20-38877172-2 (+71466)	8
PPP3R1	Merged-chr2-68251123-2 (+1407), Merged-chr2-68250415-2 (+2117), Merged-chr2-68239263-2 (+13269), Merged-chr2-68237905-2 (+14627), Merged-chr2-68229922-2 (+22607), Merged-chr2-68215884-2 (+36647), Merged-chr2-68197436-2 (+55096), Merged-chr2-68184761-2 (+67770)	8
PPP4R1	Merged-chr18-9643759-2 (-29201), Merged-chr18-9619704-2 (-5146), Merged-chr18-9608900-2 (+5658), Merged-chr18-9596235-2 (+18322), Merged-chr18-9594871-2 (+19687), Merged-chr18-9575737-2 (+38819), Merged-chr18-9553897-2 (+60662), Merged-chr18-9516601-2 (+97956)	8
PPP6R3	Merged-chr11-68364253-2 (-96516), Merged-chr11-68380592-2 (-80179), Merged-chr11-68407195-2 (-53574), Merged-chr11-68461554-2 (+784), Merged-chr11-68462951-2 (+2180), Merged-chr11-68503285-2 (+42514), Merged-chr11-68528997-2 (+68229), Merged-chr11-68550032-2 (+89261)	8
PRDM2	Merged-chr1-13605377-2 (-99479), Merged-chr1-13665882-2 (-38973), Merged-chr1-13702596-2 (-2258), Merged-chr1-13730394-2 (+25541), Merged-chr1-13749123-2 (+44270), Merged-chr1-13759231-2 (+54375), Merged-chr1-13778885-2 (+74029), Merged-chr1-13781200-2 (+76347)	8
PRDM6	Merged-chr5-123092420-2 (+3299), Merged-chr5-123099601-2 (+10479), Merged-chr5-123102963-2 (+13844), Merged-chr5-123107766-2 (+18644), Merged-chr5-123125399-2 (+36279), Merged-chr5-123156926-2 (+67806), Merged-chr5-123157872-2 (+68751), Merged-chr5-123168276-2 (+79156)	8
PRG4	Merged-chr1-186208949-2 (-87330), Merged-chr1-186212739-2 (-83539), Merged-chr1-186233786-2 (-62493), Merged-chr1-186321111-2 (+24831), Merged-chr1-186321757-2 (+25480), Merged-chr1-186322352-2 (+26075), Merged-chr1-186358178-2 (+61900), Merged-chr1-186360061-2 (+63782)	8
PSIP1	Merged-chr9-15607279-2 (-96260), Merged-chr9-15572757-2 (-61740), Merged-chr9-15553117-2 (-42100), Merged-chr9-15552284-2 (-41267), Merged-chr9-15542004-2 (-30986), Merged-chr9-15511284-2 (-266), Merged-chr9-15469650-2 (+41370), Merged-chr9-15430670-2 (+80348)	8
PTBP3	Merged-chr9-112348500-2 (-15476), Merged-chr9-112334997-2 (-1973), Merged-chr9-112333036-2 (-10), Merged-chr9-112326183-2 (+6844), Merged-chr9-112320827-2 (+12200), Merged-chr9-112289096-2 (+43930), Merged-chr9-112248876-2 (+84151), Merged-chr9-112247938-2 (+85087)	8
PTCHD4	Merged-chr6-48118300-2 (-49613), Merged-chr6-48110023-2 (-41333), Merged-chr6-48100718-2 (-32030), Merged-chr6-48087701-2 (-19012), Merged-chr6-48086321-2 (-17632), Merged-chr6-48075211-2 (-6523), Merged-chr6-48032415-2 (+36274), Merged-chr6-48015832-2 (+52858)	8
PTP4A2	Merged-chr1-32003731-2 (-84250), Merged-chr1-32002170-2 (-82687), Merged-chr1-31956160-2 (-36679), Merged-chr1-31954895-2 (-35411), Merged-chr1-31931917-2 (-12436), Merged-chr1-31930648-2 (-11165), Merged-chr1-31924498-2 (-5016), Merged-chr1-31889512-2 (+29972)	8
PTPRD	Merged-chr9-10130235-2 (-96446), Merged-chr9-10091612-2 (-57821), Merged-chr9-10084753-2 (-50963), Merged-chr9-10004761-2 (+29028), Merged-chr9-9998644-2 (+35146), Merged-chr9-9996514-2 (+37274), Merged-chr9-9961350-2 (+72439), Merged-chr9-9959908-2 (+73882)	8
PTPRE	Merged-chr10-127907603-2 (+543), Merged-chr10-127919793-2 (+12733), Merged-chr10-127922134-2 (+15073), Merged-chr10-127928188-2 (+21126), Merged-chr10-127943008-2 (+35946), Merged-chr10-127945545-2 (+38483), Merged-chr10-127968265-2 (+61203), Merged-chr10-127976817-2 (+69756)	8
PTPRM	Merged-chr18-7488489-2 (-78294), Merged-chr18-7492632-2 (-74148), Merged-chr18-7520898-2 (-45882), Merged-chr18-7562336-2 (-4445), Merged-chr18-7567714-2 (+932), Merged-chr18-7586753-2 (+19973), Merged-chr18-7610697-2 (+43914), Merged-chr18-7666756-2 (+99973)	8
PUM1	Merged-chr1-31145652-2 (-79959), Merged-chr1-31101096-2 (-35400), Merged-chr1-31064183-2 (+1511), Merged-chr1-31031060-2 (+34634), Merged-chr1-31021203-2 (+44493), Merged-chr1-31002283-2 (+63411), Merged-chr1-30967355-2 (+98340), Merged-chr1-30966541-2 (+99153)	8
RAB14	Merged-chr9-121287664-2 (-85797), Merged-chr9-121269687-2 (-67819), Merged-chr9-121193471-2 (+8397), Merged-chr9-121187244-2 (+14626), Merged-chr9-121169260-2 (+32608), Merged-chr9-121141690-2 (+60177), Merged-chr9-121134031-2 (+67839), Merged-chr9-121121698-2 (+80171)	8
RALGAPB	Merged-chr20-38408737-2 (-64078), Merged-chr20-38435468-2 (-37349), Merged-chr20-38446640-2 (-26176), Merged-chr20-38457658-2 (-15159), Merged-chr20-38473495-2 (+679), Merged-chr20-38491745-2 (+18929), Merged-chr20-38498425-2 (+25610), Merged-chr20-38528048-2 (+55231)	8
RANBP3	Merged-chr19-6066054-2 (-87916), Merged-chr19-6022443-2 (-44303), Merged-chr19-5987374-2 (-9233), Merged-chr19-5980566-2 (-2427), Merged-chr19-5979493-2 (-1352), Merged-chr19-5968173-2 (+9965), Merged-chr19-5962141-2 (+15997), Merged-chr19-5953103-2 (+25037)	8
RAPSN	Merged-chr11-47540369-2 (-91193), Merged-chr11-47523897-2 (-74721), Merged-chr11-47515047-2 (-65870), Merged-chr11-47508691-2 (-59515), Merged-chr11-47493053-2 (-43875), Merged-chr11-47488339-2 (-39161), Merged-chr11-47465922-2 (-16745), Merged-chr11-47454337-2 (-5158)	8
RARB	Merged-chr3-25380601-2 (-47710), Merged-chr3-25412513-2 (-15797), Merged-chr3-25430727-2 (+2415), Merged-chr3-25438886-2 (+10577), Merged-chr3-25442654-2 (+14345), Merged-chr3-25458118-2 (+29809), Merged-chr3-25462464-2 (+34153), Merged-chr3-25471548-2 (+43236)	8
RELT	Merged-chr11-73309289-2 (-66975), Merged-chr11-73321918-2 (-54346), Merged-chr11-73342477-2 (-33788), Merged-chr11-73351494-2 (-24769), Merged-chr11-73358215-2 (-18049), Merged-chr11-73366286-2 (-9977), Merged-chr11-73412453-2 (+36191), Merged-chr11-73425119-2 (+48855)	8
RFX3	Merged-chr9-3614815-2 (-88833), Merged-chr9-3525540-2 (+441), Merged-chr9-3511911-2 (+14071), Merged-chr9-3480843-2 (+45139), Merged-chr9-3479570-2 (+46411), Merged-chr9-3472077-2 (+53906), Merged-chr9-3467778-2 (+58205), Merged-chr9-3441312-2 (+84670)	8
RHOBTB1	Merged-chr10-60978987-2 (-34740), Merged-chr10-60964299-2 (-20052), Merged-chr10-60963107-2 (-18860), Merged-chr10-60956386-2 (-12140), Merged-chr10-60942729-2 (+1519), Merged-chr10-60910713-2 (+33534), Merged-chr10-60877014-2 (+67232), Merged-chr10-60846304-2 (+97942)	8
RPA4	Merged-chrX-96786578-2 (-97329), Merged-chrX-96857334-2 (-26573), Merged-chrX-96904543-2 (+20635), Merged-chrX-96906935-2 (+23027), Merged-chrX-96916707-2 (+32798), Merged-chrX-96962002-2 (+78094), Merged-chrX-96962836-2 (+78928), Merged-chrX-96970034-2 (+86125)	8
RPE	Merged-chr2-209936677-2 (-65886), Merged-chr2-209943172-2 (-59393), Merged-chr2-209948130-2 (-54435), Merged-chr2-210021184-2 (+18618), Merged-chr2-210022287-2 (+19724), Merged-chr2-210030533-2 (+27970), Merged-chr2-210073070-2 (+70505), Merged-chr2-210091953-2 (+89389)	8
RPL10L	Merged-chr14-46717376-2 (-65555), Merged-chr14-46712441-2 (-60620), Merged-chr14-46695180-2 (-43361), Merged-chr14-46671142-2 (-19322), Merged-chr14-46656547-2 (-4728), Merged-chr14-46626537-2 (+25284), Merged-chr14-46595522-2 (+56300), Merged-chr14-46572282-2 (+79537)	8
RPL26L1	Merged-chr5-172861762-2 (-97131), Merged-chr5-172868719-2 (-90175), Merged-chr5-172873226-2 (-85667), Merged-chr5-172879288-2 (-79603), Merged-chr5-172880048-2 (-78845), Merged-chr5-172898081-2 (-60811), Merged-chr5-172901158-2 (-57736), Merged-chr5-172925486-2 (-33406)	8
RPL39	Merged-chrX-119821848-2 (-30206), Merged-chrX-119814106-2 (-22462), Merged-chrX-119805328-2 (-13685), Merged-chrX-119796218-2 (-4577), Merged-chrX-119792165-2 (-521), Merged-chrX-119756298-2 (+35345), Merged-chrX-119745147-2 (+46495), Merged-chrX-119730084-2 (+61559)	8
RPL7L1	Merged-chr6-42782403-2 (-97233), Merged-chr6-42789871-2 (-89762), Merged-chr6-42821658-2 (-57975), Merged-chr6-42832738-2 (-46895), Merged-chr6-42834820-2 (-44813), Merged-chr6-42868385-2 (-11248), Merged-chr6-42879961-2 (+327), Merged-chr6-42883190-2 (+3557)	8
RPS3A	Merged-chr4-151022790-2 (-76784), Merged-chr4-151069949-2 (-29623), Merged-chr4-151099538-2 (-36), Merged-chr4-151107553-2 (+7981), Merged-chr4-151116262-2 (+16688), Merged-chr4-151132568-2 (+32997), Merged-chr4-151153778-2 (+54207), Merged-chr4-151184467-2 (+84895)	8
RPS6KA3	Merged-chrX-20320920-2 (-54079), Merged-chrX-20261498-2 (+5342), Merged-chrX-20223745-2 (+43095), Merged-chrX-20218620-2 (+48221), Merged-chrX-20217484-2 (+49356), Merged-chrX-20194161-2 (+72680), Merged-chrX-20172058-2 (+94781), Merged-chrX-20169608-2 (+97230)	8
RTKN2	Merged-chr10-62296698-2 (-27992), Merged-chr10-62272418-2 (-3713), Merged-chr10-62246209-2 (+22499), Merged-chr10-62245164-2 (+23542), Merged-chr10-62243488-2 (+25219), Merged-chr10-62238254-2 (+30451), Merged-chr10-62226475-2 (+42230), Merged-chr10-62217051-2 (+51655)	8
RUNX1T1	Merged-chr8-92152778-2 (-57125), Merged-chr8-92100852-2 (-5198), Merged-chr8-92095547-2 (+107), Merged-chr8-92075594-2 (+20061), Merged-chr8-92071786-2 (+23868), Merged-chr8-92051644-2 (+44009), Merged-chr8-92047904-2 (+47750), Merged-chr8-92042827-2 (+52825)	8
SACM1L	Merged-chr3-45619073-2 (-70188), Merged-chr3-45639263-2 (-49998), Merged-chr3-45656969-2 (-32292), Merged-chr3-45659803-2 (-29459), Merged-chr3-45668162-2 (-21099), Merged-chr3-45690026-2 (+763), Merged-chr3-45713642-2 (+24379), Merged-chr3-45719995-2 (+30734)	8
SCFD1	Merged-chr14-30601516-2 (-20594), Merged-chr14-30632675-2 (+10564), Merged-chr14-30634899-2 (+12788), Merged-chr14-30657856-2 (+35744), Merged-chr14-30679613-2 (+57502), Merged-chr14-30702524-2 (+80413), Merged-chr14-30703155-2 (+81044), Merged-chr14-30704180-2 (+82070)	8
SDC3	Merged-chr1-31002283-2 (-93523), Merged-chr1-30967355-2 (-58594), Merged-chr1-30966541-2 (-57781), Merged-chr1-30963653-2 (-54893), Merged-chr1-30931632-2 (-22872), Merged-chr1-30902287-2 (+6475), Merged-chr1-30847633-2 (+61127), Merged-chr1-30824225-2 (+84535)	8
SEC16B	Merged-chr1-178062817-2 (-92903), Merged-chr1-178055966-2 (-86052), Merged-chr1-178052953-2 (-83037), Merged-chr1-178047141-2 (-77226), Merged-chr1-178033778-2 (-63864), Merged-chr1-178010939-2 (-41026), Merged-chr1-177984320-2 (-14405), Merged-chr1-177959947-2 (+9969)	8
SEMA6D	Merged-chr15-47666219-2 (-52269), Merged-chr15-47688931-2 (-29557), Merged-chr15-47711706-2 (-6781), Merged-chr15-47716425-2 (-2065), Merged-chr15-47719956-2 (+1468), Merged-chr15-47736216-2 (+17726), Merged-chr15-47765653-2 (+47165), Merged-chr15-47812565-2 (+94075)	8
SENP6	Merged-chr6-75518464-2 (-83584), Merged-chr6-75524439-2 (-77606), Merged-chr6-75531830-2 (-70218), Merged-chr6-75592889-2 (-9158), Merged-chr6-75603446-2 (+1401), Merged-chr6-75618819-2 (+16772), Merged-chr6-75619467-2 (+17421), Merged-chr6-75690315-2 (+88267)	8
SETBP1	Merged-chr18-44589934-2 (-90964), Merged-chr18-44592897-2 (-88000), Merged-chr18-44601054-2 (-79843), Merged-chr18-44601751-2 (-79147), Merged-chr18-44655084-2 (-25813), Merged-chr18-44677829-2 (-3067), Merged-chr18-44679091-2 (-1807), Merged-chr18-44690251-2 (+9354)	8
SH3D19	Merged-chr4-151266877-2 (-40368), Merged-chr4-151216490-2 (+10017), Merged-chr4-151215505-2 (+11002), Merged-chr4-151204187-2 (+22319), Merged-chr4-151203372-2 (+23136), Merged-chr4-151184467-2 (+42040), Merged-chr4-151153778-2 (+72728), Merged-chr4-151132568-2 (+93938)	8
SHB	Merged-chr9-38143704-2 (-74493), Merged-chr9-38088286-2 (-19076), Merged-chr9-38069781-2 (-571), Merged-chr9-38059651-2 (+9558), Merged-chr9-38048025-2 (+21187), Merged-chr9-38029092-2 (+40119), Merged-chr9-38026182-2 (+43028), Merged-chr9-37993388-2 (+75821)	8
SHISA3	Merged-chr4-42362905-2 (-34933), Merged-chr4-42386007-2 (-11833), Merged-chr4-42412427-2 (+14588), Merged-chr4-42454411-2 (+56574), Merged-chr4-42466223-2 (+68386), Merged-chr4-42476226-2 (+78388), Merged-chr4-42491262-2 (+93425), Merged-chr4-42492814-2 (+94976)	8
SIX1	Merged-chr14-60712044-2 (-62583), Merged-chr14-60687062-2 (-37600), Merged-chr14-60678128-2 (-28665), Merged-chr14-60665373-2 (-15913), Merged-chr14-60657453-2 (-7992), Merged-chr14-60647157-2 (+2305), Merged-chr14-60644282-2 (+5180), Merged-chr14-60625289-2 (+24174)	8
SKAP1	Merged-chr17-48505806-2 (-75618), Merged-chr17-48492821-2 (-62631), Merged-chr17-48491748-2 (-61557), Merged-chr17-48426995-2 (+3193), Merged-chr17-48426271-2 (+3919), Merged-chr17-48418677-2 (+11512), Merged-chr17-48413771-2 (+16418), Merged-chr17-48383131-2 (+47060)	8
SKP1	Merged-chr5-134222653-2 (-45614), Merged-chr5-134208844-2 (-31808), Merged-chr5-134197195-2 (-20159), Merged-chr5-134196316-2 (-19280), Merged-chr5-134177383-2 (-346), Merged-chr5-134154643-2 (+22393), Merged-chr5-134140626-2 (+36412), Merged-chr5-134129563-2 (+47474)	8
SLC25A51	Merged-chr9-37993388-2 (-89280), Merged-chr9-37954135-2 (-50027), Merged-chr9-37938185-2 (-34076), Merged-chr9-37931833-2 (-27724), Merged-chr9-37902282-2 (+1827), Merged-chr9-37897892-2 (+6217), Merged-chr9-37843914-2 (+60196), Merged-chr9-37819220-2 (+84890)	8
SLC35F2	Merged-chr11-107860261-2 (-1074), Merged-chr11-107840970-2 (+18216), Merged-chr11-107836886-2 (+22300), Merged-chr11-107826907-2 (+32282), Merged-chr11-107826114-2 (+33072), Merged-chr11-107821637-2 (+37549), Merged-chr11-107811462-2 (+47724), Merged-chr11-107780951-2 (+78238)	8
SLC44A1	Merged-chr9-105154850-2 (-89773), Merged-chr9-105195896-2 (-48726), Merged-chr9-105244374-2 (-246), Merged-chr9-105252264-2 (+7642), Merged-chr9-105258023-2 (+13403), Merged-chr9-105297236-2 (+52616), Merged-chr9-105299575-2 (+54952), Merged-chr9-105309611-2 (+64990)	8
SLC45A4	Merged-chr8-141353454-2 (-99227), Merged-chr8-141352642-2 (-98414), Merged-chr8-141272840-2 (-18611), Merged-chr8-141242435-2 (+11793), Merged-chr8-141240377-2 (+13853), Merged-chr8-141233997-2 (+20230), Merged-chr8-141228650-2 (+25580), Merged-chr8-141227217-2 (+27012)	8
SMAD1	Merged-chr4-145388180-2 (-94631), Merged-chr4-145466790-2 (-16020), Merged-chr4-145481357-2 (-1454), Merged-chr4-145482877-2 (+68), Merged-chr4-145493410-2 (+10601), Merged-chr4-145507764-2 (+24952), Merged-chr4-145508505-2 (+25696), Merged-chr4-145545932-2 (+63121)	8
SMAD6	Merged-chr15-66617594-2 (-84633), Merged-chr15-66625636-2 (-76592), Merged-chr15-66631228-2 (-70998), Merged-chr15-66644587-2 (-57641), Merged-chr15-66679861-2 (-22367), Merged-chr15-66693010-2 (-9216), Merged-chr15-66707616-2 (+5389), Merged-chr15-66764245-2 (+62019)	8
SMG7	Merged-chr1-183472044-2 (-459), Merged-chr1-183485056-2 (+12553), Merged-chr1-183500101-2 (+27600), Merged-chr1-183507623-2 (+35121), Merged-chr1-183515245-2 (+42742), Merged-chr1-183524998-2 (+52494), Merged-chr1-183543835-2 (+71334), Merged-chr1-183544688-2 (+72185)	8
SMNDC1	Merged-chr10-110398724-2 (-93773), Merged-chr10-110376720-2 (-71768), Merged-chr10-110357562-2 (-52610), Merged-chr10-110305684-2 (-733), Merged-chr10-110241928-2 (+63023), Merged-chr10-110226005-2 (+78944), Merged-chr10-110222389-2 (+82562), Merged-chr10-110221797-2 (+83155)	8
SMU1	Merged-chr9-33159120-2 (-82461), Merged-chr9-33148542-2 (-71883), Merged-chr9-33112603-2 (-35944), Merged-chr9-33081474-2 (-4814), Merged-chr9-33076810-2 (-150), Merged-chr9-33054747-2 (+21913), Merged-chr9-33044317-2 (+32340), Merged-chr9-33027073-2 (+49584)	8
SNX18	Merged-chr5-54464419-2 (-53447), Merged-chr5-54489525-2 (-28340), Merged-chr5-54546006-2 (+28142), Merged-chr5-54546528-2 (+28663), Merged-chr5-54580193-2 (+62329), Merged-chr5-54587334-2 (+69469), Merged-chr5-54610673-2 (+92808), Merged-chr5-54616165-2 (+98302)	8
SNX25	Merged-chr4-185173023-2 (-31214), Merged-chr4-185183764-2 (-20472), Merged-chr4-185211669-2 (+7432), Merged-chr4-185254387-2 (+50149), Merged-chr4-185258825-2 (+54587), Merged-chr4-185259697-2 (+55462), Merged-chr4-185280731-2 (+76493), Merged-chr4-185290377-2 (+86142)	8
SNX27	Merged-chr1-151543524-2 (-68558), Merged-chr1-151609525-2 (-2555), Merged-chr1-151619863-2 (+7783), Merged-chr1-151629410-2 (+17330), Merged-chr1-151638547-2 (+26465), Merged-chr1-151661942-2 (+49859), Merged-chr1-151674294-2 (+62211), Merged-chr1-151679782-2 (+67699)	8
SORBS2	Merged-chr4-186029548-2 (-72895), Merged-chr4-185952832-2 (+3820), Merged-chr4-185933352-2 (+23301), Merged-chr4-185932151-2 (+24501), Merged-chr4-185912892-2 (+43761), Merged-chr4-185883598-2 (+73053), Merged-chr4-185874703-2 (+81950), Merged-chr4-185863448-2 (+93203)	8
SOX17	Merged-chr8-54382318-2 (-75617), Merged-chr8-54401747-2 (-56186), Merged-chr8-54454873-2 (-3063), Merged-chr8-54465695-2 (+7761), Merged-chr8-54468287-2 (+10351), Merged-chr8-54485963-2 (+28028), Merged-chr8-54510772-2 (+52836), Merged-chr8-54528908-2 (+70975)	8
SPATS2L	Merged-chr2-200229945-2 (-79004), Merged-chr2-200252993-2 (-55955), Merged-chr2-200320116-2 (+11165), Merged-chr2-200325890-2 (+16942), Merged-chr2-200339139-2 (+30190), Merged-chr2-200339869-2 (+30920), Merged-chr2-200343675-2 (+34725), Merged-chr2-200406136-2 (+97185)	8
SPC24	Merged-chr19-11195211-2 (-39404), Merged-chr19-11156047-2 (-241), Merged-chr19-11143496-2 (+12312), Merged-chr19-11139058-2 (+16748), Merged-chr19-11131231-2 (+24577), Merged-chr19-11095277-2 (+60531), Merged-chr19-11092942-2 (+62867), Merged-chr19-11090537-2 (+65271)	8
SPTLC2	Merged-chr14-77695693-2 (-78920), Merged-chr14-77626430-2 (-9659), Merged-chr14-77615637-2 (+1136), Merged-chr14-77609279-2 (+7493), Merged-chr14-77596692-2 (+20079), Merged-chr14-77589331-2 (+27440), Merged-chr14-77581126-2 (+35646), Merged-chr14-77523253-2 (+93518)	8
SRFBP1	Merged-chr5-121905769-2 (-56191), Merged-chr5-121945407-2 (-16552), Merged-chr5-121961812-2 (-148), Merged-chr5-121962609-2 (+650), Merged-chr5-121963676-2 (+1717), Merged-chr5-121969492-2 (+7530), Merged-chr5-121987826-2 (+25866), Merged-chr5-122025746-2 (+63785)	8
ST5	Merged-chr11-8910040-2 (+909), Merged-chr11-8886494-2 (+24456), Merged-chr11-8870538-2 (+40412), Merged-chr11-8865489-2 (+45462), Merged-chr11-8864109-2 (+46843), Merged-chr11-8840125-2 (+70827), Merged-chr11-8838482-2 (+72467), Merged-chr11-8826634-2 (+84317)	8
STAG2	Merged-chrX-123905490-2 (-55028), Merged-chrX-123960307-2 (-212), Merged-chrX-123961597-2 (+1080), Merged-chrX-124013299-2 (+52781), Merged-chrX-124021978-2 (+61460), Merged-chrX-124023951-2 (+63434), Merged-chrX-124024998-2 (+64479), Merged-chrX-124036075-2 (+75558)	8
STAT1	Merged-chr2-191050280-2 (-36030), Merged-chr2-191030778-2 (-16528), Merged-chr2-191020354-2 (-6103), Merged-chr2-191014378-2 (-128), Merged-chr2-190980469-2 (+33781), Merged-chr2-190972392-2 (+41857), Merged-chr2-190965856-2 (+48392), Merged-chr2-190939121-2 (+75127)	8
STEAP1B	Merged-chr7-22596619-2 (-96121), Merged-chr7-22586583-2 (-86084), Merged-chr7-22584508-2 (-84012), Merged-chr7-22577402-2 (-76906), Merged-chr7-22565353-2 (-64856), Merged-chr7-22560098-2 (-59599), Merged-chr7-22442328-2 (+58169), Merged-chr7-22417797-2 (+82700)	8
SYNJ2	Merged-chr6-157913856-2 (-68031), Merged-chr6-157958258-2 (-23629), Merged-chr6-157982415-2 (+530), Merged-chr6-157983054-2 (+1169), Merged-chr6-157985753-2 (+3866), Merged-chr6-157989149-2 (+7261), Merged-chr6-157994398-2 (+12512), Merged-chr6-158040326-2 (+58440)	8
TAPT1	Merged-chr4-16264953-2 (-38411), Merged-chr4-16263205-2 (-36666), Merged-chr4-16257970-2 (-31428), Merged-chr4-16225366-2 (+1173), Merged-chr4-16196615-2 (+29927), Merged-chr4-16187697-2 (+38844), Merged-chr4-16129499-2 (+97041), Merged-chr4-16127850-2 (+98692)	8
TAX1BP1	Merged-chr7-27697986-2 (-42204), Merged-chr7-27723199-2 (-16988), Merged-chr7-27735401-2 (-4787), Merged-chr7-27744804-2 (+4615), Merged-chr7-27784648-2 (+44459), Merged-chr7-27790343-2 (+50155), Merged-chr7-27830028-2 (+89839), Merged-chr7-27838149-2 (+97962)	8
TBC1D14	Merged-chr4-6833196-2 (-76649), Merged-chr4-6856053-2 (-53791), Merged-chr4-6884743-2 (-25103), Merged-chr4-6942354-2 (+32511), Merged-chr4-6957312-2 (+47467), Merged-chr4-6967718-2 (+57874), Merged-chr4-6983762-2 (+73916), Merged-chr4-6987038-2 (+77193)	8
TBC1D15	Merged-chr12-71793197-2 (-46522), Merged-chr12-71796113-2 (-43605), Merged-chr12-71799383-2 (-40334), Merged-chr12-71839726-2 (+9), Merged-chr12-71840680-2 (+963), Merged-chr12-71861794-2 (+22077), Merged-chr12-71892358-2 (+52642), Merged-chr12-71897692-2 (+57973)	8
TBC1D4	Merged-chr13-75490152-2 (-8037), Merged-chr13-75480320-2 (+1792), Merged-chr13-75479439-2 (+2674), Merged-chr13-75467223-2 (+14891), Merged-chr13-75443024-2 (+39090), Merged-chr13-75403772-2 (+78342), Merged-chr13-75395304-2 (+86810), Merged-chr13-75393198-2 (+88915)	8
TET2	Merged-chr4-105051151-2 (-95143), Merged-chr4-105061535-2 (-84757), Merged-chr4-105088626-2 (-57667), Merged-chr4-105145882-2 (-412), Merged-chr4-105159017-2 (+12725), Merged-chr4-105184446-2 (+38155), Merged-chr4-105203370-2 (+57078), Merged-chr4-105232664-2 (+86373)	8
TMCC2	Merged-chr1-205229152-2 (+977), Merged-chr1-205229796-2 (+1622), Merged-chr1-205231160-2 (+2986), Merged-chr1-205245621-2 (+17447), Merged-chr1-205262541-2 (+34367), Merged-chr1-205271016-2 (+42840), Merged-chr1-205294532-2 (+66355), Merged-chr1-205313865-2 (+85690)	8
TMCC3	Merged-chr12-94735447-2 (-84886), Merged-chr12-94714682-2 (-64119), Merged-chr12-94704647-2 (-54085), Merged-chr12-94690383-2 (-39822), Merged-chr12-94676213-2 (-25652), Merged-chr12-94648872-2 (+1690), Merged-chr12-94639637-2 (+10925), Merged-chr12-94567361-2 (+83200)	8
TMEM163	Merged-chr2-134789911-2 (-70911), Merged-chr2-134771414-2 (-52413), Merged-chr2-134764246-2 (-45247), Merged-chr2-134758515-2 (-39516), Merged-chr2-134703543-2 (+15455), Merged-chr2-134683776-2 (+35223), Merged-chr2-134678479-2 (+40519), Merged-chr2-134645630-2 (+73370)	8
TMEM17	Merged-chr2-62571638-2 (-65298), Merged-chr2-62567038-2 (-60699), Merged-chr2-62565769-2 (-59430), Merged-chr2-62528089-2 (-21747), Merged-chr2-62502159-2 (+4182), Merged-chr2-62478337-2 (+28005), Merged-chr2-62475568-2 (+30773), Merged-chr2-62411779-2 (+94562)	8
TMEM184C	Merged-chr4-147519035-2 (-98348), Merged-chr4-147533029-2 (-84352), Merged-chr4-147534436-2 (-82948), Merged-chr4-147546617-2 (-70764), Merged-chr4-147571325-2 (-46057), Merged-chr4-147590499-2 (-26882), Merged-chr4-147628580-2 (+11199), Merged-chr4-147674333-2 (+56951)	8
TMEM60	Merged-chr7-77796997-2 (+1583), Merged-chr7-77791571-2 (+7008), Merged-chr7-77766068-2 (+32511), Merged-chr7-77759505-2 (+39074), Merged-chr7-77740324-2 (+58254), Merged-chr7-77739043-2 (+59536), Merged-chr7-77733318-2 (+65263), Merged-chr7-77728179-2 (+70400)	8
TNFAIP8	Merged-chr5-119249839-2 (-83334), Merged-chr5-119269490-2 (-63685), Merged-chr5-119309103-2 (-24073), Merged-chr5-119324629-2 (-8546), Merged-chr5-119334068-2 (+894), Merged-chr5-119356827-2 (+23652), Merged-chr5-119367698-2 (+34523), Merged-chr5-119427252-2 (+94078)	8
TNFSF13B	Merged-chr13-108230576-2 (-39141), Merged-chr13-108257466-2 (-12252), Merged-chr13-108258982-2 (-10735), Merged-chr13-108260433-2 (-9285), Merged-chr13-108272501-2 (+2782), Merged-chr13-108304876-2 (+35159), Merged-chr13-108305842-2 (+36125), Merged-chr13-108326511-2 (+56792)	8
TNFSF18	Merged-chr1-173122513-2 (-71552), Merged-chr1-173112229-2 (-61265), Merged-chr1-173064212-2 (-13250), Merged-chr1-173050648-2 (+314), Merged-chr1-173043320-2 (+7641), Merged-chr1-172980670-2 (+70292), Merged-chr1-172955490-2 (+95472), Merged-chr1-172952716-2 (+98246)	8
TNS3	Merged-chr7-47651757-2 (-69613), Merged-chr7-47574326-2 (+7819), Merged-chr7-47567279-2 (+14866), Merged-chr7-47539814-2 (+42330), Merged-chr7-47514084-2 (+68059), Merged-chr7-47497755-2 (+84387), Merged-chr7-47488318-2 (+93824), Merged-chr7-47482296-2 (+99848)	8
TOMM20	Merged-chr1-235115791-2 (+13143), Merged-chr1-235104858-2 (+24078), Merged-chr1-235096139-2 (+32797), Merged-chr1-235078050-2 (+50884), Merged-chr1-235075553-2 (+53381), Merged-chr1-235074623-2 (+54313), Merged-chr1-235063638-2 (+65296), Merged-chr1-235048096-2 (+80839)	8
TOP2B	Merged-chr3-25747345-2 (-82973), Merged-chr3-25728297-2 (-63924), Merged-chr3-25664859-2 (-488), Merged-chr3-25652645-2 (+11728), Merged-chr3-25642387-2 (+21984), Merged-chr3-25635267-2 (+29103), Merged-chr3-25597850-2 (+66521), Merged-chr3-25573634-2 (+90737)	8
TOX2	Merged-chr20-43843549-2 (-71315), Merged-chr20-43845016-2 (-69848), Merged-chr20-43850062-2 (-64803), Merged-chr20-43928239-2 (+13375), Merged-chr20-43942776-2 (+27914), Merged-chr20-43959375-2 (+44513), Merged-chr20-43981821-2 (+66956), Merged-chr20-43996667-2 (+81805)	8
TP53BP2	Merged-chr1-223844319-2 (+1653), Merged-chr1-223831920-2 (+14052), Merged-chr1-223825804-2 (+20168), Merged-chr1-223819917-2 (+26055), Merged-chr1-223785992-2 (+59981), Merged-chr1-223782349-2 (+63624), Merged-chr1-223777174-2 (+68798), Merged-chr1-223748530-2 (+97441)	8
TP53INP1	Merged-chr8-95016004-2 (-66593), Merged-chr8-94988422-2 (-39012), Merged-chr8-94951581-2 (-2169), Merged-chr8-94949563-2 (-151), Merged-chr8-94943763-2 (+5647), Merged-chr8-94928991-2 (+20420), Merged-chr8-94927407-2 (+22004), Merged-chr8-94905479-2 (+43932)	8
TPCN1	Merged-chr12-113193970-2 (-27488), Merged-chr12-113223216-2 (+1758), Merged-chr12-113241792-2 (+20331), Merged-chr12-113245968-2 (+24510), Merged-chr12-113246597-2 (+25139), Merged-chr12-113259391-2 (+37933), Merged-chr12-113260136-2 (+38676), Merged-chr12-113296168-2 (+74708)	8
TPH2	Merged-chr12-71861794-2 (-77051), Merged-chr12-71892358-2 (-46486), Merged-chr12-71897692-2 (-41155), Merged-chr12-71938978-2 (+131), Merged-chr12-71950515-2 (+11670), Merged-chr12-71955126-2 (+16282), Merged-chr12-72017312-2 (+78467), Merged-chr12-72024632-2 (+85787)	8
TRAM2	Merged-chr6-52664308-2 (-87392), Merged-chr6-52650080-2 (-73164), Merged-chr6-52637302-2 (-60387), Merged-chr6-52544917-2 (+31996), Merged-chr6-52519769-2 (+57147), Merged-chr6-52498404-2 (+78509), Merged-chr6-52492018-2 (+84898), Merged-chr6-52490100-2 (+86815)	8
TRIL	Merged-chr7-29038893-2 (-80602), Merged-chr7-29027159-2 (-68866), Merged-chr7-29010266-2 (-51976), Merged-chr7-29007640-2 (-49350), Merged-chr7-28922729-2 (+35564), Merged-chr7-28921947-2 (+36343), Merged-chr7-28883704-2 (+74588), Merged-chr7-28878628-2 (+79664)	8
TRIM24	Merged-chr7-138400646-2 (-59689), Merged-chr7-138405797-2 (-54537), Merged-chr7-138408040-2 (-52295), Merged-chr7-138459983-2 (-350), Merged-chr7-138474741-2 (+14409), Merged-chr7-138477262-2 (+16930), Merged-chr7-138538713-2 (+78379), Merged-chr7-138553402-2 (+93068)	8
TSPYL6	Merged-chr2-54330649-2 (-74378), Merged-chr2-54329849-2 (-73577), Merged-chr2-54311294-2 (-55024), Merged-chr2-54301630-2 (-45358), Merged-chr2-54281996-2 (-25724), Merged-chr2-54270873-2 (-14603), Merged-chr2-54261715-2 (-5443), Merged-chr2-54181230-2 (+75042)	8
TTC27	Merged-chr2-32540110-2 (-87952), Merged-chr2-32554053-2 (-74009), Merged-chr2-32571704-2 (-56359), Merged-chr2-32577212-2 (-50851), Merged-chr2-32589656-2 (-38404), Merged-chr2-32595397-2 (-32666), Merged-chr2-32611560-2 (-16501), Merged-chr2-32624801-2 (-3262)	8
TTLL7	Merged-chr1-84079179-2 (-80049), Merged-chr1-84019820-2 (-20690), Merged-chr1-83987605-2 (+11527), Merged-chr1-83977937-2 (+21196), Merged-chr1-83970261-2 (+28871), Merged-chr1-83960867-2 (+38264), Merged-chr1-83927544-2 (+71588), Merged-chr1-83909953-2 (+89177)	8
UBR5	Merged-chr8-102511897-2 (-99058), Merged-chr8-102507298-2 (-94457), Merged-chr8-102412051-2 (+788), Merged-chr8-102406093-2 (+6749), Merged-chr8-102395437-2 (+17404), Merged-chr8-102390524-2 (+22318), Merged-chr8-102344189-2 (+68653), Merged-chr8-102331302-2 (+81540)	8
UCHL1	Merged-chr4-41259050-2 (+2218), Merged-chr4-41287143-2 (+30311), Merged-chr4-41293388-2 (+36557), Merged-chr4-41298093-2 (+41262), Merged-chr4-41307064-2 (+50230), Merged-chr4-41307910-2 (+51079), Merged-chr4-41319594-2 (+62761), Merged-chr4-41331468-2 (+74635)	8
UGCG	Merged-chr9-111798980-2 (-97787), Merged-chr9-111806147-2 (-90618), Merged-chr9-111890590-2 (-6175), Merged-chr9-111902492-2 (+5727), Merged-chr9-111908179-2 (+11414), Merged-chr9-111922806-2 (+26040), Merged-chr9-111926725-2 (+29958), Merged-chr9-111961818-2 (+65053)	8
UGDH	Merged-chr4-39617105-2 (-89488), Merged-chr4-39613280-2 (-85662), Merged-chr4-39608350-2 (-80731), Merged-chr4-39570549-2 (-42930), Merged-chr4-39569858-2 (-42240), Merged-chr4-39551947-2 (-24329), Merged-chr4-39527497-2 (+122), Merged-chr4-39469596-2 (+58020)	8
ULK2	Merged-chr17-19932971-2 (-65054), Merged-chr17-19904345-2 (-36429), Merged-chr17-19900994-2 (-33077), Merged-chr17-19898128-2 (-30213), Merged-chr17-19849242-2 (+18675), Merged-chr17-19841025-2 (+26891), Merged-chr17-19812570-2 (+55346), Merged-chr17-19768340-2 (+99577)	8
USP9X	Merged-chrX-40992153-2 (-93483), Merged-chrX-41005621-2 (-80014), Merged-chrX-41008180-2 (-77456), Merged-chrX-41055787-2 (-29848), Merged-chrX-41084215-2 (-1419), Merged-chrX-41121174-2 (+35538), Merged-chrX-41133768-2 (+48135), Merged-chrX-41153577-2 (+67942)	8
UTS2B	Merged-chr3-191417153-2 (-86616), Merged-chr3-191389261-2 (-58727), Merged-chr3-191377006-2 (-46471), Merged-chr3-191366873-2 (-36338), Merged-chr3-191359117-2 (-28583), Merged-chr3-191352280-2 (-21746), Merged-chr3-191335747-2 (-5211), Merged-chr3-191330295-2 (+242)	8
VCAN	Merged-chr5-83388826-2 (-82637), Merged-chr5-83394375-2 (-77090), Merged-chr5-83446198-2 (-25267), Merged-chr5-83487705-2 (+16239), Merged-chr5-83488995-2 (+17531), Merged-chr5-83494318-2 (+22855), Merged-chr5-83518325-2 (+46859), Merged-chr5-83552057-2 (+80593)	8
VCL	Merged-chr10-73966385-2 (-31727), Merged-chr10-74021560-2 (+23445), Merged-chr10-74035598-2 (+37484), Merged-chr10-74047476-2 (+49362), Merged-chr10-74056225-2 (+58112), Merged-chr10-74058374-2 (+60259), Merged-chr10-74061218-2 (+63104), Merged-chr10-74079667-2 (+81552)	8
WISP3	Merged-chr6-111973267-2 (-80806), Merged-chr6-112007408-2 (-46664), Merged-chr6-112019176-2 (-34897), Merged-chr6-112033725-2 (-20348), Merged-chr6-112043109-2 (-10963), Merged-chr6-112043775-2 (-10295), Merged-chr6-112065596-2 (+11526), Merged-chr6-112068774-2 (+14703)	8
XIRP2	Merged-chr2-166799482-2 (-89005), Merged-chr2-166804005-2 (-84481), Merged-chr2-166863531-2 (-24955), Merged-chr2-166878018-2 (-10470), Merged-chr2-166926819-2 (+38331), Merged-chr2-166932180-2 (+43693), Merged-chr2-166951219-2 (+62731), Merged-chr2-166957902-2 (+69417)	8
XPO4	Merged-chr13-20943622-2 (-40813), Merged-chr13-20901934-2 (+876), Merged-chr13-20861115-2 (+41693), Merged-chr13-20860307-2 (+42502), Merged-chr13-20848747-2 (+54063), Merged-chr13-20830683-2 (+72125), Merged-chr13-20827317-2 (+75494), Merged-chr13-20814085-2 (+88724)	8
XPO6	Merged-chr16-28277953-2 (-66086), Merged-chr16-28174410-2 (+37459), Merged-chr16-28165814-2 (+46055), Merged-chr16-28164830-2 (+47039), Merged-chr16-28155337-2 (+56532), Merged-chr16-28145987-2 (+65881), Merged-chr16-28136115-2 (+75753), Merged-chr16-28123543-2 (+88327)	8
YES1	Merged-chr18-845299-2 (-32755), Merged-chr18-830649-2 (-18103), Merged-chr18-820994-2 (-8449), Merged-chr18-813037-2 (-492), Merged-chr18-811617-2 (+930), Merged-chr18-792561-2 (+19984), Merged-chr18-750643-2 (+61903), Merged-chr18-745374-2 (+67171)	8
YLPM1	Merged-chr14-74738759-2 (-24607), Merged-chr14-74763380-2 (+15), Merged-chr14-74776380-2 (+13014), Merged-chr14-74786919-2 (+23555), Merged-chr14-74792805-2 (+29439), Merged-chr14-74800430-2 (+37063), Merged-chr14-74817671-2 (+54305), Merged-chr14-74853032-2 (+89668)	8
ZEB1	Merged-chr10-31299972-2 (-19199), Merged-chr10-31304064-2 (-15106), Merged-chr10-31307965-2 (-11207), Merged-chr10-31320566-2 (+1396), Merged-chr10-31321657-2 (+2484), Merged-chr10-31359029-2 (+39859), Merged-chr10-31374369-2 (+55197), Merged-chr10-31390089-2 (+70918)	8
ZFP36L1	Merged-chr14-68881526-2 (-88287), Merged-chr14-68824949-2 (-31708), Merged-chr14-68814728-2 (-21487), Merged-chr14-68807427-2 (-14188), Merged-chr14-68796510-2 (-3272), Merged-chr14-68795712-2 (-2473), Merged-chr14-68794776-2 (-1538), Merged-chr14-68771847-2 (+21392)	8
ZFP36L2	Merged-chr2-43318985-2 (-92376), Merged-chr2-43313437-2 (-86827), Merged-chr2-43227290-2 (-681), Merged-chr2-43185357-2 (+41252), Merged-chr2-43179106-2 (+47503), Merged-chr2-43174566-2 (+52043), Merged-chr2-43168883-2 (+57727), Merged-chr2-43131157-2 (+95453)	8
ZMAT3	Merged-chr3-179105295-2 (-33015), Merged-chr3-179070164-2 (+2114), Merged-chr3-179064155-2 (+8122), Merged-chr3-179027281-2 (+44998), Merged-chr3-179021775-2 (+50503), Merged-chr3-179021193-2 (+51085), Merged-chr3-179020325-2 (+51954), Merged-chr3-179015640-2 (+56638)	8
ZMYM2	Merged-chr13-19927256-2 (-31413), Merged-chr13-19940944-2 (-17724), Merged-chr13-19960312-2 (+1644), Merged-chr13-19997216-2 (+38546), Merged-chr13-19998036-2 (+39368), Merged-chr13-20000466-2 (+41795), Merged-chr13-20045510-2 (+86842), Merged-chr13-20050296-2 (+91626)	8
ZNF516	Merged-chr18-76593051-2 (-97860), Merged-chr18-76589400-2 (-94212), Merged-chr18-76525468-2 (-30277), Merged-chr18-76518322-2 (-23132), Merged-chr18-76495962-2 (-771), Merged-chr18-76454593-2 (+40597), Merged-chr18-76452575-2 (+42614), Merged-chr18-76414200-2 (+80990)	8
ZNF609	Merged-chr15-64430416-2 (-68876), Merged-chr15-64444529-2 (-54761), Merged-chr15-64460468-2 (-38825), Merged-chr15-64485125-2 (-14168), Merged-chr15-64503374-2 (+4081), Merged-chr15-64536391-2 (+37098), Merged-chr15-64537684-2 (+38391), Merged-chr15-64558683-2 (+59392)	8
ZNF652	Merged-chr17-49408267-2 (-45795), Merged-chr17-49404006-2 (-41532), Merged-chr17-49395087-2 (-32615), Merged-chr17-49390732-2 (-28260), Merged-chr17-49360212-2 (+2261), Merged-chr17-49337648-2 (+24825), Merged-chr17-49334102-2 (+28370), Merged-chr17-49319215-2 (+43257)	8
ZSWIM6	Merged-chr5-61264310-2 (-67961), Merged-chr5-61290940-2 (-41333), Merged-chr5-61298738-2 (-33534), Merged-chr5-61305099-2 (-27173), Merged-chr5-61330036-2 (-2235), Merged-chr5-61346630-2 (+14357), Merged-chr5-61403106-2 (+70833), Merged-chr5-61408859-2 (+76585)	8
AARSD1	Merged-chr17-42968124-2 (-3647), Merged-chr17-42964581-2 (-107), Merged-chr17-42953965-2 (+10510), Merged-chr17-42950482-2 (+13993), Merged-chr17-42944460-2 (+20017), Merged-chr17-42929328-2 (+35149), Merged-chr17-42919032-2 (+45443)	7
AASDHPPT	Merged-chr11-106076890-2 (-597), Merged-chr11-106087985-2 (+10498), Merged-chr11-106099083-2 (+21596), Merged-chr11-106109893-2 (+32404), Merged-chr11-106127849-2 (+50359), Merged-chr11-106133554-2 (+56064), Merged-chr11-106156356-2 (+78867)	7
ACE2	Merged-chrX-15606784-2 (-4714), Merged-chrX-15596421-2 (+5647), Merged-chrX-15594311-2 (+7758), Merged-chrX-15576234-2 (+25836), Merged-chrX-15568366-2 (+33702), Merged-chrX-15565406-2 (+36663), Merged-chrX-15510795-2 (+91275)	7
ACTL6A	Merged-chr3-179463289-2 (-99590), Merged-chr3-179470116-2 (-92762), Merged-chr3-179478423-2 (-84456), Merged-chr3-179502636-2 (-60245), Merged-chr3-179527112-2 (-35767), Merged-chr3-179591610-2 (+28732), Merged-chr3-179593130-2 (+30250)	7
ADAM32	Merged-chr8-39026545-2 (-81104), Merged-chr8-39037765-2 (-69884), Merged-chr8-39042343-2 (-65306), Merged-chr8-39046221-2 (-61428), Merged-chr8-39051924-2 (-55726), Merged-chr8-39080175-2 (-27473), Merged-chr8-39117275-2 (+9627)	7
ADNP	Merged-chr20-50933022-2 (-1781), Merged-chr20-50931752-2 (-514), Merged-chr20-50929575-2 (+1663), Merged-chr20-50926274-2 (+4967), Merged-chr20-50916242-2 (+14999), Merged-chr20-50895147-2 (+36094), Merged-chr20-50850245-2 (+80996)	7
AFAP1L1	Merged-chr5-149194415-2 (-77455), Merged-chr5-149221609-2 (-50261), Merged-chr5-149265817-2 (-6055), Merged-chr5-149269145-2 (-2726), Merged-chr5-149289539-2 (+17670), Merged-chr5-149323404-2 (+51535), Merged-chr5-149334217-2 (+62348)	7
AGPAT5	Merged-chr8-6624761-2 (-83594), Merged-chr8-6639693-2 (-68665), Merged-chr8-6706837-2 (-1520), Merged-chr8-6729697-2 (+21340), Merged-chr8-6740141-2 (+31786), Merged-chr8-6741594-2 (+33236), Merged-chr8-6748384-2 (+40027)	7
AKAP6	Merged-chr14-32252237-2 (-77035), Merged-chr14-32256877-2 (-72395), Merged-chr14-32297874-2 (-31398), Merged-chr14-32319929-2 (-9342), Merged-chr14-32320567-2 (-8704), Merged-chr14-32398019-2 (+68748), Merged-chr14-32414445-2 (+85174)	7
AKAP7	Merged-chr6-131112053-2 (-23613), Merged-chr6-131116883-2 (-18782), Merged-chr6-131135467-2 (-199), Merged-chr6-131138960-2 (+3296), Merged-chr6-131183102-2 (+47436), Merged-chr6-131199912-2 (+64248), Merged-chr6-131213723-2 (+78056)	7
AKT3	Merged-chr1-243917598-2 (-74317), Merged-chr1-243850627-2 (-7344), Merged-chr1-243848989-2 (-5709), Merged-chr1-243843360-2 (-80), Merged-chr1-243803624-2 (+39658), Merged-chr1-243791829-2 (+51453), Merged-chr1-243748843-2 (+94440)	7
ALDH1A2	Merged-chr15-58059036-2 (+7382), Merged-chr15-58038828-2 (+27588), Merged-chr15-58011290-2 (+55129), Merged-chr15-57994744-2 (+71674), Merged-chr15-57989754-2 (+76663), Merged-chr15-57981301-2 (+85117), Merged-chr15-57973212-2 (+93204)	7
ALDH7A1	Merged-chr5-126600258-2 (-4841), Merged-chr5-126597365-2 (-1949), Merged-chr5-126588626-2 (+6790), Merged-chr5-126539285-2 (+56134), Merged-chr5-126509123-2 (+86294), Merged-chr5-126506279-2 (+89140), Merged-chr5-126503631-2 (+91787)	7
ALKBH3	Merged-chr11-43785087-2 (-95752), Merged-chr11-43833890-2 (-46947), Merged-chr11-43915880-2 (+35040), Merged-chr11-43916675-2 (+35835), Merged-chr11-43923639-2 (+42800), Merged-chr11-43941944-2 (+61105), Merged-chr11-43944597-2 (+63757)	7
ALKBH8	Merged-chr11-107565377-2 (+366), Merged-chr11-107561869-2 (+3873), Merged-chr11-107551308-2 (+14433), Merged-chr11-107545153-2 (+20588), Merged-chr11-107540953-2 (+24790), Merged-chr11-107529204-2 (+36536), Merged-chr11-107479119-2 (+86623)	7
AMOTL1	Merged-chr11-94670116-2 (-98254), Merged-chr11-94708804-2 (-59565), Merged-chr11-94732871-2 (-35501), Merged-chr11-94736085-2 (-32285), Merged-chr11-94738155-2 (-30216), Merged-chr11-94768205-2 (-167), Merged-chr11-94838120-2 (+69749)	7
ANKRD12	Merged-chr18-9117477-2 (-19299), Merged-chr18-9134316-2 (-2460), Merged-chr18-9135911-2 (-864), Merged-chr18-9148424-2 (+11648), Merged-chr18-9156664-2 (+19887), Merged-chr18-9185473-2 (+48695), Merged-chr18-9197923-2 (+61146)	7
ANKRD17	Merged-chr4-73259755-2 (-969), Merged-chr4-73248940-2 (+9843), Merged-chr4-73225045-2 (+33738), Merged-chr4-73223135-2 (+35648), Merged-chr4-73214496-2 (+44287), Merged-chr4-73210444-2 (+48341), Merged-chr4-73201851-2 (+56933)	7
ANKRD46	Merged-chr8-100639614-2 (-79873), Merged-chr8-100576239-2 (-16496), Merged-chr8-100574051-2 (-14310), Merged-chr8-100543231-2 (+16512), Merged-chr8-100540929-2 (+18812), Merged-chr8-100526890-2 (+32850), Merged-chr8-100506656-2 (+53087)	7
ANXA5	Merged-chr4-121752360-2 (-55248), Merged-chr4-121711442-2 (-14328), Merged-chr4-121710713-2 (-13601), Merged-chr4-121687495-2 (+9617), Merged-chr4-121682799-2 (+14313), Merged-chr4-121656371-2 (+40741), Merged-chr4-121605723-2 (+91388)	7
AP1S2	Merged-chrX-15947849-2 (-93071), Merged-chrX-15908462-2 (-53682), Merged-chrX-15906571-2 (-51791), Merged-chrX-15891668-2 (-36888), Merged-chrX-15820623-2 (+34156), Merged-chrX-15808405-2 (+46374), Merged-chrX-15804592-2 (+50189)	7
AP2S1	Merged-chr19-46866773-2 (-16459), Merged-chr19-46856630-2 (-6315), Merged-chr19-46850750-2 (-435), Merged-chr19-46849385-2 (+931), Merged-chr19-46830951-2 (+19363), Merged-chr19-46830010-2 (+20305), Merged-chr19-46814241-2 (+36075)	7
AP4E1	Merged-chr15-50837963-2 (-70709), Merged-chr15-50845408-2 (-63264), Merged-chr15-50850177-2 (-58494), Merged-chr15-50877048-2 (-31624), Merged-chr15-50886071-2 (-22603), Merged-chr15-50907902-2 (-769), Merged-chr15-50910391-2 (+1720)	7
APBB2	Merged-chr4-41216894-2 (-2363), Merged-chr4-41212877-2 (+1655), Merged-chr4-41187690-2 (+26842), Merged-chr4-41153949-2 (+60582), Merged-chr4-41147073-2 (+67458), Merged-chr4-41135766-2 (+78767), Merged-chr4-41129590-2 (+84943)	7
AREG	Merged-chr4-74371021-2 (-74113), Merged-chr4-74378135-2 (-67000), Merged-chr4-74386351-2 (-58781), Merged-chr4-74423359-2 (-21774), Merged-chr4-74451396-2 (+6264), Merged-chr4-74504808-2 (+59674), Merged-chr4-74516489-2 (+71356)	7
ARHGAP10	Merged-chr4-147704862-2 (-27199), Merged-chr4-147713330-2 (-18733), Merged-chr4-147714990-2 (-17073), Merged-chr4-147741700-2 (+9638), Merged-chr4-147772683-2 (+40621), Merged-chr4-147773264-2 (+41202), Merged-chr4-147819365-2 (+87303)	7
ARHGAP17	Merged-chr16-25084659-2 (-69327), Merged-chr16-25049829-2 (-34497), Merged-chr16-25012677-2 (+2653), Merged-chr16-25009922-2 (+5410), Merged-chr16-24987085-2 (+28247), Merged-chr16-24972817-2 (+42515), Merged-chr16-24954121-2 (+61210)	7
ARID1A	Merged-chr1-26676908-2 (-19126), Merged-chr1-26683848-2 (-12185), Merged-chr1-26695651-2 (-381), Merged-chr1-26698162-2 (+2128), Merged-chr1-26706519-2 (+10487), Merged-chr1-26723726-2 (+27695), Merged-chr1-26744261-2 (+48230)	7
ARID5B	Merged-chr10-61821711-2 (-79587), Merged-chr10-61837376-2 (-63922), Merged-chr10-61873825-2 (-27476), Merged-chr10-61901225-2 (-76), Merged-chr10-61942109-2 (+40808), Merged-chr10-61970746-2 (+69445), Merged-chr10-61974719-2 (+73418)	7
ARL4A	Merged-chr7-12620496-2 (-66790), Merged-chr7-12643804-2 (-43480), Merged-chr7-12666786-2 (-20498), Merged-chr7-12670067-2 (-17218), Merged-chr7-12688074-2 (+788), Merged-chr7-12690046-2 (+2759), Merged-chr7-12717049-2 (+29764)	7
ARNTL	Merged-chr11-13182547-2 (-95283), Merged-chr11-13183240-2 (-94589), Merged-chr11-13261790-2 (-16039), Merged-chr11-13289338-2 (+11509), Merged-chr11-13298279-2 (+20449), Merged-chr11-13327688-2 (+49857), Merged-chr11-13344387-2 (+66556)	7
ASXL3	Merged-chr18-33492733-2 (-85842), Merged-chr18-33542723-2 (-35854), Merged-chr18-33557683-2 (-20894), Merged-chr18-33558647-2 (-19930), Merged-chr18-33582613-2 (+4037), Merged-chr18-33594981-2 (+16405), Merged-chr18-33610183-2 (+31605)	7
ATL1	Merged-chr14-50575256-2 (+15231), Merged-chr14-50591901-2 (+31875), Merged-chr14-50600320-2 (+40296), Merged-chr14-50633779-2 (+73753), Merged-chr14-50647321-2 (+87297), Merged-chr14-50648007-2 (+87982), Merged-chr14-50658115-2 (+98092)	7
ATM	Merged-chr11-108222580-2 (-251), Merged-chr11-108228567-2 (+5734), Merged-chr11-108236774-2 (+13943), Merged-chr11-108258956-2 (+36125), Merged-chr11-108289774-2 (+66941), Merged-chr11-108302808-2 (+79978), Merged-chr11-108314873-2 (+92041)	7
ATP11A	Merged-chr13-112637675-2 (-52653), Merged-chr13-112703830-2 (+13503), Merged-chr13-112711584-2 (+21254), Merged-chr13-112723126-2 (+32799), Merged-chr13-112751964-2 (+61634), Merged-chr13-112757288-2 (+66958), Merged-chr13-112760728-2 (+70399)	7
ATP12A	Merged-chr13-24631045-2 (-49365), Merged-chr13-24659431-2 (-20980), Merged-chr13-24694272-2 (+13861), Merged-chr13-24722639-2 (+42227), Merged-chr13-24728224-2 (+47813), Merged-chr13-24729292-2 (+48881), Merged-chr13-24734505-2 (+54095)	7
ATP13A3	Merged-chr3-194594790-2 (-96428), Merged-chr3-194583809-2 (-85447), Merged-chr3-194549043-2 (-50681), Merged-chr3-194472456-2 (+25907), Merged-chr3-194446931-2 (+51431), Merged-chr3-194438193-2 (+60170), Merged-chr3-194422396-2 (+75968)	7
ATP2C1	Merged-chr3-130765043-2 (-85559), Merged-chr3-130779066-2 (-71533), Merged-chr3-130851021-2 (+419), Merged-chr3-130875419-2 (+24817), Merged-chr3-130877056-2 (+26456), Merged-chr3-130907103-2 (+56502), Merged-chr3-130920202-2 (+69602)	7
ATP6V1A	Merged-chr3-113751793-2 (+4775), Merged-chr3-113754096-2 (+7078), Merged-chr3-113774182-2 (+27163), Merged-chr3-113784201-2 (+37184), Merged-chr3-113804847-2 (+57830), Merged-chr3-113809675-2 (+62655), Merged-chr3-113830792-2 (+83772)	7
ATXN2	Merged-chr12-111673067-2 (-73391), Merged-chr12-111662616-2 (-62940), Merged-chr12-111599503-2 (+174), Merged-chr12-111597736-2 (+1939), Merged-chr12-111578286-2 (+21388), Merged-chr12-111531473-2 (+68204), Merged-chr12-111519896-2 (+79778)	7
AZIN1	Merged-chr8-102962415-2 (-97678), Merged-chr8-102918080-2 (-53342), Merged-chr8-102910016-2 (-45278), Merged-chr8-102896289-2 (-31551), Merged-chr8-102890225-2 (-25487), Merged-chr8-102807653-2 (+57084), Merged-chr8-102789366-2 (+75372)	7
B4GALT5	Merged-chr20-49775009-2 (-61132), Merged-chr20-49728696-2 (-14820), Merged-chr20-49714127-2 (-250), Merged-chr20-49711751-2 (+2125), Merged-chr20-49696114-2 (+17763), Merged-chr20-49685060-2 (+28819), Merged-chr20-49625801-2 (+88076)	7
BASP1	Merged-chr5-17118801-2 (-98759), Merged-chr5-17128099-2 (-89459), Merged-chr5-17169689-2 (-47870), Merged-chr5-17181070-2 (-36490), Merged-chr5-17190592-2 (-26967), Merged-chr5-17216339-2 (-1222), Merged-chr5-17305449-2 (+87890)	7
BBC3	Merged-chr19-47250837-2 (-18071), Merged-chr19-47247506-2 (-14740), Merged-chr19-47241328-2 (-8561), Merged-chr19-47230683-2 (+2083), Merged-chr19-47176719-2 (+56047), Merged-chr19-47176129-2 (+56638), Merged-chr19-47152416-2 (+80351)	7
BBX	Merged-chr3-107522881-2 (-95), Merged-chr3-107562219-2 (+39243), Merged-chr3-107567694-2 (+44718), Merged-chr3-107573595-2 (+50621), Merged-chr3-107598490-2 (+75515), Merged-chr3-107599870-2 (+76896), Merged-chr3-107622333-2 (+99356)	7
BCAT1	Merged-chr12-24911597-2 (-8523), Merged-chr12-24909783-2 (-6709), Merged-chr12-24903312-2 (-236), Merged-chr12-24895092-2 (+7982), Merged-chr12-24867651-2 (+35422), Merged-chr12-24853740-2 (+49336), Merged-chr12-24839090-2 (+63985)	7
BEAN1	Merged-chr16-66368435-2 (-58860), Merged-chr16-66382846-2 (-44451), Merged-chr16-66408471-2 (-18827), Merged-chr16-66421238-2 (-6060), Merged-chr16-66475100-2 (+47802), Merged-chr16-66505606-2 (+78309), Merged-chr16-66517014-2 (+89717)	7
BET1	Merged-chr7-94053696-2 (-49323), Merged-chr7-94004363-2 (+12), Merged-chr7-93949668-2 (+54708), Merged-chr7-93944879-2 (+59494), Merged-chr7-93937771-2 (+66604), Merged-chr7-93930567-2 (+73808), Merged-chr7-93924227-2 (+80148)	7
BLM	Merged-chr15-90648863-2 (-68463), Merged-chr15-90650275-2 (-67051), Merged-chr15-90707945-2 (-9382), Merged-chr15-90737730-2 (+20403), Merged-chr15-90770522-2 (+53195), Merged-chr15-90801294-2 (+83967), Merged-chr15-90807831-2 (+90506)	7
BMPR1A	Merged-chr10-86688646-2 (-68002), Merged-chr10-86711879-2 (-44769), Merged-chr10-86736223-2 (-20426), Merged-chr10-86748011-2 (-8639), Merged-chr10-86755709-2 (-939), Merged-chr10-86786619-2 (+29969), Merged-chr10-86823215-2 (+66564)	7
BTBD3	Merged-chr20-11820391-2 (-70435), Merged-chr20-11822583-2 (-68243), Merged-chr20-11839844-2 (-50982), Merged-chr20-11865599-2 (-25228), Merged-chr20-11917686-2 (+26859), Merged-chr20-11978645-2 (+87817), Merged-chr20-11988818-2 (+97992)	7
BTBD9	Merged-chr6-38701881-2 (-61958), Merged-chr6-38694091-2 (-54168), Merged-chr6-38684865-2 (-44941), Merged-chr6-38611192-2 (+28732), Merged-chr6-38610533-2 (+29391), Merged-chr6-38602679-2 (+37243), Merged-chr6-38572378-2 (+67546)	7
BTN3A2	Merged-chr6-26311949-2 (-53282), Merged-chr6-26312703-2 (-52528), Merged-chr6-26322782-2 (-42447), Merged-chr6-26331703-2 (-33528), Merged-chr6-26351609-2 (-13623), Merged-chr6-26354406-2 (-10823), Merged-chr6-26365023-2 (-208)	7
C1orf21	Merged-chr1-184326534-2 (-60525), Merged-chr1-184419571-2 (+32514), Merged-chr1-184423062-2 (+36003), Merged-chr1-184451882-2 (+64825), Merged-chr1-184453519-2 (+66461), Merged-chr1-184461801-2 (+74745), Merged-chr1-184480577-2 (+93521)	7
C8orf4	Merged-chr8-40059658-2 (-93795), Merged-chr8-40067910-2 (-85545), Merged-chr8-40086543-2 (-66913), Merged-chr8-40119241-2 (-34214), Merged-chr8-40148691-2 (-4764), Merged-chr8-40155183-2 (+1729), Merged-chr8-40191636-2 (+38181)	7
C8orf48	Merged-chr8-13529853-2 (-36989), Merged-chr8-13574876-2 (+8033), Merged-chr8-13590117-2 (+23274), Merged-chr8-13634846-2 (+68005), Merged-chr8-13655147-2 (+88304), Merged-chr8-13662337-2 (+95493), Merged-chr8-13664649-2 (+97807)	7
CAAP1	Merged-chr9-26892890-2 (-85), Merged-chr9-26891627-2 (+1175), Merged-chr9-26886422-2 (+6380), Merged-chr9-26870531-2 (+22273), Merged-chr9-26856554-2 (+36251), Merged-chr9-26847821-2 (+44981), Merged-chr9-26833898-2 (+58907)	7
CAMK2D	Merged-chr4-113836426-2 (-75210), Merged-chr4-113801734-2 (-40516), Merged-chr4-113785065-2 (-23848), Merged-chr4-113777690-2 (-16471), Merged-chr4-113760574-2 (+642), Merged-chr4-113721029-2 (+40188), Merged-chr4-113677432-2 (+83784)	7
CASC4	Merged-chr15-44219907-2 (-68823), Merged-chr15-44223707-2 (-65023), Merged-chr15-44288327-2 (-402), Merged-chr15-44309682-2 (+20952), Merged-chr15-44369641-2 (+80910), Merged-chr15-44371316-2 (+82585), Merged-chr15-44383252-2 (+94520)	7
CCNL1	Merged-chr3-157247697-2 (-87483), Merged-chr3-157204619-2 (-44408), Merged-chr3-157175168-2 (-14957), Merged-chr3-157160146-2 (+66), Merged-chr3-157137520-2 (+22691), Merged-chr3-157130743-2 (+29470), Merged-chr3-157081679-2 (+78534)	7
CCNT2	Merged-chr2-134839839-2 (-78986), Merged-chr2-134866638-2 (-52186), Merged-chr2-134884543-2 (-34281), Merged-chr2-134899396-2 (-19427), Merged-chr2-134919841-2 (+1017), Merged-chr2-134943598-2 (+24773), Merged-chr2-134955124-2 (+36301)	7
CCR7	Merged-chr17-40645640-2 (-80167), Merged-chr17-40642801-2 (-77329), Merged-chr17-40613734-2 (-48264), Merged-chr17-40566506-2 (-1033), Merged-chr17-40549554-2 (+15917), Merged-chr17-40533695-2 (+31775), Merged-chr17-40532623-2 (+32847)	7
CD46	Merged-chr1-207794968-2 (+42910), Merged-chr1-207798327-2 (+46272), Merged-chr1-207812155-2 (+60100), Merged-chr1-207819099-2 (+67043), Merged-chr1-207824023-2 (+71968), Merged-chr1-207826597-2 (+74540), Merged-chr1-207848473-2 (+96418)	7
CD9	Merged-chr12-6134415-2 (-65301), Merged-chr12-6141094-2 (-58621), Merged-chr12-6158512-2 (-41201), Merged-chr12-6205910-2 (+6196), Merged-chr12-6229930-2 (+30214), Merged-chr12-6295350-2 (+95637), Merged-chr12-6296435-2 (+96719)	7
CDH19	Merged-chr18-66674633-2 (-70499), Merged-chr18-66670409-2 (-66277), Merged-chr18-66631864-2 (-27729), Merged-chr18-66615375-2 (-11240), Merged-chr18-66570689-2 (+33445), Merged-chr18-66548899-2 (+55235), Merged-chr18-66511935-2 (+92197)	7
CDH9	Merged-chr5-27138317-2 (-99731), Merged-chr5-27133269-2 (-94684), Merged-chr5-27101845-2 (-63260), Merged-chr5-27038471-2 (+116), Merged-chr5-27008719-2 (+29866), Merged-chr5-26948203-2 (+90383), Merged-chr5-26942639-2 (+95946)	7
CDKN2B	Merged-chr9-22100752-2 (-91391), Merged-chr9-22098830-2 (-89468), Merged-chr9-22098114-2 (-88753), Merged-chr9-22074584-2 (-65223), Merged-chr9-22052710-2 (-43348), Merged-chr9-22030179-2 (-20817), Merged-chr9-21991858-2 (+17506)	7
CDYL2	Merged-chr16-80882112-2 (-77783), Merged-chr16-80856339-2 (-52012), Merged-chr16-80807049-2 (-2721), Merged-chr16-80804282-2 (+47), Merged-chr16-80779397-2 (+24933), Merged-chr16-80759733-2 (+44595), Merged-chr16-80752732-2 (+51596)	7
CELF3	Merged-chr1-151735302-2 (-18488), Merged-chr1-151679782-2 (+37033), Merged-chr1-151674294-2 (+42521), Merged-chr1-151661942-2 (+54873), Merged-chr1-151638547-2 (+78267), Merged-chr1-151629410-2 (+87402), Merged-chr1-151619863-2 (+96949)	7
CEP57	Merged-chr11-95789757-2 (-705), Merged-chr11-95790509-2 (+50), Merged-chr11-95820743-2 (+30283), Merged-chr11-95836276-2 (+45815), Merged-chr11-95846393-2 (+55934), Merged-chr11-95867654-2 (+77192), Merged-chr11-95888679-2 (+98218)	7
CERK	Merged-chr22-46754490-2 (-16228), Merged-chr22-46749448-2 (-11187), Merged-chr22-46737391-2 (+870), Merged-chr22-46734902-2 (+3357), Merged-chr22-46729718-2 (+8543), Merged-chr22-46715469-2 (+22790), Merged-chr22-46704910-2 (+33351)	7
CHST7	Merged-chrX-46573413-2 (-371), Merged-chrX-46579634-2 (+5851), Merged-chrX-46587629-2 (+13845), Merged-chrX-46593797-2 (+20014), Merged-chrX-46599171-2 (+25388), Merged-chrX-46607678-2 (+33893), Merged-chrX-46628025-2 (+54240)	7
CLCN4	Merged-chrX-10060163-2 (-96822), Merged-chrX-10078000-2 (-78984), Merged-chrX-10083553-2 (-73431), Merged-chrX-10106967-2 (-50017), Merged-chrX-10174990-2 (+18005), Merged-chrX-10190568-2 (+33583), Merged-chrX-10197743-2 (+40760)	7
CLEC14A	Merged-chr14-38314349-2 (-57980), Merged-chr14-38311916-2 (-55549), Merged-chr14-38290803-2 (-34435), Merged-chr14-38289432-2 (-33062), Merged-chr14-38283071-2 (-26703), Merged-chr14-38252572-2 (+3796), Merged-chr14-38214278-2 (+42090)	7
CLHC1	Merged-chr2-55228154-2 (+4157), Merged-chr2-55188641-2 (+43672), Merged-chr2-55161673-2 (+70639), Merged-chr2-55152042-2 (+80269), Merged-chr2-55148455-2 (+83859), Merged-chr2-55141994-2 (+90319), Merged-chr2-55134559-2 (+97752)	7
CLNK	Merged-chr4-10783692-2 (-98828), Merged-chr4-10738962-2 (-54097), Merged-chr4-10703931-2 (-19065), Merged-chr4-10694641-2 (-9778), Merged-chr4-10685603-2 (-739), Merged-chr4-10656206-2 (+28660), Merged-chr4-10590024-2 (+94841)	7
CMC1	Merged-chr3-28151940-2 (-89656), Merged-chr3-28241658-2 (+62), Merged-chr3-28249273-2 (+7679), Merged-chr3-28286799-2 (+45206), Merged-chr3-28296137-2 (+54542), Merged-chr3-28297054-2 (+55458), Merged-chr3-28328344-2 (+86750)	7
CMTM8	Merged-chr3-32194745-2 (-43932), Merged-chr3-32276355-2 (+37675), Merged-chr3-32283613-2 (+44934), Merged-chr3-32296949-2 (+58270), Merged-chr3-32303580-2 (+64903), Merged-chr3-32311024-2 (+72346), Merged-chr3-32321166-2 (+82486)	7
CNGA3	Merged-chr2-98259702-2 (-86452), Merged-chr2-98270000-2 (-76155), Merged-chr2-98280390-2 (-65765), Merged-chr2-98341050-2 (-5103), Merged-chr2-98385213-2 (+39057), Merged-chr2-98403006-2 (+56852), Merged-chr2-98413020-2 (+66867)	7
COCH	Merged-chr14-30779462-2 (-95096), Merged-chr14-30797491-2 (-77069), Merged-chr14-30883713-2 (+9156), Merged-chr14-30891871-2 (+17314), Merged-chr14-30894275-2 (+19715), Merged-chr14-30939224-2 (+64665), Merged-chr14-30954502-2 (+79942)	7
COL15A1	Merged-chr9-98848644-2 (-94996), Merged-chr9-98895042-2 (-48598), Merged-chr9-98913373-2 (-30264), Merged-chr9-98970823-2 (+27185), Merged-chr9-99019947-2 (+76308), Merged-chr9-99033070-2 (+89432), Merged-chr9-99042676-2 (+99038)	7
COMMD2	Merged-chr3-149801444-2 (-48945), Merged-chr3-149792932-2 (-40435), Merged-chr3-149783393-2 (-30893), Merged-chr3-149777825-2 (-25328), Merged-chr3-149765619-2 (-13120), Merged-chr3-149744381-2 (+8118), Merged-chr3-149743787-2 (+8713)	7
CORO1C	Merged-chr12-108774568-2 (-71570), Merged-chr12-108711901-2 (-8905), Merged-chr12-108701823-2 (+1173), Merged-chr12-108691500-2 (+11496), Merged-chr12-108690072-2 (+12926), Merged-chr12-108665136-2 (+37861), Merged-chr12-108646852-2 (+56145)	7
COX7A2	Merged-chr6-75283312-2 (-32989), Merged-chr6-75280658-2 (-30336), Merged-chr6-75272112-2 (-21789), Merged-chr6-75267670-2 (-17346), Merged-chr6-75252257-2 (-1934), Merged-chr6-75226462-2 (+23862), Merged-chr6-75217470-2 (+32852)	7
CPEB3	Merged-chr10-92243404-2 (-124), Merged-chr10-92240755-2 (+2524), Merged-chr10-92220624-2 (+22653), Merged-chr10-92211448-2 (+31830), Merged-chr10-92202309-2 (+40968), Merged-chr10-92197575-2 (+45704), Merged-chr10-92181714-2 (+61564)	7
CPSF6	Merged-chr12-69180702-2 (-58915), Merged-chr12-69227501-2 (-12113), Merged-chr12-69247478-2 (+7862), Merged-chr12-69253255-2 (+13640), Merged-chr12-69266560-2 (+26945), Merged-chr12-69269909-2 (+30292), Merged-chr12-69331159-2 (+91542)	7
CREBBP	Merged-chr16-3935107-2 (-54380), Merged-chr16-3880698-2 (+28), Merged-chr16-3875547-2 (+5178), Merged-chr16-3846953-2 (+33774), Merged-chr16-3842589-2 (+38135), Merged-chr16-3829780-2 (+50944), Merged-chr16-3795654-2 (+85072)	7
CRYBG3	Merged-chr3-97779503-2 (-42536), Merged-chr3-97804655-2 (-17383), Merged-chr3-97813175-2 (-8865), Merged-chr3-97884864-2 (+62826), Merged-chr3-97888629-2 (+66589), Merged-chr3-97902055-2 (+80017), Merged-chr3-97914489-2 (+92448)	7
CSGALNACT1	Merged-chr8-19654233-2 (-51740), Merged-chr8-19642320-2 (-39826), Merged-chr8-19627083-2 (-24588), Merged-chr8-19614426-2 (-11931), Merged-chr8-19578462-2 (+24034), Merged-chr8-19560595-2 (+41900), Merged-chr8-19557802-2 (+44691)	7
CSRP1	Merged-chr1-201605002-2 (-95548), Merged-chr1-201540304-2 (-30847), Merged-chr1-201539474-2 (-30020), Merged-chr1-201505631-2 (+3825), Merged-chr1-201503638-2 (+5816), Merged-chr1-201496097-2 (+13360), Merged-chr1-201494513-2 (+14942)	7
CSTF2T	Merged-chr10-51798067-2 (-98477), Merged-chr10-51772979-2 (-73387), Merged-chr10-51760268-2 (-60678), Merged-chr10-51749191-2 (-49601), Merged-chr10-51741958-2 (-42367), Merged-chr10-51643876-2 (+55715), Merged-chr10-51611150-2 (+88440)	7
CTAGE9	Merged-chr6-131788530-2 (-77512), Merged-chr6-131781790-2 (-70773), Merged-chr6-131760818-2 (-49801), Merged-chr6-131759982-2 (-48966), Merged-chr6-131755031-2 (-44014), Merged-chr6-131744578-2 (-33562), Merged-chr6-131739516-2 (-28501)	7
CTGF	Merged-chr6-131992498-2 (-41126), Merged-chr6-131966280-2 (-14906), Merged-chr6-131954864-2 (-3493), Merged-chr6-131951420-2 (-46), Merged-chr6-131939481-2 (+11892), Merged-chr6-131915381-2 (+35990), Merged-chr6-131864068-2 (+87303)	7
CTNNA1	Merged-chr5-138686837-2 (-66586), Merged-chr5-138728146-2 (-25277), Merged-chr5-138753384-2 (-37), Merged-chr5-138754368-2 (+947), Merged-chr5-138789940-2 (+36516), Merged-chr5-138798640-2 (+45218), Merged-chr5-138816289-2 (+62865)	7
CTSL	Merged-chr9-87644935-2 (-80582), Merged-chr9-87685153-2 (-40364), Merged-chr9-87725958-2 (+438), Merged-chr9-87749108-2 (+23589), Merged-chr9-87763075-2 (+37557), Merged-chr9-87812824-2 (+87306), Merged-chr9-87816126-2 (+90609)	7
CWF19L2	Merged-chr11-107551308-2 (-93465), Merged-chr11-107545153-2 (-87310), Merged-chr11-107540953-2 (-83108), Merged-chr11-107529204-2 (-71362), Merged-chr11-107479119-2 (-21275), Merged-chr11-107457843-2 (+2), Merged-chr11-107370023-2 (+87821)	7
CXXC5	Merged-chr5-139590636-2 (-57656), Merged-chr5-139633457-2 (-14835), Merged-chr5-139649982-2 (+1692), Merged-chr5-139670563-2 (+22273), Merged-chr5-139672112-2 (+23819), Merged-chr5-139698884-2 (+50594), Merged-chr5-139709453-2 (+61163)	7
CXorf36	Merged-chrX-45290943-2 (-90041), Merged-chrX-45204200-2 (-3299), Merged-chrX-45202068-2 (-1169), Merged-chrX-45198846-2 (+2053), Merged-chrX-45187050-2 (+13849), Merged-chrX-45169697-2 (+31202), Merged-chrX-45108045-2 (+92855)	7
CYCS	Merged-chr7-25160186-2 (-34826), Merged-chr7-25134893-2 (-9533), Merged-chr7-25116147-2 (+9215), Merged-chr7-25098552-2 (+26809), Merged-chr7-25081653-2 (+43709), Merged-chr7-25073531-2 (+51830), Merged-chr7-25034710-2 (+90649)	7
CYP26B1	Merged-chr2-72224961-2 (-76922), Merged-chr2-72223985-2 (-75949), Merged-chr2-72219554-2 (-71518), Merged-chr2-72206571-2 (-58534), Merged-chr2-72204486-2 (-56448), Merged-chr2-72149926-2 (-1887), Merged-chr2-72107841-2 (+40197)	7
DDAH1	Merged-chr1-85560120-2 (-94979), Merged-chr1-85502390-2 (-37250), Merged-chr1-85461740-2 (+3401), Merged-chr1-85428714-2 (+36427), Merged-chr1-85427661-2 (+37477), Merged-chr1-85424875-2 (+40263), Merged-chr1-85374325-2 (+90814)	7
DDX10	Merged-chr11-108600920-2 (-64105), Merged-chr11-108637808-2 (-27216), Merged-chr11-108664843-2 (-183), Merged-chr11-108675054-2 (+10029), Merged-chr11-108705464-2 (+40439), Merged-chr11-108746149-2 (+81124), Merged-chr11-108753398-2 (+88375)	7
DDX47	Merged-chr12-12737199-2 (-76148), Merged-chr12-12761393-2 (-51953), Merged-chr12-12779757-2 (-33589), Merged-chr12-12808090-2 (-5254), Merged-chr12-12808813-2 (-4532), Merged-chr12-12872290-2 (+58946), Merged-chr12-12883416-2 (+70071)	7
DEK	Merged-chr6-18347209-2 (-82386), Merged-chr6-18314769-2 (-49946), Merged-chr6-18264846-2 (-22), Merged-chr6-18258934-2 (+5890), Merged-chr6-18206030-2 (+58794), Merged-chr6-18197125-2 (+67696), Merged-chr6-18183928-2 (+80896)	7
DENND1B	Merged-chr1-197869098-2 (-93607), Merged-chr1-197841962-2 (-66468), Merged-chr1-197790102-2 (-14609), Merged-chr1-197774916-2 (+578), Merged-chr1-197763473-2 (+12021), Merged-chr1-197741172-2 (+34320), Merged-chr1-197682532-2 (+92962)	7
DERA	Merged-chr12-15885703-2 (-25470), Merged-chr12-15927605-2 (+16434), Merged-chr12-15966577-2 (+55405), Merged-chr12-15976002-2 (+64830), Merged-chr12-15978836-2 (+67666), Merged-chr12-15984401-2 (+73231), Merged-chr12-15989927-2 (+78754)	7
DHX15	Merged-chr4-24680936-2 (-96387), Merged-chr4-24597600-2 (-13049), Merged-chr4-24595809-2 (-11259), Merged-chr4-24552162-2 (+32387), Merged-chr4-24549685-2 (+34865), Merged-chr4-24547574-2 (+36977), Merged-chr4-24518596-2 (+65953)	7
DIAPH2	Merged-chrX-96652616-2 (-32095), Merged-chrX-96678492-2 (-6218), Merged-chrX-96679234-2 (-5478), Merged-chrX-96684792-2 (+79), Merged-chrX-96721521-2 (+36808), Merged-chrX-96739596-2 (+54883), Merged-chrX-96761752-2 (+77042)	7
DKK3	Merged-chr11-12079981-2 (-70214), Merged-chr11-12044242-2 (-34474), Merged-chr11-12042457-2 (-32690), Merged-chr11-11987884-2 (+21883), Merged-chr11-11949707-2 (+60061), Merged-chr11-11945592-2 (+64177), Merged-chr11-11927371-2 (+82396)	7
DLX1	Merged-chr2-172022414-2 (-62813), Merged-chr2-172047217-2 (-38010), Merged-chr2-172061294-2 (-23933), Merged-chr2-172066401-2 (-18826), Merged-chr2-172079935-2 (-5290), Merged-chr2-172085790-2 (+566), Merged-chr2-172088921-2 (+3696)	7
DOCK4	Merged-chr7-112203765-2 (+2630), Merged-chr7-112192366-2 (+14030), Merged-chr7-112190090-2 (+16304), Merged-chr7-112185498-2 (+20897), Merged-chr7-112160220-2 (+46175), Merged-chr7-112143347-2 (+63049), Merged-chr7-112132499-2 (+73896)	7
DOK6	Merged-chr18-69330313-2 (-70743), Merged-chr18-69350135-2 (-50918), Merged-chr18-69365093-2 (-35961), Merged-chr18-69400508-2 (-545), Merged-chr18-69479327-2 (+78272), Merged-chr18-69484893-2 (+83839), Merged-chr18-69491036-2 (+89980)	7
DPYSL3	Merged-chr5-147559099-2 (-49044), Merged-chr5-147516104-2 (-6049), Merged-chr5-147510098-2 (-43), Merged-chr5-147484496-2 (+25561), Merged-chr5-147483435-2 (+26619), Merged-chr5-147464500-2 (+45557), Merged-chr5-147459522-2 (+50534)	7
DSC1	Merged-chr18-31250898-2 (-88041), Merged-chr18-31235904-2 (-73049), Merged-chr18-31217215-2 (-54361), Merged-chr18-31199496-2 (-36642), Merged-chr18-31174320-2 (-11464), Merged-chr18-31143195-2 (+19661), Merged-chr18-31131312-2 (+31543)	7
DTNA	Merged-chr18-34509800-2 (-83539), Merged-chr18-34598161-2 (+4824), Merged-chr18-34624788-2 (+31450), Merged-chr18-34626199-2 (+32860), Merged-chr18-34650379-2 (+57039), Merged-chr18-34659776-2 (+66438), Merged-chr18-34661625-2 (+68286)	7
DTNB	Merged-chr2-25762815-2 (-89180), Merged-chr2-25761959-2 (-88324), Merged-chr2-25758884-2 (-85252), Merged-chr2-25740797-2 (-67165), Merged-chr2-25700486-2 (-26851), Merged-chr2-25601658-2 (+71975), Merged-chr2-25596650-2 (+76984)	7
DTNBP1	Merged-chr6-15751867-2 (-88824), Merged-chr6-15735888-2 (-72846), Merged-chr6-15670747-2 (-7707), Merged-chr6-15643703-2 (+19337), Merged-chr6-15593675-2 (+69366), Merged-chr6-15584071-2 (+78969), Merged-chr6-15572560-2 (+90481)	7
E2F3	Merged-chr6-20338363-2 (-63802), Merged-chr6-20380175-2 (-21993), Merged-chr6-20397119-2 (-5046), Merged-chr6-20404017-2 (+1852), Merged-chr6-20455637-2 (+53470), Merged-chr6-20460593-2 (+58428), Merged-chr6-20461751-2 (+59585)	7
EDIL3	Merged-chr5-84406666-2 (-21875), Merged-chr5-84384851-2 (-58), Merged-chr5-84376846-2 (+7947), Merged-chr5-84369397-2 (+15396), Merged-chr5-84341158-2 (+43636), Merged-chr5-84301844-2 (+82948), Merged-chr5-84289258-2 (+95535)	7
EEF1A1	Merged-chr6-73616561-2 (-95542), Merged-chr6-73605359-2 (-84343), Merged-chr6-73597869-2 (-76850), Merged-chr6-73585750-2 (-64732), Merged-chr6-73521112-2 (-93), Merged-chr6-73515873-2 (+5144), Merged-chr6-73484672-2 (+36346)	7
EIF3H	Merged-chr8-116740135-2 (+15685), Merged-chr8-116695972-2 (+59848), Merged-chr8-116694992-2 (+60830), Merged-chr8-116685503-2 (+70316), Merged-chr8-116684760-2 (+71062), Merged-chr8-116671130-2 (+84691), Merged-chr8-116658609-2 (+97210)	7
ELK3	Merged-chr12-96104102-2 (-90280), Merged-chr12-96120951-2 (-73432), Merged-chr12-96165460-2 (-28921), Merged-chr12-96194448-2 (+68), Merged-chr12-96255372-2 (+60991), Merged-chr12-96263293-2 (+68911), Merged-chr12-96279940-2 (+85560)	7
EMC2	Merged-chr8-108354819-2 (-88804), Merged-chr8-108394292-2 (-49330), Merged-chr8-108455472-2 (+11849), Merged-chr8-108468867-2 (+25245), Merged-chr8-108469674-2 (+26050), Merged-chr8-108475585-2 (+31962), Merged-chr8-108485022-2 (+41400)	7
EML6	Merged-chr2-54624721-2 (-99822), Merged-chr2-54633357-2 (-91186), Merged-chr2-54634711-2 (-89830), Merged-chr2-54644283-2 (-80260), Merged-chr2-54655301-2 (-69240), Merged-chr2-54673721-2 (-50819), Merged-chr2-54704855-2 (-19687)	7
EMP1	Merged-chr12-13125293-2 (-71421), Merged-chr12-13136598-2 (-60117), Merged-chr12-13198470-2 (+1756), Merged-chr12-13205332-2 (+8618), Merged-chr12-13209144-2 (+12429), Merged-chr12-13234217-2 (+37501), Merged-chr12-13254626-2 (+57909)	7
ENSG00000283321	Merged-chr7-17304432-2 (+5136), Merged-chr7-17305317-2 (+6023), Merged-chr7-17313417-2 (+14122), Merged-chr7-17321574-2 (+22278), Merged-chr7-17332891-2 (+33596), Merged-chr7-17372056-2 (+72761), Merged-chr7-17389484-2 (+90189)	7
ENTPD1	Merged-chr10-95742055-2 (-13595), Merged-chr10-95762259-2 (+6609), Merged-chr10-95768097-2 (+12444), Merged-chr10-95818852-2 (+63200), Merged-chr10-95820987-2 (+65334), Merged-chr10-95829210-2 (+73557), Merged-chr10-95851059-2 (+95406)	7
ENY2	Merged-chr8-109262452-2 (-71873), Merged-chr8-109274336-2 (-59988), Merged-chr8-109282285-2 (-52038), Merged-chr8-109292652-2 (-41672), Merged-chr8-109293841-2 (-40482), Merged-chr8-109331880-2 (-2444), Merged-chr8-109334606-2 (+284)	7
EPC2	Merged-chr2-148559058-2 (-85925), Merged-chr2-148614841-2 (-30141), Merged-chr2-148645475-2 (+493), Merged-chr2-148659275-2 (+14290), Merged-chr2-148661221-2 (+16239), Merged-chr2-148676754-2 (+31770), Merged-chr2-148731909-2 (+86924)	7
EPHA7	Merged-chr6-93496688-2 (-77162), Merged-chr6-93469941-2 (-50415), Merged-chr6-93468582-2 (-49056), Merged-chr6-93420273-2 (-748), Merged-chr6-93411432-2 (+8092), Merged-chr6-93398800-2 (+20727), Merged-chr6-93340050-2 (+79477)	7
ERC2	Merged-chr3-56557953-2 (-89589), Merged-chr3-56557105-2 (-88743), Merged-chr3-56552818-2 (-84454), Merged-chr3-56517240-2 (-48877), Merged-chr3-56516045-2 (-47683), Merged-chr3-56494921-2 (-26558), Merged-chr3-56401417-2 (+66946)	7
ERLIN1	Merged-chr10-100207249-2 (-18917), Merged-chr10-100203750-2 (-15418), Merged-chr10-100194937-2 (-6603), Merged-chr10-100186346-2 (+1986), Merged-chr10-100175933-2 (+12401), Merged-chr10-100167929-2 (+20405), Merged-chr10-100101563-2 (+86770)	7
ERRFI1	Merged-chr1-8117133-2 (-90826), Merged-chr1-8096804-2 (-70496), Merged-chr1-8090552-2 (-64244), Merged-chr1-8084387-2 (-58081), Merged-chr1-8077302-2 (-50993), Merged-chr1-8012241-2 (+14068), Merged-chr1-8005181-2 (+21126)	7
ERVFRD-1	Merged-chr6-11207340-2 (-95607), Merged-chr6-11203061-2 (-91330), Merged-chr6-11196576-2 (-84843), Merged-chr6-11179707-2 (-67974), Merged-chr6-11172887-2 (-61157), Merged-chr6-11120974-2 (-9241), Merged-chr6-11095680-2 (+16051)	7
ETV5	Merged-chr3-186166147-2 (-57035), Merged-chr3-186131952-2 (-22841), Merged-chr3-186109254-2 (-143), Merged-chr3-186098052-2 (+11060), Merged-chr3-186080291-2 (+28820), Merged-chr3-186071076-2 (+38034), Merged-chr3-186040895-2 (+68216)	7
ETV7	Merged-chr6-36419556-2 (-31773), Merged-chr6-36383473-2 (+4310), Merged-chr6-36368682-2 (+19100), Merged-chr6-36351128-2 (+36653), Merged-chr6-36335161-2 (+52621), Merged-chr6-36328236-2 (+59547), Merged-chr6-36301829-2 (+85955)	7
EXOC1	Merged-chr4-55755497-2 (-98117), Merged-chr4-55757112-2 (-96505), Merged-chr4-55830921-2 (-22693), Merged-chr4-55853731-2 (+117), Merged-chr4-55860836-2 (+7220), Merged-chr4-55873536-2 (+19920), Merged-chr4-55885078-2 (+31463)	7
EXTL2	Merged-chr1-100896063-2 (-66), Merged-chr1-100894844-2 (+1153), Merged-chr1-100884109-2 (+11889), Merged-chr1-100868872-2 (+27124), Merged-chr1-100847762-2 (+48236), Merged-chr1-100837902-2 (+58095), Merged-chr1-100800135-2 (+95861)	7
EYA1	Merged-chr8-71362317-2 (-87), Merged-chr8-71354357-2 (+7875), Merged-chr8-71335543-2 (+26690), Merged-chr8-71334031-2 (+28200), Merged-chr8-71290896-2 (+71334), Merged-chr8-71289539-2 (+72691), Merged-chr8-71288646-2 (+73585)	7
EYA3	Merged-chr1-28161072-2 (-72376), Merged-chr1-28153337-2 (-64640), Merged-chr1-28064275-2 (+24422), Merged-chr1-28053697-2 (+34997), Merged-chr1-28031359-2 (+57337), Merged-chr1-28023784-2 (+64911), Merged-chr1-28004845-2 (+83851)	7
EYA4	Merged-chr6-133184972-2 (-56612), Merged-chr6-133237054-2 (-4533), Merged-chr6-133242250-2 (+664), Merged-chr6-133292528-2 (+50942), Merged-chr6-133301330-2 (+59745), Merged-chr6-133306990-2 (+65403), Merged-chr6-133315695-2 (+74111)	7
F2RL1	Merged-chr5-76739170-2 (-79806), Merged-chr5-76741072-2 (-77905), Merged-chr5-76754203-2 (-64772), Merged-chr5-76771940-2 (-47037), Merged-chr5-76791039-2 (-27938), Merged-chr5-76818307-2 (-671), Merged-chr5-76819670-2 (+695)	7
FAM114A2	Merged-chr5-154042930-2 (-4013), Merged-chr5-154040250-2 (-1333), Merged-chr5-154038033-2 (+885), Merged-chr5-154010157-2 (+28761), Merged-chr5-154002362-2 (+36556), Merged-chr5-153994579-2 (+44340), Merged-chr5-153964982-2 (+73935)	7
FAM117B	Merged-chr2-202588877-2 (-46310), Merged-chr2-202600271-2 (-34918), Merged-chr2-202612147-2 (-23040), Merged-chr2-202634716-2 (-470), Merged-chr2-202643203-2 (+8016), Merged-chr2-202666261-2 (+31072), Merged-chr2-202706570-2 (+71382)	7
FAM13A	Merged-chr4-89074418-2 (-17246), Merged-chr4-89057619-2 (-447), Merged-chr4-89032663-2 (+24510), Merged-chr4-88998482-2 (+58690), Merged-chr4-88967960-2 (+89212), Merged-chr4-88964082-2 (+93090), Merged-chr4-88960783-2 (+96388)	7
FAM19A4	Merged-chr3-69010149-2 (-77538), Merged-chr3-68978001-2 (-45393), Merged-chr3-68925336-2 (+7273), Merged-chr3-68919187-2 (+13423), Merged-chr3-68890839-2 (+41769), Merged-chr3-68876232-2 (+56379), Merged-chr3-68864724-2 (+67886)	7
FAM214A	Merged-chr15-52730317-2 (-78267), Merged-chr15-52721942-2 (-69891), Merged-chr15-52698690-2 (-46640), Merged-chr15-52680174-2 (-28125), Merged-chr15-52678709-2 (-26658), Merged-chr15-52652190-2 (-140), Merged-chr15-52586014-2 (+66037)	7
FAM3C	Merged-chr7-121448116-2 (-51781), Merged-chr7-121425098-2 (-28763), Merged-chr7-121397462-2 (-1129), Merged-chr7-121386024-2 (+10310), Merged-chr7-121380471-2 (+15863), Merged-chr7-121372500-2 (+23833), Merged-chr7-121344089-2 (+52243)	7
FAM50B	Merged-chr6-3763307-2 (-86077), Merged-chr6-3797953-2 (-51431), Merged-chr6-3806027-2 (-43358), Merged-chr6-3825771-2 (-23614), Merged-chr6-3844313-2 (-5073), Merged-chr6-3849062-2 (-323), Merged-chr6-3906026-2 (+56641)	7
FAM60A	Merged-chr12-31403170-2 (-76800), Merged-chr12-31391579-2 (-65208), Merged-chr12-31369845-2 (-43472), Merged-chr12-31369176-2 (-42805), Merged-chr12-31363176-2 (-36805), Merged-chr12-31326391-2 (-19), Merged-chr12-31318111-2 (+8262)	7
FBXL3	Merged-chr13-77108040-2 (-80891), Merged-chr13-77085407-2 (-58257), Merged-chr13-77062239-2 (-35090), Merged-chr13-77055368-2 (-28219), Merged-chr13-77026608-2 (+540), Merged-chr13-77020657-2 (+6492), Merged-chr13-77006361-2 (+20788)	7
FBXO11	Merged-chr2-47900528-2 (+5264), Merged-chr2-47893350-2 (+12443), Merged-chr2-47892150-2 (+13642), Merged-chr2-47886694-2 (+19098), Merged-chr2-47865007-2 (+40784), Merged-chr2-47857220-2 (+48574), Merged-chr2-47806036-2 (+99757)	7
FCHO2	Merged-chr5-72895190-2 (-60789), Merged-chr5-72911841-2 (-44138), Merged-chr5-72921282-2 (-34697), Merged-chr5-72956044-2 (+64), Merged-chr5-72956958-2 (+978), Merged-chr5-73040585-2 (+84604), Merged-chr5-73049861-2 (+93879)	7
FOSL2	Merged-chr2-28298713-2 (-94143), Merged-chr2-28301195-2 (-91664), Merged-chr2-28349112-2 (-43745), Merged-chr2-28359373-2 (-33486), Merged-chr2-28391199-2 (-1657), Merged-chr2-28394694-2 (+1835), Merged-chr2-28396625-2 (+3766)	7
FOXJ2	Merged-chr12-7961935-2 (-70767), Merged-chr12-7965679-2 (-67024), Merged-chr12-7971218-2 (-61486), Merged-chr12-7990039-2 (-42665), Merged-chr12-8026396-2 (-6307), Merged-chr12-8032122-2 (-581), Merged-chr12-8039133-2 (+6430)	7
FOXO3	Merged-chr6-108558470-2 (-2394), Merged-chr6-108560683-2 (-181), Merged-chr6-108568954-2 (+8087), Merged-chr6-108587726-2 (+26862), Merged-chr6-108589382-2 (+28516), Merged-chr6-108591631-2 (+30764), Merged-chr6-108622662-2 (+61797)	7
FRRS1	Merged-chr1-99808875-2 (-43084), Merged-chr1-99737184-2 (+28608), Merged-chr1-99728972-2 (+36820), Merged-chr1-99707595-2 (+58196), Merged-chr1-99693649-2 (+72145), Merged-chr1-99691445-2 (+74346), Merged-chr1-99682366-2 (+83427)	7
FRYL	Merged-chr4-48801991-2 (-21693), Merged-chr4-48764625-2 (+15674), Merged-chr4-48761659-2 (+18638), Merged-chr4-48707524-2 (+72774), Merged-chr4-48699633-2 (+80665), Merged-chr4-48698627-2 (+81673), Merged-chr4-48684457-2 (+95842)	7
FSTL5	Merged-chr4-162184515-2 (-20479), Merged-chr4-162165245-2 (-1210), Merged-chr4-162161909-2 (+2127), Merged-chr4-162157081-2 (+6955), Merged-chr4-162152555-2 (+11479), Merged-chr4-162134799-2 (+29235), Merged-chr4-162115469-2 (+48566)	7
FZD3	Merged-chr8-28401929-2 (-92275), Merged-chr8-28402729-2 (-91476), Merged-chr8-28453712-2 (-40492), Merged-chr8-28490639-2 (-3565), Merged-chr8-28495092-2 (+889), Merged-chr8-28565386-2 (+71180), Merged-chr8-28577566-2 (+83362)	7
FZD4	Merged-chr11-87019815-2 (-64426), Merged-chr11-87005445-2 (-50053), Merged-chr11-86969408-2 (-14018), Merged-chr11-86955779-2 (-388), Merged-chr11-86950625-2 (+4766), Merged-chr11-86930430-2 (+24959), Merged-chr11-86916423-2 (+38968)	7
GADD45B	Merged-chr19-2476204-2 (+76), Merged-chr19-2478861-2 (+2735), Merged-chr19-2507270-2 (+31144), Merged-chr19-2533045-2 (+56919), Merged-chr19-2533850-2 (+57722), Merged-chr19-2540929-2 (+64801), Merged-chr19-2543718-2 (+67591)	7
GALNT7	Merged-chr4-173106896-2 (-61857), Merged-chr4-173155339-2 (-13413), Merged-chr4-173170327-2 (+1575), Merged-chr4-173185762-2 (+17009), Merged-chr4-173218811-2 (+50060), Merged-chr4-173248839-2 (+80085), Merged-chr4-173252544-2 (+83793)	7
GATA6	Merged-chr18-22103033-2 (-66411), Merged-chr18-22148035-2 (-21407), Merged-chr18-22153612-2 (-15829), Merged-chr18-22188720-2 (+19278), Merged-chr18-22201835-2 (+32394), Merged-chr18-22217617-2 (+48175), Merged-chr18-22259877-2 (+90434)	7
GATB	Merged-chr4-151855062-2 (-94040), Merged-chr4-151847402-2 (-86380), Merged-chr4-151802260-2 (-41238), Merged-chr4-151761214-2 (-191), Merged-chr4-151746202-2 (+14819), Merged-chr4-151678487-2 (+82537), Merged-chr4-151670683-2 (+90340)	7
GBGT1	Merged-chr9-133185165-2 (-21221), Merged-chr9-133180100-2 (-16155), Merged-chr9-133164226-2 (-280), Merged-chr9-133161166-2 (+2778), Merged-chr9-133149636-2 (+14308), Merged-chr9-133144503-2 (+19442), Merged-chr9-133133904-2 (+30041)	7
GCFC2	Merged-chr2-75808306-2 (-97319), Merged-chr2-75786375-2 (-75388), Merged-chr2-75767926-2 (-56936), Merged-chr2-75710090-2 (+898), Merged-chr2-75706021-2 (+4968), Merged-chr2-75691742-2 (+19246), Merged-chr2-75668986-2 (+42001)	7
GDF6	Merged-chr8-96226612-2 (-65819), Merged-chr8-96198487-2 (-37694), Merged-chr8-96163684-2 (-2894), Merged-chr8-96131894-2 (+28897), Merged-chr8-96109224-2 (+51569), Merged-chr8-96101395-2 (+59397), Merged-chr8-96096873-2 (+63919)	7
GFOD1	Merged-chr6-13526825-2 (-39271), Merged-chr6-13496969-2 (-9414), Merged-chr6-13485000-2 (+2555), Merged-chr6-13462752-2 (+24801), Merged-chr6-13422772-2 (+64782), Merged-chr6-13420808-2 (+66748), Merged-chr6-13395922-2 (+91634)	7
GLDC	Merged-chr9-6739479-2 (-93697), Merged-chr9-6734777-2 (-88995), Merged-chr9-6673842-2 (-28058), Merged-chr9-6658732-2 (-12948), Merged-chr9-6611819-2 (+33965), Merged-chr9-6611204-2 (+34579), Merged-chr9-6568385-2 (+77396)	7
GLI3	Merged-chr7-42314870-2 (-77859), Merged-chr7-42285649-2 (-48636), Merged-chr7-42246513-2 (-9501), Merged-chr7-42245031-2 (-8018), Merged-chr7-42234981-2 (+2030), Merged-chr7-42189772-2 (+47241), Merged-chr7-42152737-2 (+84277)	7
GLIS3	Merged-chr9-4339484-2 (-39569), Merged-chr9-4300100-2 (-185), Merged-chr9-4298081-2 (+1835), Merged-chr9-4276818-2 (+23098), Merged-chr9-4262802-2 (+37113), Merged-chr9-4244365-2 (+55550), Merged-chr9-4236046-2 (+63871)	7
GMPR	Merged-chr6-16215728-2 (-22852), Merged-chr6-16239838-2 (+1259), Merged-chr6-16277559-2 (+38980), Merged-chr6-16302773-2 (+64194), Merged-chr6-16319782-2 (+81203), Merged-chr6-16331528-2 (+92950), Merged-chr6-16332362-2 (+93781)	7
GNG12	Merged-chr1-67894191-2 (-60723), Merged-chr1-67847666-2 (-14199), Merged-chr1-67832178-2 (+1287), Merged-chr1-67817701-2 (+15766), Merged-chr1-67814588-2 (+18877), Merged-chr1-67799436-2 (+34030), Merged-chr1-67792236-2 (+41231)	7
GNPNAT1	Merged-chr14-52888856-2 (-97254), Merged-chr14-52877799-2 (-86197), Merged-chr14-52863215-2 (-71614), Merged-chr14-52853221-2 (-61620), Merged-chr14-52829016-2 (-37417), Merged-chr14-52790836-2 (+764), Merged-chr14-52766884-2 (+24716)	7
GOLPH3	Merged-chr5-32153825-2 (+20524), Merged-chr5-32147030-2 (+27318), Merged-chr5-32133586-2 (+40762), Merged-chr5-32129415-2 (+44934), Merged-chr5-32113325-2 (+61023), Merged-chr5-32098986-2 (+75365), Merged-chr5-32093350-2 (+80998)	7
GP5	Merged-chr3-194472456-2 (-74103), Merged-chr3-194446931-2 (-48579), Merged-chr3-194438193-2 (-39840), Merged-chr3-194422396-2 (-24042), Merged-chr3-194403211-2 (-4859), Merged-chr3-194386790-2 (+11565), Merged-chr3-194375800-2 (+22554)	7
GP9	Merged-chr3-129005836-2 (-54931), Merged-chr3-129015851-2 (-44914), Merged-chr3-129024181-2 (-36587), Merged-chr3-129073874-2 (+13106), Merged-chr3-129077277-2 (+16512), Merged-chr3-129119783-2 (+59016), Merged-chr3-129120639-2 (+59873)	7
GPR183	Merged-chr13-99369056-2 (-61652), Merged-chr13-99361308-2 (-53903), Merged-chr13-99357393-2 (-49989), Merged-chr13-99335071-2 (-27667), Merged-chr13-99327573-2 (-20170), Merged-chr13-99321270-2 (-13867), Merged-chr13-99308197-2 (-791)	7
GRIK4	Merged-chr11-120424528-2 (-87172), Merged-chr11-120429955-2 (-81746), Merged-chr11-120448738-2 (-62960), Merged-chr11-120458258-2 (-53440), Merged-chr11-120517718-2 (+6019), Merged-chr11-120555272-2 (+43571), Merged-chr11-120564934-2 (+53233)	7
GSAP	Merged-chr7-77505158-2 (-88758), Merged-chr7-77501320-2 (-84921), Merged-chr7-77486042-2 (-69644), Merged-chr7-77454462-2 (-38063), Merged-chr7-77428242-2 (-11842), Merged-chr7-77338363-2 (+78036), Merged-chr7-77330743-2 (+85655)	7
GSK3B	Merged-chr3-120177332-2 (-83668), Merged-chr3-120147665-2 (-53998), Merged-chr3-120111260-2 (-17594), Merged-chr3-120052697-2 (+40968), Merged-chr3-120028526-2 (+65141), Merged-chr3-120014820-2 (+78846), Merged-chr3-120013737-2 (+79927)	7
GSKIP	Merged-chr14-96275450-2 (-88105), Merged-chr14-96293862-2 (-69696), Merged-chr14-96297204-2 (-66353), Merged-chr14-96311073-2 (-52482), Merged-chr14-96339420-2 (-24138), Merged-chr14-96352270-2 (-11287), Merged-chr14-96362249-2 (-1308)	7
GTF2F2	Merged-chr13-45021091-2 (-99424), Merged-chr13-45021873-2 (-98643), Merged-chr13-45140988-2 (+20474), Merged-chr13-45150422-2 (+29907), Merged-chr13-45154732-2 (+34217), Merged-chr13-45162439-2 (+41923), Merged-chr13-45163139-2 (+42626)	7
H3F3A	Merged-chr1-226024521-2 (-39457), Merged-chr1-226026873-2 (-37104), Merged-chr1-226054792-2 (-9186), Merged-chr1-226062497-2 (-1481), Merged-chr1-226063810-2 (-165), Merged-chr1-226101086-2 (+37110), Merged-chr1-226110351-2 (+46375)	7
H3F3C	Merged-chr12-31875501-2 (-83262), Merged-chr12-31819571-2 (-27330), Merged-chr12-31785292-2 (+6948), Merged-chr12-31749380-2 (+42859), Merged-chr12-31732023-2 (+60217), Merged-chr12-31725226-2 (+67016), Merged-chr12-31711344-2 (+80898)	7
HAPLN1	Merged-chr5-83787291-2 (-65678), Merged-chr5-83718444-2 (+3169), Merged-chr5-83658333-2 (+63279), Merged-chr5-83649932-2 (+71682), Merged-chr5-83645765-2 (+75847), Merged-chr5-83636531-2 (+85081), Merged-chr5-83632736-2 (+88877)	7
HECA	Merged-chr6-139069364-2 (-65746), Merged-chr6-139100010-2 (-35100), Merged-chr6-139135124-2 (+14), Merged-chr6-139152473-2 (+17360), Merged-chr6-139219405-2 (+84292), Merged-chr6-139225531-2 (+90421), Merged-chr6-139232946-2 (+97834)	7
HELZ	Merged-chr17-67312409-2 (-67228), Merged-chr17-67245850-2 (-669), Merged-chr17-67244948-2 (+236), Merged-chr17-67240809-2 (+4375), Merged-chr17-67239042-2 (+6140), Merged-chr17-67209639-2 (+35545), Merged-chr17-67194500-2 (+50682)	7
HES1	Merged-chr3-194040677-2 (-95469), Merged-chr3-194058959-2 (-77185), Merged-chr3-194134986-2 (-1157), Merged-chr3-194166815-2 (+30671), Merged-chr3-194176897-2 (+40753), Merged-chr3-194184719-2 (+48573), Merged-chr3-194212190-2 (+76047)	7
HEY1	Merged-chr8-79825613-2 (-57757), Merged-chr8-79786381-2 (-18523), Merged-chr8-79784226-2 (-16371), Merged-chr8-79782740-2 (-14884), Merged-chr8-79741811-2 (+26046), Merged-chr8-79739988-2 (+27868), Merged-chr8-79726222-2 (+41636)	7
HEY2	Merged-chr6-125679799-2 (-69780), Merged-chr6-125720277-2 (-29304), Merged-chr6-125742597-2 (-6982), Merged-chr6-125747125-2 (-2456), Merged-chr6-125752894-2 (+3314), Merged-chr6-125754858-2 (+5279), Merged-chr6-125781049-2 (+31470)	7
HGF	Merged-chr7-81846497-2 (-76301), Merged-chr7-81781431-2 (-11233), Merged-chr7-81774714-2 (-4517), Merged-chr7-81726054-2 (+44145), Merged-chr7-81706767-2 (+63430), Merged-chr7-81705326-2 (+64872), Merged-chr7-81685678-2 (+84520)	7
HHEX	Merged-chr10-92617097-2 (-72853), Merged-chr10-92640274-2 (-49675), Merged-chr10-92643486-2 (-46463), Merged-chr10-92703426-2 (+13475), Merged-chr10-92713516-2 (+23564), Merged-chr10-92756533-2 (+66584), Merged-chr10-92760767-2 (+70815)	7
HIST1H2BJ	Merged-chr6-27133025-2 (-275), Merged-chr6-27130962-2 (+1786), Merged-chr6-27127179-2 (+5571), Merged-chr6-27120990-2 (+11761), Merged-chr6-27076325-2 (+56426), Merged-chr6-27053181-2 (+79567), Merged-chr6-27037273-2 (+95476)	7
HIST1H4H	Merged-chr6-26354406-2 (-68874), Merged-chr6-26351609-2 (-66074), Merged-chr6-26331703-2 (-46169), Merged-chr6-26322782-2 (-37250), Merged-chr6-26312703-2 (-27169), Merged-chr6-26311949-2 (-26415), Merged-chr6-26282378-2 (+3154)	7
HMBOX1	Merged-chr8-28942640-2 (-21222), Merged-chr8-28952899-2 (-10962), Merged-chr8-28953443-2 (-10421), Merged-chr8-28984507-2 (+20643), Merged-chr8-28988420-2 (+24558), Merged-chr8-29003254-2 (+39392), Merged-chr8-29033769-2 (+69906)	7
HNF1B	Merged-chr17-37844880-2 (-99632), Merged-chr17-37817164-2 (-71918), Merged-chr17-37765153-2 (-19907), Merged-chr17-37742958-2 (+2287), Merged-chr17-37710660-2 (+34585), Merged-chr17-37679265-2 (+65980), Merged-chr17-37648789-2 (+96458)	7
HSPB3	Merged-chr5-54361164-2 (-94435), Merged-chr5-54390187-2 (-65412), Merged-chr5-54404845-2 (-50754), Merged-chr5-54418369-2 (-37233), Merged-chr5-54439248-2 (-16353), Merged-chr5-54464419-2 (+8817), Merged-chr5-54489525-2 (+33924)	7
ICAM2	Merged-chr17-64082302-2 (-61669), Merged-chr17-64025839-2 (-5204), Merged-chr17-64020717-2 (-85), Merged-chr17-64015042-2 (+5592), Merged-chr17-64009409-2 (+11224), Merged-chr17-64005902-2 (+14732), Merged-chr17-63985235-2 (+35400)	7
IER3	Merged-chr6-30822160-2 (-77605), Merged-chr6-30814520-2 (-69965), Merged-chr6-30794947-2 (-50392), Merged-chr6-30793885-2 (-49333), Merged-chr6-30769734-2 (-25180), Merged-chr6-30748499-2 (-3944), Merged-chr6-30744662-2 (-107)	7
IL13RA2	Merged-chrX-115047252-2 (-28279), Merged-chrX-115045591-2 (-26617), Merged-chrX-115030368-2 (-11397), Merged-chrX-115023411-2 (-4439), Merged-chrX-115022152-2 (-3180), Merged-chrX-115013835-2 (+5138), Merged-chrX-114969327-2 (+49647)	7
IL18BP	Merged-chr11-71962941-2 (-36120), Merged-chr11-72039202-2 (+40138), Merged-chr11-72040795-2 (+41731), Merged-chr11-72041397-2 (+42334), Merged-chr11-72055245-2 (+56183), Merged-chr11-72064938-2 (+65877), Merged-chr11-72072398-2 (+73335)	7
IL1RL1	Merged-chr2-102227923-2 (-83579), Merged-chr2-102240960-2 (-70541), Merged-chr2-102242184-2 (-69318), Merged-chr2-102242796-2 (-68705), Merged-chr2-102293545-2 (-17957), Merged-chr2-102295278-2 (-16224), Merged-chr2-102302325-2 (-9175)	7
IL31RA	Merged-chr5-55851266-2 (-240), Merged-chr5-55863324-2 (+11819), Merged-chr5-55869109-2 (+17605), Merged-chr5-55873383-2 (+21877), Merged-chr5-55889179-2 (+37672), Merged-chr5-55895531-2 (+44026), Merged-chr5-55923272-2 (+71768)	7
IL6ST	Merged-chr5-56085414-2 (-90420), Merged-chr5-56051155-2 (-56162), Merged-chr5-56040029-2 (-45038), Merged-chr5-55995866-2 (-875), Merged-chr5-55970149-2 (+24845), Merged-chr5-55923272-2 (+71719), Merged-chr5-55895531-2 (+99461)	7
INPP5A	Merged-chr10-132474125-2 (-63693), Merged-chr10-132575622-2 (+37804), Merged-chr10-132588485-2 (+50665), Merged-chr10-132594142-2 (+56321), Merged-chr10-132625903-2 (+88084), Merged-chr10-132627932-2 (+90112), Merged-chr10-132628515-2 (+90694)	7
INPP5F	Merged-chr10-119652679-2 (-73418), Merged-chr10-119654774-2 (-71321), Merged-chr10-119656033-2 (-70062), Merged-chr10-119686912-2 (-39185), Merged-chr10-119761323-2 (+35225), Merged-chr10-119776713-2 (+50616), Merged-chr10-119824608-2 (+98510)	7
IQGAP1	Merged-chr15-90390738-2 (+2519), Merged-chr15-90400987-2 (+12770), Merged-chr15-90402430-2 (+14213), Merged-chr15-90408069-2 (+19853), Merged-chr15-90431593-2 (+43375), Merged-chr15-90443544-2 (+55327), Merged-chr15-90463510-2 (+75292)	7
IREB2	Merged-chr15-78411364-2 (-26826), Merged-chr15-78435391-2 (-2798), Merged-chr15-78449422-2 (+11233), Merged-chr15-78460732-2 (+22545), Merged-chr15-78462163-2 (+23973), Merged-chr15-78482601-2 (+44412), Merged-chr15-78490889-2 (+52702)	7
IRF2BPL	Merged-chr14-77077506-2 (-48806), Merged-chr14-77076438-2 (-47740), Merged-chr14-77040955-2 (-12258), Merged-chr14-77034334-2 (-5636), Merged-chr14-77028917-2 (-218), Merged-chr14-76956943-2 (+71756), Merged-chr14-76956137-2 (+72563)	7
ITM2B	Merged-chr13-48155990-2 (-77166), Merged-chr13-48162101-2 (-71058), Merged-chr13-48221884-2 (-11274), Merged-chr13-48233840-2 (+684), Merged-chr13-48257524-2 (+24368), Merged-chr13-48279008-2 (+45852), Merged-chr13-48281186-2 (+48028)	7
ITPR2	Merged-chr12-26928615-2 (-95417), Merged-chr12-26896259-2 (-63060), Merged-chr12-26857540-2 (-24341), Merged-chr12-26851472-2 (-18273), Merged-chr12-26834049-2 (-852), Merged-chr12-26790287-2 (+42911), Merged-chr12-26773933-2 (+59266)	7
IYD	Merged-chr6-150293545-2 (-75348), Merged-chr6-150302419-2 (-66472), Merged-chr6-150336467-2 (-32426), Merged-chr6-150343069-2 (-25823), Merged-chr6-150381011-2 (+12119), Merged-chr6-150418460-2 (+49568), Merged-chr6-150459514-2 (+90622)	7
JAM3	Merged-chr11-133987947-2 (-80978), Merged-chr11-134074164-2 (+5238), Merged-chr11-134086644-2 (+17719), Merged-chr11-134120205-2 (+51280), Merged-chr11-134121200-2 (+52276), Merged-chr11-134126481-2 (+57557), Merged-chr11-134157381-2 (+88457)	7
KCNMB4	Merged-chr12-70275560-2 (-90717), Merged-chr12-70281717-2 (-84560), Merged-chr12-70306827-2 (-59448), Merged-chr12-70319736-2 (-46541), Merged-chr12-70345465-2 (-20810), Merged-chr12-70365558-2 (-716), Merged-chr12-70410745-2 (+44468)	7
KCNN2	Merged-chr5-114319936-2 (-41010), Merged-chr5-114333350-2 (-27593), Merged-chr5-114363437-2 (+2494), Merged-chr5-114364005-2 (+3060), Merged-chr5-114372076-2 (+11131), Merged-chr5-114393313-2 (+32370), Merged-chr5-114452037-2 (+91093)	7
KCTD4	Merged-chr13-45251000-2 (-56285), Merged-chr13-45220294-2 (-25576), Merged-chr13-45163139-2 (+31576), Merged-chr13-45162439-2 (+32279), Merged-chr13-45154732-2 (+39985), Merged-chr13-45150422-2 (+44295), Merged-chr13-45140988-2 (+53728)	7
KIAA1109	Merged-chr4-122070602-2 (-81731), Merged-chr4-122091893-2 (-60441), Merged-chr4-122151827-2 (-507), Merged-chr4-122170866-2 (+18534), Merged-chr4-122184020-2 (+31686), Merged-chr4-122221450-2 (+69117), Merged-chr4-122231064-2 (+78730)	7
KIAA1958	Merged-chr9-112420955-2 (-66014), Merged-chr9-112442530-2 (-44436), Merged-chr9-112489314-2 (+2348), Merged-chr9-112490190-2 (+3223), Merged-chr9-112502284-2 (+15315), Merged-chr9-112549162-2 (+62195), Merged-chr9-112562717-2 (+75751)	7
KLF10	Merged-chr8-102657516-2 (-1615), Merged-chr8-102653722-2 (+2178), Merged-chr8-102647826-2 (+8076), Merged-chr8-102617025-2 (+38878), Merged-chr8-102598375-2 (+57528), Merged-chr8-102590106-2 (+65796), Merged-chr8-102576765-2 (+79135)	7
KLF3	Merged-chr4-38565744-2 (-98450), Merged-chr4-38577935-2 (-86259), Merged-chr4-38604888-2 (-59306), Merged-chr4-38609775-2 (-54419), Merged-chr4-38623466-2 (-40730), Merged-chr4-38667104-2 (+2910), Merged-chr4-38703764-2 (+39570)	7
KLF9	Merged-chr9-70480606-2 (-65981), Merged-chr9-70455743-2 (-41118), Merged-chr9-70420920-2 (-6296), Merged-chr9-70420116-2 (-5491), Merged-chr9-70414040-2 (+584), Merged-chr9-70407215-2 (+7410), Merged-chr9-70330447-2 (+84175)	7
KLHL1	Merged-chr13-70178909-2 (-70449), Merged-chr13-70177967-2 (-69510), Merged-chr13-70131798-2 (-23341), Merged-chr13-70124340-2 (-15880), Merged-chr13-70122664-2 (-14207), Merged-chr13-70098855-2 (+9603), Merged-chr13-70045649-2 (+62810)	7
KLHL3	Merged-chr5-137752282-2 (-16194), Merged-chr5-137735114-2 (+976), Merged-chr5-137698774-2 (+37314), Merged-chr5-137696079-2 (+40012), Merged-chr5-137668805-2 (+67285), Merged-chr5-137666676-2 (+69414), Merged-chr5-137662205-2 (+73886)	7
KLHL6	Merged-chr3-183555773-2 (-83), Merged-chr3-183553632-2 (+2056), Merged-chr3-183548417-2 (+7270), Merged-chr3-183490337-2 (+65352), Merged-chr3-183485920-2 (+69768), Merged-chr3-183475218-2 (+80470), Merged-chr3-183469592-2 (+86097)	7
KLRF1	Merged-chr12-9775574-2 (-51907), Merged-chr12-9779303-2 (-48177), Merged-chr12-9785068-2 (-42411), Merged-chr12-9793153-2 (-34326), Merged-chr12-9797276-2 (-30204), Merged-chr12-9798278-2 (-29201), Merged-chr12-9807607-2 (-19874)	7
KMT2A	Merged-chr11-118402401-2 (-34087), Merged-chr11-118405304-2 (-31187), Merged-chr11-118410509-2 (-25981), Merged-chr11-118415813-2 (-20677), Merged-chr11-118436334-2 (-157), Merged-chr11-118488618-2 (+52127), Merged-chr11-118514224-2 (+77733)	7
[truncated: 12,173 more rows]

## Sheet: Suppl. Table 4b
Suppl. Table 4b. Target gene candidates of FOXF2 based on Chip-sequencing of human iECs using the gene body model. Columns indicate the gene and length, mappability, binding density, number of binding sites, normalized ratio, p-value, and adjusted p-value using a Poisson model. Genes that showed a significant enrichment compared to the values expected from the Poisson model are highlighted in yel…
[truncated: 12,945 more rows]

[truncated: 1 more sheets: Suppl. Table 4c]
