# Supplementary material for: The stroke risk gene Foxf2 maintains brain endothelial cell function via Tie2 signaling
Source: Nat Neurosci. 2025 Dec 15;29(2):325–36. doi: 10.1038/s41593-025-02136-5 (PMC12880920; doi:10.1038/s41593-025-02136-5)
Supplement: Supplementary file 7 — Autopsy sample characteristics from patients with sporadic cerebral SVD and control participants. [file 41593_2025_2136_MOESM7_ESM.xlsx]

## Sheet: Human autopsy samples
Suppl. Table 5. Autopsy sample characteristics from patients with sporadic cerebral small vessel disease (SVD) and control subjects.
Clinico-pathological diagnosis	Demographic characteristics		Clinical diagnosis	Neuropathology					Sample related information
	sex	age		SVD-related pathology	Braak	amyloid	Braaklb	post mortem delay (h)	brain region	storage
Small vessel disease	f	87	Vascular dementia	lacunar infarction, état criblé, white matter rarification, smooth muscle cell loss, small vessel pathology, reduction of SMCc	1	A		05:15	superior parietal gyrus	-80°C
Small vessel disease	m	64	Vascular dementia	lacunes, wide perivascular spaces				05:25	superior parietal gyrus	-80°C
Small vessel disease	m	57	Mixed dementia	vascular encephalopathy,, white matter rarefication lacunar infarctions, arteriologsclerosis, smooth muscle cell loss				07:15	superior parietal gyrus	-80°C
Small vessel disease	f	65	Leukoaraiois / Lacunar infarcts	leukoencephalopathy, arteriolosclerosis, lacunar infarction, wide perivascular spaces, fibrotic wall thickening	1	B	0	07:50	superior parietal gyrus	-80°C
Small vessel disease	m	69	Cerebrovascular accident	multiple infarctions, lacunes, dilated perivascular spaces	1		2	03:15	superior parietal gyrus	-80°C
Small vessel disease	m	80	Vascular dementia	lacunar infarcts, media thickening and fibrosis, smooth mucle cell loss; wide perivascular spaces	1	B		03:18	superior parietal gyrus	-80°C
Control	m	72	Heart failure	no SVD-related changes	0		0	06:45	superior parietal gyrus	-80°C
Control	f	82	Pneumonia	no SVD-related changes	1	O	3	07:00	superior parietal gyrus	-80°C
Control	m	84	Chronic Obstructive Pulmonary Disease	no SVD-related changes except for dilated perivascular spaces	1	O		07:05	superior parietal gyrus	-80°C
Control	m	84	Heart failure	no SVD-related changes	1	A	0	05:35	superior parietal gyrus	-80°C
Control	f	72	Metastatic ovarian cancer and ileus	no SVD-related changes	1	A		06:50	superior parietal gyrus	-80°C
Control	m	83	Myocardial infarction	no SVD-related changes	1	A	1	05:15	superior parietal gyrus	-80°C
