# Supplementary material for: The stroke risk gene Foxf2 maintains brain endothelial cell function via Tie2 signaling
Source: Nat Neurosci. 2025 Dec 15;29(2):325–36. doi: 10.1038/s41593-025-02136-5 (PMC12880920; doi:10.1038/s41593-025-02136-5)
Supplement: Supplementary file 8 — All quantified proteins of BECs from Foxf2iECKO and Ctrl mice. Red color in column E indicates significant changes in protein abundance in Foxf2iECKO versus Ctrl mice (n = 6 mice per group, comparison by two-tailed unpaired t test, P < 0.05). [file 41593_2025_2136_MOESM8_ESM.xlsx]

## Sheet: mouse BECs
Suppl. Table 6. All quantified proteins of BECs from Foxf2iECKO and Ctrl mice. Red colour in column E indicates significant changes in protein abundance in Foxf2iECKO vs Ctrl mice (n=6 mice per group, comparison by two tailed unpaired t-test, p < 0.05).
Protein IDs	Protein names	Genes	log2 (iECKO/Ctrl)	p-value (iECKO vs Ctrl)	Count 6mo Ctrl	Count iECKO	log2 LFQ Ctrl 1	log2 LFQ Ctrl 2	log2 LFQ Ctrl3	log2 LFQ Ctrl4	log2 LFQ Ctrl5	log2 LFQ Ctrl6	log2 LFQ iECKO1	log2 LFQ iECKO2	log2 LFQ iECKO3	log2 LFQ iECKO4	log2 LFQ iECKO5	log2 LFQ iECKO6
B8JJ69	RIKEN cDNA 2310061I04 gene	2310061I04Rik	0.238916	NaN	2	5	NaN	NaN	14.3272	NaN	NaN	13.0649	13.8366	15.0744	NaN	13.8699	14.353	12.5409
Q61838	Alpha-2-macroglobulin;Alpha-2-macroglobulin 165 kDa subunit;Alpha-2-macroglobulin 35 kDa subunit	A2m	-0.756703	0.0195559	3	3	15.027	NaN	15.712	15.3468	NaN	NaN	14.5462	14.659	14.6105	NaN	NaN	NaN
Q6GQT1	Alpha-2-macroglobulin-P	A2mp	0.510254	NaN	2	1	NaN	NaN	NaN	NaN	15.0015	15.2743	NaN	NaN	NaN	15.6481	NaN	NaN
P58742	Aladin	Aaas	-0.963505	0.00693887	6	6	18.3824	18.2598	17.5344	17.4726	17.9349	16.774	16.8775	16.5857	17.2043	17.1361	16.3565	16.4171
Q3UHJ0	AP2-associated protein kinase 1	Aak1	0.135324	0.48668	6	6	16.9413	17.017	16.9349	16.5262	16.8511	16.9492	17.0135	16.9529	16.8893	16.7064	17.8207	16.6491
Q8R0P4	Mth938 domain-containing protein	Aamdc	-0.0189748	0.952353	6	6	15.4799	15.235	15.4827	16.6498	15.904	15.6587	15.6922	14.891	15.481	15.512	16.4598	16.2602
J3QN89		Aamp	-0.969531	NaN	2	1	NaN	14.4995	NaN	NaN	NaN	14.7151	NaN	NaN	13.6378	NaN	NaN	NaN
Q8BGQ7	Alanine--tRNA ligase, cytoplasmic	Aars	0.333779	0.0436958	6	6	16.6415	16.7601	16.9257	16.793	16.5804	16.964	17.3352	17.1402	16.7444	16.8568	17.6076	16.983
Q3THG9	Alanyl-tRNA editing protein Aarsd1	Aarsd1	-0.00527032	0.980044	5	3	NaN	14.9219	15.3539	15.0472	14.7714	15.5597	NaN	NaN	NaN	15.2618	15.1531	14.9618
Q99K67	Alpha-aminoadipic semialdehyde synthase, mitochondrial;Lysine ketoglutarate reductase;Saccharopine dehydrogenase	Aass	-0.166873	0.626302	6	6	16.2318	15.7421	15.6049	15.8116	15.293	15.6	14.1964	15.4705	15.7455	16.4561	15.5033	15.9105
P61922	4-aminobutyrate aminotransferase, mitochondrial	Abat	-0.090936	0.607071	6	6	20.722	21.2216	21.0707	21.1415	21.3393	20.601	20.6422	20.6856	21.1636	21.4149	20.8062	20.838
P41234	ATP-binding cassette sub-family A member 2	Abca2	-0.557357	0.042563	6	6	16.1753	16.4754	15.8111	15.4355	15.759	15.3228	14.7573	15.1691	15.6386	15.8189	15.0225	15.2287
Q8R420	ATP-binding cassette sub-family A member 3	Abca3	NaN	NaN	2	0	NaN	15.1412	14.1715	NaN	NaN	NaN	NaN	NaN	NaN	NaN	NaN	NaN
O35600	Retinal-specific ATP-binding cassette transporter	Abca4	0.786552	NaN	1	1	NaN	NaN	NaN	NaN	NaN	13.3606	NaN	NaN	NaN	14.1471	NaN	NaN
Q8K449	ATP-binding cassette sub-family A member 9	Abca9	-0.245734	0.380466	4	3	NaN	15.5944	NaN	15.4059	14.6891	14.9463	NaN	NaN	NaN	15.0615	14.7675	14.9105
Q9JI39	ATP-binding cassette sub-family B member 10, mitochondrial	Abcb10	-0.499177	0.0303135	6	6	16.9541	16.9244	16.9961	16.4896	16.3362	16.2215	16.2698	16.1873	16.467	16.5011	15.645	15.8566
P21447	Multidrug resistance protein 1A	Abcb1a	-0.629996	0.00271531	6	6	20.6975	20.6633	20.4882	20.4493	20.3141	20.0555	19.9276	19.8298	20.1244	19.8714	19.2172	19.9176
Q9DC29	ATP-binding cassette sub-family B member 6, mitochondrial	Abcb6	NaN	NaN	3	0	14.6204	15.8372	NaN	NaN	15.0676	NaN	NaN	NaN	NaN	NaN	NaN	NaN
Q61102	ATP-binding cassette sub-family B member 7, mitochondrial	Abcb7	-0.081048	0.472755	6	6	16.9828	16.7785	16.9328	16.8049	16.9701	16.6167	16.3874	16.8506	16.7958	16.9911	16.9463	16.6283
Q9CXJ4	ATP-binding cassette sub-family B member 8, mitochondrial	Abcb8	0.142056	0.330175	6	6	17.3913	17.6143	17.2011	17.4163	17.4236	17.0291	17.3291	17.204	17.2588	17.8812	17.7262	17.5286
O35379	Multidrug resistance-associated protein 1	Abcc1	0.0899602	0.653582	6	5	16.3189	15.8974	15.8045	15.7473	16.1326	16.1686	NaN	15.7256	15.8216	16.6537	15.8957	16.411
E9Q236		Abcc4	-0.282366	0.140625	6	6	18.1725	18.0391	18.159	17.794	17.8349	17.6385	17.3132	17.6774	18.0345	17.8274	17.1075	17.9839
P70170	ATP-binding cassette sub-family C member 9	Abcc9	0.504027	0.151911	5	5	NaN	14.4632	14.4266	13.9665	13.7183	15.0521	NaN	14.5234	15.4554	14.4039	15.2687	14.4954
P55096	ATP-binding cassette sub-family D member 3	Abcd3	-0.336506	0.0639872	6	6	18.342	18.4451	18.1589	18.0484	18.1155	17.8803	17.2102	17.8357	18.0858	18.1862	17.8143	17.8389
P61222	ATP-binding cassette sub-family E member 1	Abce1	0.0456168	0.697412	6	6	16.4475	16.2017	16.4129	16.3431	16.3651	16.5136	15.9343	16.4813	16.6334	16.4591	16.4141	16.6352
Q6P542	ATP-binding cassette sub-family F member 1	Abcf1	-0.196268	0.3404	6	6	16.5606	16.3102	16.4056	16.5065	16.3887	16.702	15.4351	16.4293	16.6993	16.5344	16.1033	16.4946
Q99LE6	ATP-binding cassette sub-family F member 2	Abcf2	-0.514009	0.024185	6	6	15.3853	15.3171	15.1255	15.3352	15.2782	15.2904	14.2894	14.4411	15.3349	15.1468	14.3426	15.0929
Q7TMS5	ATP-binding cassette sub-family G member 2	Abcg2	-0.343142	0.059207	6	6	18.3233	18.2188	18.2792	18.1571	18.0597	17.9275	17.8773	17.8169	18.2638	17.9246	17.1442	17.8799
Q9QZC8	Abhydrolase domain-containing protein 1	Abhd1	NaN	NaN	0	2	NaN	NaN	NaN	NaN	NaN	NaN	NaN	NaN	16.6135	16.013	NaN	NaN
Q6PE15	Mycophenolic acid acyl-glucuronide esterase, mitochondrial	Abhd10	-0.0724634	0.598024	6	6	16.6181	16.9829	17.1028	16.5713	16.5334	16.5081	16.7191	16.8658	16.766	16.6971	16.5349	16.299
Q8K4F5	Alpha/beta hydrolase domain-containing protein 11	Abhd11	0.0550087	0.792766	6	6	15.6225	15.8287	15.8534	15.4387	16.23	15.9355	15.3738	16.2221	16.1856	16.3133	15.7062	15.438
Q99LR1	Monoacylglycerol lipase ABHD12	Abhd12	0.0867354	0.660086	6	6	17.9848	18.0547	17.8034	17.8503	17.9544	17.1307	18.2609	18.1065	17.5597	17.6144	18.1581	17.5993
Q8VCR7	Alpha/beta hydrolase domain-containing protein 14B	Abhd14b	-0.0885108	0.672481	6	6	18.5373	18.5504	18.1791	18.2072	18.4406	18.6488	17.5639	18.301	18.6572	18.9115	18.2029	18.3959
Q9Z1Q2	Abhydrolase domain-containing protein 16A	Abhd16a	-0.343046	0.0096986	6	6	17.7065	17.8162	17.4537	17.5208	17.4842	17.206	17.0307	17.1705	17.1387	17.4497	17.2813	17.0583
Q9QXM0	Abhydrolase domain-containing protein 2	Abhd2	-0.536226	NaN	2	2	NaN	NaN	15.4348	NaN	NaN	15.0172	NaN	NaN	14.7955	14.584	NaN	NaN
Q91ZH7	Phospholipase ABHD3	Abhd3	-0.519733	0.071478	6	5	16.5253	16.6847	16.6389	16.7195	16.8814	15.9951	NaN	15.7433	16.5716	16.6594	15.4751	15.8226
Q8VD66	Abhydrolase domain-containing protein 4	Abhd4	0.22886	NaN	1	2	NaN	NaN	14.1987	NaN	NaN	NaN	NaN	NaN	14.3023	14.5528	NaN	NaN
Q8R2Y0	Monoacylglycerol lipase ABHD6	Abhd6	-0.436511	0.0428211	6	6	16.0844	15.9261	15.9072	15.9365	15.9756	16.3664	14.9192	15.6268	16.2277	15.7692	15.4516	15.5826
Q8CBW3	Abl interactor 1	Abi1	-0.080622	0.197334	6	6	17.3928	17.3307	17.6444	17.4734	17.4266	17.3917	17.2236	17.3198	17.5053	17.3554	17.3924	17.3794
P62484	Abl interactor 2	Abi2	0.0526239	0.817516	6	6	16.4294	16.3365	16.2517	16.1265	16.4396	16.0338	16.2861	16.8084	15.9655	16.3644	16.9505	15.5583
Q8BYZ1	ABI gene family member 3	Abi3	0.326583	0.320492	4	5	NaN	NaN	15.4731	15.1748	14.343	14.7442	15.0907	15.8212	15.2045	14.6959	NaN	15.4895
Q8K4G5	Actin-binding LIM protein 1	Ablim1	-0.509205	0.00530862	6	6	17.5515	17.6829	17.8323	17.7904	17.8954	17.7233	16.9601	17.0154	17.5845	17.4388	16.8529	17.5687
Q5SSL4	Active breakpoint cluster region-related protein	Abr	-0.227257	0.248013	6	6	15.7379	16.1936	16.0032	16.4055	15.9691	16.8579	15.8032	15.822	15.8745	15.8562	16.3793	16.0686
Q8BUZ1	Actin-binding Rho-activating protein	Abra	-0.146027	0.378866	3	3	NaN	16.3202	NaN	NaN	16.5023	16.651	NaN	NaN	NaN	16.5656	16.1953	16.2746
Q4KML4	Costars family protein ABRACL	Abracl	0.417019	0.0391384	6	6	17.1351	16.7456	17.8293	17.0803	17.1714	17.4868	17.8166	17.5707	18.0223	17.4795	17.5733	17.4882
Q921H8;Q8VCH0	3-ketoacyl-CoA thiolase A, peroxisomal;3-ketoacyl-CoA thiolase B, peroxisomal	Acaa1a;Acaa1b	-0.228089	0.0471338	6	6	19.0868	19.108	19.039	18.8066	18.8711	18.5551	18.5014	18.6432	18.8248	18.8323	18.6394	18.657
Q8BWT1	3-ketoacyl-CoA thiolase, mitochondrial	Acaa2	-0.087128	0.608519	6	6	21.6889	21.6818	21.4889	21.534	21.6792	21.4818	20.7993	21.5588	21.5771	21.8094	21.3924	21.8948
Q5SWU9	Acetyl-CoA carboxylase 1;Biotin carboxylase	Acaca	0.369795	0.0414358	6	5	18.3221	18.0932	18.5925	18.0351	18.4774	18.8851	NaN	18.8493	18.627	18.9441	18.6173	18.8158
E9Q4Z2	Acetyl-CoA carboxylase 2;Biotin carboxylase	Acacb	0.0206451	NaN	1	1	NaN	NaN	14.2611	NaN	NaN	NaN	NaN	NaN	14.2818	NaN	NaN	NaN
Q8K370	Acyl-CoA dehydrogenase family member 10	Acad10	-0.122419	0.48213	6	5	15.1611	15.769	15.3987	15.4638	15.7646	15.6444	NaN	15.2017	15.311	15.8944	15.1019	15.547
Q80XL6	Acyl-CoA dehydrogenase family member 11	Acad11	-0.328579	NaN	6	2	16.0175	16.2669	15.7788	14.9262	15.1801	14.8281	NaN	NaN	15.5232	NaN	NaN	14.8189
D3Z7X0		Acad12	-0.277624	NaN	3	2	NaN	15.8497	15.8352	NaN	15.5009	NaN	NaN	NaN	15.4649	15.4371	NaN	NaN
Q9D7B6	Isobutyryl-CoA dehydrogenase, mitochondrial	Acad8	-0.0540969	0.840272	6	6	20.7094	20.1817	20.3612	20.6753	20.736	20.7565	19.4192	20.6322	20.4192	21.0307	20.5568	21.0375
Q8JZN5	Acyl-CoA dehydrogenase family member 9, mitochondrial	Acad9	-0.240106	0.0230958	6	6	18.4115	18.3776	18.1885	18.2734	18.3624	18.0959	17.7932	18.1367	18.1467	18.2961	17.9249	17.971
P51174	Long-chain specific acyl-CoA dehydrogenase, mitochondrial	Acadl	-0.209988	0.0941134	6	6	20.8191	20.9608	20.6604	20.8358	20.8848	20.7536	20.3576	20.5147	20.761	20.9064	20.2895	20.8254
P45952	Medium-chain specific acyl-CoA dehydrogenase, mitochondrial	Acadm	-0.109823	0.39033	6	6	19.6259	19.3115	19.2862	19.4671	19.5271	19.3635	18.9733	19.3452	19.4054	19.6588	19.0327	19.5069
Q07417	Short-chain specific acyl-CoA dehydrogenase, mitochondrial	Acads	-0.227029	0.158751	6	6	18.5101	18.4066	18.3753	18.749	18.5988	18.4774	17.7878	18.1714	18.4553	18.6442	18.0775	18.6188
Q9DBL1	Short/branched chain specific acyl-CoA dehydrogenase, mitochondrial	Acadsb	-0.161887	0.430777	6	6	19.4863	19.139	19.135	19.2784	19.3607	19.3263	18.3402	19.2201	19.3261	19.7199	18.9159	19.2322
P50544	Very long-chain specific acyl-CoA dehydrogenase, mitochondrial	Acadvl	-0.187787	0.0589605	6	6	19.7143	19.5413	19.4973	19.6575	19.5056	19.5216	19.0612	19.4015	19.4394	19.6027	19.2691	19.5371
Q6ZQK5	Arf-GAP with coiled-coil, ANK repeat and PH domain-containing protein 2	Acap2	0.0123045	0.933529	6	5	14.9332	15.5433	15.3636	15.4525	15.056	15.1616	NaN	14.9819	15.4526	15.152	15.5547	15.1789
Q8QZT1	Acetyl-CoA acetyltransferase, mitochondrial	Acat1	-0.0161257	0.835981	6	6	21.1504	21.0811	20.9803	20.9209	21.0969	20.9016	20.8997	21.1167	21.0672	21.2018	20.9756	20.7733
Q8CAY6;Q80X81	Acetyl-CoA acetyltransferase, cytosolic	Acat2;Acat3	0.659867	0.0150216	6	6	16.0639	16.5014	16.9609	16.4854	16.8493	16.8069	17.5334	17.1862	16.856	16.94	18.0333	17.0782
Q8BMP6	Golgi resident protein GCP60	Acbd3	-0.22957	0.248831	6	6	17.0424	17.0833	16.9351	17.0085	17.2176	17.1414	16.0494	16.7398	17.0584	17.1648	16.7435	17.2951
Q5XG73	Acyl-CoA-binding domain-containing protein 5	Acbd5	-0.157226	0.267155	6	5	19.3358	19.3647	18.6832	19.2305	19.1427	19.0502	NaN	18.7845	18.9451	18.9763	18.9225	19.2581
P09470	Angiotensin-converting enzyme;Angiotensin-converting enzyme, soluble form	Ace	-0.0188092	0.964399	6	6	17.6451	17.4019	17.6813	17.3098	17.9726	18.1283	15.7315	18.1776	17.9888	18.1092	17.8972	18.1219
Q8R0I0	Angiotensin-converting enzyme 2;Processed angiotensin-converting enzyme 2	Ace2	-0.0122474	0.96009	6	6	17.7599	17.7956	18.2101	18.1278	17.6294	18.0767	18.3764	18.2124	18.5385	17.75	17.2292	17.4195
Q9JIX8	Apoptotic chromatin condensation inducer in the nucleus	Acin1	-0.41457	0.13987	6	6	16.4437	17.1494	15.9048	16.8639	16.7588	16.7315	15.5616	15.8123	16.4295	16.5647	16.2007	16.7956
P56485	Atypical chemokine receptor 3	Ackr3	-0.281521	0.383925	6	3	14.7648	15.4299	14.9059	14.7773	14.779	14.1658	NaN	NaN	14.9572	14.6132	13.9964	NaN
Q91V92	ATP-citrate synthase	Acly	0.454604	0.00859309	6	6	17.1086	17.4336	17.3737	17.1816	17.4242	17.3962	17.8879	17.7497	17.4491	17.5401	18.3279	17.6908
P28271	Cytoplasmic aconitate hydratase	Aco1	0.0799096	0.489471	6	6	17.8802	17.9614	17.9919	17.7925	18.0656	18.0842	17.6099	17.9647	18.1802	18.2719	17.982	18.2465
Q99KI0	Aconitate hydratase, mitochondrial	Aco2	0.0511045	0.352362	6	6	22.0692	22.0222	22.0202	22.026	22.1606	21.8459	22.0364	22.1186	21.98	22.1831	22.1194	22.0132
O55137	Acyl-coenzyme A thioesterase 1	Acot1	0.86658	0.00511158	6	6	16.3103	16.2657	16.0163	15.4017	15.8901	16.1115	17.062	16.8929	16.2952	16.2477	17.4063	17.291
Q8VHQ9	Acyl-coenzyme A thioesterase 11	Acot11	-0.303089	0.337637	6	6	15.6802	15.9314	15.4168	15.8237	15.8801	15.7904	14.1307	15.3355	15.9777	16.1222	15.4419	15.6959
Q9CQR4	Acyl-coenzyme A thioesterase 13;Acyl-coenzyme A thioesterase 13, N-terminally processed	Acot13	0.334172	0.0650818	6	6	18.5203	18.0439	18.7709	18.7449	18.9995	18.8806	19.0856	19.2162	18.7079	19.1797	18.913	18.8627
Q9QYR9	Acyl-coenzyme A thioesterase 2, mitochondrial	Acot2	-0.000739733	0.99668	6	6	17.8244	17.8536	18.3933	17.7165	18.2191	18.1847	17.8945	18.0554	18.2441	18.4896	17.5195	17.9842
Q91V12	Cytosolic acyl coenzyme A thioester hydrolase	Acot7	1.1669	0.0668495	6	6	16.1011	16.9968	16.8079	16.1471	16.3407	16.047	18.2833	18.1277	16.1951	16.1991	19.5737	17.0631
Q9R0X4;Q32MW3	Acyl-coenzyme A thioesterase 9, mitochondrial;Acyl-coenzyme A thioesterase 10, mitochondrial	Acot9;Acot10	-0.311922	0.00144751	6	6	18.2432	18.5699	18.3528	18.388	18.2521	18.1328	17.8847	18.081	18.0784	18.1072	17.9431	17.9728
Q9R0H0	Peroxisomal acyl-coenzyme A oxidase 1	Acox1	-0.233364	0.0510679	6	6	17.5135	17.5699	17.4972	17.3841	17.554	17.1722	16.9227	17.298	17.314	17.4886	17.012	17.2552
Q9EPL9	Peroxisomal acyl-coenzyme A oxidase 3	Acox3	-0.177208	0.13166	6	6	15.6989	16.1586	15.8211	15.8289	15.7786	15.4002	15.5734	15.5351	15.4669	15.6668	15.6276	15.7532
Q9D358	Low molecular weight phosphotyrosine protein phosphatase	Acp1	0.266258	0.0125386	6	6	17.1722	17.4108	17.4136	17.2134	17.341	17.4844	17.4359	17.5165	17.5083	17.6445	17.9333	17.5945
P24638	Lysosomal acid phosphatase	Acp2	0.242284	0.0368191	6	6	15.688	15.6518	15.3128	15.7481	15.5496	15.6797	15.6724	16.0402	15.6838	15.6866	15.9199	16.0808
Q8BP40	Lysophosphatidic acid phosphatase type 6	Acp6	-0.0401726	0.849467	6	6	17.661	17.0664	17.4471	16.4941	16.8805	16.8625	17.096	17.194	17.2078	17.275	16.5727	16.825
Q99PU5	Long-chain-fatty-acid--CoA ligase ACSBG1	Acsbg1	-0.337647	0.218579	6	6	16.1193	16.9548	16.4429	17.139	16.714	15.8878	16.1482	15.437	16.5394	16.2798	16.4973	16.3303
Q8VCW8	Acyl-CoA synthetase family member 2, mitochondrial	Acsf2	-0.208667	0.218344	6	6	18.6276	18.8823	18.3921	18.8276	18.6411	18.8777	18.0233	18.3257	18.8719	18.7984	18.2791	18.6981
Q3URE1	Acyl-CoA synthetase family member 3, mitochondrial	Acsf3	-0.144725	0.52478	6	6	15.4638	15.7856	16.0891	16.2098	16.0866	16.4924	15.131	15.9252	16.2295	16.2135	15.7855	15.9743
P41216	Long-chain-fatty-acid--CoA ligase 1	Acsl1	-0.261417	0.0349569	6	6	17.7798	17.5122	17.6701	17.6813	17.4244	17.4828	16.971	17.4849	17.5865	17.4529	17.2307	17.2562
Q9CZW4	Long-chain-fatty-acid--CoA ligase 3	Acsl3	-0.683949	0.00645665	6	6	19.1124	19.6021	18.8468	19.2564	19.0467	18.4974	18.0744	17.9465	18.7212	18.6889	18.3877	18.4393
Q9QUJ7	Long-chain-fatty-acid--CoA ligase 4	Acsl4	-0.398463	0.0693445	6	6	16.5862	16.886	15.8299	16.6572	16.5061	16.2936	15.4609	16.1713	16.0054	16.1638	16.2418	16.3248
Q8JZR0	Long-chain-fatty-acid--CoA ligase 5	Acsl5	-0.725322	0.0936802	6	6	14.9233	15.1107	15.6065	14.2619	15.0472	15.0498	14.5339	14.0032	15.3448	14.9092	12.9074	13.949
Q91WC3	Long-chain-fatty-acid--CoA ligase 6	Acsl6	-0.50311	0.00610781	6	6	18.2803	18.71	18.2396	18.6763	18.3777	18.0119	17.6882	17.655	18.2237	18.0747	17.9196	17.716
Q99NB1	Acetyl-coenzyme A synthetase 2-like, mitochondrial	Acss1	-0.143225	0.506375	6	6	17.5625	17.7629	17.5787	17.7362	17.827	17.5031	16.6769	17.4631	17.9303	18.0115	17.3066	17.7226
Q9QXG4	Acetyl-coenzyme A synthetase, cytoplasmic	Acss2	0.305665	0.0787566	6	5	16.2456	16.4187	15.9079	15.8313	16.3114	16.3562	NaN	16.2467	16.3659	16.2828	16.685	16.8406
Q14DH7	Acyl-CoA synthetase short-chain family member 3, mitochondrial	Acss3	-0.226747	0.668216	6	6	16.9138	16.7031	16.5798	16.5532	16.8499	17.0994	14.0884	16.7858	16.9571	17.5099	16.7931	17.2044
P60710	Actin, cytoplasmic 1;Actin, cytoplasmic 1, N-terminally processed	Actb	0.366435	0.121594	6	6	22.7061	22.7988	22.4639	23.2977	22.8071	22.6126	23.2605	23.117	22.4584	22.8772	23.4136	23.7581
Q8BFZ3	Beta-actin-like protein 2	Actbl2	-0.871289	0.0384991	6	6	21.2634	21.587	19.4042	20.1749	20.1467	20.2991	19.973	19.7077	19.5489	20.0081	19.4784	18.9313
P63260	Actin, cytoplasmic 2;Actin, cytoplasmic 2, N-terminally processed	Actg1	0.416139	0.0933692	6	6	21.8198	21.8827	22.1448	22.4265	21.9873	21.5879	22.4539	22.4257	22.1451	21.6897	22.5181	23.1134
Q9Z2N8	Actin-like protein 6A	Actl6a	0.0192628	0.891848	6	6	16.3012	16.4086	16.5007	16.6561	16.4192	16.5567	16.726	16.6197	16.7303	16.3177	15.93	16.6345
Q7TPR4	Alpha-actinin-1	Actn1	-0.1992	0.128392	6	6	20.1702	20.1626	19.9228	20.2025	20.0721	20.1407	19.4602	20.0859	19.9452	20.0503	19.7219	20.2123
O88990	Alpha-actinin-3	Actn3	NaN	NaN	5	0	NaN	15.4281	14.7103	15.1177	14.8188	14.9831	NaN	NaN	NaN	NaN	NaN	NaN
P57780	Alpha-actinin-4	Actn4	-0.156906	0.159721	6	6	20.7485	20.748	20.5164	20.8412	20.7775	20.6606	20.3167	20.5804	20.5937	20.6539	20.301	20.905
Q9QZB7	Actin-related protein 10	Actr10	0.0853799	0.47925	6	6	16.6505	17.2018	16.9493	16.8394	16.8538	16.8553	16.7632	17.0566	16.9713	16.7849	17.3639	16.9223
P61164	Alpha-centractin	Actr1a	0.206739	0.0956037	6	6	18.6133	18.4575	18.7991	18.5809	18.6847	18.4806	18.9738	18.8422	18.616	18.5343	19.1889	18.7013
Q8R5C5	Beta-centractin	Actr1b	0.240045	0.124171	6	6	17.5848	17.9658	18.4594	17.8594	18.0231	18.1181	18.1332	18.4409	18.2836	18.0604	18.4981	18.0346
P61161	Actin-related protein 2	Actr2	0.197921	0.00767294	6	6	18.608	18.7973	18.6786	18.9149	18.7959	18.8758	19.0106	18.8817	18.9586	18.8707	19.0659	19.0704
Q99JY9	Actin-related protein 3	Actr3	0.218272	0.00160883	6	6	19.5356	19.506	19.568	19.629	19.544	19.6355	19.8592	19.7132	19.7882	19.6334	19.774	19.9597
Q61288	Serine/threonine-protein kinase receptor R3	Acvrl1	-0.7571	NaN	3	2	NaN	NaN	NaN	15.8119	15.0135	15.6969	NaN	NaN	NaN	14.7056	NaN	14.795
Q99JW2	Aminoacylase-1	Acy1	1.04636	0.0245918	6	6	14.9873	15.8165	15.7666	15.4899	15.3785	15.0757	16.5267	16.2985	15.4605	15.6073	17.8942	17.0055
Q91XE4	N-acyl-aromatic-L-amino acid amidohydrolase (carboxylate-forming)	Acy3	0.138088	0.677724	6	6	14.8899	16.2701	16.4079	16.314	16.6551	16.7906	16.1186	15.7014	16.4613	16.5996	16.4395	16.8357
P56376	Acylphosphatase-1	Acyp1	0.323945	0.00605115	6	6	17.7637	17.5761	17.4293	17.3967	17.6031	17.5757	17.9218	17.8692	17.6804	17.6904	18.1848	17.9417
P56375	Acylphosphatase-2	Acyp2	0.44475	0.0996261	3	5	16.0621	NaN	16.0903	NaN	15.8144	NaN	15.9929	16.7785	16.3987	16.1685	16.8297	NaN
O35598	Disintegrin and metalloproteinase domain-containing protein 10	Adam10	-0.114202	0.221664	6	6	18.0921	18.1186	18.3018	18.0767	17.9957	17.7915	17.8135	18.1001	18.1328	17.8969	17.9057	17.8424
Q9R1V4	Disintegrin and metalloproteinase domain-containing protein 11	Adam11	NaN	NaN	0	2	NaN	NaN	NaN	NaN	NaN	NaN	NaN	14.1312	NaN	NaN	16.0115	NaN
O88839	Disintegrin and metalloproteinase domain-containing protein 15	Adam15	-1.14536	0.0147467	5	3	15.1793	15.2206	15.5606	14.4902	NaN	14.7765	NaN	14.0047	14.3844	13.311	NaN	NaN
Q9Z0F8	Disintegrin and metalloproteinase domain-containing protein 17	Adam17	-0.178596	0.380709	6	3	15.771	16.4969	16.0491	16.0056	15.7858	15.6285	NaN	NaN	15.8284	15.6251	NaN	15.8792
Q9R1V6	Disintegrin and metalloproteinase domain-containing protein 22	Adam22	2.46484	NaN	2	3	NaN	13.3703	14.2224	NaN	NaN	NaN	15.5782	15.8908	NaN	NaN	17.3146	NaN
Q9R1V7	Disintegrin and metalloproteinase domain-containing protein 23	Adam23	3.04969	NaN	2	3	NaN	13.3726	14.5891	NaN	NaN	NaN	16.3902	16.0799	NaN	NaN	18.6215	NaN
Q61072	Disintegrin and metalloproteinase domain-containing protein 9	Adam9	-0.0913878	NaN	4	2	14.3262	14.2083	14.4707	NaN	14.265	NaN	NaN	NaN	14.2851	14.1672	NaN	NaN
E9PY16		Adap1	NaN	NaN	0	3	NaN	NaN	NaN	NaN	NaN	NaN	14.8573	14.5839	NaN	NaN	16.3854	NaN
Q9D0L4	Uncharacterized aarF domain-containing protein kinase 1	Adck1	-0.437759	0.107363	6	6	15.9809	16.2064	15.8231	15.8475	15.9833	15.5087	14.3705	15.3825	15.8839	15.8237	15.683	15.5797
Q91WF3	Adenylate cyclase type 4	Adcy4	-1.03634	NaN	3	1	NaN	NaN	14.4661	NaN	13.5365	14.0259	NaN	NaN	12.9732	NaN	NaN	NaN
Q01341	Adenylate cyclase type 6	Adcy6	-0.0327072	NaN	3	1	14.2752	NaN	13.9114	NaN	NaN	14.7244	NaN	NaN	14.271	NaN	NaN	NaN
Q9QYC0	Alpha-adducin	Add1	0.130345	0.251718	6	6	18.4789	18.3839	18.7232	18.2822	18.5397	18.5904	18.513	18.5724	18.5017	18.528	19.0534	18.6119
Q9QYB8	Beta-adducin	Add2	1.87348	0.112953	3	4	14.0995	13.0212	14.3446	NaN	NaN	NaN	15.7426	15.7249	13.764	NaN	17.5495	NaN
Q9QYB5	Gamma-adducin	Add3	-0.161804	0.140429	6	6	18.3992	18.0282	18.1794	18.0353	18.1539	18.261	17.6753	17.895	18.0166	18.1521	18.2379	18.1092
G5E8Q8		Adgrf5	-0.617845	0.0115105	6	6	17.9146	18.2443	18.0445	17.9921	17.6025	17.5451	17.2408	17.6271	17.6173	17.4787	16.5438	17.1283
P00329	Alcohol dehydrogenase 1	Adh1	0.157676	0.746361	6	5	15.0085	15.1404	16.3487	16.0742	16.1442	16.3519	14.755	15.3229	17.0379	16.7209	NaN	16.175
P28474	Alcohol dehydrogenase class-3	Adh5	0.301302	0.00537279	6	6	19.2793	19.4246	19.5275	19.4182	19.6059	19.8175	19.872	19.6946	19.7013	19.8751	19.9161	19.8218
Q8R0N6	Hydroxyacid-oxoacid transhydrogenase, mitochondrial	Adhfe1	-0.286912	0.382341	6	6	16.2512	16.2144	16.6191	16.1117	16.7252	16.1598	15.0438	15.6402	16.8061	16.9621	15.8502	16.0576
P55264	Adenosine kinase	Adk	0.117208	0.35645	6	6	17.0402	17.4128	17.6386	17.6822	17.6388	17.4799	17.4954	17.4205	17.766	17.7243	17.4136	17.7759
Q6PDY2	2-aminoethanethiol dioxygenase	Ado	0.515936	0.0854203	6	6	16.1371	16.6949	16.5288	16.2056	16.1427	15.4427	17.3522	16.4006	16.3797	16.3493	17.3583	16.4074
Q8VDL4	ADP-dependent glucokinase	Adpgk	-0.05021	0.720786	6	6	16.3585	16.6254	16.4497	16.3618	16.36	16.0548	15.8275	16.4166	16.6718	16.3701	16.2408	16.3822
P54923	[Protein ADP-ribosylarginine] hydrolase	Adprh	0.286686	0.152036	6	6	15.3732	15.7946	16.2794	15.7914	15.9523	16.1549	16.0079	15.6518	16.3319	16.4631	16.4933	16.1179
Q8CG72	Poly(ADP-ribose) glycohydrolase ARH3	Adprhl2	0.150465	0.49988	6	6	15.4795	16.1782	16.314	16.5108	16.5648	16.4809	15.9592	16.0144	16.5734	16.6835	16.4792	16.7213
Q01338	Alpha-2A adrenergic receptor	Adra2a	-0.413548	NaN	3	1	NaN	16.4243	15.9742	16.216	NaN	NaN	NaN	NaN	15.7913	NaN	NaN	NaN
Q99MK8	Beta-adrenergic receptor kinase 1	Adrbk1	0.21432	0.414305	4	3	NaN	NaN	15.1258	15.2773	15.1023	14.7482	NaN	15.1073	15.7523	14.9737	NaN	NaN
Q9JKV1;A0A0A6YVU8	Proteasomal ubiquitin receptor ADRM1	Adrm1;Gm9774	-0.18579	0.557904	6	6	16.9966	17.7379	16.591	17.5146	17.0092	16.7142	16.0808	16.5765	16.6896	16.982	17.3199	17.8
P54822	Adenylosuccinate lyase	Adsl	0.289231	0.148449	6	6	16.361	16.0291	16.9641	16.4376	16.6937	17.0487	16.5412	16.864	17.1809	17.0978	16.7482	16.8375
P46664	Adenylosuccinate synthetase isozyme 2	Adss	0.330686	0.00408107	6	6	17.0484	17.0997	17.1545	16.8478	17.0001	17.063	17.5684	17.4331	17.3444	17.0614	17.5417	17.2485
P28650	Adenylosuccinate synthetase isozyme 1	Adssl1	1.24584	0.00322668	6	6	15.888	15.8491	15.8043	16.6565	16.0299	16.1957	18.241	17.2283	16.5989	16.3795	17.58	17.8709
Q5DTU0	Actin filament-associated protein 1-like 2	Afap1l2	-0.0385726	NaN	6	2	17.0351	17.6318	18.2637	17.6409	17.1824	18.2752	NaN	NaN	18.0563	17.2096	NaN	NaN
Q920A7	AFG3-like protein 1	Afg3l1	0.388865	NaN	3	2	NaN	NaN	14.2811	NaN	13.9519	14.253	NaN	NaN	14.5054	14.5964	NaN	NaN
Q8JZQ2	AFG3-like protein 2	Afg3l2	-0.0311829	0.827537	6	6	16.7654	16.8732	16.5124	16.4252	16.5592	16.235	16.6698	16.6355	16.2832	16.4646	16.8957	16.2345
Q80WT5	Aftiphilin	Aftph	-0.315977	0.158465	6	5	14.8526	15.0028	15.1773	14.7679	14.8393	15.0296	NaN	14.4447	15.0193	15.2531	14.214	14.2135
Q8BXK8	Arf-GAP with GTPase, ANK repeat and PH domain-containing protein 1	Agap1	0.324157	0.391673	3	3	NaN	NaN	15.609	NaN	14.6795	15.1757	NaN	NaN	15.6445	15.0711	15.721	NaN
Q8VHH5	Arf-GAP with GTPase, ANK repeat and PH domain-containing protein 3	Agap3	0.299452	0.0986145	6	6	15.2659	15.2654	15.6206	14.7584	15.1297	15.6527	15.5606	15.5884	15.5178	15.4782	16.0111	15.3334
Q8K2K6	Arf-GAP domain and FG repeat-containing protein 1	Agfg1	-0.351728	0.0750969	6	6	16.5175	16.5533	16.6398	16.6325	16.9446	16.7474	16.0069	16.0254	16.8445	16.6193	15.8618	16.5668
Q80WC7	Arf-GAP domain and FG repeat-containing protein 2	Agfg2	-0.401358	0.0397233	6	6	15.4372	15.2429	14.9208	15.1633	15.2141	14.8771	14.0609	14.618	14.9893	14.9465	14.9251	14.9076
Q9ESW4	Acylglycerol kinase, mitochondrial	Agk	-0.00474898	0.974184	6	6	17.4362	17.5102	17.3833	17.2721	17.2973	16.8522	17.5629	17.5394	17.2252	17.0687	17.4104	16.9163
F8VPN4		Agl	0.0129205	0.976214	6	6	16.2577	16.4332	16.4237	15.947	16.3427	16.7017	14.3602	16.4547	16.6131	17.0001	17.0082	16.7473
Q8CJG1	Protein argonaute-1	Ago1	-0.223424	0.159439	6	6	15.3808	15.6697	15.6721	15.3944	15.5436	15.6568	14.867	15.3156	15.7865	15.542	15.0487	15.4171
Q8CJG0	Protein argonaute-2	Ago2	-0.130851	0.510833	6	6	15.4888	15.671	15.8152	16.0582	15.9359	16.13	15.0463	15.4314	16.0521	15.9023	15.8114	16.0707
O35083	1-acyl-sn-glycerol-3-phosphate acyltransferase alpha	Agpat1	-0.0571082	0.662332	6	6	17.9419	18.2621	18.2881	17.895	17.9485	17.7898	18.1069	18.2636	17.928	17.8986	18.0148	17.5708
Q9D517	1-acyl-sn-glycerol-3-phosphate acyltransferase gamma	Agpat3	-0.477456	0.010072	6	6	17.9472	17.8485	17.4853	17.6937	17.6232	17.0094	17.1236	17.1948	17.2564	17.2347	17.1159	16.817
Q8K4X7	1-acyl-sn-glycerol-3-phosphate acyltransferase delta	Agpat4	-0.390235	0.0596103	6	6	18.3284	18.057	17.7538	17.7092	17.7656	17.1862	17.1293	17.2621	17.4481	17.562	17.7792	17.278
Q9D1E8	1-acyl-sn-glycerol-3-phosphate acyltransferase epsilon	Agpat5	-0.628329	0.0373191	6	6	16.5153	16.8106	16.3729	16.5001	16.5179	15.6801	15.1392	15.2295	16.2029	16.4415	15.7959	15.8181
Q8C0I1	Alkyldihydroxyacetonephosphate synthase, peroxisomal	Agps	-0.315384	0.0658321	6	6	16.5645	16.828	16.2148	16.1253	16.1362	15.7995	15.8309	15.997	16.0586	16.0402	15.8916	15.9576
A2ASQ1	Agrin;Agrin N-terminal 110 kDa subunit;Agrin C-terminal 110 kDa subunit;Agrin C-terminal 90 kDa fragment;Agrin C-terminal 22 kDa fragment	Agrn	-0.55386	NaN	1	1	NaN	NaN	15.4374	NaN	NaN	NaN	NaN	NaN	14.8835	NaN	NaN	NaN
Q8CJF7	Protein ELYS	Ahctf1	-0.314984	0.233493	6	4	15.1277	15.259	14.402	14.6744	14.8382	14.7369	NaN	NaN	14.6389	15.0197	13.8923	14.548
P50247	Adenosylhomocysteinase	Ahcy	0.057195	0.617748	6	6	19.2903	19.2353	19.3316	19.3467	19.4666	19.5267	19.1564	19.1624	19.5472	19.6458	19.3034	19.7251
Q80SW1	Putative adenosylhomocysteinase 2	Ahcyl1	-0.0260929	0.883697	6	6	18.3526	17.5903	18.372	18.2221	18.4028	18.2464	17.762	18.1852	18.2809	18.6584	18.0423	18.1009
Q68FL4	Putative adenosylhomocysteinase 3	Ahcyl2	0.0789067	0.781937	6	6	19.6485	18.9531	19.4124	19.3403	19.7028	19.8492	18.4375	19.7638	19.6753	20.2347	19.5533	19.7152
E9Q616		Ahnak	-0.575841	0.0325592	6	6	20.7253	20.9627	20.7647	20.8393	20.5133	20.4873	19.8475	19.8811	20.8418	20.4098	19.3635	20.4937
Q8BK64	Activator of 90 kDa heat shock protein ATPase homolog 1	Ahsa1	0.370216	0.00207827	6	6	17.1394	17.0307	17.1188	16.8587	17.1754	17.1911	17.4266	17.5408	17.405	17.2235	17.7621	17.3774
P29699	Alpha-2-HS-glycoprotein	Ahsg	0.158743	0.72508	6	4	14.5494	14.7773	16.3607	14.0823	14.6263	14.9025	NaN	15.238	15.4721	15.0546	NaN	14.4026
Q8C4Q6	Axin interactor, dorsalization-associated protein	Aida	0.497206	0.10634	6	5	16.1962	16.614	15.6511	16.3471	15.468	16.3128	NaN	16.3997	16.9863	15.8481	16.839	16.904
O70200	Allograft inflammatory factor 1	Aif1	0.198436	NaN	1	6	NaN	NaN	NaN	15.772	NaN	NaN	17.3111	16.0372	15.1559	14.4246	16.4277	16.4659
Q9EQX4	Allograft inflammatory factor 1-like	Aif1l	-0.207689	0.205171	5	6	16.3252	16.6796	16.5869	16.6584	16.6765	NaN	16.1404	15.906	16.5724	16.7329	16.3524	16.5617
Q9Z0X1	Apoptosis-inducing factor 1, mitochondrial	Aifm1	-0.0714003	0.672736	6	6	19.6301	19.2295	18.8077	19.3048	19.3162	19.0955	18.6615	19.1646	19.0339	19.5021	19.1975	19.3956
Q3TY86	Apoptosis-inducing factor 3	Aifm3	0.420624	NaN	1	1	NaN	NaN	13.2213	NaN	NaN	NaN	NaN	NaN	13.6419	NaN	NaN	NaN
P31230	Aminoacyl tRNA synthase complex-interacting multifunctional protein 1;Endothelial monocyte-activating polypeptide 2	Aimp1	-0.301589	0.099904	6	6	16.3603	16.5608	16.5461	16.2434	16.249	16.3255	15.5884	15.8067	16.5341	16.0679	15.9588	16.5197
Q8R010	Aminoacyl tRNA synthase complex-interacting multifunctional protein 2	Aimp2	-0.209451	0.287174	6	6	16.0422	16.3957	16.6147	16.4656	16.5605	16.6953	15.6268	16.018	16.3816	16.6296	16.2023	16.6591
O08915	AH receptor-interacting protein	Aip	0.0148125	0.905116	6	6	15.4324	15.5647	15.3637	15.6563	15.2884	15.7404	15.5643	15.3583	15.484	15.1767	15.8405	15.7109
Q9R0Y5	Adenylate kinase isoenzyme 1	Ak1	0.414122	0.0197558	6	6	17.8049	17.5795	17.6055	17.2946	17.488	17.9322	18.0174	18.304	17.6422	17.943	18.4201	17.8627
Q9WTP6	Adenylate kinase 2, mitochondrial;Adenylate kinase 2, mitochondrial, N-terminally processed	Ak2	-0.113959	0.430262	6	6	17.6747	17.7303	17.9639	17.8385	17.79	17.6898	17.1351	17.5537	17.9736	17.8178	17.5528	17.9705
Q9WTP7	GTP:AMP phosphotransferase AK3, mitochondrial	Ak3	-0.313628	0.0232242	6	6	20.289	20.3577	19.9901	20.093	19.9894	19.7712	19.7864	19.6975	19.8014	20.0467	19.4629	19.8137
Q9WUR9	Adenylate kinase 4, mitochondrial	Ak4	-0.260494	0.0374136	6	6	19.0077	19.3678	19.1704	18.9654	19.2997	18.778	18.9974	18.5997	18.8621	18.9653	18.8522	18.7495
Q9WTQ5	A-kinase anchor protein 12	Akap12	-0.283401	0.0622945	6	6	17.4405	17.5991	17.9268	17.392	17.6222	17.5504	17.1285	17.0187	17.7921	17.3113	17.1928	17.3873
O54931	A-kinase anchor protein 2	Akap2	-0.546912	0.0156667	6	6	18.8045	18.8228	18.7283	18.7586	18.5992	18.661	17.9487	17.7265	18.7277	18.4043	17.6882	18.5976
Q9DBR0	A-kinase anchor protein 8	Akap8	-0.052405	0.587623	6	6	15.6094	15.8556	15.8215	16.082	15.7727	15.8775	15.7959	15.579	16.039	15.7518	15.6358	15.9029
Q70FJ1	A-kinase anchor protein 9	Akap9	-0.454952	NaN	2	1	NaN	NaN	NaN	NaN	13.7978	14.3904	NaN	NaN	NaN	13.6391	NaN	NaN
Q9JII6	Alcohol dehydrogenase [NADP(+)]	Akr1a1	0.0722895	0.646869	6	6	19.4535	19.7038	19.601	19.6859	19.7047	19.849	19.5345	19.2707	19.9687	19.8591	19.5551	20.2435
P45376	Aldose reductase	Akr1b1	0.192394	0.0297315	6	6	19.1304	19.0273	19.2314	19.2973	19.2493	19.3051	19.4442	19.1841	19.3093	19.3642	19.4641	19.6294
G5E895		Akr1b10	0.433493	0.000102144	6	6	16.9527	16.9576	17.1046	16.8363	17.1386	17.1644	17.6375	17.4966	17.3491	17.3345	17.4389	17.4986
Q91WT7		Akr1c14	-0.214839	0.447337	5	4	NaN	16.0287	15.9101	15.5735	15.3601	16.1627	15.3981	NaN	16.2769	15.2041	NaN	15.4897
Q9DCT1	1,5-anhydro-D-fructose reductase	Akr1e2	0.338868	0.0491475	6	6	15.2174	15.7876	15.6824	15.5832	15.3978	15.74	15.7094	15.8548	15.6926	15.7207	16.4675	15.9965
Q8CG76	Aflatoxin B1 aldehyde reductase member 2	Akr7a2	-0.0611436	0.545563	6	6	18.0427	18.2604	17.8507	17.8173	18.0243	17.8341	17.6287	17.9251	17.8748	18.0118	18.1264	17.8958
P31750	RAC-alpha serine/threonine-protein kinase	Akt1	0.0703077	NaN	1	2	NaN	NaN	13.5719	NaN	NaN	NaN	NaN	13.2872	13.9972	NaN	NaN	NaN
Q9D1F4	Proline-rich AKT1 substrate 1	Akt1s1	-0.310591	0.478605	5	3	15.9475	15.2048	14.5486	14.3617	14.4383	NaN	NaN	NaN	14.6236	NaN	14.3684	14.7768
Q60823	RAC-beta serine/threonine-protein kinase	Akt2	0.397637	0.133138	4	4	NaN	NaN	13.8546	14.239	14.2704	14.4403	NaN	14.1636	14.9321	14.9142	NaN	14.3851
Q64362	AKT-interacting protein	Aktip	-0.216915	0.347347	3	3	NaN	NaN	14.8634	NaN	14.4772	14.6217	NaN	14.1605	14.7465	14.4045	NaN	NaN
P10518	Delta-aminolevulinic acid dehydratase	Alad	0.177084	0.311782	6	6	17.555	17.9957	18.3745	17.7961	18.1206	18.2592	17.8366	18.1445	18.5731	18.4383	18.008	18.163
P07724	Serum albumin	Alb	-0.0607948	0.771368	6	6	19.9756	19.6153	20.1818	19.8201	19.3312	19.212	19.4542	20.0926	19.888	19.5359	19.1608	19.6399
Q61490	CD166 antigen	Alcam	1.64397	NaN	1	1	NaN	NaN	NaN	13.5401	NaN	NaN	NaN	NaN	NaN	NaN	15.1841	NaN
Q571I9	Aldehyde dehydrogenase family 16 member A1	Aldh16a1	0.211625	0.465555	5	5	NaN	14.0172	14.8424	14.4548	14.4905	14.2774	14.4196	14.2197	15.5147	14.2424	NaN	14.7441
Q9Z110	Delta-1-pyrroline-5-carboxylate synthase;Glutamate 5-kinase;Gamma-glutamyl phosphate reductase	Aldh18a1	-0.249835	0.419927	6	5	14.8392	15.3194	14.8879	14.8019	14.5931	14.9411	NaN	15.3981	14.0677	14.1603	15.3852	14.2251
P24549	Retinal dehydrogenase 1	Aldh1a1	0.143874	0.275688	6	6	17.4299	17.3165	17.7214	17.5932	17.2553	17.2433	17.7111	17.4194	17.9888	17.4735	17.3837	17.4464
Q9CZS1	Aldehyde dehydrogenase X, mitochondrial	Aldh1b1	0.503884	0.199439	5	6	NaN	18.0117	18.2691	18.4127	18.4192	18.5122	19.3395	19.2245	17.8847	18.1131	19.9097	18.5016
Q8R0Y6	Cytosolic 10-formyltetrahydrofolate dehydrogenase	Aldh1l1	0.145534	0.347096	6	6	17.9272	17.6426	17.5073	17.3704	17.6793	17.674	17.2494	17.7055	17.6568	18.0356	17.9896	18.037
Q8K009	Mitochondrial 10-formyltetrahydrofolate dehydrogenase	Aldh1l2	-0.639048	0.010735	6	4	15.2811	15.4939	15.0487	15.184	14.9899	15.2214	NaN	14.1186	14.9172	14.9484	NaN	14.2723
P47738	Aldehyde dehydrogenase, mitochondrial	Aldh2	-0.19069	0.178306	6	6	22.2627	22.0876	21.8767	22.0198	22.0682	21.9849	21.3725	21.8859	21.8446	22.2136	21.7357	22.1035
P47740	Fatty aldehyde dehydrogenase	Aldh3a2	-0.153459	0.192677	6	6	19.3351	19.2485	19.1605	19.1383	19.0183	18.7496	19.2006	19.1266	18.9395	18.8372	18.8688	18.7569
Q80VQ0	Aldehyde dehydrogenase family 3 member B1	Aldh3b1	1.6121	0.0816202	6	5	13.8862	14.2558	14.7572	13.4348	12.6604	12.5934	15.2411	14.9053	14.6395	13.1774	18.087	NaN
Q8CHT0	Delta-1-pyrroline-5-carboxylate dehydrogenase, mitochondrial	Aldh4a1	-0.168204	0.253764	6	6	19.6257	19.264	19.3974	19.4873	19.4832	19.3049	19.1196	18.9254	19.4683	19.4931	18.9125	19.6343
Q8BWF0	Succinate-semialdehyde dehydrogenase, mitochondrial	Aldh5a1	-0.0174319	0.899239	6	6	19.668	20.1794	19.9708	19.9862	20.0948	19.4076	19.9767	19.7281	19.8185	20.0889	19.9041	19.6858
Q9EQ20	Methylmalonate-semialdehyde dehydrogenase [acylating], mitochondrial	Aldh6a1	-0.357558	0.0236429	6	6	21.0754	21.08	20.9481	21.0539	21.1149	20.7984	20.3952	20.4345	20.8796	21.103	20.3538	20.7594
Q9DBF1	Alpha-aminoadipic semialdehyde dehydrogenase	Aldh7a1	-0.0493511	0.720542	6	6	19.5794	19.6414	19.4082	19.6684	19.7104	19.5689	19.111	19.3858	19.6068	20.0039	19.4262	19.7468
Q9JLJ2	4-trimethylaminobutyraldehyde dehydrogenase	Aldh9a1	-0.0999263	0.315712	6	6	19.3087	19.3293	19.5553	19.4156	19.558	19.4655	19.1658	19.1874	19.3877	19.5598	19.137	19.5951
P05064;A6ZI46	Fructose-bisphosphate aldolase A;Fructose-bisphosphate aldolase	Aldoa;Aldoart1	0.430228	0.0423661	6	6	21.4957	21.6144	21.6873	21.3662	21.6022	21.7071	22.0438	22.115	21.5234	21.7956	22.7856	21.7908
P05063	Fructose-bisphosphate aldolase C	Aldoc	1.15066	0.00621709	6	6	17.7146	18.2145	18.3569	18.4711	18.5021	17.9234	20.1624	19.3073	18.426	18.589	20.2086	19.3933
Q921Q3	Chitobiosyldiphosphodolichol beta-mannosyltransferase	Alg1	-0.451581	0.0975652	6	6	15.987	16.2159	16.4587	15.569	15.9692	15.8978	15.8733	16.0177	15.8909	15.751	15.1782	14.6771
Q3UGP8	Putative Dol-P-Glc:Glc(2)Man(9)GlcNAc(2)-PP-Dol alpha-1,2-glucosyltransferase	Alg10b	-0.1324	0.470898	6	4	14.8812	15.2915	15.5479	15.4009	15.5277	15.2704	NaN	NaN	15.3799	15.4967	15.0631	14.8104
Q3TZM9	GDP-Man:Man(3)GlcNAc(2)-PP-Dol alpha-1,2-mannosyltransferase	Alg11	-0.643591	NaN	6	2	16.6266	17.0343	16.4528	16.3143	16.3002	15.7466	NaN	NaN	15.5366	16.0012	NaN	NaN
Q9D8C3	Putative bifunctional UDP-N-acetylglucosamine transferase and deubiquitinase ALG13	Alg13	-0.355174	NaN	2	2	13.7081	NaN	14.3688	NaN	NaN	NaN	NaN	13.1625	14.2041	NaN	NaN	NaN
Q9D081	UDP-N-acetylglucosamine transferase subunit ALG14 homolog	Alg14	-0.370261	0.0910148	6	4	15.7278	16.2813	15.5561	15.8371	15.8462	15.3416	NaN	NaN	15.308	15.7894	15.2488	15.2327
Q9DBE8	Alpha-1,3/1,6-mannosyltransferase ALG2	Alg2	-0.338789	0.0176165	6	6	17.6298	17.3426	17.4254	17.3103	17.5074	17.4834	16.712	17.2099	17.2824	17.4528	17.1079	16.9012
Q9DB25	Dolichyl-phosphate beta-glucosyltransferase	Alg5	-0.288492	0.0621099	6	6	17.5983	17.4805	17.4779	17.3837	17.2903	17.0238	16.6054	17.275	17.3705	17.1916	17.0157	17.0653
Q8VDI9	Alpha-1,2-mannosyltransferase ALG9	Alg9	-0.331526	0.112597	5	4	NaN	16.26	16.1247	16.3727	16.294	15.6275	15.6765	NaN	16.1438	15.6255	NaN	15.7713
P39655	Arachidonate 12-lipoxygenase, 12S-type	Alox12	-1.36989	0.00583862	6	6	17.0887	16.4373	16.9775	15.9876	15.164	15.1458	14.136	14.5049	15.1177	14.9326	14.563	15.3272
P39654	Arachidonate 15-lipoxygenase	Alox15	NaN	NaN	0	2	NaN	NaN	NaN	NaN	NaN	NaN	NaN	15.2326	16.3564	NaN	NaN	NaN
P30355	Arachidonate 5-lipoxygenase-activating protein	Alox5ap	-0.425173	0.350292	3	4	17.094	16.9726	NaN	NaN	16.3317	NaN	16.3491	16.8705	NaN	15.5193	NaN	16.7582
P09242	Alkaline phosphatase, tissue-nonspecific isozyme	Alpl	-0.548128	0.00114989	6	6	17.4678	17.3724	17.2615	17.4247	17.1421	17.5957	16.9261	17.0308	16.9008	16.7922	16.341	16.9845
O08583;Q9JJW6	THO complex subunit 4;Aly/REF export factor 2	Alyref;Alyref2	-0.0362167	0.779805	6	6	19.2927	19.1238	18.7099	19.1475	19.1004	18.8868	19.1962	18.8908	19.0946	18.9876	18.628	19.2468
O09174	Alpha-methylacyl-CoA racemase	Amacr	-0.193405	0.180506	6	6	17.3909	17.4431	17.161	16.9081	17.2083	17.1605	17.3124	16.6993	16.7988	17.3568	16.9333	17.0109
Q8JZV7	Putative N-acetylglucosamine-6-phosphate deacetylase	Amdhd2	-0.0150977	0.966378	5	4	NaN	15.4871	15.6218	14.2539	14.8947	15.0386	NaN	NaN	15.7292	14.7359	14.7017	15.0097
Q8CCJ4	APC membrane recruitment protein 2	Amer2	0.331046	NaN	2	3	NaN	14.541	NaN	14.4376	NaN	NaN	NaN	NaN	14.9673	14.4072	15.0865	NaN
Q9R049	E3 ubiquitin-protein ligase AMFR	Amfr	0.419495	0.41687	3	3	NaN	12.8191	14.2712	NaN	NaN	14.1327	NaN	14.1097	14.2193	14.1524	NaN	NaN
Q8VHG2	Angiomotin	Amot	NaN	NaN	2	0	NaN	NaN	14.5378	NaN	NaN	14.4041	NaN	NaN	NaN	NaN	NaN	NaN
Q9DBT5	AMP deaminase 2	Ampd2	0.262397	0.217899	6	4	15.9079	15.68	15.5368	14.9447	15.6366	15.7465	NaN	15.8968	15.8744	15.4933	16.0867	NaN
O08739	AMP deaminase 3	Ampd3	0.256844	NaN	1	1	NaN	NaN	13.7004	NaN	NaN	NaN	NaN	NaN	13.9573	NaN	NaN	NaN
Q7TQF7	Amphiphysin	Amph	1.90763	0.252695	4	5	NaN	14.3252	14.171	NaN	11.6082	12.576	16.866	15.3907	NaN	11.9185	18.5623	12.6511
Q8CFA2	Aminomethyltransferase, mitochondrial	Amt	-0.71202	0.0127687	6	6	15.7116	15.7731	15.4735	15.9747	15.6594	15.1316	14.3687	14.3906	15.3118	15.4856	14.6445	15.2506
P53995	Anaphase-promoting complex subunit 1	Anapc1	-0.189822	0.479269	5	4	NaN	13.686	13.9955	12.9029	13.4746	13.8728	NaN	13.4344	13.7795	13.3048	NaN	13.0674
Q8BZQ7	Anaphase-promoting complex subunit 2	Anapc2	-0.310916	0.117581	6	4	17.4452	17.6859	16.9009	17.2245	17.1282	17.0266	NaN	NaN	17.0242	16.863	17.2007	16.6092
Q8BTZ4	Anaphase-promoting complex subunit 5	Anapc5	-0.0113402	0.974065	5	4	NaN	19.633	19.9339	19.5546	20.2942	20.5446	NaN	20.3032	20.3361	20.1813	19.1023	NaN
Q8K1C0	Protein angel homolog 2	Angel2	-0.180111	NaN	2	2	NaN	NaN	14.3233	NaN	NaN	13.7614	NaN	NaN	14.1196	13.6049	NaN	NaN
Q02357	Ankyrin-1	Ank1	0.4357	0.34582	6	6	16.3213	15.7366	17.0195	16.7713	14.6135	15.3186	16.4401	16.1202	16.2737	15.6224	16.5928	17.3459
Q8C8R3	Ankyrin-2	Ank2	1.57569	0.0764976	6	6	15.3385	15.1951	16.2253	13.7792	14.9945	15.2603	17.4492	17.6395	14.6552	15.1032	19.4047	15.9952
G5E8K5	Ankyrin-3	Ank3	2.81997	NaN	2	3	NaN	NaN	12.7058	NaN	NaN	10.2569	11.4908	13.8559	NaN	NaN	17.5572	NaN
Q810B6	Rabankyrin-5	Ankfy1	-0.22095	0.19241	6	6	16.1055	16.2171	16.4863	16.3862	16.0345	16.7765	15.8268	16.0302	16.5867	15.9576	16.01	16.2692
Q6P1H6	Ankyrin repeat and LEM domain-containing protein 2	Ankle2	0.834238	NaN	3	1	NaN	NaN	14.2098	13.7537	NaN	14.3902	NaN	NaN	14.9521	NaN	NaN	NaN
Q80UP5	Ankyrin repeat domain-containing protein 13A	Ankrd13a	-0.156504	0.439639	6	6	15.3419	15.2072	15.8902	15.7322	15.4911	15.7346	15.0148	15.2357	15.9428	15.0751	15.3325	15.8573
Q99NH0;E9PUR0	Ankyrin repeat domain-containing protein 17	Ankrd17;Ankhd1	-0.00402228	NaN	2	3	NaN	15.1441	NaN	15.3536	NaN	NaN	NaN	NaN	NaN	15.5315	14.9589	15.244
P59672	Ankyrin repeat and SAM domain-containing protein 1A	Anks1a	-0.360221	0.462808	6	5	13.6781	15.7539	16.0365	15.848	15.67	15.8922	NaN	14.4541	15.7849	15.4712	14.5126	15.375
Q8K298	Actin-binding protein anillin	Anln	1.87172	0.0571659	3	4	NaN	17.4233	18.2703	NaN	18.2061	NaN	19.8022	20.0047	NaN	18.2771	21.2692	NaN
Q8BHY3	Anoctamin-1	Ano1	0.0990467	NaN	2	1	NaN	13.9008	NaN	NaN	NaN	14.1304	NaN	NaN	14.1146	NaN	NaN	NaN
Q8BH79	Anoctamin-10	Ano10	-0.436916	0.0433717	6	6	16.6331	16.6839	16.6234	16.6434	16.6776	16.5249	15.3913	16.2957	16.5961	16.5851	15.9463	16.3502
Q6P9J9	Anoctamin-6	Ano6	-0.545015	0.0200833	6	6	19.5131	19.5969	19.5883	19.4237	19.2734	19.3857	18.1463	18.9678	19.3881	19.3722	18.67	18.9667
O35381	Acidic leucine-rich nuclear phosphoprotein 32 family member A	Anp32a	0.294983	0.0402924	6	6	19.2757	19.2237	19.6203	19.5142	19.3968	19.2148	19.8082	19.5249	19.9192	19.5388	19.2912	19.9332
Q9EST5	Acidic leucine-rich nuclear phosphoprotein 32 family member B	Anp32b	0.172173	0.150179	6	6	17.8577	17.7257	17.8023	17.7715	17.4436	17.6078	18.1351	17.8232	18.0135	17.4934	17.8005	17.9759
P97822	Acidic leucine-rich nuclear phosphoprotein 32 family member E	Anp32e	0.163947	0.0924763	6	6	17.0942	17.1697	16.9064	17.1933	17.0709	17.0726	17.2717	17.0454	17.3065	17.301	17.0267	17.5395
P97449	Aminopeptidase N	Anpep	-0.0768024	0.749317	6	6	15.8377	15.8688	15.9305	16.2104	15.7559	16.2402	15.4557	16.3446	16.3543	16.3701	15.1394	15.7184
Q9CZ52	Anthrax toxin receptor 1	Antxr1	-0.110084	0.424485	4	3	14.3077	NaN	14.0584	NaN	14.2088	14.0736	NaN	13.8898	13.9658	14.3006	NaN	NaN
P10107	Annexin A1	Anxa1	0.0437888	0.901156	6	6	17.296	16.8449	16.5861	16.7402	16.7145	16.8947	16.7529	16.6956	18.1648	16.7984	15.6923	17.2351
P97384	Annexin A11	Anxa11	-0.349138	0.312129	6	6	19.5584	19.1431	18.9353	19.372	19.0813	18.9667	18.3318	19.2668	19.5187	18.9545	17.5216	19.3687
P07356	Annexin A2	Anxa2	-0.359289	0.317636	6	6	19.7306	18.9503	18.6837	19.1525	18.9638	18.8789	19.1748	18.8045	19.2351	18.2918	17.3715	19.3263
O35639	Annexin A3	Anxa3	-0.336549	0.0774036	6	6	19.9873	19.9883	20.3829	19.9648	19.886	19.8245	19.7945	19.5587	20.1988	19.6529	19.0605	19.7491
P97429	Annexin A4	Anxa4	-0.56054	0.143591	6	6	17.8126	17.5057	17.5466	17.5758	17.5244	17.2178	16.578	17.3726	17.812	17.057	15.4782	17.5218
P48036	Annexin A5	Anxa5	-0.130214	0.206703	6	6	20.8368	20.6421	20.9498	20.7729	20.5297	20.7628	20.7864	20.6043	20.8851	20.5293	20.3866	20.5212
P14824	Annexin A6	Anxa6	-0.296932	0.424705	6	6	19.3325	18.5699	18.3212	18.9876	18.848	18.8529	17.952	18.9478	19.3154	18.8875	17.1685	18.8594
Q07076	Annexin A7	Anxa7	-0.207121	0.159663	6	6	18.7718	18.8542	19.0191	18.87	18.6574	18.6787	18.3992	18.8377	18.9484	18.5934	18.1152	18.7146
O70423	Membrane primary amine oxidase	Aoc3	-1.00839	0.0122769	6	6	17.6333	18.0254	17.7219	18.4496	17.338	17.8557	16.2093	17.0926	17.5882	17.4344	15.7493	16.8996
O54754	Aldehyde oxidase 1	Aox1	0.224408	0.529782	6	5	13.3597	13.5125	14.5007	13.2932	14.305	14.7232	NaN	14.2529	14.6937	14.5505	13.6892	13.681
O35643	AP-1 complex subunit beta-1	Ap1b1	0.207848	0.137282	6	6	19.6453	19.5892	19.9293	19.4766	19.9277	20.0947	19.6943	20.1572	20.1888	20.1326	19.9029	19.8342
P22892	AP-1 complex subunit gamma-1	Ap1g1	-0.139332	0.431158	6	6	17.3119	17.1199	17.2843	16.9937	17.2515	17.2564	16.3031	17.2509	17.3775	17.3085	16.973	17.1686
O88512	AP-1 complex subunit gamma-like 2	Ap1g2	-0.830066	NaN	3	1	14.9581	NaN	NaN	NaN	14.9879	15.1798	NaN	NaN	NaN	14.2119	NaN	NaN
P35585	AP-1 complex subunit mu-1	Ap1m1	-0.193463	0.273956	6	6	18.0848	17.8037	17.7227	17.742	17.7722	17.8158	16.8546	17.6633	17.8429	17.8101	17.7389	17.8708
Q9DB50	AP-1 complex subunit sigma-2	Ap1s2	-0.10086	0.599925	6	5	16.9593	16.574	16.1384	16.1472	16.0912	16.1267	15.8434	16.4419	16.3658	16.2177	NaN	16.3243
P17426	AP-2 complex subunit alpha-1	Ap2a1	0.21811	0.150526	6	6	18.2697	18.3204	18.4336	18.4835	18.4032	18.4596	18.568	18.76	18.2679	18.415	19.2043	18.4635
P17427	AP-2 complex subunit alpha-2	Ap2a2	0.0367673	0.693604	6	6	18.144	18.2289	18.3226	18.1747	18.2295	18.1963	18.3185	18.3568	18.074	18.0894	18.6025	18.0754
Q9DBG3	AP-2 complex subunit beta	Ap2b1	0.241649	0.118246	6	6	18.6919	19.1097	19.4217	18.9821	19.2332	19.3097	19.4062	19.6662	19.3452	19.2361	19.5283	19.0162
P84091	AP-2 complex subunit mu	Ap2m1	0.138106	0.298558	6	6	19.5254	19.6132	19.5926	19.5391	19.5167	19.4109	19.7855	19.8069	19.4337	19.3743	20.1554	19.4708
P62743	AP-2 complex subunit sigma	Ap2s1	0.0608749	0.711169	6	6	17.6839	17.349	17.4706	17.8196	17.5954	17.4001	17.5886	17.7201	17.4297	17.375	18.2555	17.3149
Q9Z1T1	AP-3 complex subunit beta-1	Ap3b1	-0.281992	0.355743	6	6	16.5816	16.0589	16.4918	16.482	16.7546	16.6738	15.0945	16.4641	16.7621	16.6595	15.7202	16.6503
Q9JME5	AP-3 complex subunit beta-2	Ap3b2	3.14049	NaN	2	1	NaN	NaN	13.1891	NaN	12.4592	NaN	NaN	NaN	NaN	NaN	15.9647	NaN
O54774	AP-3 complex subunit delta-1	Ap3d1	0.0643056	0.520039	6	6	16.6609	16.376	16.801	16.4446	16.6936	16.4527	16.4855	16.8127	16.6628	16.4954	16.8481	16.5103
Q9JKC8	AP-3 complex subunit mu-1	Ap3m1	-0.182588	0.467291	6	5	16.4468	16.2669	16.592	15.8577	16.001	16.0324	NaN	15.6133	16.7762	16.186	15.519	15.9898
Q9DCR2	AP-3 complex subunit sigma-1	Ap3s1	0.0177822	0.784989	6	6	15.4109	15.2292	15.3276	15.2567	15.0957	15.0663	15.1381	15.1882	15.3632	15.2917	15.2242	15.2878
Q8R146	Acylamino-acid-releasing enzyme	Apeh	0.190608	0.156164	6	6	16.9012	16.8342	17.1544	16.9418	16.9707	17.1569	16.8187	17.0819	17.213	17.1969	17.1327	17.6597
P28352	DNA-(apurinic or apyrimidinic site) lyase;DNA-(apurinic or apyrimidinic site) lyase, mitochondrial	Apex1	0.643023	0.00139789	6	6	16.9254	17.0129	17.0405	17.1184	17.0846	17.0214	18.2057	17.6481	17.3992	17.2027	17.7221	17.8836
O35841	Apoptosis inhibitor 5	Api5	0.0276794	0.635642	6	6	17.6328	17.7202	17.5849	17.7178	17.766	17.6794	17.7688	17.6101	17.8035	17.78	17.5094	17.7955
Q9WVQ5	Methylthioribulose-1-phosphate dehydratase	Apip	0.178583	0.533756	6	6	16.3083	16.4348	17.0578	16.7312	17.1091	17.2245	16.0056	16.6686	17.2719	17.4051	17.1005	17.4855
Q06335	Amyloid-like protein 2	Aplp2	-0.0895789	0.593508	6	6	15.5353	15.6572	16.0236	15.1888	15.5515	15.1311	15.3179	15.6603	15.5663	15.2669	15.6334	15.1053
Q9D7N9	Adipocyte plasma membrane-associated protein	Apmap	-0.146598	0.206186	6	6	18.7436	18.616	18.7414	18.3975	18.4977	18.4024	18.3817	18.668	18.5771	18.5239	18.2803	18.088
Q00623	Apolipoprotein A-I;Proapolipoprotein A-I;Truncated apolipoprotein A-I	Apoa1	-0.286778	0.397525	6	6	17.0397	17.4184	16.6018	17.3899	15.6155	16.0988	16.5407	16.6351	16.11	16.0631	16.2404	16.854
Q8K4Z3	NAD(P)H-hydrate epimerase	Apoa1bp	0.0295531	0.713665	6	6	19.3568	19.532	19.2139	19.104	19.2864	19.0914	19.224	19.2362	19.22	19.4251	19.4048	19.2516
P08226	Apolipoprotein E	Apoe	-0.312368	0.0887266	6	6	18.2337	18.5907	18.1684	18.2196	18.1395	17.4763	17.5425	17.8857	18.07	17.9047	17.843	17.7079
Q9DCZ4	Apolipoprotein O	Apoo	0.122573	0.290768	6	6	18.7425	18.9287	18.9725	18.542	18.91	18.6699	18.9202	19.2504	18.806	18.9503	18.9588	18.6154
Q78IK4	MICOS complex subunit Mic27	Apool	-0.254357	0.0752849	6	6	17.7815	18.2358	17.8022	17.9657	17.9111	17.6498	17.1893	17.6334	17.7479	17.8678	17.5957	17.7858
P12023	Amyloid beta A4 protein;N-APP;Soluble APP-alpha;Soluble APP-beta;C99;Beta-amyloid protein 42;Beta-amyloid protein 40;C83;P3(42);P3(40);C80;Gamma-secretase C-terminal fragment 59;Gamma-secretase C-terminal fragment 57;Gamma-secretase C-terminal fragment 50;C31	App	-0.147533	0.395025	6	6	17.6738	17.7933	17.5999	17.3691	17.3437	16.922	17.4452	17.5425	17.028	17.1833	17.6021	17.0155
Q8K3H0	DCC-interacting protein 13-alpha	Appl1	-0.00082461	0.993717	6	6	16.8461	16.8501	17.3011	16.9633	16.9733	17.022	16.8711	16.8398	17.3482	17.0307	16.9193	16.9419
Q8K3G9	DCC-interacting protein 13-beta	Appl2	0.0514738	0.738535	6	6	15.4644	16.0815	16.0578	16.0356	15.8889	16.0711	15.788	15.5201	16.2054	16.0292	16.2158	16.1497
P08030	Adenine phosphoribosyltransferase	Aprt	0.471676	0.0389868	6	6	16.7464	17.0256	16.9635	16.1606	16.7247	17.2841	17.608	17.3614	17.6502	17.0294	16.9196	17.1663
Q02013	Aquaporin-1	Aqp1	-0.127579	0.695109	6	6	20.4934	19.4355	19.5466	19.9416	19.8731	19.7597	18.4578	20.1118	19.7582	19.8284	19.6711	20.4572
Q8BHH1	Aquaporin-11	Aqp11	-0.817626	NaN	4	1	16.7191	16.4661	16.6622	16.3334	NaN	NaN	NaN	15.7276	NaN	NaN	NaN	NaN
P55088	Aquaporin-4	Aqp4	-0.0603971	0.699073	6	6	18.2946	18.1925	18.3985	18.5012	18.8019	18.3203	18.5051	18.0688	18.4594	18.7174	18.4851	17.9107
Q8CFQ3	Intron-binding protein aquarius	Aqr	NaN	NaN	2	0	NaN	17.8439	NaN	NaN	NaN	16.2341	NaN	NaN	NaN	NaN	NaN	NaN
P04627	Serine/threonine-protein kinase A-Raf	Araf	-0.0163078	NaN	3	1	NaN	NaN	14.029	NaN	13.8611	13.9842	NaN	NaN	13.9418	NaN	NaN	NaN
Q5XJY5	Coatomer subunit delta	Arcn1	-0.154854	0.288981	6	6	18.0841	17.9963	17.888	18.0264	18.018	18.0003	17.2322	17.849	17.9925	18.1711	17.7811	18.0581
P61750	ADP-ribosylation factor 4	Arf4	-0.0259018	0.877514	6	6	18.367	17.7524	18.0074	18.2704	18.0902	18.1357	17.4292	18.1658	18.0407	18.3339	18.1488	18.3493
P84084	ADP-ribosylation factor 5	Arf5	-0.0248969	0.794602	6	6	18.0026	17.697	17.6117	17.651	17.5159	17.3881	17.6052	17.7354	17.6867	17.4922	17.6711	17.5262
P62331	ADP-ribosylation factor 6	Arf6	-0.146308	0.209644	6	6	19.0462	19.0312	18.9552	18.9953	18.8711	18.751	18.37	18.9094	19.099	18.8381	18.8294	18.7262
Q9EPJ9	ADP-ribosylation factor GTPase-activating protein 1	Arfgap1	0.386701	0.389535	6	6	13.927	15.6337	15.8939	15.1915	15.2503	15.6715	16.0201	14.9833	15.6703	14.8653	16.9821	15.3669
Q99K28	ADP-ribosylation factor GTPase-activating protein 2	Arfgap2	-0.0298512	0.895001	6	5	15.1813	15.0081	15.1537	15.7333	15.6438	15.5615	NaN	14.6422	15.2525	15.5795	15.6523	15.6256
Q9D8S3	ADP-ribosylation factor GTPase-activating protein 3	Arfgap3	-0.190324	0.27354	6	5	14.8534	14.5177	14.8699	14.6107	14.7045	14.6384	NaN	13.9496	14.8188	14.5906	14.3403	14.8444
G3X9K3	Brefeldin A-inhibited guanine nucleotide-exchange protein 1	Arfgef1	-0.015051	0.927072	6	5	14.8647	14.4108	15.3031	14.7223	14.7179	14.7011	NaN	14.6375	15.1215	14.6	14.6344	14.8647
A2A5R2	Brefeldin A-inhibited guanine nucleotide-exchange protein 2	Arfgef2	-0.617915	0.283063	6	6	15.9278	16.1333	15.865	15.7414	16.1913	16.2572	12.7522	15.6315	16.2879	16.0877	15.772	15.8772
G5E8V9		Arfip1	-0.309353	0.175119	6	6	19.2943	19.4492	19.0828	19.0361	19.3312	19.1376	17.9595	18.8911	19.2253	19.2761	18.9297	19.1935
Q8K221	Arfaptin-2	Arfip2	0.19172	0.133801	6	5	15.5222	15.3375	15.1477	15.1353	15.4596	15.2741	NaN	15.4971	15.1648	15.8035	15.5295	15.5274
Q8BXL7	ADP-ribosylation factor-related protein 1	Arfrp1	-0.061773	0.743048	5	4	15.8314	15.7716	16.1753	NaN	15.8965	15.3804	NaN	15.6255	16.1147	15.5796	NaN	15.6773
Q3UL36	Arginine and glutamate-rich protein 1	Arglu1	-0.212172	0.200211	6	4	16.5094	16.8595	16.2772	16.8395	16.2188	16.3136	NaN	NaN	16.2481	16.2318	16.2299	16.4534
Q5FWK3	Rho GTPase-activating protein 1	Arhgap1	-0.326952	0.0265319	6	6	18.8348	18.702	18.8121	18.8464	18.5497	18.8614	18.4335	18.4323	18.8319	18.6618	18.0387	18.2464
Q8C0D4	Rho GTPase-activating protein 12	Arhgap12	-0.240172	NaN	4	2	NaN	13.1608	NaN	12.9477	13.5044	14.3034	NaN	NaN	NaN	13.3671	13.1107	NaN
Q3UIA2	Rho GTPase-activating protein 17	Arhgap17	-0.317577	0.0888708	6	6	16.0697	15.646	16.0934	15.8075	15.7252	16.2646	15.5778	15.6819	16.2178	15.298	15.3207	15.6048
Q8K0Q5	Rho GTPase-activating protein 18	Arhgap18	-0.432729	0.507015	6	4	15.4709	16.7858	16.0265	14.097	15.7216	16.0559	NaN	NaN	16.3121	15.987	14.0529	14.6889
Q8BL80	Rho GTPase-activating protein 22	Arhgap22	0.144244	NaN	1	3	NaN	15.0951	NaN	NaN	NaN	NaN	NaN	NaN	15.1554	NaN	14.9829	15.5798
Q8BYW1	Rho GTPase-activating protein 25	Arhgap25	0.428639	NaN	4	1	NaN	NaN	14.8275	14.6393	14.5826	14.0399	NaN	NaN	14.951	NaN	NaN	NaN
A2AB59	Rho GTPase-activating protein 27	Arhgap27	0.00140819	0.995862	5	4	NaN	17.8953	18.3602	17.5364	17.8939	18.1551	17.982	NaN	18.4021	18.1919	NaN	17.3023
Q8CGF1	Rho GTPase-activating protein 29	Arhgap29	0.0450218	NaN	4	2	NaN	14.7651	13.9411	NaN	14.1198	14.3115	NaN	NaN	14.4836	14.1752	NaN	NaN
A6X8Z5	Rho GTPase-activating protein 31	Arhgap31	-1.20243	0.0570089	6	6	15.0691	15.5121	15.8733	15.7764	15.4086	15.6237	13.0861	13.3068	16.3788	14.8133	13.2519	15.2119
Q99PT1	Rho GDP-dissociation inhibitor 1	Arhgdia	0.169449	0.0229663	6	6	21.926	21.7384	22.1097	21.7988	21.893	21.8946	22.196	22.0268	21.9638	21.9924	22.1336	22.0645
Q61599	Rho GDP-dissociation inhibitor 2	Arhgdib	0.913235	0.000260886	6	6	18.5671	18.456	18.8282	18.6706	18.4246	18.817	20.0205	19.5289	19.5606	18.8979	19.5217	19.7132
Q61210	Rho guanine nucleotide exchange factor 1	Arhgef1	-0.027589	0.906192	6	6	15.9675	16.2897	16.6817	16.4963	16.1467	16.8318	16.3989	16.0015	17.0125	15.7723	16.3498	16.7133
Q8R4H2	Rho guanine nucleotide exchange factor 12	Arhgef12	-0.406559	0.0141803	6	5	15.6452	15.6497	15.8767	15.7686	15.675	16.065	NaN	15.1377	15.666	15.4184	15.0435	15.6017
Q6P9R4	Rho guanine nucleotide exchange factor 18	Arhgef18	0.355425	NaN	3	1	NaN	13.7077	NaN	NaN	13.7501	13.9504	NaN	NaN	NaN	14.1581	NaN	NaN
Q60875	Rho guanine nucleotide exchange factor 2	Arhgef2	-0.495089	0.0320505	6	6	16.101	16.2494	16.8512	16.6569	16.2771	16.6747	15.5054	15.8081	16.5871	15.6971	16.1175	16.1244
Q9ES28	Rho guanine nucleotide exchange factor 7	Arhgef7	-0.282679	0.318582	5	6	NaN	14.5099	15.0326	15.3354	14.3216	15.7102	14.4248	14.3827	15.042	14.4911	14.961	14.894
A2BH40	AT-rich interactive domain-containing protein 1A	Arid1a	-0.0143001	0.951267	6	5	15.2358	15.081	15.0745	15.4075	14.9822	15.3569	NaN	14.5384	15.7494	15.3029	14.7119	15.5742
Q9Z1K5	E3 ubiquitin-protein ligase ARIH1	Arih1	0.00471471	0.981718	6	5	14.4882	14.9967	15.2439	14.8153	15.051	15.065	NaN	14.4652	15.5105	15.1633	14.8195	14.782
P61211	ADP-ribosylation factor-like protein 1	Arl1	0.0222343	0.920797	6	6	17.3857	16.3511	17.5362	17.1178	17.1439	17.21	16.6569	17.417	17.4816	17.4035	16.8553	17.0639
Q8BGR6	ADP-ribosylation factor-like protein 15	Arl15	0.10769	0.716282	5	5	15.0323	15.4855	16.135	15.3881	14.8673	NaN	15.0597	15.2557	16.1209	15.6318	NaN	15.3785
Q9D0J4	ADP-ribosylation factor-like protein 2	Arl2	0.0408134	0.768506	6	6	16.2429	16.1336	15.8042	15.81	15.6815	15.8238	15.6067	16.3099	15.8564	15.8788	16.1584	15.9306
Q9WUL7	ADP-ribosylation factor-like protein 3	Arl3	-0.00109386	0.994708	6	6	17.2935	17.5438	16.86	17.2343	17.5683	17.4311	17.0348	17.1764	16.9917	17.7134	17.4909	17.5171
O88848	ADP-ribosylation factor-like protein 6	Arl6	0.331164	0.0218169	6	5	15.9614	15.7128	15.6411	15.3985	15.8244	16.0649	NaN	16.1834	15.99	16.2772	16.064	15.9771
Q9JKW0	ADP-ribosylation factor-like protein 6-interacting protein 1	Arl6ip1	-0.145967	0.18891	6	6	18.6818	18.1303	18.5506	18.1923	18.2611	18.2249	18.0521	18.1138	18.2241	18.2362	18.4008	18.1383
Q8R5J9	PRA1 family protein 3	Arl6ip5	-0.338148	0.00589949	6	6	19.2322	19.5121	19.0886	19.0938	18.9828	18.9056	18.6936	18.7892	18.8329	18.9335	18.6701	18.8669
Q8VEH3	ADP-ribosylation factor-like protein 8A	Arl8a	0.329225	0.159619	6	4	16.9798	17.5276	18.0511	17.356	17.8951	17.8429	17.9044	18.1541	17.883	17.8105	NaN	NaN
Q9CQW2	ADP-ribosylation factor-like protein 8B	Arl8b	0.031388	0.742762	6	6	17.4178	17.4891	17.5571	17.3733	17.3125	17.2252	17.6369	17.63	17.4057	17.2607	17.472	17.158
Q9D7A8	Armadillo repeat-containing protein 1	Armc1	-0.0273577	0.783119	6	6	16.1702	16.287	16.64	16.1573	16.4124	16.4489	16.1576	16.3224	16.4773	16.5016	16.3324	16.1603
Q9D0L7	Armadillo repeat-containing protein 10	Armc10	-0.236731	0.0184602	6	6	17.5007	17.6354	17.4027	17.2504	17.2583	17.1424	17.0124	17.044	17.1986	17.2581	17.0865	17.1699
Q9R0Q6	Actin-related protein 2/3 complex subunit 1A	Arpc1a	0.413044	0.0870647	6	6	16.1386	16.1113	16.5384	16.5123	16.69	16.7558	16.5331	16.9531	16.6092	16.7188	17.7585	16.652
Q9WV32	Actin-related protein 2/3 complex subunit 1B	Arpc1b	0.123268	0.440939	6	6	18.0626	18.2543	18.4355	18.6167	18.506	18.7006	18.2872	18.2953	18.8618	18.5828	18.3456	18.9427
Q9CVB6	Actin-related protein 2/3 complex subunit 2	Arpc2	0.267903	0.000691756	6	6	17.7906	17.7944	17.9108	18.0014	17.908	17.9967	18.3009	18.1649	18.2027	18.0096	18.1137	18.2176
Q9JM76	Actin-related protein 2/3 complex subunit 3	Arpc3	0.138274	0.374066	6	6	18.6963	19.0243	18.5894	19.1494	18.9736	18.9752	19.0132	18.6544	18.8317	18.9688	19.3857	19.3842
P59999	Actin-related protein 2/3 complex subunit 4	Arpc4	0.233885	0.0293545	6	6	18.6724	18.8567	18.5177	18.9257	18.717	18.7884	19.0952	18.8718	18.7793	18.8288	19.1242	19.1818
Q9CPW4	Actin-related protein 2/3 complex subunit 5	Arpc5	0.413017	0.0193122	6	6	16.9021	17.3407	17.3975	17.6997	17.4874	17.7211	17.8568	17.5992	17.9035	17.7181	17.7526	18.1964
Q9D898	Actin-related protein 2/3 complex subunit 5-like protein	Arpc5l	0.389771	0.0920405	6	6	15.8017	16.3545	16.2572	16.9567	16.726	16.8073	16.8155	16.7589	16.5592	16.7344	17.3624	17.0116
Q9D0A3	Arpin	Arpin	0.0148815	0.90895	6	5	15.3731	15.988	15.5293	15.9666	15.8986	15.8996	NaN	15.9388	15.6447	15.7012	15.8739	15.7951
P56212	cAMP-regulated phosphoprotein 19	Arpp19	0.237912	0.124085	6	6	16.4244	16.544	16.7979	17.0081	16.7998	16.8827	16.5293	16.928	17.0131	17.2174	16.9061	17.2906
Q8BWG8	Beta-arrestin-1	Arrb1	0.0634713	0.519449	6	6	15.8796	16.0517	16.2192	16.2512	16.0754	15.996	15.9491	16.1219	16.2293	15.9041	16.3788	16.2705
P50428	Arylsulfatase A	Arsa	0.235004	0.234117	6	6	16.4255	15.7727	16.8324	16.5664	16.4425	16.2383	16.5397	16.5333	16.978	16.9002	16.2073	16.5292
P50429	Arylsulfatase B	Arsb	0.0439008	0.757033	6	6	17.4347	17.1661	17.3881	17.8487	17.4624	17.4356	17.5739	17.3746	17.6709	17.6883	17.0338	17.6576
Q3TYD4	Arylsulfatase G	Arsg	-0.0131976	0.935676	6	6	15.2483	15.2961	15.7569	15.2476	15.0497	15.0289	15.355	15.0322	14.917	15.7433	15.3019	15.1989
P98203	Armadillo repeat protein deleted in velo-cardio-facial syndrome homolog	Arvcf	0.0657598	0.530711	6	6	15.3399	15.283	15.216	15.4224	15.6136	15.554	15.6829	15.5742	15.5457	15.2589	15.5603	15.2014
Q91WU5	Arsenite methyltransferase	As3mt	-0.150802	0.220503	6	6	17.1592	17.6307	17.1968	17.4397	17.498	17.4536	17.0954	17.1131	17.3083	17.6099	17.022	17.3246
Q9WV54	Acid ceramidase;Acid ceramidase subunit alpha;Acid ceramidase subunit beta	Asah1	-0.126589	0.398312	6	6	20.2279	20.6269	20.3237	20.246	20.4977	19.9895	20.6308	20.3917	20.008	20.0591	19.9029	20.1597
Q91YI0	Argininosuccinate lyase	Asl	-0.00699425	0.937361	6	6	16.2634	16.3783	16.3825	16.3248	16.3192	16.5082	15.9747	16.3858	16.4048	16.5145	16.3681	16.4865
O54984	ATPase Asna1	Asna1	0.132687	0.155347	6	6	17.4773	17.4675	17.5412	17.2344	17.3931	17.3278	17.2466	17.6315	17.6135	17.4831	17.7745	17.4884
Q8R3P0	Aspartoacylase	Aspa	2.12558	0.109315	4	6	NaN	14.6924	15.9138	13.9261	13.0174	NaN	18.1752	17.8937	14.3058	14.0342	18.9444	15.7246
Q8BSY0	Aspartyl/asparaginyl beta-hydroxylase	Asph	-0.203604	0.182008	6	6	18.2248	18.1753	17.7971	17.7534	17.937	17.4691	17.3119	17.8545	17.8051	17.8043	17.6167	17.7425
Q8VBT9	Tether containing UBX domain for GLUT4	Aspscr1	-0.230961	0.21116	6	6	15.4219	15.8017	16.1309	15.5623	15.9204	15.7079	14.9954	15.3191	15.983	15.6967	15.5245	15.6406
Q8C0M9	Isoaspartyl peptidase/L-asparaginase;Isoaspartyl peptidase/L-asparaginase alpha chain;Isoaspartyl peptidase/L-asparaginase beta chain	Asrgl1	0.731493	0.00703238	6	6	16.4133	16.9751	16.7047	16.8583	16.9102	16.6791	17.7766	17.468	16.9604	17.0596	18.2886	17.3764
P16460	Argininosuccinate synthase	Ass1	0.17992	0.318045	6	6	15.3799	15.845	16.1453	15.8117	15.9169	16.4884	16.4506	16.2303	16.0938	15.9771	15.991	15.9238
Q9D5T0	ATPase family AAA domain-containing protein 1	Atad1	-0.34519	0.0301824	6	6	17.1472	17.5653	16.8272	17.0952	17.2289	16.8574	16.6137	16.6186	16.9672	16.9874	16.5604	16.9029
Q925I1	ATPase family AAA domain-containing protein 3	Atad3	-0.206268	0.0477596	6	6	17.5536	17.7418	17.4687	17.4033	17.4368	17.2303	17.2686	17.0715	17.3899	17.3306	17.4259	17.1104
Q9Z2A5	Arginyl-tRNA--protein transferase 1	Ate1	-0.345539	0.0990559	6	5	15.3764	15.7018	15.4337	15.5131	15.3247	15.384	NaN	14.4326	15.4098	15.3788	14.8939	15.4353
P16951;Q8R0S1	Cyclic AMP-dependent transcription factor ATF-2;Cyclic AMP-dependent transcription factor ATF-7	Atf2;Atf7	0.126102	0.593947	5	3	NaN	14.2949	13.3006	13.9485	13.9482	13.9983	NaN	NaN	13.9135	14.1713	NaN	13.9879
Q8C0J2	Autophagy-related protein 16-1	Atg16l1	0.0574507	0.751069	5	5	14.2848	14.6527	15.0581	NaN	14.6736	15.0286	NaN	14.5833	15.0712	14.9808	14.7848	14.5651
Q9CPX6	Ubiquitin-like-conjugating enzyme ATG3	Atg3	0.26698	0.255398	6	6	15.817	16.1496	15.4166	15.9124	15.9129	15.7672	15.7253	16.2118	15.6025	15.8503	16.9313	16.2563
Q8BGE6	Cysteine protease ATG4B	Atg4b	-0.0496002	0.797073	6	5	14.9004	15.3605	15.3615	15.5809	15.1583	15.6491	14.7587	15.3728	15.4999	15.1493	NaN	15.6468
Q99J83	Autophagy protein 5	Atg5	-0.0684657	0.554468	6	5	15.8568	16.5527	16.3906	16.2863	16.3528	16.2387	NaN	16.2122	16.3612	16.1897	16.1223	16.1704
Q9D906	Ubiquitin-like modifier-activating enzyme ATG7	Atg7	0.550907	0.0477488	6	6	13.9477	14.4298	15.2938	13.7286	13.9479	14.4374	14.6939	14.8492	15.1629	14.6215	14.9699	14.7932
Q8BP56	Acid trehalase-like protein 1	Athl1	NaN	NaN	3	0	NaN	14.216	NaN	NaN	14.2148	14.2408	NaN	NaN	NaN	NaN	NaN	NaN
Q9CWJ9	Bifunctional purine biosynthesis protein PURH;Phosphoribosylaminoimidazolecarboxamide formyltransferase;IMP cyclohydrolase	Atic	0.415624	0.0103376	6	6	17.0269	17.1484	16.9245	17.1785	17.0731	17.386	17.5963	17.3883	17.2221	17.295	17.8526	17.8767
Q8BH66	Atlastin-1	Atl1	0.31759	0.613224	5	6	15.1738	15.9362	16.1121	NaN	15.6054	14.8078	16.7334	16.5903	14.8214	14.8559	17.522	14.5448
Q6PA06	Atlastin-2	Atl2	-0.495338	0.018132	6	6	17.1439	17.091	16.9126	16.631	16.8472	16.5065	15.7614	16.5644	16.6576	16.626	16.1393	16.4115
Q91YH5	Atlastin-3	Atl3	-0.365462	0.0043464	6	6	19.0409	19.1153	19.0643	19.1934	19.0738	18.8729	18.6144	18.5492	18.9397	18.887	18.3712	18.8063
O08997	Copper transport protein ATOX1	Atox1	-0.0162888	0.892957	6	6	20.1413	20.2514	20.1318	20.298	20.1807	20.3031	20.0228	19.9464	20.5202	20.4084	19.8883	20.4226
P98197	Probable phospholipid-transporting ATPase IH	Atp11a	-0.157805	0.459628	6	6	17.7368	18.1025	17.9798	18.0869	18.4191	18.4087	17.2091	18.1006	18.0858	18.4877	17.8025	18.1011
Q9QZW0	Phospholipid-transporting ATPase 11C	Atp11c	-0.395935	0.228439	6	6	18.1828	17.8611	17.8859	17.9211	18.044	18.0149	16.1063	17.9649	17.857	18.1381	17.613	17.855
Q9EPE9	Manganese-transporting ATPase 13A1	Atp13a1	-0.325696	0.0331379	6	6	16.3927	16.4167	16.3796	16.2494	16.2545	16.0266	15.3985	16.1087	16.1493	16.1615	15.9543	15.993
Q3TYU2	Probable cation-transporting ATPase 13A5	Atp13a5	-0.025196	NaN	5	2	NaN	15.4458	15.0526	15.6126	14.3654	14.9586	NaN	NaN	15.4087	14.7149	NaN	NaN
Q8VDN2	Sodium/potassium-transporting ATPase subunit alpha-1	Atp1a1	0.0861839	0.621369	6	6	21.6142	21.4367	21.1127	21.1289	21.5137	21.4648	20.9405	21.6847	21.2054	21.6045	21.9417	21.4113
Q6PIE5	Sodium/potassium-transporting ATPase subunit alpha-2	Atp1a2	-0.145123	0.372046	6	6	20.5082	20.6897	20.3757	20.5774	20.6014	19.9535	20.6017	20.2902	20.2783	20.3951	20.4639	19.8059
Q6PIC6	Sodium/potassium-transporting ATPase subunit alpha-3	Atp1a3	1.20086	0.208738	6	6	18.1893	19.9806	20.2818	18.4642	19.1347	18.1747	21.7764	21.6267	18.141	18.3936	22.6318	18.861
P14094	Sodium/potassium-transporting ATPase subunit beta-1	Atp1b1	0.508651	0.126099	6	6	21.7866	21.7923	21.662	21.3096	21.6252	21.5498	22.4441	22.5689	21.2871	21.6903	23.1974	21.5897
P14231	Sodium/potassium-transporting ATPase subunit beta-2	Atp1b2	0.00486279	0.980065	6	6	20.7897	21.1368	20.6381	20.8542	20.9264	20.1732	21.1157	20.7636	20.726	20.6934	21.0567	20.1922
P97370	Sodium/potassium-transporting ATPase subunit beta-3	Atp1b3	0.260497	0.440006	6	6	19.506	19.6862	19.6624	19.3634	19.3744	19.0028	20.1371	20.0969	19.1536	19.1162	20.7792	18.8753
O55143	Sarcoplasmic/endoplasmic reticulum calcium ATPase 2	Atp2a2	-0.276321	0.00241416	6	6	19.3929	19.3122	19.2345	19.2742	19.2068	19.124	18.8313	18.9489	19.1361	19.1737	18.9149	18.8818
Q64518	Sarcoplasmic/endoplasmic reticulum calcium ATPase 3	Atp2a3	-0.393396	0.0128888	6	6	18.8469	18.5725	18.794	18.8845	18.2007	18.5199	18.3474	18.2905	18.4812	18.242	17.936	18.161
G5E829	Plasma membrane calcium-transporting ATPase 1	Atp2b1	-0.047205	0.72537	6	6	17.7014	17.5759	17.8464	17.3923	17.5932	17.3904	17.4825	17.7767	17.4692	17.5459	17.846	17.0961
Q9R0K7	Plasma membrane calcium-transporting ATPase 2	Atp2b2	0.454897	0.0418332	6	6	19.1295	19.0146	19.0995	18.8079	19.4352	19.0324	19.5764	19.8562	19.0853	19.359	20.2092	19.1624
Q0VF55	Calcium-transporting ATPase	Atp2b3	-0.0258106	0.910513	6	6	19.4802	19.1342	19.1057	19.0697	19.5049	19.5146	18.2656	19.4418	19.3316	19.5339	19.6007	19.4809
Q6Q477	Calcium-transporting ATPase	Atp2b4	-0.506749	0.000708003	6	6	17.489	17.5172	17.4721	17.6589	17.0428	17.2249	16.8665	16.944	17.0017	16.874	17.0107	16.6675
Q80XR2	Calcium-transporting ATPase type 2C member 1	Atp2c1	-0.222686	0.0339346	6	5	16.8331	16.7318	16.7641	16.7969	16.9069	16.7099	NaN	16.4749	16.6677	16.8177	16.2737	16.6049
Q03265	ATP synthase subunit alpha, mitochondrial	Atp5a1	0.168011	0.174979	6	6	22.7614	22.3695	22.4215	22.5004	22.6058	22.3947	22.9753	22.9102	22.3594	22.6514	22.6858	22.4795
P56480	ATP synthase subunit beta, mitochondrial	Atp5b	0.160126	0.0448084	6	6	23.0939	23.0514	22.924	23.0565	23.1557	22.9612	23.2449	23.3359	22.9387	23.2052	23.3344	23.1442
Q91VR2	ATP synthase subunit gamma, mitochondrial	Atp5c1	0.0786912	0.452969	6	6	20.4452	20.1043	20.0231	20.2672	20.1693	19.9671	20.2144	20.4177	19.9886	20.2181	20.4603	20.149
Q9D3D9	ATP synthase subunit delta, mitochondrial	Atp5d	0.276839	0.0039279	6	6	20.8646	21.0089	21.0456	21.0465	21.1823	20.9628	21.1798	21.5388	21.2161	21.3931	21.2965	21.1476
P56382	ATP synthase subunit epsilon, mitochondrial	Atp5e	0.0205218	0.919622	6	6	20.034	18.978	19.3614	19.6628	19.6163	19.3927	20.0186	19.7648	19.0669	19.5506	19.378	19.3894
Q9CQQ7	ATP synthase F(0) complex subunit B1, mitochondrial	Atp5f1	0.1786	0.223458	6	6	20.8477	20.3043	20.4481	20.4006	20.393	20.1061	20.4279	20.9383	20.4922	20.5444	20.8213	20.3473
P56383;Q9CR84;P56384	ATP synthase F(0) complex subunit C2, mitochondrial;ATP synthase F(0) complex subunit C1, mitochondrial;ATP synthase F(0) complex subunit C3, mitochondrial	Atp5g2;Atp5g1;Atp5g3	0.466927	NaN	2	3	NaN	13.3109	NaN	NaN	NaN	16.1793	NaN	NaN	NaN	15.7724	14.6174	15.2463
Q9DCX2	ATP synthase subunit d, mitochondrial	Atp5h	0.0734218	0.575435	6	6	21.896	21.9453	21.6197	21.4526	21.6105	21.2346	21.8207	21.8919	21.5822	21.5837	21.8057	21.5151
Q06185	ATP synthase subunit e, mitochondrial	Atp5i	-0.029541	0.818269	6	6	21.1595	21.3432	20.8026	21.0188	21.0807	20.7138	20.9376	21.035	20.7329	21.1551	21.2625	20.8182
P97450	ATP synthase-coupling factor 6, mitochondrial	Atp5j	-0.0584437	0.764961	6	6	20.9285	21.2861	20.479	20.339	20.5754	20.1656	20.7318	20.8541	20.3514	20.408	20.7076	20.37
P56135	ATP synthase subunit f, mitochondrial	Atp5j2	-0.0592108	0.703561	6	6	21.1726	21.442	20.7368	21.0572	21.0636	20.6871	20.8467	21.0582	20.6314	21.057	21.3384	20.8722
Q9CPQ8	ATP synthase subunit g, mitochondrial	Atp5l	0.11219	0.196958	6	6	22.0084	22.2559	22.1132	22.1888	22.3663	22.0441	22.1061	22.3988	22.1066	22.3688	22.4305	22.2391
Q9DB20	ATP synthase subunit O, mitochondrial	Atp5o	0.121729	0.155025	6	6	21.8029	21.9419	21.6836	21.7204	21.9613	21.6557	22.0484	22.0534	21.7263	21.9655	21.9462	21.7564
Q9CRA7	ATP synthase subunit s, mitochondrial	Atp5s	-0.113948	0.643726	6	6	15.7639	16.1015	15.3425	16.1007	16.3486	16.1253	15.1724	15.881	15.5172	16.3656	16.3379	15.8247
Q9R1Q9	V-type proton ATPase subunit S1	Atp6ap1	0.00282288	0.978579	6	6	16.5354	16.219	16.4475	16.2392	16.3458	16.2561	16.3102	16.6008	16.366	16.2291	16.5453	16.0085
Q9CYN9	Renin receptor	Atp6ap2	-0.252068	0.276461	6	6	16.3822	16.7291	16.1558	15.4823	16.2284	15.6653	15.7237	16.2134	15.8898	16.0507	15.8309	15.422
Q9Z1G4	V-type proton ATPase 116 kDa subunit a isoform 1	Atp6v0a1	0.270544	0.459158	6	6	17.6388	18.1809	17.7653	17.6798	17.9811	17.8895	18.9332	18.4834	17.2039	17.458	19.1551	17.5252
P15920	V-type proton ATPase 116 kDa subunit a isoform 2	Atp6v0a2	-0.349921	0.101497	6	5	15.0803	15.6286	14.7042	15.2654	15.0428	14.7058	NaN	14.4981	14.8355	15.1399	14.5633	14.5696
P63082	V-type proton ATPase 16 kDa proteolipid subunit	Atp6v0c	0.0853195	0.730697	6	6	18.0232	16.9659	18.1053	18.2295	18.0914	18.1158	18.1192	18.1689	17.5091	18.0822	18.4821	17.6815
P51863	V-type proton ATPase subunit d 1	Atp6v0d1	0.205539	0.457601	6	6	17.9993	17.7278	18.0948	18.0767	18.4631	18.3358	18.9061	18.7776	17.5584	18.0329	18.8628	17.7929
P50516	V-type proton ATPase catalytic subunit A	Atp6v1a	0.521489	0.071839	6	6	18.7751	18.8207	18.9101	18.5953	18.7707	18.9143	19.6971	19.7029	18.6878	18.7745	20.1873	18.8655
P62814	V-type proton ATPase subunit B, brain isoform	Atp6v1b2	0.558499	0.0527981	6	6	18.3623	18.7185	18.7811	18.5653	18.8931	18.9588	19.5727	19.5188	18.6479	18.8732	20.1744	18.8432
Q9Z1G3	V-type proton ATPase subunit C 1	Atp6v1c1	0.397496	0.177624	6	6	17.2809	17.554	17.3858	16.9358	17.2401	17.2779	18.0631	18.0921	17.0837	17.236	18.5516	17.0331
P57746	V-type proton ATPase subunit D	Atp6v1d	0.309148	0.15886	6	6	17.8068	17.9606	17.9716	17.8507	18.2032	18.188	18.1907	18.5364	17.8864	18.1324	19.1415	17.9485
P50518	V-type proton ATPase subunit E 1	Atp6v1e1	0.485945	0.0966645	6	6	18.1552	18.2736	18.3008	18.1327	18.4091	18.433	19.2891	19.0409	17.9885	18.2971	19.6126	18.3918
Q9D1K2	V-type proton ATPase subunit F	Atp6v1f	0.450705	0.0604538	6	6	16.8101	17.2475	17.1174	16.6817	16.9571	17.0819	17.8749	17.8286	17.0754	17.0859	17.8841	16.8511
Q9CR51	V-type proton ATPase subunit G 1	Atp6v1g1	0.116566	0.385257	6	6	18.4001	18.6457	18.7275	18.6306	18.9476	19.1058	18.585	18.6798	18.8497	19.0087	19.0451	18.9883
Q9WTT4	V-type proton ATPase subunit G 2	Atp6v1g2	1.10992	0.329839	5	6	NaN	16.6453	16.5049	14.3064	16.326	14.8932	18.7524	18.0207	14.3405	14.7817	19.501	15.6741
Q8BVE3	V-type proton ATPase subunit H	Atp6v1h	0.497306	0.0338838	6	6	18.028	18.0713	18.1281	18.0125	18.2486	18.2252	18.5863	18.9364	18.1326	18.2887	19.4241	18.3294
Q64430	Copper-transporting ATPase 1	Atp7a	0.191462	0.1662	6	5	15.6328	15.4052	15.7673	15.6411	15.6669	15.8651	NaN	15.8739	16.132	15.9179	15.4188	15.9301
P70704	Phospholipid-transporting ATPase IA	Atp8a1	-0.220036	0.246856	6	6	17.2635	17.3095	17.0761	16.9234	16.8534	16.6933	16.9663	17.0342	16.5765	16.3836	17.3289	16.5094
O70228	Probable phospholipid-transporting ATPase IIA	Atp9a	0.142507	0.713243	3	4	NaN	14.6258	NaN	NaN	13.9259	14.1102	NaN	14.3763	13.9381	14.0119	15.1264	NaN
Q811I0	ATP synthase mitochondrial F1 complex assembly factor 1	Atpaf1	0.535405	NaN	3	2	NaN	14.4003	NaN	14.4152	NaN	14.1036	NaN	NaN	NaN	14.2362	15.4473	NaN
O35143	ATPase inhibitor, mitochondrial	Atpif1	0.140285	0.638523	6	6	17.3878	17.6338	17.5276	17.5213	17.5007	17.4908	18.9875	16.9232	17.5039	17.4687	17.3174	17.7029
Q61687	Transcriptional regulator ATRX	Atrx	0.14042	0.380213	4	6	NaN	NaN	18.659	19.1265	18.9674	19.2926	19.3485	19.402	18.894	19.0074	19.0052	19.2536
P28658	Ataxin-10	Atxn10	0.153424	0.271736	6	6	16.1288	15.8908	15.6726	15.8112	15.7828	15.9451	15.6263	16.3308	16.0806	15.7662	16.3002	16.0477
O70305	Ataxin-2	Atxn2	0.0413043	0.885416	6	4	16.7235	15.8668	15.719	15.3373	15.5422	15.6519	NaN	15.6129	16.2317	15.5498	NaN	15.9981
Q7TQH0	Ataxin-2-like protein	Atxn2l	-0.0983278	0.582957	6	6	16.0223	15.9598	15.8719	15.7252	16.0671	15.9414	15.1606	15.7543	16.1705	16.1481	15.6073	16.1569
Q9JLZ3	Methylglutaconyl-CoA hydratase, mitochondrial	Auh	0.20915	0.194573	6	6	18.1271	17.7103	17.7884	17.9294	18.0371	17.756	18.3605	18.1333	17.5838	18.1432	18.4953	17.8871
P70295	Ancient ubiquitous protein 1	Aup1	-0.37478	0.182455	6	4	16.2466	16.4528	15.5618	15.6964	15.7041	15.2175	NaN	15.0689	15.4868	15.4675	NaN	15.7305
P01887	Beta-2-microglobulin	B2m	-0.152514	0.245196	6	6	18.6013	18.9385	19.21	18.955	18.7072	18.6561	18.6965	18.7588	18.9508	18.5831	18.3793	18.7846
Q8BHT6	Beta-1,3-glucosyltransferase	B3galtl	-0.46133	NaN	2	2	NaN	17.0371	NaN	NaN	16.8477	NaN	NaN	NaN	NaN	16.5065	NaN	16.4557
P58158	Galactosylgalactosylxylosylprotein 3-beta-glucuronosyltransferase 3	B3gat3	0.233362	0.362593	6	6	15.4436	16.1424	16.0495	14.882	15.9354	15.483	15.9504	16.2784	15.587	16.1946	15.9863	15.3394
Q8BWP8	Beta-1,4-glucuronyltransferase 1	B4gat1	-0.52474	0.0292198	6	6	15.5595	15.4081	14.7935	14.9468	14.9872	14.3456	14.2066	14.2455	14.4689	14.9108	14.4858	14.5747
Q9R1S0	B9 domain-containing protein 1	B9d1	-0.153486	NaN	1	1	NaN	NaN	NaN	NaN	NaN	13.8005	NaN	NaN	NaN	13.647	NaN	NaN
Q3UK10	B9 domain-containing protein 2	B9d2	0.490407	NaN	4	2	NaN	NaN	13.4468	12.6233	13.5272	14.364	NaN	NaN	13.8904	14.0711	NaN	NaN
Q3UI43	BRISC and BRCA1-A complex member 1	Babam1	0.0856276	NaN	4	1	NaN	NaN	15.0241	14.9943	14.3401	14.6687	NaN	NaN	14.8424	NaN	NaN	NaN
Q61337	Bcl2-associated agonist of cell death	Bad	0.0360451	NaN	1	2	NaN	NaN	NaN	NaN	NaN	15.4965	NaN	NaN	NaN	15.8135	NaN	15.2516
Q60739	BAG family molecular chaperone regulator 1	Bag1	0.0543833	NaN	2	3	NaN	15.9548	NaN	15.5486	NaN	NaN	NaN	NaN	15.8636	15.5667	NaN	15.9878
Q9JLV1	BAG family molecular chaperone regulator 3	Bag3	-0.431298	0.195899	6	6	16.3252	16.5822	16.4388	16.5776	16.4861	16.5942	14.7121	15.766	16.7555	16.3871	16.1453	16.6503
Q8CI32	BAG family molecular chaperone regulator 5	Bag5	-0.161469	0.336543	6	6	16.2091	16.5792	16.202	16.4489	16.0813	16.1281	15.6038	15.7721	16.2931	16.2377	16.3489	16.4243
Q9Z1R2	Large proline-rich protein BAG6	Bag6	0.0643942	0.396435	6	6	16.1705	16.2027	16.1577	15.8157	16.0831	16.1854	16.0812	16.1329	16.1943	16.1908	16.341	16.0613
Q8BKX1	Brain-specific angiogenesis inhibitor 1-associated protein 2	Baiap2	0.358444	0.320044	5	6	NaN	15.2241	14.7172	14.5457	14.6195	14.8717	15.0846	15.4151	14.8748	14.3567	16.4273	14.7661
Q9DBJ3	Brain-specific angiogenesis inhibitor 1-associated protein 2-like protein 1	Baiap2l1	-0.394519	0.448695	6	6	16.4971	15.9562	16.3265	16.231	16.7682	16.7478	13.7865	16.3093	16.871	16.8912	15.6891	16.6128
O08734	Bcl-2 homologous antagonist/killer	Bak1	0.410457	NaN	3	2	NaN	15.7964	15.9609	NaN	14.1687	NaN	NaN	NaN	16.6433	14.7949	NaN	NaN
O54962	Barrier-to-autointegration factor;Barrier-to-autointegration factor, N-terminally processed	Banf1	0.102403	0.363921	6	6	18.3252	18.5831	18.2108	18.623	18.246	18.3695	18.8312	18.2985	18.3302	18.4851	18.4158	18.6112
Q91XV3	Brain acid soluble protein 1	Basp1	1.28575	0.130135	6	6	16.6597	18.6597	18.9774	17.4767	17.6595	17.3747	20.2856	19.971	17.4931	17.0387	21.339	18.3947
Q07813	Apoptosis regulator BAX	Bax	-0.209138	0.254503	6	6	17.6806	17.2434	17.2874	16.8613	17.0638	16.808	16.4778	17.1156	17.2291	17.1189	16.7939	16.9546
Q9Z277	Tyrosine-protein kinase BAZ1B	Baz1b	-0.5291	0.00656571	6	6	18.6133	19.1612	18.1303	18.8876	18.7508	18.9308	18.2616	18.1648	18.1098	18.4748	18.1113	18.1771
Q3V3N7		Bbs1	-0.473845	NaN	2	1	NaN	NaN	NaN	NaN	13.0337	14.1517	NaN	NaN	NaN	13.1188	NaN	NaN
Q9R069	Basal cell adhesion molecule	Bcam	-0.660253	0.00252442	6	6	19.7369	19.9184	20.0668	20.1502	19.7005	20.1477	19.2583	19.128	19.5928	19.5917	18.6879	19.5002
Q61334	B-cell receptor-associated protein 29	Bcap29	-0.244918	0.12191	6	6	17.0442	17.1858	16.8892	16.9813	17.012	16.6203	16.1947	16.6519	17.0591	16.8951	16.6249	16.8376
Q61335	B-cell receptor-associated protein 31	Bcap31	-0.355912	0.018393	6	6	19.3078	19.3316	19.1335	19.1846	19.1454	18.8743	18.3099	18.773	18.9734	19.0282	18.8048	18.9525
Q61140	Breast cancer anti-estrogen resistance protein 1	Bcar1	-0.188412	0.601473	6	6	18.3386	18.5464	17.7432	18.4244	18.2531	18.0956	18.2283	18.3388	16.6119	17.7755	19.0174	18.2989
Q80YN3	Breast carcinoma-amplified sequence 1 homolog	Bcas1	2.58755	0.117077	6	6	13.3625	16.7241	17.7734	11.536	14.6352	13.2783	19.2979	19.0112	14.7492	13.6642	20.6454	15.4668
Q9D287	Pre-mRNA-splicing factor SPF27	Bcas2	-0.280566	0.15462	6	6	16.5522	16.7309	16.0997	16.4574	16.5098	16.613	15.9415	15.705	16.691	16.5963	16.0074	16.3384
Q8CCN5	Breast carcinoma-amplified sequence 3 homolog	Bcas3	-0.168005	0.391827	5	5	NaN	15.2466	14.9848	14.6596	14.4271	14.712	14.2966	NaN	14.8888	14.5053	14.9327	14.5667
P24288	Branched-chain-amino-acid aminotransferase, cytosolic	Bcat1	2.0607	0.192353	3	4	NaN	13.8555	15.0182	NaN	12.788	NaN	16.7245	16.2482	NaN	NaN	17.8875	12.9314
O35855	Branched-chain-amino-acid aminotransferase, mitochondrial	Bcat2	-0.226079	0.314264	6	6	18.1839	18.1609	17.8417	17.8239	17.8851	17.8701	16.8331	17.6689	18.0747	18.2289	17.6553	17.9484
Q03311	Cholinesterase	Bche	-0.247615	NaN	3	1	15.7194	NaN	14.8835	NaN	NaN	14.2987	NaN	NaN	14.7196	NaN	NaN	NaN
P50136	2-oxoisovalerate dehydrogenase subunit alpha, mitochondrial	Bckdha	-0.843353	0.00275862	6	6	17.7144	17.5635	17.8521	17.7914	17.8037	17.48	16.6538	16.4621	16.7252	17.8432	16.5834	16.8771
Q6P3A8	2-oxoisovalerate dehydrogenase subunit beta, mitochondrial	Bckdhb	-0.698985	0.0255945	6	6	17.1214	16.8972	17.6635	17.4761	17.3259	17.2051	16.446	16.5388	16.6647	17.6578	15.86	16.3281
O55028	[3-methyl-2-oxobutanoate dehydrogenase [lipoamide]] kinase, mitochondrial	Bckdk	-0.238373	0.42673	6	5	15.7643	14.6267	15.5756	15.2825	15.0286	14.8376	14.1427	15.13	15.3643	15.3526	NaN	14.748
Q64373	Bcl-2-like protein 1	Bcl2l1	0.148721	0.539407	6	5	16.4796	15.7244	16.3401	16.2223	15.6416	15.6071	NaN	16.7889	16.1796	15.8181	16.0414	15.9282
P59017	Bcl-2-like protein 13	Bcl2l13	-0.156206	0.178508	6	6	17.6216	17.682	17.4035	17.3457	17.6782	17.6973	17.2928	17.2601	17.6324	17.6949	17.1642	17.4466
Q8K019	Bcl-2-associated transcription factor 1	Bclaf1	-0.308832	0.106135	6	6	16.6584	16.6836	16.2902	16.718	16.5586	16.4126	15.8199	15.9838	16.6503	16.5853	15.8738	16.5553
Q99NF1	Beta,beta-carotene 9,10-oxygenase	Bco2	-1.40819	NaN	6	2	14.8319	15.3892	15.7025	15.059	15.7207	14.6589	NaN	NaN	13.2295	14.4082	NaN	NaN
Q9CZP5	Mitochondrial chaperone BCS1	Bcs1l	-0.0207211	0.82783	6	6	16.1879	16.26	16.33	16.179	16.3223	16.0357	15.9412	16.4365	16.1699	16.2247	16.4002	16.018
Q80XN0	D-beta-hydroxybutyrate dehydrogenase, mitochondrial	Bdh1	0.137233	0.214116	6	6	19.2811	19.2797	19.0826	19.435	19.508	19.1061	19.2734	19.4718	19.1805	19.5772	19.6718	19.3414
O88597	Beclin-1	Becn1	NaN	NaN	5	0	14.1867	NaN	14.945	14.6446	14.5911	14.5893	NaN	NaN	NaN	NaN	NaN	NaN
O35623	BET1 homolog	Bet1	-0.362832	0.107827	6	6	17.7652	17.7805	17.2195	17.0877	17.1565	16.8733	17.1642	17.1957	17.1043	17.2034	16.5265	16.5116
O35153	BET1-like protein	Bet1l	NaN	NaN	5	0	15.0393	15.0168	14.7177	NaN	14.7456	14.5661	NaN	NaN	NaN	NaN	NaN	NaN
Q921C5	Protein bicaudal D homolog 2	Bicd2	-0.402448	NaN	5	2	16.5897	16.4664	15.4551	16.5715	NaN	16.2033	NaN	NaN	15.8063	15.9032	NaN	NaN
O08539	Myc box-dependent-interacting protein 1	Bin1	1.21192	0.0957708	6	6	16.4337	17.3379	17.8974	16.8555	16.8118	16.5379	19.2783	19.2109	16.6741	16.56	20.0893	17.3331
D3Z6Q9	Bridging integrator 2	Bin2	0.778646	0.330932	6	6	17.0635	13.0798	16.7551	15.8162	15.0062	15.0905	16.8932	16.6355	15.6127	14.1684	16.6776	17.4958
O88738	Baculoviral IAP repeat-containing protein 6	Birc6	-0.0394405	0.68594	6	5	19.6167	19.6607	19.8	19.454	19.4919	19.7221	NaN	19.3821	19.8453	19.6275	19.4489	19.6201
Q8VD62	UPF0696 protein C11orf68 homolog	Bles03	0.63435	NaN	1	4	14.809	NaN	NaN	NaN	NaN	NaN	NaN	NaN	15.9908	14.7882	15.8135	15.1809
Q8R016	Bleomycin hydrolase	Blmh	0.392745	0.02355	6	6	17.2069	17.4257	17.4445	17.3384	17.2843	17.302	18.1851	17.5452	17.4736	17.3363	18.1133	17.7048
O55102	Biogenesis of lysosome-related organelles complex 1 subunit 1	Bloc1s1	-0.221861	0.232032	6	5	14.3713	13.9061	14.4614	14.8349	14.6635	14.6644	NaN	13.9149	14.2406	14.2718	14.3522	14.5292
Q9CY64	Biliverdin reductase A	Blvra	0.163228	0.026428	6	6	17.0268	16.8434	16.9065	16.7585	16.7893	16.9725	16.8256	17.0334	17.1169	17.1171	17.096	17.0875
Q923D2	Flavin reductase (NADPH)	Blvrb	0.242113	0.20255	6	6	16.9275	16.5533	17.0792	17.117	16.7884	17.1062	17.3827	16.9471	17.4965	17.0626	16.5874	17.548
Q91Z96	BMP-2-inducible protein kinase	Bmp2k	0.261126	NaN	5	2	NaN	16.3919	15.3146	15.5298	16.2257	16.0414	NaN	NaN	16.1469	16.1768	NaN	NaN
O35607	Bone morphogenetic protein receptor type-2	Bmpr2	-0.943473	0.0182695	6	5	14.7667	15.697	15.8108	15.2716	15.4476	15.2838	NaN	13.7792	15.2262	14.8691	13.6294	14.6768
Q6QD59	Vesicle transport protein SEC20	Bnip1	-0.596567	0.217047	4	3	17.0119	17.8505	17.2045	16.7721	NaN	NaN	15.8489	16.9158	17.0748	NaN	NaN	NaN
O54940	BCL2/adenovirus E1B 19 kDa protein-interacting protein 2	Bnip2	-0.219205	0.305701	6	4	15.0267	15.8343	15.4313	15.4121	15.6182	15.1544	NaN	14.8509	15.6391	15.224	NaN	15.0606
Q9Z2F7	BCL2/adenovirus E1B 19 kDa protein-interacting protein 3-like	Bnip3l	-0.186459	NaN	5	2	14.8181	14.901	15.434	NaN	15.3495	14.3849	NaN	NaN	14.7696	14.8124	NaN	NaN
E9Q6J5		Bod1l	0.637264	NaN	1	1	NaN	NaN	13.0243	NaN	NaN	NaN	NaN	NaN	13.6616	NaN	NaN	NaN
Q9D8S9	BolA-like protein 1	Bola1	-0.0377232	0.732428	6	6	17.2665	17.2154	16.7586	17.0157	17.1529	17.1235	16.8287	16.9618	17.025	17.261	17.299	16.9309
Q8BGS2	BolA-like protein 2	Bola2	0.457511	0.00206289	6	6	15.6814	15.7199	15.9527	15.6787	15.9649	16.1908	16.188	16.1941	16.5526	16.1204	16.4277	16.4506
Q8CEI1	BolA-like protein 3	Bola3	0.0487862	0.827909	5	5	NaN	17.8133	16.7024	17.341	17.518	17.4355	NaN	17.3288	17.5586	17.649	16.9914	17.5263
P15327	Bisphosphoglycerate mutase	Bpgm	0.494481	0.146846	6	6	16.238	15.5379	16.2686	16.0651	14.9239	15.0692	16.0748	15.8366	15.8931	15.7237	16.5747	16.9669
Q8R164	Valacyclovir hydrolase	Bphl	0.0453924	0.744498	6	6	19.348	19.1537	18.9952	19.1546	19.3712	19.3386	18.7325	19.3043	19.2723	19.6059	19.2605	19.4583
Q9Z0S1	3(2),5-bisphosphate nucleotidase 1	Bpnt1	0.122287	0.279778	6	6	18.4538	18.4549	18.3475	18.2166	18.4578	18.5638	18.3226	18.4936	18.3107	18.7302	18.9001	18.4711
P46737	Lys-63-specific deubiquitinase BRCC36	Brcc3	0.122004	0.40632	6	5	14.8667	14.7565	15.3724	14.9672	14.9586	15.2444	NaN	15.1827	15.4974	15.0948	14.865	15.1082
Q9ESU6	Bromodomain-containing protein 4	Brd4	-0.0320526	0.752297	5	5	NaN	15.1079	14.7242	14.9897	15.2307	15.0764	14.9652	15.1745	15.0105	14.8873	NaN	14.9311
Q8K3W0	BRCA1-A complex subunit BRE	Bre	-0.220384	0.342973	6	6	14.8632	15.5886	14.9897	15.003	15.0792	15.0437	14.5548	14.0509	15.0451	15.0696	15.2318	15.293
Q8BXV2	BRI3-binding protein	Bri3bp	0.0480398	0.788778	6	6	16.9196	17.2287	16.4095	16.5818	17.0821	16.4909	16.7328	16.8808	16.5801	16.8995	17.2946	16.6131
Q91VR8	Protein BRICK1	Brk1	0.136166	0.280778	6	6	16.8277	17.15	17.0323	17.1068	16.9853	16.8069	17.2061	17.1865	16.8937	16.8373	17.5446	17.0578
Q8K2Q7	BRO1 domain-containing protein BROX	Brox	0.0810943	0.37598	6	6	15.9744	16.3947	15.9698	16.0418	15.9491	16.2908	16.0469	16.1153	16.2346	16.2758	16.2915	16.143
P18572	Basigin	Bsg	-0.645683	0.00199748	6	6	19.8721	19.745	19.8632	19.6873	19.5335	19.4375	18.7306	19.6637	18.9925	19.1171	18.7581	19.0027
Q8R2Q8	Bone marrow stromal antigen 2	Bst2	-0.332624	0.0384648	4	5	16.3852	16.2516	NaN	15.8498	15.8968	NaN	15.6316	15.8253	15.939	15.7002	NaN	15.72
Q9DB72	BTB/POZ domain-containing protein 17	Btbd17	0.408134	NaN	3	1	NaN	NaN	NaN	13.9438	13.6735	13.8167	NaN	NaN	NaN	NaN	14.2195	NaN
Q8CIF4	Biotinidase	Btd	-0.0950646	0.680464	6	6	16.2281	16.577	16.4852	16.4874	16.6865	16.5762	15.3941	16.5153	16.5557	16.6482	16.4319	16.9249
Q64152	Transcription factor BTF3	Btf3	0.184218	0.396609	6	6	17.2421	17.3685	18.0211	17.7389	17.9705	18.1282	17.571	17.9536	18.3499	18.1551	17.4383	18.1066
Q9CQH7	Transcription factor BTF3 homolog 4	Btf3l4	0.107298	0.523454	6	6	17.9451	18.2817	17.642	17.8851	17.8188	18.0372	17.4293	17.9854	18.1988	18.386	18.0234	18.2308
Q9WVA3	Mitotic checkpoint protein BUB3	Bub3	0.148982	0.193312	6	6	16.6708	16.5206	16.5854	17.046	16.8338	16.8231	16.7872	16.7487	16.9357	16.9476	16.7475	17.2068
Q6PGH1	Protein BUD31 homolog	Bud31	0.0702783	0.574159	6	6	15.697	15.9164	15.1353	15.4832	15.512	15.3312	15.5527	15.6592	15.671	15.5184	15.3981	15.6975
Q9CQC6	Basic leucine zipper and W2 domain-containing protein 1	Bzw1	0.405756	0.0376438	6	6	15.5824	15.1447	15.5273	15.4263	14.6572	15.6604	15.9401	15.7098	15.9171	15.5474	15.7829	15.5355
P98086	Complement C1q subcomponent subunit A	C1qa	0.907582	NaN	1	5	NaN	NaN	14.6249	NaN	NaN	NaN	17.1169	15.6442	14.0772	NaN	15.5546	15.2693
P14106	Complement C1q subcomponent subunit B	C1qb	0.348228	0.409627	4	6	NaN	16.1617	15.8073	15.8114	15.8265	NaN	16.7758	17.4901	15.3524	15.7087	16.1831	15.9897
O35658	Complement component 1 Q subcomponent-binding protein, mitochondrial	C1qbp	0.224122	0.108473	6	6	19.2318	18.8062	19.1038	18.6247	18.9531	18.9401	19.1894	19.4522	19.3465	18.9795	19.195	18.8419
Q02105	Complement C1q subcomponent subunit C	C1qc	0.909138	0.200519	4	6	NaN	NaN	14.3007	14.8949	15.3104	13.501	16.8518	16.2154	13.6522	14.8964	15.7581	15.0912
E9Q3C1		C2cd2	-0.063503	NaN	4	2	NaN	14.3744	13.8628	14.2109	NaN	13.9317	NaN	NaN	13.8837	14.1792	NaN	NaN
Q80X80	C2 domain-containing protein 2-like	C2cd2l	-0.104486	0.70123	6	6	15.8027	15.9201	15.7161	15.318	15.6395	15.6031	14.5097	15.486	15.6488	15.8857	16.3715	15.4708
P01029	Complement C4-B;Complement C4 beta chain;Complement C4 alpha chain;C4a anaphylatoxin;Complement C4 gamma chain	C4b	0.867312	0.317552	6	5	14.0397	13.2568	16.3089	13.5243	14.4923	16.69	15.8721	13.938	14.8733	NaN	16.1031	17.1434
P13634	Carbonic anhydrase 1	Ca1	-0.118817	0.842172	4	6	17.0594	15.7584	16.0017	17.1297	NaN	NaN	16.6857	15.0507	16.4555	15.4172	16.8474	17.7543
Q8CI85	Carbonic anhydrase 12	Ca12	-0.211654	0.543894	6	6	17.4344	17.4372	17.2703	17.3028	17.7321	17.799	15.7573	17.5321	17.4905	18.0598	17.2332	17.633
Q9WVT6	Carbonic anhydrase 14	Ca14	0.182213	0.422188	6	6	17.9872	18.3084	18.0455	17.4623	17.8869	17.9587	17.6623	18.5509	18.0409	18.1747	18.72	17.5934
P00920	Carbonic anhydrase 2	Ca2	0.930497	0.00146863	6	6	21.3133	21.2526	21.4045	20.9123	21.1325	21.0855	22.4069	22.3074	21.5732	21.6943	22.8605	21.8413
Q64444	Carbonic anhydrase 4	Ca4	-0.64772	0.00173338	6	6	19.2279	19.4164	19.1284	19.3303	19.0725	18.9364	18.4939	18.7685	18.7207	18.8049	17.915	18.5224
Q9QZA0	Carbonic anhydrase 5B, mitochondrial	Ca5b	-0.265891	NaN	4	2	15.4552	15.7504	15.7738	NaN	15.3247	NaN	NaN	NaN	15.3993	15.221	NaN	NaN
P28651	Carbonic anhydrase-related protein	Ca8	NaN	NaN	0	3	NaN	NaN	NaN	NaN	NaN	NaN	16.0032	15.7767	NaN	NaN	17.0184	NaN
Q06138	Calcium-binding protein 39	Cab39	0.186431	0.130526	6	6	18.2532	18.6378	18.3754	18.1057	18.2019	18.3059	18.3648	18.5005	18.3158	18.4633	18.9004	18.4537
Q9DB16	Calcium-binding protein 39-like	Cab39l	-0.0136871	0.960298	6	6	18.9928	18.9287	18.6197	18.4167	18.8423	19.0757	17.634	19.1737	18.8839	19.3505	18.7607	18.9908
O08532	Voltage-dependent calcium channel subunit alpha-2/delta-1;Voltage-dependent calcium channel subunit alpha-2-1;Voltage-dependent calcium channel subunit delta-1	Cacna2d1	0.728703	0.128447	6	5	13.391	14.7134	15.0232	14.5379	14.0236	15.0115	14.9811	15.4641	14.4085	14.6039	16.4366	NaN
Q6PHS9	Voltage-dependent calcium channel subunit alpha-2/delta-2;Voltage-dependent calcium channel subunit alpha-2-2;Voltage-dependent calcium channel subunit delta-2	Cacna2d2	-0.357278	NaN	1	1	NaN	NaN	NaN	NaN	NaN	16.2426	NaN	NaN	NaN	15.8853	NaN	NaN
Q9CXW3	Calcyclin-binding protein	Cacybp	-0.00643444	0.972427	6	6	17.8287	17.5701	17.4234	17.3314	17.6432	17.6968	16.7991	17.5337	17.6474	17.7114	17.8211	17.9423
B2RQC6	CAD protein;Glutamine-dependent carbamoyl-phosphate synthase;Aspartate carbamoyltransferase;Dihydroorotase	Cad	0.0303545	0.935487	6	5	14.5092	14.4037	15.0027	14.4178	13.973	15.5138	NaN	14.2827	15.2538	13.7913	14.606	15.4014
Q8R5M8	Cell adhesion molecule 1	Cadm1	-0.495769	0.081779	3	3	NaN	NaN	17.0267	NaN	16.5734	16.3567	16.0418	NaN	16.3192	16.1085	NaN	NaN
Q8BLQ9	Cell adhesion molecule 2	Cadm2	0.609921	0.366895	4	4	NaN	16.7997	16.5643	NaN	17.069	16.8407	17.0172	17.1915	16.316	NaN	19.1886	NaN
Q99N28	Cell adhesion molecule 3	Cadm3	2.80329	0.132888	5	5	NaN	13.6602	15.3333	11.4768	12.3091	12.078	17.9198	17.2156	NaN	11.5549	19.4048	12.7788
Q8R464	Cell adhesion molecule 4	Cadm4	0.903834	0.252192	6	6	14.7686	16.0903	15.7435	15.2112	15.255	14.4962	16.8037	16.8583	15.5796	15.4493	18.7078	13.5891
Q80TJ1	Calcium-dependent secretion activator 1	Cadps	2.29583	0.0842725	5	4	13.2566	13.5697	13.5131	NaN	13.0718	12.9023	16.1226	16.0527	11.9608	NaN	18.0981	NaN
P12658	Calbindin	Calb1	1.65079	0.0708588	3	5	15.697	14.2293	15.1716	NaN	NaN	NaN	18.0257	16.8679	15.3089	NaN	17.4839	15.7307
Q08331	Calretinin	Calb2	1.35893	0.0911849	5	5	NaN	15.7775	15.5016	14.8312	14.6697	15.9102	17.242	17.0349	NaN	14.9954	18.7081	15.5044
Q9R1W5	Calcitonin gene-related peptide type 1 receptor	Calcrl	-0.460065	0.164902	6	6	15.2482	15.0433	16.1916	15.5271	15.6659	15.3508	14.2173	14.7317	15.9367	15.1185	14.6683	15.5942
E9QA15		Cald1	-0.786001	0.00526511	6	6	19.5855	19.5345	19.3297	19.6198	18.9722	19.4418	18.2526	18.497	19.2245	19.1359	17.9896	18.6678
Q91WQ9	Calmodulin-like protein 4	Calml4	-0.178904	0.524585	6	5	15.3428	15.3711	14.8757	15.3856	15.4497	15.7554	NaN	15.2862	15.61	15.8145	14.8657	14.346
P14211	Calreticulin	Calr	-0.0168918	0.857108	6	6	21.5185	21.4392	21.3215	21.148	21.4393	21.3777	21.1864	21.369	21.4105	21.5188	21.0971	21.5611
O35887	Calumenin	Calu	-0.283261	0.0205661	6	6	19.5968	19.5669	19.3592	19.4564	19.3634	19.2116	19.0651	19.2362	19.1835	19.2884	18.7614	19.3203
Q91YS8	Calcium/calmodulin-dependent protein kinase type 1	Camk1	0.274596	0.0408659	6	6	14.7995	14.8941	15.3389	15.3608	15.2042	15.2268	15.4588	15.315	15.3376	15.1923	15.5142	15.654
P11798	Calcium/calmodulin-dependent protein kinase type II subunit alpha	Camk2a	1.14477	0.394284	6	6	13.7388	17.0522	17.4187	15.2006	15.4988	14.8676	18.8885	18.8688	14.1744	13.9291	20.1813	14.6033
P28652	Calcium/calmodulin-dependent protein kinase type II subunit beta	Camk2b	0.868674	0.46005	5	6	NaN	16.6881	16.8291	14.7233	15.5342	15.1401	18.6762	18.104	15.2465	13.8286	19.3887	14.6659
Q6PHZ2	Calcium/calmodulin-dependent protein kinase type II subunit delta	Camk2d	0.0649881	0.685638	6	6	17.1043	17.2052	17.1311	17.205	17.1641	17.4498	17.4973	17.2235	17.114	16.9842	17.8898	16.9407
Q923T9	Calcium/calmodulin-dependent protein kinase type II subunit gamma	Camk2g	0.383057	0.356739	6	6	15.9027	16.1433	16.305	16.1353	15.8609	16.1837	17.3689	16.9508	15.8959	15.5959	17.6117	15.406
P49070	Calcium signal-modulating cyclophilin ligand	Camlg	0.210714	0.51712	6	6	14.7217	14.9459	15.889	14.773	15.8133	15.7305	15.7517	16.1224	15.6004	15.8321	15.2075	14.6235
P51437	Cathelin-related antimicrobial peptide	Camp	0.613825	0.273791	6	6	18.1402	16.8553	16.808	16.4444	16.4358	17.3658	18.0853	17.1818	19.2632	16.2424	16.6843	18.2755
Q8C1B1	Calmodulin-regulated spectrin-associated protein 2	Camsap2	0.353365	NaN	2	1	NaN	18.0886	NaN	NaN	NaN	17.2718	NaN	NaN	NaN	NaN	18.0336	NaN
Q6ZQ38	Cullin-associated NEDD8-dissociated protein 1	Cand1	0.277976	0.013964	6	6	18.0123	17.9708	18.176	17.8644	18.0584	18.1769	18.2702	18.4532	18.2043	18.1844	18.6533	18.1613
Q8VCF1	Soluble calcium-activated nucleotidase 1	Cant1	NaN	NaN	2	0	15.5544	NaN	15.5031	NaN	NaN	NaN	NaN	NaN	NaN	NaN	NaN	NaN
P35564	Calnexin	Canx	-0.20988	0.067287	6	6	21.315	21.2453	21.1011	20.8898	20.9663	20.7269	20.7858	20.9473	20.9529	20.8858	20.7382	20.6752
P40124	Adenylyl cyclase-associated protein 1	Cap1	0.171914	0.0392588	6	6	19.8678	19.742	19.9767	19.8727	19.6718	19.805	20.0344	19.9918	19.9095	19.7656	20.1452	20.121
Q9CYT6	Adenylyl cyclase-associated protein 2	Cap2	0.178051	0.548827	6	6	15.4218	15.9698	16.0379	15.8786	15.503	15.7862	16.4076	16.1535	15.3863	15.4137	16.932	15.3723
P24452	Macrophage-capping protein	Capg	-0.123746	0.408725	6	6	18.3194	18.5637	18.5969	18.6256	18.5651	18.7377	18.3706	18.1711	18.7837	18.5623	17.9968	18.7813
O35350	Calpain-1 catalytic subunit	Capn1	-0.193076	0.0723441	6	6	16.8078	16.4832	16.6219	16.4062	16.2241	16.3285	16.418	16.2035	16.3916	16.1494	16.3024	16.2481
O08529	Calpain-2 catalytic subunit	Capn2	-0.37213	0.00127237	6	6	19.4125	19.2568	19.4101	19.3604	19.3107	19.2158	18.8902	18.8815	19.1938	19.0596	18.6532	19.0553
O88456	Calpain small subunit 1	Capns1	-0.122773	0.587225	6	6	17.83	18.169	18.8437	18.0965	18.298	18.356	18.1365	18.257	18.6838	18.3905	17.4741	17.9146
Q60865	Caprin-1	Caprin1	-0.0737912	0.556981	6	6	17.3926	17.7206	17.6018	17.8598	17.8753	17.902	17.3537	17.5267	17.8021	17.7328	17.5315	17.9625
P47753	F-actin-capping protein subunit alpha-1	Capza1	0.224755	0.0650156	6	6	18.142	17.8055	18.3738	18.3014	18.3117	18.3725	18.3706	18.3624	18.576	18.3217	18.3402	18.6845
P47754	F-actin-capping protein subunit alpha-2	Capza2	0.254251	0.0314182	6	6	19.1693	19.1776	19.519	19.5173	19.3824	19.4045	19.4689	19.6671	19.5405	19.3698	19.8965	19.7529
P47757	F-actin-capping protein subunit beta	Capzb	0.20487	0.0465271	6	6	18.7098	18.5963	18.6927	18.7588	18.583	18.6262	19.1003	18.8881	18.7496	18.5244	19.05	18.8836
Q9CR86	Calcium-regulated heat stable protein 1	Carhsp1	0.91832	0.00972104	6	6	16.0549	16.1962	16.6089	16.2988	16.2689	16.2163	17.8007	17.4237	16.7379	16.3456	18.0821	16.764
Q9CZ42	ATP-dependent (S)-NAD(P)H-hydrate dehydratase	Carkd	-0.0824347	0.326224	6	6	18.4669	18.6722	18.4936	18.5234	18.6653	18.4695	18.2061	18.3847	18.5763	18.7092	18.4475	18.4723
Q9ER72	Cysteine--tRNA ligase, cytoplasmic	Cars	0.32709	0.0194344	6	6	16.3103	16.6822	16.3804	16.2687	16.7758	16.6795	16.5569	16.8564	16.7256	16.8467	17.0246	17.0493
Q8BYM8	Probable cysteine--tRNA ligase, mitochondrial	Cars2	-0.305792	0.222265	6	5	16.2606	16.2097	15.9175	15.6091	15.7739	15.5256	14.7638	15.6089	15.8912	15.8104	NaN	15.8104
Q6P2L7	Protein CASC4	Casc4	0.0689398	0.697758	6	6	16.3072	16.2251	16.0004	15.7775	15.8045	15.5989	16.5185	16.1929	15.7615	15.8179	16.1479	15.6885
O70589	Peripheral plasma membrane protein CASK	Cask	-0.012073	0.894404	6	6	16.117	16.2499	16.1691	16.0631	16.0158	16.1981	16.0159	16.0979	16.1831	16.201	16.418	15.8246
Q8VHK1	Caskin-2	Caskin2	NaN	NaN	4	0	NaN	15.0769	NaN	15.2742	15.0097	15.242	NaN	NaN	NaN	NaN	NaN	NaN
O08738	Caspase-6;Caspase-6 subunit p18;Caspase-6 subunit p11	Casp6	-0.098365	0.653562	6	6	15.5886	15.8929	15.6228	15.9356	15.8839	15.9115	14.8987	15.6166	16.0563	16.0608	15.4154	16.1973
P97864	Caspase-7;Caspase-7 subunit p20;Caspase-7 subunit p11	Casp7	-0.103728	0.780645	6	4	13.8979	14.5961	14.1091	14.7178	14.4431	14.5723	NaN	NaN	15.0868	14.3693	13.1566	14.53
O89110	Caspase-8;Caspase-8 subunit p18;Caspase-8 subunit p10	Casp8	0.102992	0.61255	6	6	14.6003	14.7985	15.1054	15.2323	15.0073	15.3491	14.5579	15.1605	15.6533	15.0226	14.8716	15.4449
O09161	Calsequestrin-2	Casq2	-0.376143	0.168258	6	6	16.564	16.6541	17.3365	17.5218	16.5377	16.5239	17.08	16.7167	16.4998	16.5448	15.8357	16.2041
P51125	Calpastatin	Cast	-0.389493	0.0437998	6	6	18.0323	18.0061	18.0199	18.1051	18.1359	17.9602	17.2371	17.3967	17.9981	18.0084	17.2228	18.0595
P24270	Catalase	Cat	-0.114893	0.358669	6	6	19.1365	19.1059	18.8132	18.968	18.849	18.5959	18.5687	18.6264	18.8192	18.7066	18.9165	19.1418
P49817	Caveolin-1	Cav1	-0.51892	0.00151768	6	6	20.8674	20.7329	20.758	20.9282	20.6504	20.7341	20.2482	20.1182	20.4216	20.4371	19.7876	20.5449
Q9WVC3	Caveolin-2	Cav2	-0.763311	0.00493077	6	6	19.3552	18.9466	19.4503	19.4332	19.074	19.0303	17.8208	18.6499	18.5744	18.9186	17.912	18.8339
Q08024	Core-binding factor subunit beta	Cbfb	0.438102	NaN	3	1	NaN	NaN	NaN	16.1799	15.6129	16.1273	NaN	NaN	NaN	NaN	NaN	16.4114
P22682	E3 ubiquitin-protein ligase CBL	Cbl	0.0185881	0.929961	6	3	15.2484	16.0663	16.1987	15.8142	15.799	15.7124	NaN	15.9189	15.8961	NaN	NaN	15.6602
Q9R171	Cerebellin-1;Cerebellin;[des-Ser1]-cerebellin	Cbln1	0.284996	0.15381	6	6	17.1304	16.5961	16.6095	17.5295	17.3856	17.185	17.6876	17.2853	16.9876	17.4431	17.3605	17.3818
Q9JHG0	Cerebellin-3	Cbln3	NaN	NaN	2	0	NaN	NaN	NaN	16.0417	15.8011	NaN	NaN	NaN	NaN	NaN	NaN	NaN
Q8BME9	Cerebellin-4	Cbln4	0.138876	NaN	1	2	14.3712	NaN	NaN	NaN	NaN	NaN	NaN	14.459	14.5612	NaN	NaN	NaN
P48758	Carbonyl reductase [NADPH] 1	Cbr1	0.145853	0.0860345	6	6	18.1923	18.0991	18.0957	17.9053	18.0228	18.3686	18.1268	18.1819	18.348	18.2199	18.3971	18.2852
P08074	Carbonyl reductase [NADPH] 2	Cbr2	-0.50007	0.143856	6	6	17.7899	17.7832	17.8515	18.2727	17.5603	17.609	16.5709	17.2754	18.1095	18.1729	16.4548	17.2827
Q8K354	Carbonyl reductase [NADPH] 3	Cbr3	0.0875203	0.484002	6	6	16.3912	16.7231	16.5869	16.4144	16.3672	16.6324	16.2905	16.4056	16.918	16.5278	16.6052	16.8931
Q91VT4	Carbonyl reductase family member 4	Cbr4	-0.129119	0.472532	6	6	16.8047	17.2313	16.9081	17.2252	17.1887	17.0473	16.2016	16.934	16.9456	17.2571	17.0941	17.1982
Q91WT9	Cystathionine beta-synthase	Cbs	1.11245	NaN	2	4	NaN	NaN	NaN	NaN	14.8767	14.6577	15.7377	NaN	15.2073	NaN	15.8845	16.6889
P83917	Chromobox protein homolog 1	Cbx1	0.206529	0.260756	6	6	17.8221	18.0528	17.7153	17.928	17.9463	17.6102	18.0894	18.2772	17.8267	17.7207	17.6943	18.7055
P23198	Chromobox protein homolog 3	Cbx3	0.140132	0.270182	6	6	18.2595	18.294	18.2392	18.5133	18.4401	18.3383	18.3055	18.5561	18.5141	18.1611	18.4265	18.9619
Q61686	Chromobox protein homolog 5	Cbx5	-0.179661	0.380457	6	6	16.783	16.861	16.1569	16.5371	16.7577	16.4541	15.7995	16.1225	16.627	16.6087	16.3939	16.9203
Q8BRN9	Coiled-coil and C2 domain-containing protein 1B	Cc2d1b	0.241741	NaN	2	2	NaN	NaN	13.803	NaN	NaN	13.6917	NaN	NaN	14.1766	NaN	NaN	13.8016
Q8CH18	Cell division cycle and apoptosis regulator protein 1	Ccar1	-0.227087	0.15133	6	6	16.6995	16.9172	16.1716	16.5971	16.6918	16.5083	16.1604	16.241	16.6267	16.6584	16.0449	16.4915
Q8VDP4	Cell cycle and apoptosis regulator protein 2	Ccar2	-0.0754312	0.45075	6	6	16.7761	16.7075	16.449	16.6722	16.7888	16.7253	16.4227	16.4831	16.5968	16.6881	16.5033	16.9723
Q8BTY1	Kynurenine--oxoglutarate transaminase 1	Ccbl1	0.740173	0.137342	5	4	NaN	14.9406	14.9651	14.4873	14.6527	14.6953	NaN	NaN	14.5534	14.7444	16.4444	16.2113
Q71RI9	Kynurenine--oxoglutarate transaminase 3	Ccbl2	-0.270654	0.114411	6	6	17.0374	17.1849	16.8656	16.8456	16.9472	16.5724	16.1708	16.3996	16.7498	17.0179	16.5633	16.9278
Q9D8X2	Coiled-coil domain-containing protein 124	Ccdc124	0.424919	0.0801341	4	5	NaN	NaN	15.1268	14.927	14.9767	15.4594	NaN	15.6917	15.5667	14.9745	15.5711	15.933
Q3TC33	Coiled-coil domain-containing protein 127	Ccdc127	-0.065237	0.354506	6	6	16.6505	16.6024	16.4967	16.4846	16.724	16.3967	16.5155	16.5156	16.2867	16.578	16.5974	16.4702
Q8CI71	Coiled-coil domain-containing protein 132	Ccdc132	0.0319729	0.782823	6	5	14.9695	15.4133	15.392	15.0554	15.4849	15.3866	NaN	15.4582	15.3428	15.3783	15.0799	15.3186
Q8C7V8	Coiled-coil domain-containing protein 134	Ccdc134	-0.206715	0.114261	6	5	16.3103	16.6254	16.5237	16.2919	16.3173	16.101	NaN	15.8981	16.4054	16.3191	16.0479	16.104
E9Q8Q6		Ccdc141	-0.4671	0.13654	6	6	15.8766	16.1704	16.3899	16.726	16.1209	17.3554	15.5313	15.7474	16.523	15.9935	15.5059	16.5354
Q8CDI7	Coiled-coil domain-containing protein 150	Ccdc150	0.428493	0.216894	6	6	19.7313	18.8462	18.498	19.5415	19.198	18.5065	19.9452	20.0556	18.4421	19.1612	19.5416	19.7467
Q9JIG7	Coiled-coil domain-containing protein 22	Ccdc22	-0.143905	0.421577	6	6	15.7601	16.4032	16.0284	15.9615	16.207	16.0882	15.2558	15.855	16.2912	16.1043	16.0353	16.0434
Q78PG9	Coiled-coil domain-containing protein 25	Ccdc25	0.330526	0.404363	4	3	NaN	13.1336	14.0652	NaN	13.0081	13.5238	NaN	NaN	14.3103	NaN	13.452	13.5274
Q9CR29	Coiled-coil domain-containing protein 43	Ccdc43	-0.386283	0.194428	3	3	NaN	NaN	14.9082	NaN	15.6107	15.4274	NaN	14.6968	14.9389	15.1518	NaN	NaN
Q9D024	Coiled-coil domain-containing protein 47	Ccdc47	-0.16778	0.094189	6	6	18.0294	18.1036	18.0422	17.9625	18.0258	17.7	17.6435	17.8416	18.0218	17.9897	17.6297	17.7307
Q3URS9	Coiled-coil domain-containing protein 51	Ccdc51	-0.218115	0.183876	6	6	15.6412	15.2573	15.2593	15.1601	15.3556	14.922	14.5552	14.8879	15.0615	15.2487	15.3593	15.1742
Q8R3Q6	Coiled-coil domain-containing protein 58	Ccdc58	-0.205766	0.470942	6	6	15.8472	16.5463	16.6893	16.5923	16.6763	16.6014	15.366	15.7433	16.7383	16.8241	16.5008	16.5457
D3YZP9	Coiled-coil domain-containing protein 6	Ccdc6	0.24321	0.174875	6	6	15.8661	15.5935	15.7806	15.5584	15.7499	15.4309	15.2537	16.1241	15.9172	15.8926	16.3804	15.8706
Q8VC31	Coiled-coil domain-containing protein 9	Ccdc9	-0.0878656	NaN	4	2	NaN	14.4372	NaN	14.4791	14.4318	14.419	NaN	NaN	NaN	14.3107	NaN	14.3972
Q8C3X2	Coiled-coil domain-containing protein 90B, mitochondrial	Ccdc90b	-0.0685965	0.739458	6	6	16.589	16.8193	17.2138	16.7731	17.1633	16.9257	16.6981	17.1649	17.2366	17.2564	16.3458	16.3708
Q9D8L5	Coiled-coil domain-containing protein 91	Ccdc91	-0.120435	0.526616	5	5	NaN	14.8502	15.3746	14.95	14.7338	14.7734	NaN	14.4856	15.1697	14.655	14.6345	15.135
Q7TQK5	Coiled-coil domain-containing protein 93	Ccdc93	-0.0521293	0.747762	6	6	15.3808	15.4544	15.4242	15.5252	15.4196	15.3263	14.6699	15.2459	15.7048	15.4129	15.5413	15.6429
Q8K2Y9	Cerebral cavernous malformations protein 2 homolog	Ccm2	0.0726146	0.816682	3	4	NaN	NaN	14.0362	NaN	13.7445	14.3396	NaN	NaN	14.7643	13.9443	13.7993	13.943
O88874	Cyclin-K	Ccnk	-0.896877	NaN	2	1	NaN	15.7567	NaN	13.3711	NaN	NaN	NaN	NaN	NaN	NaN	13.667	NaN
Q8BGU5	Cyclin-Y	Ccny	-0.459372	0.0142095	6	6	16.5757	16.8679	16.8312	16.6095	16.6745	16.6102	15.744	15.8926	16.3413	16.3934	16.7275	16.314
P80314	T-complex protein 1 subunit beta	Cct2	0.275695	0.00116303	6	6	18.3535	18.4045	18.4625	18.3171	18.462	18.5805	18.8081	18.7445	18.6055	18.5205	18.8129	18.7427
P80318	T-complex protein 1 subunit gamma	Cct3	0.200187	0.0269369	6	6	18.4209	18.3644	18.3222	18.3496	18.3752	18.5049	18.483	18.5692	18.4809	18.4232	18.9038	18.6784
P80315	T-complex protein 1 subunit delta	Cct4	0.241599	0.00592599	6	6	18.0096	18.0695	18.0651	18.0372	18.0402	18.1595	18.3101	18.3531	18.1462	18.1151	18.5621	18.3441
P80316	T-complex protein 1 subunit epsilon	Cct5	0.241437	0.00718836	6	6	19.0275	18.9017	19.239	18.9474	19.0966	19.244	19.3227	19.3457	19.3231	19.1721	19.4764	19.2649
P80317	T-complex protein 1 subunit zeta	Cct6a	0.246915	0.0506652	6	6	18.5304	18.0777	18.663	18.2038	18.2664	18.4957	18.8008	18.7482	18.6236	18.395	18.6653	18.4856
P80313	T-complex protein 1 subunit eta	Cct7	0.325541	0.0103578	6	6	18.1989	17.7328	18.3007	18.066	18.2148	18.3555	18.4981	18.5741	18.3708	18.2967	18.5987	18.4837
P42932	T-complex protein 1 subunit theta	Cct8	0.211506	0.0353558	6	6	18.4101	18.3408	18.3423	18.3921	18.4461	18.5361	18.6314	18.647	18.3757	18.442	18.9379	18.7026
Q8C1Y8	Vacuolar fusion protein CCZ1 homolog	Ccz1	-0.136844	0.581683	4	4	NaN	17.2539	NaN	17.3996	16.8556	17.125	NaN	NaN	16.789	16.5633	17.3617	17.3727
O35566	CD151 antigen	Cd151	-0.417023	0.00339815	6	6	18.8902	18.8063	18.6149	18.6822	18.575	18.3646	17.9988	18.4974	18.295	18.3973	18.0633	18.1792
Q62192	CD180 antigen	Cd180	0.415409	0.162674	5	6	NaN	14.324	14.1585	14.6265	14.4116	13.8116	15.2708	15.2924	14.6077	13.8817	14.3762	14.6623
O54901	OX-2 membrane glycoprotein	Cd200	-0.181434	0.112418	6	6	17.211	17.3377	17.5589	17.3338	17.0825	17.1832	17.0755	17.3291	17.0942	16.8598	17.3254	16.9345
Q9JLQ0	CD2-associated protein	Cd2ap	-0.505805	0.0199257	6	6	18.2244	18.411	18.3723	18.399	18.3574	18.3082	17.5242	17.6269	18.2695	18.1889	17.216	18.212
Q9CWK3	CD2 antigen cytoplasmic tail-binding protein 2	Cd2bp2	0.300759	NaN	5	2	15.1201	15.7551	NaN	15.5277	15.4368	15.3247	NaN	NaN	NaN	15.7519	NaN	15.7154
Q64314	Hematopoietic progenitor cell antigen CD34	Cd34	-0.392136	0.00936275	6	6	17.996	17.7969	18.2542	18.1267	18.1084	17.8808	17.6972	17.4723	18.011	17.6641	17.2756	17.69
P56528	ADP-ribosyl cyclase/cyclic ADP-ribose hydrolase 1	Cd38	0.00213448	0.99285	6	6	15.4985	16.1996	16.5669	16.0755	16.3608	15.7762	16.0715	15.7395	16.6328	16.2004	15.491	16.355
Q61735	Leukocyte surface antigen CD47	Cd47	0.323654	0.162355	6	6	17.9981	18.3986	18.7912	18.5172	18.5789	18.6023	19.0549	18.9439	18.3761	18.458	19.5263	18.4692
O55186	CD59A glycoprotein	Cd59a	-0.190389	0.334239	6	4	17.4366	17.1118	16.8182	17.2238	17.1099	16.8825	NaN	NaN	17.2532	16.4369	16.8022	17.1346
P35762	CD81 antigen	Cd81	0.468633	0.200817	6	6	19.7236	19.9676	20.3983	19.8324	19.6918	19.7429	20.811	20.7804	19.8735	19.6026	21.5236	19.5775
P40237	CD82 antigen	Cd82	0.846345	0.159206	6	6	16.9042	17.3507	17.5234	16.6361	16.8499	16.6979	18.5367	18.612	16.5451	16.8697	19.758	16.7188
P40240	CD9 antigen	Cd9	0.399316	0.290921	6	6	18.6641	19.4787	19.2293	18.3408	18.7043	18.7813	20.3167	19.3531	18.8154	18.9159	19.9614	18.2318
O89103	Complement component C1q receptor	Cd93	-0.794209	0.0699236	6	5	17.1144	16.9011	17.5676	16.7277	16.8221	16.4425	NaN	15.1125	17.3058	16.3977	15.5047	16.3545
Q9Z0M6	CD97 antigen	Cd97	-0.188825	0.61018	6	5	16.1322	16.1738	16.5178	16.0821	15.5837	15.7481	16.2753	16.6263	16.1708	15.6145	14.5671	NaN
Q8BIF0	CD99 antigen-like protein 2	Cd99l2	NaN	NaN	3	0	16.5813	NaN	NaN	NaN	16.3944	16.1377	NaN	NaN	NaN	NaN	NaN	NaN
Q8BGZ4	Cell division cycle protein 23 homolog	Cdc23	-0.578551	0.300302	4	4	NaN	NaN	14.1003	13.8698	14.5302	14.7428	NaN	NaN	13.9967	14.768	12.5054	13.6587
Q99JP4	Anaphase-promoting complex subunit CDC26	Cdc26	-0.266457	0.305779	6	5	15.7647	15.7701	15.7292	15.7038	16.0043	15.9407	14.702	NaN	16.0013	15.5799	15.2882	16.1904
Q61081	Hsp90 co-chaperone Cdc37;Hsp90 co-chaperone Cdc37, N-terminally processed	Cdc37	-0.0393438	0.455155	6	6	18.2579	18.4086	18.2627	18.1823	18.4392	18.2874	18.1907	18.1762	18.2848	18.2523	18.3683	18.3297
Q9CZP7	Hsp90 co-chaperone Cdc37-like 1	Cdc37l1	0.36924	NaN	2	1	NaN	18.9607	NaN	NaN	19.1954	NaN	NaN	NaN	NaN	NaN	NaN	19.4473
P60766	Cell division control protein 42 homolog	Cdc42	0.0850153	0.40318	6	6	20.3999	20.4374	20.5426	20.2733	20.1923	20.2504	20.2791	20.6178	20.4839	20.209	20.7014	20.3147
Q3UU96	Serine/threonine-protein kinase MRCK alpha	Cdc42bpa	-0.123907	0.544944	6	5	14.9381	14.3611	15.512	14.9963	14.7765	15.3223	NaN	14.796	15.1411	14.7437	14.9208	14.7007
Q7TT50	Serine/threonine-protein kinase MRCK beta	Cdc42bpb	-0.927516	0.104776	6	6	16.2407	16.1279	16.0633	16.1689	16.0661	16.1897	12.7909	15.405	16.4115	15.808	15.0566	15.8196
Q91W92	Cdc42 effector protein 1	Cdc42ep1	-0.651195	0.000678645	6	6	17.1505	17.324	17.1971	16.9825	16.8064	16.8514	16.097	16.3362	16.823	16.5156	16.4391	16.1936
Q9JM96	Cdc42 effector protein 4	Cdc42ep4	-0.679978	0.00341667	6	6	17.0258	17.2237	16.9361	17.1664	16.98	16.9697	15.8851	16.1015	16.505	16.8422	16.0401	16.8481
Q8BGH7	CDC42 small effector protein 2	Cdc42se2	-0.0992899	NaN	2	3	NaN	NaN	NaN	NaN	16.241	16.6443	NaN	NaN	17.0017	16.2159	NaN	15.8124
Q6A068;A0A1W2P7S8;A0A1W2P7Z8;A0A1W2P7H4;A0A1W2P855;A0A1W2P6Q8	Cell division cycle 5-like protein	Cdc5l	-0.447075	0.0120921	6	6	17.0577	17.0614	16.4613	16.8165	16.8845	16.6662	16.2593	16.1747	16.6204	16.6059	15.9921	16.6128
Q8JZM7	Parafibromin	Cdc73	0.192203	NaN	2	2	NaN	14.3827	NaN	NaN	NaN	15.6987	NaN	NaN	15.0172	15.4485	NaN	NaN
Q9WTR5	Cadherin-13	Cdh13	-0.842059	0.0113636	6	6	17.1123	17.183	16.6711	16.9151	16.0166	16.5474	15.986	15.1954	15.7209	15.5977	16.2639	16.6291
P15116	Cadherin-2	Cdh2	0.195656	0.34177	6	6	15.8507	15.966	15.3659	15.652	15.7817	16.07	15.9401	15.8426	15.7729	15.6635	16.7927	15.8483
P10287	Cadherin-3	Cdh3	0.228404	0.230834	4	4	16.0527	NaN	15.6337	NaN	15.8211	15.96	NaN	16.025	15.8177	16.5037	NaN	16.0347
P55284	Cadherin-5	Cdh5	-0.949742	0.00458765	6	6	16.6381	17.248	16.8819	17.1674	16.8506	17.0585	15.8182	15.7865	16.5574	16.5009	15.0262	16.4569
Q8VDP6	CDP-diacylglycerol--inositol 3-phosphatidyltransferase	Cdipt	-0.150092	0.256008	6	6	18.5921	18.4579	18.4814	18.6946	18.4659	18.4022	17.8081	18.5399	18.35	18.4999	18.5798	18.4158
Q69ZA1	Cyclin-dependent kinase 13	Cdk13	-0.206783	NaN	1	2	NaN	NaN	NaN	NaN	NaN	13.2111	NaN	NaN	13.0995	12.9092	NaN	NaN
P49615	Cyclin-dependent-like kinase 5	Cdk5	0.322446	0.112005	6	6	16.5979	16.7524	16.4351	16.2759	16.252	16.5523	16.7936	16.8427	16.5886	16.2533	17.5017	16.8204
Q99LM2	CDK5 regulatory subunit-associated protein 3	Cdk5rap3	-0.429486	0.0249246	6	5	15.2984	15.4329	15.211	15.1215	15.0602	15.6252	NaN	14.5588	15.3952	14.8474	14.8144	14.6942
Q99J95	Cyclin-dependent kinase 9	Cdk9	0.0569153	0.744357	3	3	NaN	NaN	NaN	14.185	14.1697	13.9565	NaN	NaN	13.952	14.0899	NaN	14.4399
P46414	Cyclin-dependent kinase inhibitor 1B	Cdkn1b	-0.103261	0.520892	6	6	17.138	17.117	16.9973	16.6867	16.6889	16.8153	16.3045	16.5726	17.1095	16.78	16.9428	17.1143
Q8BI72	CDKN2A-interacting protein	Cdkn2aip	-0.197007	0.22733	6	6	16.2265	16.1858	15.901	16.2829	16.3144	15.9738	15.4987	15.7486	16.2477	16.1466	15.735	16.3258
P98191	Phosphatidate cytidylyltransferase 1	Cds1	0.0466858	0.742291	5	5	15.2779	15.5607	15.195	NaN	15.4095	15.4564	NaN	15.1052	15.2748	15.359	15.7835	15.6104
Q99L43	Phosphatidate cytidylyltransferase 2	Cds2	-0.136604	0.47896	6	6	20.7771	20.3413	20.7859	20.0169	20.448	20.2849	20.5307	20.5589	20.5047	20.5091	19.9185	19.8125
Q4VAA2	Protein CDV3	Cdv3	-0.0707477	0.541088	6	6	17.5114	17.3521	17.3324	17.3826	17.5184	17.3111	16.8477	17.317	17.4287	17.4448	17.3363	17.6089
P31809	Carcinoembryonic antigen-related cell adhesion molecule 1	Ceacam1	-0.528329	NaN	2	2	NaN	NaN	15.3967	15.572	NaN	NaN	NaN	NaN	NaN	NaN	14.8515	15.0605
Q91WM2	Cat eye syndrome critical region protein 5 homolog	Cecr5	-0.550903	0.0804721	6	6	16.2743	16.8433	16.1214	16.3355	16.1089	15.523	15.3004	15.1717	16.2426	15.9675	15.0215	16.1972
P28659	CUGBP Elav-like family member 1	Celf1	-0.679407	0.112943	6	6	15.4564	15.2624	15.3283	16.2111	15.8504	15.8001	13.2953	15.1	15.3215	15.7808	14.8221	15.5123
Q9Z0H4	CUGBP Elav-like family member 2	Celf2	0.480589	0.0179205	6	6	15.2045	15.233	14.9875	15.6977	15.5798	15.2512	15.862	16.0946	15.533	15.2997	16.0874	15.9606
Q9JKC6	Cell cycle exit and neuronal differentiation protein 1	Cend1	0.387935	0.377169	6	6	18.7302	19.1294	18.8482	18.2757	18.8625	17.9852	19.7972	19.591	18.1172	18.4475	20.1749	18.0311
Q9CXS4	Centromere protein V	Cenpv	-0.239142	0.155169	6	6	16.19	16.5026	15.8823	16.5056	16.41	16.5791	16.653	16.0242	16.0311	16.0175	15.8749	16.0343
Q6A065	Centrosomal protein of 170 kDa	Cep170	0.520464	0.0477783	5	5	NaN	14.1755	14.415	14.1765	14.0325	14.4704	NaN	14.421	14.6711	14.39	15.5285	14.8617
Q99NF3	Centrosomal protein of 41 kDa	Cep41	0.586037	0.113234	5	4	NaN	14.2624	13.6207	14.3746	14.9163	14.8737	NaN	NaN	14.3858	15.2283	15.0934	15.2748
Q8BGS7	Choline/ethanolaminephosphotransferase 1	Cept1	-0.0476186	0.825833	4	3	NaN	NaN	17.6773	17.9042	17.4494	17.1624	NaN	17.4862	17.68	17.3359	NaN	NaN
P27545	Ceramide synthase 1	Cers1	NaN	NaN	3	0	NaN	14.8208	15.5301	NaN	15.6757	NaN	NaN	NaN	NaN	NaN	NaN	NaN
Q924Z4	Ceramide synthase 2	Cers2	-0.512122	0.0821894	6	6	17.3436	17.2757	17.3455	16.8985	16.9738	16.5982	15.5499	16.5679	17.2224	16.9963	16.5161	16.5099
Q9D6J1	Ceramide synthase 4	Cers4	-0.045718	NaN	3	2	NaN	NaN	14.0579	NaN	14.7376	14.6313	NaN	NaN	14.1942	14.6656	NaN	NaN
Q9D6K9	Ceramide synthase 5	Cers5	0.0135541	NaN	2	2	NaN	NaN	14.2625	NaN	NaN	14.093	NaN	NaN	14.3014	14.0812	NaN	NaN
Q8BTU1	Cilia- and flagella-associated protein 20	Cfap20	1.25453	NaN	2	2	NaN	NaN	NaN	NaN	14.6205	14.6264	NaN	NaN	NaN	14.5594	NaN	17.1965
Q8CC70	Cilia- and flagella-associated protein 300	Cfap300	0.0926013	NaN	2	3	NaN	NaN	NaN	NaN	14.765	15.1686	NaN	NaN	NaN	14.8004	15.1949	15.1829
Q8C6E0	Cilia- and flagella-associated protein 36	Cfap36	0.13381	0.602318	6	4	14.7427	15.3678	15.4885	14.4039	14.9724	15.1562	NaN	15.3047	15.5666	14.9138	NaN	14.8377
O88271	Craniofacial development protein 1	Cfdp1	-0.0761078	0.752153	6	6	14.5005	15.0002	14.9711	15.3349	15.4595	15.1643	14.2317	14.8624	15.4211	15.3627	14.7681	15.3279
P18760	Cofilin-1	Cfl1	0.57187	0.002273	6	6	21.7518	21.7073	22.2131	22.2261	22.0507	22.2635	22.9215	22.5727	22.3916	22.3074	22.8293	22.6212
P45591	Cofilin-2	Cfl2	0.372657	0.0326039	6	6	18.8855	18.8835	18.8044	18.4828	18.7608	18.9101	19.3447	19.2651	18.7186	19.0244	19.6586	18.9517
Q8BHG9	CGG triplet repeat-binding protein 1	Cggbp1	-0.26888	0.274573	6	6	15.0192	15.3364	15.5655	15.6162	15.4849	15.3266	14.6855	14.5307	15.7395	15.5548	14.7391	15.4859
P59242	Cingulin	Cgn	0.0566354	0.765746	6	5	14.1272	14.4271	14.0024	14.2038	14.6914	14.4207	NaN	14.2271	14.1759	14.928	14.0026	14.51
Q6AW69	Cingulin-like protein 1	Cgnl1	-0.211955	0.319111	6	6	18.9828	19.9263	19.5159	19.9406	19.4537	19.7075	19.0473	19.1564	19.7457	19.3541	19.1081	19.8434
Q9CQA6	Coiled-coil-helix-coiled-coil-helix domain-containing protein 1	Chchd1	-0.0847403	0.222599	6	3	15.1143	15.2366	15.068	14.9993	15.1054	14.9366	NaN	NaN	15.0276	14.9552	14.993	NaN
Q7TNL9		Chchd10	0.262208	0.327609	6	6	17.8763	17.4527	17.6538	17.671	17.9641	17.9885	16.8936	18.1065	18.0788	18.1327	18.5272	18.4408
Q9D1L0;B2RPU8	Coiled-coil-helix-coiled-coil-helix domain-containing protein 2	Chchd2;Zbed5	-0.205359	0.183967	6	6	18.3144	18.4576	17.9304	18.2117	18.1396	18.0861	17.5215	17.9674	18.0518	18.1101	17.8315	18.4254
Q9CRB9	MICOS complex subunit Mic19	Chchd3	-0.0464017	0.382948	6	6	18.9432	18.7902	18.8163	18.7785	18.8985	18.6102	18.7144	18.7261	18.7885	18.8391	18.7425	18.7477
Q9CQP3	Coiled-coil-helix-coiled-coil-helix domain-containing protein 5	Chchd5	0.0960251	NaN	3	2	NaN	13.8394	NaN	13.7258	13.6969	NaN	NaN	NaN	NaN	13.8975	NaN	13.8026
Q91VN4	MICOS complex subunit Mic25	Chchd6	0.108861	0.41217	6	6	17.7362	17.7846	17.4385	17.4198	17.8078	17.3894	17.3866	17.9147	17.5056	17.8759	17.9511	17.5957
Q6PDQ2	Chromodomain-helicase-DNA-binding protein 4	Chd4	-0.0643282	0.520984	6	6	15.7058	15.79	15.5604	15.9006	15.7482	15.9015	15.8986	15.5661	15.9256	15.451	15.5736	15.8056
Q8BJ64	Choline dehydrogenase, mitochondrial	Chdh	-0.298327	0.355924	6	6	17.3219	17.4159	16.9325	16.8137	17.1889	16.8793	15.4824	16.8492	17.2418	17.5284	16.6446	17.0159
Q8CGZ0	Calcium homeostasis endoplasmic reticulum protein	Cherp	-0.0654639	0.860801	5	6	NaN	17.9982	17.617	18.5781	17.9976	18.2968	19.0875	18.02	18.3088	18.0051	16.8017	17.9693
P26339	Chromogranin-A;Pancreastatin;Beta-granin;WE-14;Catestatin;GE-25;Serpinin-RRG;Serpinin;p-Glu serpinin precursor	Chga	NaN	NaN	2	0	NaN	NaN	14.0722	NaN	NaN	16.9087	NaN	NaN	NaN	NaN	NaN	NaN
P16014	Secretogranin-1;CCB peptide;PE-11	Chgb	-0.29266	NaN	4	2	NaN	14.6161	15.7695	NaN	14.8978	18.4001	NaN	NaN	NaN	15.0175	16.2389	NaN
Q922Q9	Chitinase domain-containing protein 1	Chid1	-0.137557	0.606003	6	6	17.1261	16.9482	16.7211	16.5077	16.9431	16.8018	15.5588	17.1111	16.7169	17.1553	16.6766	17.0039
O35744	Chitinase-like protein 3	Chil3	1.13973	0.144151	6	6	16.4105	16.6843	15.2869	15.3742	15.653	16.5397	17.5497	15.9347	19.8446	15.2422	16.389	17.8268
O55229	Choline/ethanolamine kinase	Chkb	0.295129	0.274392	6	5	14.3773	15.0768	14.8979	13.8347	14.8279	15.1199	NaN	14.5325	15.075	15.1958	15.2638	14.8541
Q9QXG2	Rab proteins geranylgeranyltransferase component A 1	Chm	-0.323681	NaN	1	1	NaN	NaN	NaN	NaN	NaN	13.7078	NaN	NaN	NaN	13.3841	NaN	NaN
Q9DB34	Charged multivesicular body protein 2a	Chmp2a	-0.0878404	0.529465	6	6	17.8565	17.1478	17.4591	17.9357	17.8238	17.7678	17.7838	17.7039	17.4512	17.5027	17.4892	17.5327
Q8BJF9	Charged multivesicular body protein 2b	Chmp2b	-0.0150353	NaN	3	2	NaN	NaN	16.5284	NaN	16.5402	16.4836	NaN	NaN	NaN	16.3699	NaN	16.6348
Q9CQ10	Charged multivesicular body protein 3	Chmp3	-0.315524	0.15226	6	6	15.818	16.1532	16.0678	16.7699	16.4822	16.4799	15.365	15.9825	15.9864	16.4795	15.9418	16.1227
Q9D8B3	Charged multivesicular body protein 4b	Chmp4b	-0.0023559	0.980939	6	6	17.3208	17.3125	17.0838	17.3937	17.321	17.2068	16.9888	17.4088	17.0695	17.2599	17.365	17.5325
Q9D7S9	Charged multivesicular body protein 5	Chmp5	-0.0266132	0.886375	6	6	17.032	17.2892	17.1657	17.4675	17.3355	16.9428	16.5247	17.1728	17.7813	17.1893	17.2445	17.1603
P0C0A3	Charged multivesicular body protein 6	Chmp6	-0.236216	0.0587843	6	6	16.6409	16.7848	16.8264	16.5982	16.5282	16.5221	16.0119	16.3761	16.4538	16.3364	16.6664	16.6386
Q9D1P4	Cysteine and histidine-rich domain-containing protein 1	Chordc1	0.196461	0.218144	6	6	16.5708	16.3046	16.4079	16.2359	16.6405	16.7365	16.1211	16.6586	16.6892	16.6951	17.0271	16.8839
P61022	Calcineurin B homologous protein 1	Chp1	0.159206	0.492996	6	6	16.8044	17.1187	16.8784	16.6368	16.4455	16.2163	16.8178	17.1021	16.9089	16.2554	17.4977	16.4734
Q9CY57	Chromatin target of PRMT1 protein	Chtop	-0.514941	0.0249797	6	6	17.7373	18.1076	17.2994	17.715	17.7467	17.4908	16.8414	16.714	17.5967	17.6315	16.9441	17.2795
Q8WTY4	Anamorsin	Ciapin1	0.475683	0.0147318	5	6	NaN	15.0058	14.8975	14.675	15.0306	15.241	15.3256	15.8088	15.7386	15.2826	15.4981	15.0201
P60824	Cold-inducible RNA-binding protein	Cirbp	0.334702	0.0830195	6	6	16.5882	16.3595	17.075	17.4203	17.1217	17.2901	17.4175	17.2106	17.2485	17.2564	17.2796	17.4504
Q91WS0	CDGSH iron-sulfur domain-containing protein 1	Cisd1	0.0309324	0.771541	6	6	19.8219	19.9822	19.6029	19.6096	19.7749	19.4403	19.7289	19.7928	19.5457	19.7536	20.0103	19.5862
Q9CQB5	CDGSH iron-sulfur domain-containing protein 2	Cisd2	-0.101825	0.409347	6	6	18.3943	18.5086	17.9595	18.1758	18.2322	17.9864	17.7757	18.0804	18.0647	18.2911	18.2931	18.1409
B1AR13	CDGSH iron-sulfur domain-containing protein 3, mitochondrial	Cisd3	-0.204599	0.25336	6	6	16.0713	16.4381	16.0931	15.6313	16.211	15.9298	15.3866	15.8112	16.2019	16.202	15.8486	15.6967
Q8BMK4	Cytoskeleton-associated protein 4	Ckap4	-0.159134	0.0576653	6	6	18.3129	18.1866	18.2221	18.0752	18.2497	17.9388	17.9132	18.1821	18.0067	18.0593	17.8329	18.0362
A2AGT5	Cytoskeleton-associated protein 5	Ckap5	0.17525	0.238538	6	6	16.0835	16.2726	16.1962	16.1613	16.0216	16.058	16.2438	16.4708	16.23	15.9794	16.879	16.0418
Q04447	Creatine kinase B-type	Ckb	0.445677	0.0109644	6	6	21.9312	21.9906	21.8441	21.889	21.908	22.0551	22.7219	22.3913	22.0495	22.1122	22.8652	22.152
P30275	Creatine kinase U-type, mitochondrial	Ckmt1	0.967816	0.183562	6	6	18.899	19.3131	19.6252	18.4719	19.4364	18.6358	21.737	21.1362	18.3722	18.8343	21.5328	18.5757
Q80TV8	CLIP-associating protein 1	Clasp1	-0.215031	0.54933	6	6	14.6736	14.7519	15.5215	14.8163	14.9407	15.0135	13.2427	14.6169	15.2939	15.2276	15.3284	14.7178
Q8BRT1	CLIP-associating protein 2	Clasp2	0.196988	0.268878	6	6	16.2199	16.5097	16.5355	16.4074	16.4775	16.3613	16.2284	16.6057	16.4784	16.4589	17.3788	16.543
Q99LI2	Chloride channel CLIC-like protein 1	Clcc1	-0.404182	0.0372886	6	6	17.1583	17.2516	17.027	17.0658	17.2977	16.6324	16.0633	16.6032	16.8026	16.8443	16.6454	17.0489
P51791	H(+)/Cl(-) exchange transporter 3	Clcn3	-0.0838334	NaN	3	1	NaN	15.3227	NaN	15.5051	15.2571	NaN	NaN	NaN	NaN	NaN	15.2778	NaN
Q61418	H(+)/Cl(-) exchange transporter 4	Clcn4	-0.345005	0.516723	4	3	NaN	NaN	15.6465	15.1716	15.6683	16.5432	NaN	15.7351	NaN	15.9444	NaN	14.5577
O70496	H(+)/Cl(-) exchange transporter 7	Clcn7	-0.279642	0.0978282	6	4	14.9633	15.1543	15.5277	14.8669	15.358	15.106	NaN	14.5877	15.0317	15.0094	NaN	14.9035
Q60771	Claudin-11	Cldn11	1.68215	0.22633	6	6	14.8147	17.7075	18.9306	15.4483	15.604	14.824	19.3424	20.2528	15.3354	15.0359	21.2621	16.1936
O54942	Claudin-5	Cldn5	-0.482507	0.018269	6	6	18.7956	18.2013	18.7446	18.8654	18.5205	18.4221	17.7463	18.0608	18.4621	18.2982	17.689	18.398
Q91V08	C-type lectin domain family 2 member D	Clec2d	-0.567952	0.0619972	6	6	16.9654	17.2277	17.0412	16.4715	16.4838	16.1012	15.9826	16.6138	16.2237	16.2395	15.2405	16.5831
P0C7M9	C-type lectin domain family 2 member L	Clec2l	1.70633	NaN	1	3	NaN	NaN	14.8667	NaN	NaN	NaN	16.1407	15.8463	NaN	NaN	17.7322	NaN
Q9Z1Q5	Chloride intracellular channel protein 1	Clic1	0.147523	0.117386	6	6	19.7437	19.8912	19.7607	19.777	19.6979	19.7796	19.982	19.772	20.123	19.8059	19.6795	20.1728
Q9D7P7	Chloride intracellular channel protein 3	Clic3	0.41697	0.0540086	3	3	NaN	14.8769	NaN	14.5163	NaN	14.8341	NaN	NaN	NaN	15.1825	14.9683	15.3274
Q9QYB1	Chloride intracellular channel protein 4	Clic4	-0.0582399	0.56547	6	6	19.874	20.2991	20.3893	20.3087	20.1318	20.2071	20.0552	19.8843	20.3282	20.2078	20.2207	20.1644
Q8BXK9	Chloride intracellular channel protein 5	Clic5	-0.550167	0.0148751	6	6	17.7879	18.2801	17.8964	17.9056	17.8202	18.0447	17.3627	16.7458	17.7638	17.6019	17.1107	17.8489
Q8BHB9	Chloride intracellular channel protein 6	Clic6	-0.0798184	0.790493	6	6	20.4664	20.1224	20.0029	19.761	20.3383	20.433	18.7885	20.3693	20.217	20.6096	20.2469	20.4137
Q99KN9	Clathrin interactor 1	Clint1	-0.207301	0.150784	6	6	18.1369	18.0028	17.8828	17.9012	18.0448	17.8103	17.2299	17.7635	18.0442	17.9161	17.6002	17.9811
Q922J3	CAP-Gly domain-containing linker protein 1	Clip1	-0.499818	0.0589914	6	6	16.9541	17.318	17.3008	17.338	17.3761	17.2721	15.94	16.3161	17.2624	17.1464	16.6382	17.2572
Q9Z0H8	CAP-Gly domain-containing linker protein 2	Clip2	0.449964	NaN	2	4	NaN	13.7261	NaN	NaN	13.5742	NaN	NaN	NaN	13.2495	13.1752	16.5015	13.4743
Q8C5W0	Calmin	Clmn	-0.101648	0.71947	6	6	16.0628	15.6085	15.8958	15.4179	15.9963	15.9654	14.5104	16.0277	16.1227	16.1843	15.8181	15.6737
Q61189	Methylosome subunit pICln	Clns1a	1.30844	NaN	1	1	NaN	NaN	NaN	13.7184	NaN	NaN	NaN	NaN	NaN	NaN	NaN	15.0269
Q60649	Caseinolytic peptidase B protein homolog	Clpb	0.0326217	0.833135	6	6	16.9492	16.5442	16.8811	16.5086	16.983	16.7513	16.3768	17.0397	17.0293	17.1179	16.7287	16.5209
O88696	ATP-dependent Clp protease proteolytic subunit, mitochondrial	Clpp	-0.102746	0.197654	6	6	18.7973	18.6091	18.6302	18.6256	18.7676	18.5198	18.3498	18.5753	18.5506	18.8133	18.5303	18.5139
Q8VBZ3	Cleft lip and palate transmembrane protein 1 homolog	Clptm1	-0.342874	0.198827	6	6	17.05	17.4305	17.2138	17.2818	17.2254	17.0457	15.6908	16.9464	17.1072	17.309	16.9413	17.1952
Q8BXA5	Cleft lip and palate transmembrane protein 1-like protein	Clptm1l	-0.106904	0.6652	6	5	15.7043	15.8144	15.8299	14.9996	15.2699	15.1232	NaN	15.8683	15.574	15.4424	15.0784	14.7868
Q9JHS4	ATP-dependent Clp protease ATP-binding subunit clpX-like, mitochondrial	Clpx	-0.464227	0.0405786	6	6	15.7196	16.3078	15.5671	15.5253	15.788	15.7734	15.3435	15.1387	15.3353	15.973	14.7574	15.3479
Q9EPL2	Calsyntenin-1;Soluble Alc-alpha;CTF1-alpha	Clstn1	0.4546	NaN	2	1	NaN	14.2437	14.4222	NaN	NaN	NaN	NaN	NaN	NaN	NaN	14.7875	NaN
O08585	Clathrin light chain A	Clta	0.00260607	0.981549	6	6	18.3778	18.1423	18.0054	18.1944	18.344	18.165	18.2863	18.2296	17.8651	18.0084	18.4877	18.3675
Q6IRU5	Clathrin light chain B	Cltb	-0.158429	0.0214935	6	6	19.0397	19.0511	18.9544	18.946	18.9983	18.8409	18.7124	18.6757	18.9244	18.757	18.833	18.9773
Q68FD5	Clathrin heavy chain 1	Cltc	0.109666	0.157071	6	6	20.4367	20.3558	20.6342	20.6191	20.7229	20.6494	20.6316	20.7958	20.5756	20.5835	20.8154	20.6743
Q06890	Clusterin;Clusterin beta chain;Clusterin alpha chain	Clu	-0.340076	0.0126872	6	6	16.8892	17.1642	16.5896	16.8385	16.7396	16.3876	16.298	16.4576	16.5042	16.4434	16.4223	16.4427
Q5SW19	Clustered mitochondria protein homolog	Cluh	0.664408	NaN	2	3	NaN	NaN	NaN	13.7921	NaN	13.8685	NaN	NaN	14.5701	13.9243	NaN	14.9898
Q8R4N0	Citrate lyase subunit beta-like protein, mitochondrial	Clybl	-0.347705	0.0350386	6	6	18.7958	18.648	18.1594	18.5157	18.5357	18.3287	17.7667	18.203	18.0257	18.5813	18.1207	18.1996
Q99KK2	N-acylneuraminate cytidylyltransferase	Cmas	0.0559028	0.6359	6	6	16.1422	16.3034	16.5604	16.4896	16.1126	16.1397	16.6	16.3386	16.5417	16.2737	16.0415	16.2878
Q8K199	COX assembly mitochondrial protein 2 homolog	Cmc2	0.00396086	0.983901	6	5	15.2516	15.3675	15.0607	14.5135	14.698	14.5262	NaN	14.9356	15.0636	14.8889	15.1033	14.5429
Q9DBP5	UMP-CMP kinase	Cmpk1	0.310305	0.000698019	6	6	17.5386	17.7456	17.7362	17.5455	17.5302	17.7966	18.0206	17.7866	18.0449	17.8991	18.0134	17.9899
Q3U5Q7	UMP-CMP kinase 2, mitochondrial	Cmpk2	-0.26818	0.0887052	6	6	18.1706	18.1846	18.3673	18.2337	18.386	18.3954	18.0844	17.6585	18.3957	18.351	17.6119	18.027
Q9CZ69	CKLF-like MARVEL transmembrane domain-containing protein 6	Cmtm6	NaN	NaN	2	0	NaN	16.064	15.5031	NaN	NaN	NaN	NaN	NaN	NaN	NaN	NaN	NaN
Q9DBC3	Cap-specific mRNA (nucleoside-2-O-)-methyltransferase 1	Cmtr1	-0.0312796	0.875605	6	6	15.0636	14.2063	15.0615	14.7224	14.6448	14.6368	14.5616	14.8229	14.9452	14.6175	14.0971	15.1034
P53996	Cellular nucleic acid-binding protein	Cnbp	0.159945	0.220782	6	6	17.126	17.4358	17.3957	17.7199	17.7166	17.5502	17.4704	17.4631	17.7275	17.6837	17.5675	17.9915
Q9D1A2	Cytosolic non-specific dipeptidase	Cndp2	0.259714	0.0074609	6	6	18.4915	18.4659	18.6641	18.6691	18.7368	18.8646	18.7283	18.9585	18.8322	18.8902	18.9913	19.05
Q9CX13	Protein cornichon homolog 4	Cnih4	-0.782125	NaN	2	2	NaN	NaN	NaN	NaN	18.7775	18.47	NaN	NaN	NaN	18.8046	NaN	16.8786
Q8BMA3	Connector enhancer of kinase suppressor of ras 3	Cnksr3	0.19855	NaN	2	1	NaN	18.1034	17.9485	NaN	NaN	NaN	NaN	NaN	18.2245	NaN	NaN	NaN
Q08091	Calponin-1	Cnn1	-0.539128	0.283529	6	5	15.9022	16.0686	16.1973	17.0555	15.95	15.7916	NaN	16.8994	15.4387	16.3289	14.1559	15.2859
Q08093	Calponin-2	Cnn2	-0.364479	0.0769777	6	6	17.0961	17.0607	17.2848	17.6159	17.1206	17.2419	16.2803	16.7283	17.3471	16.993	16.6306	17.2539
Q9DAW9	Calponin-3	Cnn3	-0.113416	0.293098	6	6	18.7306	18.687	18.4942	18.7695	18.6904	18.9871	18.33	18.52	18.844	18.7426	18.5031	18.7386
Q6ZQ08	CCR4-NOT transcription complex subunit 1	Cnot1	-0.20952	0.0762348	6	6	15.6055	15.784	15.5383	15.5807	15.3023	15.5382	15.288	15.1225	15.6799	15.3579	15.1624	15.4811
Q8BH15	CCR4-NOT transcription complex subunit 10	Cnot10	0.583001	NaN	1	3	NaN	NaN	13.5887	NaN	NaN	NaN	NaN	NaN	13.7637	14.492	14.2594	NaN
Q9CWN7	CCR4-NOT transcription complex subunit 11	Cnot11	0.321601	0.289246	6	3	17.6624	17.5679	18.0567	17.5409	18.4013	18.2419	NaN	NaN	18.5437	18.4454	NaN	17.7113
Q8K0V4	CCR4-NOT transcription complex subunit 3	Cnot3	-0.147414	0.255383	6	4	15.3549	15.8146	15.2547	15.1381	15.3098	15.4577	NaN	15.2012	15.2419	15.2868	NaN	15.2338
P16330	2,3-cyclic-nucleotide 3-phosphodiesterase	Cnp	1.51924	0.188997	6	6	19.4107	21.6861	21.9392	19.5601	19.8397	18.7586	23.4898	23.3791	19.6269	19.0336	24.3895	20.3908
Q9QXT0	Protein canopy homolog 2	Cnpy2	-0.167984	0.288703	6	6	21.6282	21.717	21.1823	21.3843	21.5554	21.2347	20.779	21.2575	21.1591	21.5207	21.3733	21.6042
Q9DAU1	Protein canopy homolog 3	Cnpy3	-0.09069	0.474565	6	6	17.4839	17.4636	17.3346	17.1608	17.5267	16.9874	17.38	17.1549	17.2817	17.4572	16.861	17.2781
Q8BQ47	Protein canopy homolog 4	Cnpy4	-0.219364	0.0788601	6	6	17.3127	17.3881	17.2141	17.0781	17.3357	17.0538	16.9853	17.0165	17.1291	17.1946	16.5607	17.18
Q5M8N0	CB1 cannabinoid receptor-interacting protein 1	Cnrip1	1.05579	0.0731903	6	6	15.1484	16.2251	16.503	15.2979	15.3516	15.5396	17.7636	17.4366	15.7712	15.5117	18.1291	15.7882
Q8CBC4	Consortin	Cnst	0.06873	0.794688	6	5	15.2617	15.0304	15.3747	14.2504	15.4455	15.2965	NaN	15.1938	15.5682	15.5455	14.6454	14.94
P12960	Contactin-1	Cntn1	1.21437	0.187778	6	6	14.5764	16.4005	16.9609	15.1615	15.8376	14.3329	17.913	17.8562	15.1718	15.5278	19.2823	14.8051
Q61330	Contactin-2	Cntn2	1.53442	NaN	2	3	NaN	13.7178	13.5184	NaN	NaN	NaN	14.0645	14.3612	NaN	NaN	17.0319	NaN
O54991	Contactin-associated protein 1	Cntnap1	2.81683	0.0212517	3	3	13.776	14.9767	15.6288	NaN	NaN	NaN	17.0467	17.0937	NaN	NaN	18.6916	NaN
Q9CPW0	Contactin-associated protein-like 2	Cntnap2	NaN	NaN	0	2	NaN	NaN	NaN	NaN	NaN	NaN	NaN	12.748	NaN	NaN	15.7742	NaN
Q9D2R6	Cytochrome c oxidase assembly factor 3 homolog, mitochondrial	Coa3	-0.191335	0.117624	6	6	17.7647	17.5572	17.2817	17.5767	17.5891	17.199	17.142	17.4161	17.1186	17.5773	17.301	17.2654
Q8BGD8	Cytochrome c oxidase assembly factor 6 homolog	Coa6	0.178302	NaN	4	2	15.3553	16.0455	15.3423	NaN	15.3144	NaN	NaN	15.9208	15.4646	NaN	NaN	NaN
Q921H9	Cytochrome c oxidase assembly factor 7	Coa7	-0.26274	0.07468	6	6	15.8869	16.1731	15.6623	15.592	15.6948	15.5124	15.0799	15.4994	15.483	15.5655	15.6945	15.6226
Q9DBL7	Bifunctional coenzyme A synthase;Phosphopantetheine adenylyltransferase;Dephospho-CoA kinase	Coasy	-0.0723155	0.429944	6	6	16.3787	16.2789	16.0992	16.0242	16.1938	16.1061	15.7798	16.2026	16.2686	16.1282	16.1653	16.1026
Q3UMF0	Cordon-bleu protein-like 1	Cobll1	-0.614486	0.0117827	6	6	18.2749	18.1819	18.1364	18.1426	18.1208	18.0468	17.0241	17.281	18.0014	18.0044	17.0086	17.8968
Q9Z160	Conserved oligomeric Golgi complex subunit 1	Cog1	-0.207534	0.436317	6	5	13.9627	15.1206	14.8712	14.0805	14.6199	14.7368	NaN	14.1869	14.8264	14.6623	13.9193	14.1938
Q921L5	Conserved oligomeric Golgi complex subunit 2	Cog2	0.0212344	0.924935	6	4	13.9326	14.8804	14.8535	14.486	14.5757	14.3362	NaN	14.3354	14.9182	14.6448	NaN	14.2295
Q8CI04	Conserved oligomeric Golgi complex subunit 3	Cog3	-0.0811977	NaN	1	1	NaN	NaN	14.5677	NaN	NaN	NaN	NaN	NaN	14.4865	NaN	NaN	NaN
Q8R1U1	Conserved oligomeric Golgi complex subunit 4	Cog4	-0.0975458	0.673555	6	5	14.423	14.5871	14.4303	15.058	14.6121	14.5687	NaN	13.9631	14.943	14.7726	14.0029	14.8967
Q8C0L8	Conserved oligomeric Golgi complex subunit 5	Cog5	-0.537057	NaN	3	1	NaN	13.9501	NaN	NaN	14.3596	14.6382	NaN	NaN	NaN	NaN	NaN	13.7789
Q3UM29	Conserved oligomeric Golgi complex subunit 7	Cog7	-0.301586	0.423236	6	4	14.1059	15.7954	14.2447	15.07	15.0109	15.6025	NaN	NaN	14.8077	14.824	14.5	14.5483
Q9JJA2	Conserved oligomeric Golgi complex subunit 8	Cog8	-0.165467	NaN	3	2	NaN	14.8842	14.9015	NaN	14.6519	NaN	NaN	NaN	14.9399	NaN	NaN	14.3542
P02463	Collagen alpha-1(IV) chain;Arresten	Col4a1	-0.120095	0.712874	5	4	NaN	15.1113	15.1877	16.2091	14.8903	15.859	NaN	NaN	15.1533	15.6698	14.9985	15.504
Q9EQG9	Collagen type IV alpha-3-binding protein	Col4a3bp	-0.724222	0.12493	6	6	16.2906	16.5304	17.0307	16.9759	16.9221	16.9567	14.4481	15.9865	17.1966	16.6956	15.3642	16.6701
Q8K297	Procollagen galactosyltransferase 1	Colgalt1	-0.720445	0.0108802	6	6	15.7887	15.9831	15.9381	15.1392	15.4638	15.1836	15.0384	14.9736	15.2741	14.8683	14.0411	14.9783
Q8K4M5	COMM domain-containing protein 1	Commd1	0.71597	NaN	4	2	NaN	14.0582	15.7448	NaN	14.4924	14.9339	NaN	NaN	15.9075	15.139	NaN	NaN
Q8JZY2	COMM domain-containing protein 10	Commd10	0.116443	0.647695	6	5	14.5247	15.4506	14.7044	15.4296	15.1351	15.2177	NaN	14.6427	14.8094	15.4931	15.4208	15.6013
Q8BXC6	COMM domain-containing protein 2	Commd2	0.154257	NaN	1	2	NaN	NaN	13.667	NaN	NaN	NaN	NaN	13.8792	13.7633	NaN	NaN	NaN
Q63829	COMM domain-containing protein 3	Commd3	-0.080131	0.751989	5	5	NaN	15.8682	15.9473	14.9536	15.2806	15.5734	15.1559	15.3888	16.0518	15.4265	NaN	15.1995
Q9CQ02	COMM domain-containing protein 4	Commd4	0.168134	0.678557	3	4	NaN	NaN	14.4565	NaN	14.1308	14.7575	NaN	14.7133	15.2665	14.6592	13.8268	NaN
Q8R395	COMM domain-containing protein 5	Commd5	0.0580398	0.824413	6	6	14.1727	14.6887	14.5372	14.6781	15.3799	15.3896	14.3147	15.1323	14.7772	15.4588	14.6658	14.8456
Q3V4B5	COMM domain-containing protein 6	Commd6	0.102929	0.260234	5	4	NaN	15.3539	15.1647	15.2523	14.9959	15.221	NaN	NaN	15.4584	15.3156	15.2115	15.2165
Q8BG94	COMM domain-containing protein 7	Commd7	0.341534	0.0177912	5	5	14.3104	NaN	14.6379	14.6041	14.7689	14.7287	NaN	14.8919	14.9787	14.8895	14.7524	15.2452
Q9CZG3	COMM domain-containing protein 8	Commd8	-0.0435667	0.893692	5	5	NaN	13.7742	14.7174	13.4784	14.2804	14.423	NaN	14.1204	14.7296	14.397	13.5203	13.6883
Q8K2Q0	COMM domain-containing protein 9	Commd9	0.51798	0.0746274	6	6	15.5826	16.295	17.0789	16.5133	16.6653	16.7838	16.5259	17.2609	17.5138	17.0909	16.6234	17.0118
O88587	Catechol O-methyltransferase	Comt	-0.113703	0.168965	6	6	18.1502	18.2025	18.0367	17.8056	17.9777	17.8145	17.7895	17.9634	17.9423	17.9807	17.7902	17.8389
Q8BIG7	Catechol O-methyltransferase domain-containing protein 1	Comtd1	0.241838	0.3927	6	6	17.5876	17.2213	17.9417	17.103	17.7687	17.7498	17.9014	18.5682	17.9016	18.1375	17.3789	16.9355
Q8CIE6	Coatomer subunit alpha;Xenin;Proxenin	Copa	-0.15696	0.301284	6	6	18.5897	18.4197	18.3891	18.3853	18.4859	18.424	17.6598	18.3959	18.5462	18.5739	18.1516	18.4246
Q9JIF7	Coatomer subunit beta	Copb1	-0.206929	0.234364	6	6	18.2749	18.1997	18.0598	18.2002	18.2463	18.2549	17.2921	18.0386	18.156	18.3952	17.8531	18.2591
O55029	Coatomer subunit beta	Copb2	-0.181413	0.225279	6	6	18.5886	18.1214	18.2496	18.2922	18.3302	18.2831	17.6008	18.1465	18.3044	18.3841	17.9533	18.3875
O89079	Coatomer subunit epsilon	Cope	-0.0180445	0.862752	6	6	18.7881	18.8449	18.7212	18.6956	18.7285	18.741	18.3566	18.7469	18.7751	18.9473	18.57	19.0151
Q9QZE5	Coatomer subunit gamma-1	Copg1	-0.202799	0.260923	6	6	18.3521	18.2909	18.4937	18.1682	18.3563	18.4999	17.5161	18.3469	18.5442	18.4769	17.8589	18.2013
Q9QXK3	Coatomer subunit gamma-2	Copg2	-0.0647491	0.731861	6	6	17.2119	16.9451	17.5024	17.1279	17.5407	17.4616	16.65	17.2381	17.5112	17.7169	16.974	17.3109
P61202	COP9 signalosome complex subunit 2	Cops2	0.116211	0.165097	6	6	17.4354	17.4708	17.5471	17.3096	17.4647	17.4194	17.3622	17.5658	17.6842	17.4281	17.8271	17.477
O88543	COP9 signalosome complex subunit 3	Cops3	0.169988	0.161453	6	6	16.9316	17.1413	17.3919	17.0131	17.1507	17.1594	17.0777	17.4177	17.3031	17.1886	17.6897	17.131
O88544	COP9 signalosome complex subunit 4	Cops4	0.20613	0.0194981	6	6	17.8313	17.9267	18.0752	18.0233	18.0346	18.1119	18.193	18.2714	18.1407	18.0457	18.4695	18.1196
O35864	COP9 signalosome complex subunit 5	Cops5	0.202164	0.139111	6	6	16.6926	16.8068	16.9653	16.8689	17.0456	17.213	16.7553	17.2695	17.0225	17.1587	17.4933	17.1061
O88545	COP9 signalosome complex subunit 6	Cops6	0.141704	0.260647	6	6	16.5466	16.4506	16.8079	16.7215	16.9275	16.9955	16.5384	17.0117	16.7785	16.9738	17.0878	16.9095
Q9CZ04	COP9 signalosome complex subunit 7a	Cops7a	0.18452	0.0634374	6	6	16.6196	16.9889	17.1655	16.7597	16.8059	16.9442	16.9528	17.1282	17.1828	16.9522	17.1375	17.0374
Q8VBV7	COP9 signalosome complex subunit 8	Cops8	0.205915	0.108984	6	6	18.0851	17.9815	18.4956	18.0899	18.196	18.2534	18.8062	18.2684	18.2402	18.2788	18.4848	18.2585
P61924	Coatomer subunit zeta-1	Copz1	-0.152188	0.375719	6	6	17.7126	17.6895	17.5104	17.1766	17.4114	17.271	16.7606	17.4887	17.5171	17.5787	17.0153	17.4979
Q9JHH9	Coatomer subunit zeta-2	Copz2	0.0929517	0.662876	6	4	16.2944	16.0306	16.8279	16.4333	16.3941	16.591	NaN	15.9471	16.7592	16.6489	NaN	16.7308
Q8BMS4	Ubiquinone biosynthesis O-methyltransferase, mitochondrial	Coq3	NaN	NaN	0	2	NaN	NaN	NaN	NaN	NaN	NaN	NaN	NaN	NaN	13.5342	14.6772	NaN
Q9CXI0	2-methoxy-6-polyprenyl-1,4-benzoquinol methylase, mitochondrial	Coq5	0.233356	NaN	4	2	NaN	14.5362	NaN	13.5919	14.1261	14.2816	NaN	NaN	NaN	14.1248	14.6098	NaN
Q8K1Z0	Ubiquinone biosynthesis protein COQ9, mitochondrial	Coq9	0.102597	0.429845	6	6	16.9127	17.0608	17.0154	16.5683	17.0024	16.5659	17.0348	17.0384	16.8392	16.9382	17.2456	16.6448
O89053	Coronin-1A	Coro1a	1.72229	0.00416587	6	6	17.0175	16.3045	17.1705	17.4331	16.7751	17.0404	19.6493	18.9318	18.0864	16.7796	19.4078	19.2199
Q9WUM3	Coronin-1B	Coro1b	0.217551	0.0131004	6	6	18.1584	18.1115	18.3911	18.3216	18.351	18.4331	18.5548	18.4571	18.7293	18.4081	18.4158	18.5068
Q9WUM4	Coronin-1C	Coro1c	0.217127	0.134882	6	6	16.6835	16.7453	16.5424	17.0857	16.7926	16.8994	17.108	17.0468	16.7519	16.7036	17.4446	16.9967
Q8C0P5	Coronin-2A	Coro2a	NaN	NaN	2	0	NaN	14.6719	NaN	NaN	NaN	13.7995	NaN	NaN	NaN	NaN	NaN	NaN
Q8BH44	Coronin-2B	Coro2b	-0.171798	0.15789	6	6	16.9696	16.8169	16.463	16.6694	16.8168	16.6223	16.6108	16.6015	16.1955	16.6115	16.8324	16.4754
Q9D2V7	Coronin-7	Coro7	0.18286	0.351309	6	6	15.4561	16.0132	15.8813	16.1483	15.7665	16.134	16.132	15.9998	16.3151	15.3867	16.2017	16.4612
Q9CQI6	Coactosin-like protein	Cotl1	1.23823	0.00158375	6	6	16.9854	16.7267	17.6034	17.4052	17.0982	17.4282	19.3649	18.5136	18.169	17.4504	18.6292	18.5491
Q8BJ03	Cytochrome c oxidase assembly protein COX15 homolog	Cox15	-0.278398	0.22815	6	6	16.3666	15.886	16.2465	15.9583	16.0238	15.7772	15.2176	16.264	16.0731	16.1678	15.1729	15.6925
Q9CR63	Cytochrome c oxidase assembly protein COX16 homolog, mitochondrial	Cox16	-0.937865	NaN	1	1	NaN	15.3718	NaN	NaN	NaN	NaN	NaN	NaN	NaN	14.4339	NaN	NaN
P56394	Cytochrome c oxidase copper chaperone	Cox17	-0.310823	0.112468	6	6	17.7007	17.6251	17.5591	17.3721	17.6874	17.455	16.577	17.018	17.5263	17.6861	17.1738	17.5533
Q9D7J4	Cytochrome c oxidase protein 20 homolog	Cox20	-0.231115	0.328826	6	6	17.0629	17.0632	16.653	16.9484	17.1215	17.0014	15.7195	16.6972	17.0293	17.1663	16.9032	16.9481
P19783	Cytochrome c oxidase subunit 4 isoform 1, mitochondrial	Cox4i1	0.182251	0.232027	6	6	21.4462	21.3433	21.216	21.2636	21.4275	20.9822	21.689	21.6116	20.9777	21.4131	21.8106	21.2703
Q91W29	Cytochrome c oxidase subunit 4 isoform 2, mitochondrial	Cox4i2	-0.149621	0.381708	6	6	18.2046	18.2484	18.3202	18.6062	17.8409	18.2254	17.8412	18.2191	18.5725	18.2761	17.7547	17.8843
P12787	Cytochrome c oxidase subunit 5A, mitochondrial	Cox5a	0.167672	0.312392	6	6	21.4395	21.9114	21.5412	21.4727	21.5311	21.2141	21.6871	21.9022	21.3715	21.6268	22.169	21.3594
P19536	Cytochrome c oxidase subunit 5B, mitochondrial	Cox5b	0.158183	0.408757	6	6	20.7993	21.2075	20.3712	20.7958	20.699	20.6735	21.4046	20.842	20.5264	20.6228	21.3014	20.7982
P43024	Cytochrome c oxidase subunit 6A1, mitochondrial	Cox6a1	0.353832	0.114928	6	6	21.1834	21.546	20.9944	20.9333	21.6998	21.524	21.7253	22.1887	21.4717	21.8068	21.7794	21.0321
P56391	Cytochrome c oxidase subunit 6B1	Cox6b1	0.103515	0.534857	6	6	21.6611	21.7507	21.4291	21.3489	21.5432	21.1292	21.9804	21.7792	21.1381	21.4478	21.8058	21.3319
Q9CPQ1	Cytochrome c oxidase subunit 6C	Cox6c	0.0150127	0.937542	6	6	21.2137	21.3544	20.8576	21.2093	21.0936	20.8698	21.7505	21.1729	20.6279	21.0679	21.3397	20.7295
P56392	Cytochrome c oxidase subunit 7A1, mitochondrial	Cox7a1	0.0237096	0.914883	6	6	16.6852	16.8158	16.421	16.5497	16.6682	16.4982	15.7194	16.5268	16.5648	16.8281	16.9508	17.1905
P48771	Cytochrome c oxidase subunit 7A2, mitochondrial	Cox7a2	0.0772241	0.679835	6	6	20.2816	20.6994	19.9586	20.3679	20.3551	19.68	20.2053	20.5219	20.0106	20.1741	20.7262	20.1679
Q61387	Cytochrome c oxidase subunit 7A-related protein, mitochondrial	Cox7a2l	0.111012	0.752149	6	6	14.584	15.1441	15.6466	15.8714	16.4074	16.2012	15.0467	16.0678	15.3204	16.3555	15.7744	15.956
P17665	Cytochrome c oxidase subunit 7C, mitochondrial	Cox7c	-0.453093	0.580306	3	5	NaN	NaN	19.3128	NaN	17.2262	18.625	19.0757	NaN	18.8731	17.479	16.4922	17.7547
Q61147	Ceruloplasmin	Cp	-0.340769	0.0210197	6	6	16.8348	16.9687	16.8726	16.9221	16.4654	16.5359	16.3625	16.4501	16.6174	16.4672	16.0295	16.628
O89001	Carboxypeptidase D	Cpd	-0.125861	0.500485	6	6	16.7385	17.0395	16.8528	16.3451	16.3493	16.0457	16.5589	16.5724	16.3383	16.2911	16.7482	16.1068
Q00493	Carboxypeptidase E	Cpe	-0.275858	0.132754	6	6	16.1407	16.9249	16.3543	16.8088	16.5756	16.8598	16.6193	16.141	16.2809	16.5404	16.5064	15.9208
P63040	Complexin-1	Cplx1	1.88753	0.0863418	3	4	NaN	14.9678	15.5498	NaN	14.0914	NaN	16.682	16.9573	NaN	NaN	18.3675	15.0221
P84086	Complexin-2	Cplx2	0.518541	0.65401	4	6	NaN	16.0111	16.1199	NaN	15.7703	15.0335	18.0664	17.2535	13.9607	14.7777	19.0663	14.3888
Q80V42	Carboxypeptidase M	Cpm	0.860519	0.336553	4	3	NaN	13.4426	14.3881	13.7554	13.4074	NaN	NaN	14.2301	NaN	NaN	16.3453	13.2512
Q8C166	Copine-1	Cpne1	-0.270627	0.11224	6	6	18.2498	17.9638	18.3428	18.0717	18.0428	17.9488	17.8963	18.0112	18.3374	17.7939	17.3131	17.644
P59108	Copine-2	Cpne2	0.503855	0.392225	4	4	NaN	NaN	13.7083	13.6363	15.277	14.6531	NaN	14.369	15.8011	15.0162	NaN	14.1039
Q8BT60	Copine-3	Cpne3	-0.335146	0.383184	6	6	16.4565	16.5291	16.5835	16.5954	16.63	16.4331	15.6621	16.5187	17.0935	16.4913	14.6544	16.7966
Q9Z140	Copine-6	Cpne6	2.88741	NaN	1	3	NaN	NaN	NaN	NaN	12.7016	NaN	14.1213	16.0121	NaN	NaN	16.6337	NaN
P36552	Oxygen-dependent coproporphyrinogen-III oxidase, mitochondrial	Cpox	-0.248115	0.307155	6	6	16.9335	16.9721	16.934	16.4913	16.6223	15.7845	16.4078	15.822	16.6341	16.7354	16.1659	16.4836
Q8BFS6	Serine/threonine-protein phosphatase CPPED1	Cpped1	0.0175064	0.884722	6	4	14.4333	14.62	14.4829	14.9294	14.5765	14.9534	NaN	NaN	14.6591	14.7773	14.6256	14.6718
Q9WVJ3	Carboxypeptidase Q	Cpq	-0.0596463	0.767374	6	6	17.3758	16.7012	17.5048	17.4857	17.3232	17.4769	17.0588	17.3461	17.3141	17.9024	16.8425	17.0458
Q9EPU4	Cleavage and polyadenylation specificity factor subunit 1	Cpsf1	-0.155347	0.386202	6	5	15.1252	15.8254	15.4582	15.8775	15.6906	15.77	NaN	15.1337	15.716	15.7933	15.3275	15.3753
O35218	Cleavage and polyadenylation specificity factor subunit 2	Cpsf2	-0.342893	0.276332	6	6	14.5696	15.2684	14.4389	14.5167	14.5785	15.1463	13.5253	14.2275	15.2619	15.0174	14.0836	14.3453
Q9QXK7	Cleavage and polyadenylation specificity factor subunit 3	Cpsf3	-0.394357	0.0729209	6	5	14.5616	15.1602	14.3271	14.8939	14.8268	14.8758	NaN	13.8235	14.3807	14.6897	14.3173	14.6883
Q6NVF9	Cleavage and polyadenylation specificity factor subunit 6	Cpsf6	0.0917848	0.522205	6	6	16.8689	16.8075	17.2167	16.6551	17.0564	16.871	17.1467	17.1995	17.316	16.9697	16.5647	16.8297
Q8BTV2	Cleavage and polyadenylation specificity factor subunit 7	Cpsf7	0.0242074	0.863715	6	6	15.6638	15.702	15.9362	15.561	15.6134	16.0243	16.0339	15.8225	15.9875	15.9139	15.3027	15.5855
P97742	Carnitine O-palmitoyltransferase 1, liver isoform	Cpt1a	-0.261491	0.197026	6	6	19.2341	19.0068	19.1726	18.9845	19.1165	18.9225	17.9773	18.9892	19.1612	19.0865	18.6327	19.0211
Q924X2	Carnitine O-palmitoyltransferase 1, muscle isoform	Cpt1b	0.235695	0.153557	6	5	14.4946	14.4529	14.4422	13.992	13.7334	14.3723	NaN	14.6278	14.2821	14.5132	14.4186	14.5764
Q8BGD5	Carnitine O-palmitoyltransferase 1, brain isoform	Cpt1c	0.20957	0.416954	4	4	13.8825	NaN	14.6776	NaN	14.0157	14.1566	NaN	14.6952	14.0426	14.1766	14.6562	NaN
P52825	Carnitine O-palmitoyltransferase 2, mitochondrial	Cpt2	-0.142818	0.35467	6	6	19.0529	18.9652	18.7856	18.9406	18.924	18.8573	18.1246	18.7514	18.9263	19.0865	18.7525	19.0272
Q64735	Complement component receptor 1-like protein	Cr1l	-0.389871	0.00318279	6	6	18.4833	18.4837	18.4008	18.3584	18.0007	18.0528	17.9115	18.0235	18.0512	17.925	17.7663	17.7631
Q80ZJ8	EF-hand calcium-binding domain-containing protein 4A	Cracr2b	NaN	NaN	3	0	NaN	NaN	14.1172	12.7804	NaN	14.0127	NaN	NaN	NaN	NaN	NaN	NaN
P47934	Carnitine O-acetyltransferase	Crat	-0.247746	0.0742824	6	6	17.3947	17.5008	17.2638	17.4084	17.3167	17.0233	16.7555	17.023	17.282	17.4535	16.8979	17.0093
Q80YA8	Protein crumbs homolog 2	Crb2	-0.19887	0.263921	5	3	16.3348	16.0452	NaN	16.0602	16.1316	16.205	NaN	NaN	15.5607	16.126	NaN	16.1827
Q01147	Cyclic AMP-responsive element-binding protein 1	Creb1	-0.264038	0.22143	6	6	16.44	16.4552	15.4687	16.4126	16.2498	15.9716	16.0907	15.49	15.7935	15.988	15.6909	16.3605
P45481	CREB-binding protein	Crebbp	-0.0839553	NaN	4	1	17.4511	NaN	16.9946	NaN	17.1972	17.0687	NaN	NaN	NaN	17.0939	NaN	NaN
O88668	Protein CREG1	Creg1	0.196088	0.208722	6	6	15.1165	15.0531	15.3326	15.721	15.5101	15.5939	15.361	15.4268	15.7279	15.6437	15.3828	15.9615
Q91XD7	Cysteine-rich with EGF-like domain protein 1	Creld1	-0.0488033	0.795967	6	6	16.5981	16.9862	16.6324	16.1429	16.2903	16.1025	16.4359	16.8294	16.4557	16.2004	16.559	15.9792
Q9CYA0	Cysteine-rich with EGF-like domain protein 2	Creld2	-0.160025	0.325486	6	6	17.0555	17.2076	17.0459	16.6936	17.1124	16.9309	16.2456	16.8728	17.0342	17.0962	16.7067	17.1301
P63254	Cysteine-rich protein 1	Crip1	-0.722488	0.0222451	6	6	21.3366	21.9463	21.4158	21.6019	21.0661	21.6519	20.5865	20.6216	21.5958	21.2561	19.9261	20.6977
Q9DCT8	Cysteine-rich protein 2	Crip2	-0.42192	0.0583466	6	6	21.864	22.0726	22.0309	22.0316	22.0534	22.0236	21.1605	21.4576	22.2318	21.9826	20.9927	21.7192
Q64010	Adapter molecule crk	Crk	-0.0397011	0.713777	6	6	17.37	17.2242	17.3782	17.4179	17.3708	17.3988	16.9105	17.1972	17.6176	17.4035	17.3011	17.4919
P47941	Crk-like protein	Crkl	-0.0581934	0.615622	6	6	16.3274	16.3112	16.4078	16.3832	16.0735	16.2465	16.1242	16.3334	16.6689	15.9478	16.1961	16.1299
Q9Z2L7	Cytokine receptor-like factor 3	Crlf3	0.294298	NaN	2	2	NaN	NaN	13.5784	NaN	NaN	14.0659	NaN	NaN	14.4189	NaN	13.814	NaN
P97427	Dihydropyrimidinase-related protein 1	Crmp1	1.55342	0.452452	5	6	NaN	13.973	15.805	9.99237	12.9174	13.3394	17.7182	18.0594	9.92315	12.5708	19.024	11.2576
Q8CJ40	Rootletin	Crocc	-0.150415	0.647435	6	6	18.4	18.3496	17.8765	18.502	18.7716	18.8625	17.876	17.5773	18.2683	17.8116	19.113	19.2135
Q9DC50	Peroxisomal carnitine O-octanoyltransferase	Crot	-0.156344	0.43254	6	6	15.4612	15.5803	15.762	15.2562	15.3751	15.1894	14.8302	15.4692	15.8687	15.5381	14.828	15.152
P23927	Alpha-crystallin B chain	Cryab	3.08808	8.25775e-06	6	6	15.2122	15.8846	15.0127	14.7033	14.0712	16.2866	17.5066	18.3173	18.3638	18.2978	18.8282	18.3856
Q9WVJ5	Beta-crystallin B1;Beta-crystallin B1B	Crybb1	1.29923	0.101673	3	6	NaN	NaN	NaN	15.7507	14.7339	14.205	17.3945	17.0422	15.1033	14.7973	16.3031	16.5342
Q99KP3	Lambda-crystallin homolog	Cryl1	0.942626	0.0102565	6	6	16.0114	15.6113	16.1683	16.6457	16.2585	16.2853	17.9918	17.1567	16.309	16.4295	17.1874	17.5619
O54983	Ketimine reductase mu-crystallin	Crym	1.71796	0.20303	5	6	NaN	16.3853	18.1699	14.3858	13.7864	15.1475	18.9391	18.2237	15.0803	14.7162	20.4838	16.3145
P47199	Quinone oxidoreductase	Cryz	0.14658	0.424165	6	6	17.2225	17.4171	17.1234	17.1218	17.5105	17.5728	16.8313	17.2842	17.4514	17.8468	17.6049	17.829
Q921W4	Quinone oxidoreductase-like protein 1	Cryzl1	0.249664	0.199906	6	5	14.0516	14.5324	14.7112	14.8119	14.9086	15.1642	NaN	14.9627	15.0841	15.0743	14.7601	14.8503
Q9CZU6	Citrate synthase, mitochondrial	Cs	-0.0322358	0.725612	6	6	21.6387	21.6998	21.5824	21.6061	21.5311	21.2008	21.6356	21.4888	21.4538	21.5831	21.6123	21.292
Q9DBE0	Cysteine sulfinic acid decarboxylase	Csad	-0.103577	0.584613	6	6	16.609	16.526	16.4236	16.1484	16.5403	16.7794	15.6906	16.5911	16.6605	16.7802	16.223	16.4598
Q91W50	Cold shock domain-containing protein E1	Csde1	-0.144806	0.23504	6	6	16.685	16.3989	16.3897	16.5461	16.5589	16.8391	16.0211	16.3994	16.6948	16.4858	16.494	16.4538
Q9ERK4	Exportin-2	Cse1l	0.178734	0.174532	6	6	17.2836	17.1492	17.4239	17.1226	17.4052	17.4444	16.9872	17.7328	17.6271	17.6154	17.4749	17.4639
P41241	Tyrosine-protein kinase CSK	Csk	0.382767	0.167497	6	6	14.9324	14.3507	15.0574	15.2014	14.2947	15.3241	15.3756	15.5093	15.8388	14.5474	14.9249	15.2613
Q8BK63	Casein kinase I isoform alpha	Csnk1a1	-0.180031	0.33897	6	6	15.4005	15.5896	14.9897	15.9285	15.8153	15.7708	15.1095	15.0077	15.5483	15.5222	15.5675	15.659
Q9DC28	Casein kinase I isoform delta	Csnk1d	0.0431884	NaN	2	3	NaN	14.8206	NaN	NaN	NaN	14.8679	NaN	NaN	NaN	14.9431	14.7774	14.9419
Q60737	Casein kinase II subunit alpha	Csnk2a1	-0.00134691	0.989333	6	6	17.498	17.7064	17.2496	17.4241	17.545	17.3368	17.3302	17.4776	17.3169	17.3938	17.8016	17.4318
O54833	Casein kinase II subunit alpha	Csnk2a2	0.00620508	0.925333	6	6	16.1294	16.0928	16.1218	15.9797	16.0703	16.0484	16.149	16.2846	16.1252	16.017	16.0622	15.8416
P67871	Casein kinase II subunit beta	Csnk2b	0.179241	0.0335791	6	6	17.2716	17.3556	17.4012	17.4501	17.3719	17.2871	17.7235	17.6983	17.3413	17.4592	17.6123	17.3782
Q71M36	Chondroitin sulfate proteoglycan 5	Cspg5	-0.964968	NaN	1	1	NaN	NaN	14.5038	NaN	NaN	NaN	NaN	NaN	13.5388	NaN	NaN	NaN
B2RX88	Centrosome and spindle pole associated protein 1	Cspp1	-0.213806	NaN	2	1	NaN	15.9353	15.3231	NaN	NaN	NaN	NaN	NaN	15.4154	NaN	NaN	NaN
P97315	Cysteine and glycine-rich protein 1	Csrp1	0.161981	0.321143	6	6	19.7495	20.007	19.9669	20.3974	19.9462	19.962	20.262	20.2836	19.7908	20.0044	20.6854	19.9745
P97314	Cysteine and glycine-rich protein 2	Csrp2	-0.245569	0.114665	6	6	17.1466	16.837	17.1162	17.3594	17.2306	17.1319	16.6271	16.8584	17.2857	17.1098	16.4756	16.9916
P21460	Cystatin-C	Cst3	0.166509	0.27709	6	6	17.2798	17.7313	17.4183	17.9074	17.735	17.2066	17.755	17.4929	17.4591	17.7354	17.8003	18.0348
Q62426	Cystatin-B	Cstb	0.209115	0.0568788	6	6	17.5633	17.482	17.2278	17.3373	17.5193	17.606	17.4024	17.4594	17.8281	17.8066	17.8066	17.6872
Q99LC2	Cleavage stimulation factor subunit 1	Cstf1	0.302907	NaN	3	2	NaN	NaN	13.6354	NaN	14.3434	15.0188	NaN	NaN	14.2447	15.0262	NaN	NaN
Q8BIQ5	Cleavage stimulation factor subunit 2	Cstf2	-0.0559168	0.701583	6	6	16.1775	16.1913	16.229	16.2704	16.5203	16.5628	15.9871	16.294	16.6254	16.4819	15.8345	16.3929
Q99LI7	Cleavage stimulation factor subunit 3	Cstf3	0.125827	0.609719	6	6	15.7041	16.1798	16.3706	15.6919	16.4284	16.4231	15.8825	16.715	16.7177	16.5458	15.6028	16.089
O88712	C-terminal-binding protein 1	Ctbp1	0.386917	0.03963	6	6	16.7621	16.3437	17.0235	17.122	17.1599	16.9946	17.6062	17.178	17.0588	17.054	17.6159	17.2144
P56546	C-terminal-binding protein 2	Ctbp2	-0.0583274	0.686663	6	6	16.5068	16.5981	16.5007	16.7225	16.7271	16.6267	16.2782	16.2111	16.7584	16.8526	16.2917	16.94
Q8R242	Di-N-acetylchitobiase	Ctbs	0.2639	0.304996	6	6	16.0382	15.2885	16.7012	16.2772	15.9327	16.3678	15.9724	16.0722	16.8571	16.5004	16.6489	16.1379
Q5SUQ9	CST complex subunit CTC1	Ctc1	0.659186	NaN	1	1	NaN	NaN	13.5811	NaN	NaN	NaN	NaN	NaN	14.2403	NaN	NaN	NaN
Q61164	Transcriptional repressor CTCF	Ctcf	-0.462617	0.00763461	6	6	17.2461	17.5155	16.9092	17.1881	17.2486	16.9803	17.0063	16.5376	16.9326	16.8647	16.3225	16.6484
Q7TSG2	RNA polymerase II subunit A C-terminal domain phosphatase	Ctdp1	0.064749	NaN	4	2	NaN	NaN	14.0036	14.0194	14.0871	14.4126	NaN	NaN	14.6026	13.7883	NaN	NaN
P58466	Carboxy-terminal domain RNA polymerase II polypeptide A small phosphatase 1	Ctdsp1	-0.0262788	0.890249	6	3	14.8579	15.2541	14.5483	14.4473	14.9155	14.7067	NaN	NaN	14.6759	14.951	NaN	14.6592
P12399	Protein CTLA-2-alpha	Ctla2a	0.471633	0.408047	4	3	16.6632	15.233	16.9267	NaN	15.34	NaN	NaN	16.4905	16.6306	NaN	NaN	16.416
P26231	Catenin alpha-1	Ctnna1	-0.397596	0.0401788	6	6	18.3957	18.5182	18.6822	18.5194	18.6345	18.6725	17.6453	18.1676	18.5877	18.5345	17.7509	18.3509
Q61301	Catenin alpha-2	Ctnna2	1.01876	0.113683	6	6	16.5401	17.7079	17.9572	17.4351	16.8178	14.3084	17.5507	17.6214	18.9181	17.4267	17.7476	17.6145
O88327	Alpha-catulin	Ctnnal1	0.403535	0.0889916	6	5	14.6007	15.1735	14.8343	14.2309	14.5548	15.4791	NaN	15.3618	15.3505	15.2015	15.0827	15.0823
Q02248	Catenin beta-1	Ctnnb1	-0.332336	0.0142474	6	6	18.4244	18.5342	18.6508	18.6459	18.6318	18.6795	17.8784	18.1292	18.5594	18.4931	18.1467	18.3659
Q9JJN6	Beta-catenin-interacting protein 1	Ctnnbip1	-0.0930595	NaN	4	1	NaN	15.9286	NaN	15.6186	15.4767	15.46	NaN	NaN	NaN	NaN	NaN	15.5279
Q9CWL8	Beta-catenin-like protein 1	Ctnnbl1	-0.128329	0.273592	6	6	15.4552	15.188	15.1113	15.3901	15.3772	15.2851	14.9197	15.168	15.3782	15.4015	14.8529	15.3167
P30999	Catenin delta-1	Ctnnd1	-0.452516	0.0170113	6	6	17.9537	18.164	18.4416	18.2413	18.1714	18.3109	17.3993	17.6524	18.2872	18.012	17.3976	17.8192
P70698	CTP synthase 1	Ctps1	0.261286	0.375728	5	5	NaN	14.6177	15.5352	14.3188	14.175	14.9175	NaN	15.0644	15.3573	14.919	15.0245	14.5054
P70303	CTP synthase 2	Ctps2	0.109611	0.695449	6	5	15.5818	15.5033	15.4691	15.4511	15.8132	15.7142	NaN	15.7889	15.5247	14.8033	15.752	16.6231
P16675	Lysosomal protective protein;Lysosomal protective protein 32 kDa chain;Lysosomal protective protein 20 kDa chain	Ctsa	0.0942163	0.275284	6	6	17.4879	17.2582	17.0733	17.2087	17.1745	17.1631	17.1357	17.4237	17.3971	17.4276	17.1439	17.4028
P10605	Cathepsin B;Cathepsin B light chain;Cathepsin B heavy chain	Ctsb	0.178899	0.0832963	6	6	19.7102	19.6071	19.6225	20.0212	19.7829	19.6943	20.0031	19.7328	19.8561	20.0389	19.7364	20.1442
P97821	Dipeptidyl peptidase 1;Dipeptidyl peptidase 1 exclusion domain chain;Dipeptidyl peptidase 1 heavy chain;Dipeptidyl peptidase 1 light chain	Ctsc	0.124688	0.632461	6	6	17.6488	17.6061	17.8347	17.652	18.1577	18.164	17.4697	18.3448	18.257	18.4278	17.0626	18.2496
P18242	Cathepsin D	Ctsd	0.266085	0.0399089	6	6	21.5048	21.8229	21.4807	21.9038	21.8184	21.4946	22.0408	22.0642	21.6324	21.9685	21.7768	22.1389
Q9R013	Cathepsin F	Ctsf	-0.140248	0.438595	6	5	15.0365	15.8146	15.2963	15.4046	15.6	14.8642	NaN	15.5018	15.1077	15.1045	15.1314	15.1335
P49935	Pro-cathepsin H;Cathepsin H mini chain;Cathepsin H;Cathepsin H heavy chain;Cathepsin H light chain	Ctsh	0.0694335	0.394738	6	6	17.2511	17.1147	16.9956	17.1598	17.1	17.1435	17.084	17.2206	17.199	17.1945	16.9859	17.4972
P06797	Cathepsin L1;Cathepsin L1 heavy chain;Cathepsin L1 light chain	Ctsl	0.347704	0.276503	6	6	17.5246	17.2536	18.3402	18.5988	17.8682	17.9533	18.8444	17.4435	18.4472	18.7417	17.7979	18.3502
Q9WUU7	Cathepsin Z	Ctsz	0.196522	0.276047	6	6	17.7337	17.1114	17.8401	17.8357	18.0211	17.8597	17.7039	18.0307	17.9323	18.022	17.5618	18.33
Q60598	Src substrate cortactin	Cttn	-0.121797	0.226043	6	6	18.6832	18.5533	18.549	18.5443	18.6458	18.578	18.0614	18.4619	18.5889	18.6027	18.4168	18.6909
Q99LJ0	CTTNBP2 N-terminal-like protein	Cttnbp2nl	-0.101397	0.411922	6	4	14.4531	14.804	14.8411	14.871	14.8741	14.7079	NaN	14.3919	14.9021	14.7004	NaN	14.6341
Q9WTX6	Cullin-1	Cul1	0.320754	0.0438235	6	6	14.9345	15.1055	15.5345	15.1181	15.343	15.5688	15.3291	15.7283	15.5757	15.4626	15.9592	15.4741
Q9D4H8	Cullin-2	Cul2	0.150444	0.341712	6	6	15.3218	15.7495	16.0795	15.7321	15.6757	15.8975	15.5826	15.9323	15.9623	15.7984	16.3629	15.7204
Q9JLV5	Cullin-3	Cul3	0.163777	0.262343	6	6	16.6059	16.8605	16.6261	16.5668	16.6072	16.6283	16.9097	16.8258	16.6075	16.5956	17.3974	16.5415
Q3TCH7	Cullin-4A	Cul4a	-0.0683362	0.770197	6	4	18.8599	18.3865	17.7207	18.4497	18.6713	18.6888	NaN	18.3401	18.0863	18.6432	NaN	18.5084
A2A432	Cullin-4B	Cul4b	-0.437755	0.423956	6	6	16.4849	16.6925	16.3045	16.37	16.5652	16.5621	13.478	16.4952	16.4334	16.8546	16.3542	16.7373
Q9D5V5	Cullin-5	Cul5	-0.024337	0.889572	6	6	16.1165	16.0613	16.1098	15.7667	15.9526	16.0069	15.2699	16.1389	16.0274	16.0102	16.4852	15.9362
Q9CQ89	Protein CutA	Cuta	0.399445	0.00651627	6	6	16.2824	16.9095	16.6641	16.5091	16.3834	16.7663	17.0813	17.0678	16.7425	16.8493	17.165	17.0055
Q9D8X1	Copper homeostasis protein cutC homolog	Cutc	-0.047205	0.765224	6	6	16.4636	16.9588	16.707	16.8601	16.818	16.677	16.8595	16.293	17.0693	16.9386	16.2845	16.7564
P53564	Homeobox protein cut-like 1	Cux1	-0.196687	0.481671	6	6	20.7856	20.7768	20.02	20.672	20.7641	20.6294	20.5638	20.7355	20.3167	21.0264	19.3104	20.5148
Q9JHS9	Spliceosome-associated protein CWC15 homolog	Cwc15	-0.153083	0.414159	6	6	15.695	16.1873	15.6459	15.8824	15.9576	15.7825	15.9787	15.0878	15.8307	15.87	15.3638	16.1012
P97792	Coxsackievirus and adenovirus receptor homolog	Cxadr	0.207217	0.453933	6	5	16.2958	16.5532	16.3924	16.5498	17.2167	17.5746	NaN	16.6948	16.5873	17.2559	17.2929	17.0239
P56395	Cytochrome b5	Cyb5a	-0.341793	0.0468103	6	6	19.388	19.5451	19.3473	19.1377	19.2059	18.7215	18.6401	18.7073	19.2499	18.9864	18.7146	18.9965
Q9CQX2	Cytochrome b5 type B	Cyb5b	-0.23737	0.0170668	6	6	20.419	20.4491	20.3556	20.2594	20.4566	20.1006	19.9429	20.0495	20.2144	20.3471	20.0477	20.0144
Q5SSH8	Neuferricin	Cyb5d2	-0.585677	NaN	3	1	13.513	15.1518	NaN	13.6966	NaN	NaN	NaN	NaN	NaN	13.5348	NaN	NaN
Q9DB73	NADH-cytochrome b5 reductase 1	Cyb5r1	-0.0889533	0.336633	6	6	18.4551	18.4867	18.3584	18.1798	18.2524	18.1817	18.3388	18.4917	18.1486	18.2133	18.189	17.9992
Q9DCN2	NADH-cytochrome b5 reductase 3;NADH-cytochrome b5 reductase 3 membrane-bound form;NADH-cytochrome b5 reductase 3 soluble form	Cyb5r3	-0.286312	0.0130884	6	6	20.5788	20.6847	20.3302	20.4426	20.2308	20.2384	20.16	20.1716	20.3018	20.1769	19.8785	20.0989
Q9D0M3	Cytochrome c1, heme protein, mitochondrial	Cyc1	0.0896686	0.414542	6	6	20.3557	20.4644	20.3007	20.2018	20.3252	20.0543	20.332	20.5517	20.2463	20.3902	20.6628	20.0572
P62897	Cytochrome c, somatic	Cycs	0.0897471	0.375767	6	6	19.964	19.4917	19.8831	19.8351	19.8525	19.7243	19.6712	19.8977	19.9044	20.103	20.0109	19.7019
Q7TMB8	Cytoplasmic FMR1-interacting protein 1	Cyfip1	-0.172316	0.107533	6	6	17.3582	17.2988	17.3591	17.552	17.2886	17.1945	16.8324	17.1631	17.4044	17.2809	17.0405	17.296
Q5SQX6	Cytoplasmic FMR1-interacting protein 2	Cyfip2	0.888526	0.0439482	6	6	13.9882	15.4365	14.5831	14.9711	15.0581	14.1751	15.5681	16.1239	15.0381	14.7865	16.828	15.1987
Q8BKE6	Cytochrome P450 20A1	Cyp20a1	-0.384653	0.0121669	6	6	16.6153	16.5753	16.5241	16.5396	16.403	16.193	15.6568	16.1478	16.3766	16.3459	15.9715	16.0438
Q9JKY7		Cyp2d22	-0.61931	0.00278199	6	6	18.6258	18.8774	18.7045	18.6424	18.5871	18.1286	17.813	17.9711	18.3838	18.0856	17.5143	18.0821
Q924D1		Cyp2j9	-0.880548	0.07794	6	5	15.1658	15.9826	15.2279	15.3698	15.2703	14.2252	NaN	13.8936	15.3866	15.1616	13.3358	13.8542
Q9DBW0	Cytochrome P450 4V2	Cyp4v2	-0.283138	NaN	2	3	NaN	16.5348	NaN	NaN	16.1199	NaN	NaN	NaN	NaN	15.4542	16.821	15.8574
Q8K0C4	Lanosterol 14-alpha demethylase	Cyp51a1	-0.233624	0.530983	6	3	16.0211	16.3322	15.8633	16.5991	16.5625	16.0167	NaN	15.1741	16.0517	16.7708	NaN	NaN
O08967;Q9QX11;P63034	Cytohesin-3;Cytohesin-1;Cytohesin-2	Cyth3;Cyth1;Cyth2	NaN	NaN	2	0	NaN	NaN	NaN	14.7501	NaN	14.7008	NaN	NaN	NaN	NaN	NaN	NaN
Q9D172	ES1 protein homolog, mitochondrial	D10Jhu81e	0.0293035	0.718121	6	6	20.2099	20.3842	20.4519	20.3809	20.5615	20.3301	20.3755	20.1972	20.5532	20.6238	20.4053	20.3393
Q8CIM3	D-2-hydroxyglutarate dehydrogenase, mitochondrial	D2hgdh	0.248086	0.771665	6	4	17.1387	17.3154	17.2428	17.4625	17.437	13.4813	16.5554	16.4719	17.1498	17.5337	NaN	NaN
Q8R1F0	Leydig cell tumor 10 kDa protein homolog	D8Ertd738e	-0.414514	0.105456	6	5	15.0604	14.6318	14.6107	14.9655	14.6448	14.3442	13.5882	14.1174	14.4503	14.3959	NaN	14.9233
Q80U19	Disheveled-associated activator of morphogenesis 2	Daam2	1.92401	NaN	3	1	NaN	14.1952	NaN	13.9647	NaN	13.971	NaN	NaN	NaN	NaN	15.9677	NaN
P98078	Disabled homolog 2	Dab2	-0.725567	0.193361	6	6	16.4267	16.3235	16.031	16.2468	16.2893	16.0949	13.1377	15.9217	16.5758	16.2485	15.0769	16.0982
Q3UHC7	Disabled homolog 2-interacting protein	Dab2ip	-0.172942	0.69714	5	5	NaN	17.9742	18.908	18.4232	16.9251	18.1146	NaN	17.1638	18.8347	17.6948	18.0764	17.7107
P61804	Dolichyl-diphosphooligosaccharide--protein glycosyltransferase subunit DAD1	Dad1	0.251037	0.322884	4	3	NaN	16.6417	NaN	17.2361	16.8907	16.4601	NaN	NaN	NaN	16.7869	17.2006	17.1872
Q62165	Dystroglycan;Alpha-dystroglycan;Beta-dystroglycan	Dag1	-0.416023	0.0306178	6	6	17.3996	17.5764	17.2967	17.2503	17.0444	17.2127	16.3948	16.8975	17.3945	17.1175	16.5626	16.917
Q91WC9	Sn1-specific diacylglycerol lipase beta	Daglb	0.0725458	NaN	3	2	NaN	15.0939	NaN	14.5145	14.8925	NaN	NaN	NaN	NaN	14.8675	14.9449	NaN
P18894	D-amino-acid oxidase	Dao	-0.710467	0.258478	4	3	NaN	15.1381	13.3966	13.6781	14.9668	NaN	NaN	NaN	13.1606	13.9445	13.6481	NaN
Q91XC8	Death-associated protein 1	Dap	-0.035044	0.925608	6	4	14.5888	15.3678	15.7833	15.7446	15.8118	16.0811	14.7098	NaN	16.2059	15.5661	NaN	15.6296
Q9ER88	28S ribosomal protein S29, mitochondrial	Dap3	-0.44943	0.0491908	6	6	16.1335	16.2498	15.9609	15.7801	15.904	15.7691	14.7316	15.6039	15.9658	15.8087	15.7325	15.2583
O54784	Death-associated protein kinase 3	Dapk3	-0.115083	NaN	4	2	NaN	14.7457	14.359	14.2755	NaN	14.535	NaN	NaN	14.4284	14.2991	NaN	NaN
Q922B2	Aspartate--tRNA ligase, cytoplasmic	Dars	0.0448564	0.718289	6	6	17.633	17.2972	17.3353	17.3173	17.4117	17.5406	16.9665	17.4898	17.4989	17.494	17.6325	17.7226
Q9JII5	DAZ-associated protein 1	Dazap1	0.0503155	0.623671	6	6	18.0827	17.8276	17.7096	18.0185	17.9354	17.9961	18.1911	17.8373	18.0063	17.9101	17.7077	18.2191
P31786	Acyl-CoA-binding protein	Dbi	0.535701	0.00601276	6	6	20.8804	20.3351	20.3506	20.6026	21.0878	20.9755	21.4295	21.0612	21.2409	21.0181	21.5074	21.1892
Q9QXS6	Drebrin	Dbn1	0.519176	0.057121	6	6	15.8368	16.3164	15.7121	16.1553	16.6461	16.1204	16.4057	16.7866	16.0801	16.4003	17.4958	16.7334
Q62418	Drebrin-like protein	Dbnl	0.152353	0.10481	6	6	17.7651	17.6703	17.7746	17.8994	17.8137	17.8607	17.6656	17.891	18.1502	17.8352	17.9882	18.1677
P53395	Lipoamide acyltransferase component of branched-chain alpha-keto acid dehydrogenase complex, mitochondrial	Dbt	-0.316698	0.0778511	6	6	18.282	18.1218	18.0598	18.0119	18.1884	17.9305	17.308	17.6802	18.0614	18.321	17.4779	17.8457
P61963	DDB1- and CUL4-associated factor 7	Dcaf7	-0.0751815	NaN	2	2	15.0819	NaN	15.5608	NaN	NaN	NaN	NaN	15.2648	15.2275	NaN	NaN	NaN
Q8N7N5	DDB1- and CUL4-associated factor 8	Dcaf8	-0.364971	0.0196429	6	6	15.8607	15.498	15.9927	15.911	16.2601	16.3035	15.5186	15.5349	15.6894	15.8028	15.4469	15.6437
Q8BHC4	Dephospho-CoA kinase domain-containing protein	Dcakd	-0.407245	0.0267759	6	6	15.5993	15.4542	15.2608	15.387	15.5121	15.2331	14.3038	15.1075	15.0338	15.3382	15.0844	15.1355
Q9JLM8	Serine/threonine-protein kinase DCLK1	Dclk1	0.517235	0.100722	6	6	15.7278	15.1458	15.9073	15.0493	15.9942	16.1606	15.5118	16.8033	15.9797	16.4561	16.6368	15.7006
Q6PGN3	Serine/threonine-protein kinase DCLK2	Dclk2	0.307029	0.552358	3	3	NaN	14.5438	NaN	NaN	14.9209	14.8133	NaN	NaN	NaN	15.9798	14.7108	14.5085
Q9DAR7	m7GpppX diphosphatase	Dcps	0.273167	0.0800783	6	6	17.4104	17.798	17.8433	17.9985	17.913	17.9142	18.2308	17.7727	18.2038	18.1351	17.7428	18.4311
O08788	Dynactin subunit 1	Dctn1	-0.0031964	0.975597	6	6	17.3936	17.5051	17.5676	17.3697	17.3366	17.3955	17.2565	17.365	17.4305	17.2399	17.8766	17.3804
Q99KJ8	Dynactin subunit 2	Dctn2	0.0382649	0.640812	6	6	18.9877	19.2746	19.2815	19.0018	19.1277	19.1235	19.0556	19.1865	19.1705	19.0374	19.4469	19.1295
Q9Z0Y1	Dynactin subunit 3	Dctn3	0.131847	0.198427	6	6	16.2805	16.3504	16.4721	16.1328	16.3908	16.2163	16.4251	16.4887	16.3479	16.3006	16.8101	16.2614
Q8CBY8	Dynactin subunit 4	Dctn4	-0.0386718	0.720256	6	6	16.9208	16.8639	17.2302	16.8039	17.0411	16.9064	16.7255	16.9803	16.9479	16.7066	17.2733	16.9008
Q9QZB9	Dynactin subunit 5	Dctn5	-0.205183	0.435728	5	6	16.2821	16.773	16.2063	16.593	NaN	16.0046	15.9593	16.0161	15.822	15.679	16.9077	16.6155
Q9WUB4	Dynactin subunit 6	Dctn6	0.131979	0.115304	6	6	15.8421	15.7316	15.8545	15.8216	15.8568	15.9444	15.9436	16.0366	16.0166	15.8307	16.2554	15.76
Q9QZ73;A0A1Y7VP24	DCN1-like protein 1	Dcun1d1	0.321366	0.0226685	6	6	15.48	15.32	15.6874	15.1829	15.3246	15.5045	15.7994	16.0405	15.6746	15.4683	15.9436	15.5011
Q91X52	L-xylulose reductase	Dcxr	0.463521	0.0135591	6	6	14.5575	14.4604	14.3145	15.0553	14.5222	14.8568	14.6521	15.0954	15.0235	15.3302	15.0593	15.3872
Q9CWS0	N(G),N(G)-dimethylarginine dimethylaminohydrolase 1	Ddah1	0.394483	0.017641	6	6	17.9589	18.3403	18.6162	18.5386	18.5968	18.4121	18.9768	18.4681	18.8033	18.5732	19.0332	18.9751
Q99LD8	N(G),N(G)-dimethylarginine dimethylaminohydrolase 2	Ddah2	0.101771	0.465155	6	6	19.0224	19.6177	19.4731	19.3734	19.3673	19.5552	19.6678	19.4862	19.2716	19.483	19.8952	19.2159
Q3U1J4	DNA damage-binding protein 1	Ddb1	0.0738773	0.414081	6	6	17.5626	17.2138	17.486	17.4527	17.5196	17.5357	17.1907	17.5724	17.6202	17.6015	17.6202	17.6088
O88533	Aromatic-L-amino-acid decarboxylase	Ddc	-0.0361795	0.912342	6	6	17.9924	18.5023	18.5753	18.818	18.6656	18.3982	18.0779	17.4903	19.3785	18.71	17.9587	19.1194
A2ADY9	Protein DDI1 homolog 2	Ddi2	-0.285429	0.157208	6	6	15.9437	16.5518	16.3377	15.9478	16.2407	16.0942	16.0041	16.1216	16.274	15.6605	15.2244	16.1188
O54734	Dolichyl-diphosphooligosaccharide--protein glycosyltransferase 48 kDa subunit	Ddost	-0.110685	0.206768	6	6	19.277	19.261	19.0519	19.1393	19.0367	18.8603	19.0653	19.1959	18.9002	19.0257	18.8671	18.9077
Q80WW9	DDRGK domain-containing protein 1	Ddrgk1	-0.590871	0.0220886	6	6	16.2856	16.8256	15.9752	16.5084	16.6556	16.6016	15.5362	15.325	16.2929	16.485	15.7829	15.8849
O35215	D-dopachrome decarboxylase	Ddt	0.583997	0.00274072	6	6	17.3721	16.9627	16.8674	17.1798	17.1471	17.3019	17.8272	17.6802	17.1961	17.6149	17.9617	18.0549
Q91VR5	ATP-dependent RNA helicase DDX1	Ddx1	0.0599581	0.28262	6	6	17.3143	17.315	17.3054	17.4784	17.4055	17.4824	17.3173	17.3422	17.4335	17.4944	17.501	17.5723
Q501J6	Probable ATP-dependent RNA helicase DDX17	Ddx17	-0.0295963	0.760758	6	6	17.8025	17.7861	17.5038	17.8613	17.9286	17.7481	17.5893	17.6666	17.9217	17.7569	17.5354	17.9828
Q8K363	ATP-dependent RNA helicase DDX18	Ddx18	-0.263328	0.164356	6	3	14.68	14.5952	14.3587	14.3991	14.4997	14.4822	NaN	14.1517	14.6824	13.8835	NaN	NaN
Q61655	ATP-dependent RNA helicase DDX19A	Ddx19a	-0.106963	0.568696	5	6	NaN	15.4954	15.7096	15.8473	15.8798	15.7391	14.9326	15.7224	15.9497	15.7195	15.508	15.9315
Q9JIK5	Nucleolar RNA helicase 2	Ddx21	-0.346482	0.0248643	6	6	16.3746	16.6385	16.1266	16.3473	16.0812	16.3396	16.2016	15.6908	16.2493	15.793	15.7521	16.1421
D3Z0M9		Ddx23	-0.572596	0.0206863	6	6	16.389	16.4676	15.4609	16.1595	15.9609	15.6567	15.4054	15.0288	15.6544	15.7369	15.103	15.7306
Q8VDW0	ATP-dependent RNA helicase DDX39A	Ddx39a	0.778483	NaN	2	2	NaN	13.7293	13.7318	NaN	NaN	NaN	NaN	NaN	14.9528	NaN	NaN	14.0653
Q9Z1N5	Spliceosome RNA helicase Ddx39b	Ddx39b	0.33853	0.0326052	6	6	17.9984	18.4342	18.3541	18.694	18.6909	18.7547	18.8329	18.8258	18.9283	18.8098	18.5261	19.0348
Q62167;P16381	ATP-dependent RNA helicase DDX3X;Putative ATP-dependent RNA helicase Pl10	Ddx3x;D1Pas1	0.0448472	0.900837	6	6	16.8159	16.6836	17.7116	17.0765	17.7979	18.2064	16.8287	17.8404	18.1145	17.9082	16.6967	17.1724
Q62095	ATP-dependent RNA helicase DDX3Y	Ddx3y	-0.12381	0.580364	6	6	16.2168	15.945	15.8132	16.3116	16.396	16.6745	16.3011	15.4779	16.5318	16.5449	15.9581	15.8004
Q810A7	ATP-dependent RNA helicase DDX42	Ddx42	0.00709661	0.968398	6	6	15.0721	15.4637	15.4886	15.5639	15.5271	15.8386	15.1451	15.7806	15.9317	15.3001	15.1297	15.7095
Q569Z5	Probable ATP-dependent RNA helicase DDX46	Ddx46	-0.052014	0.714362	6	6	16.5898	16.9189	16.2296	16.6432	16.2384	16.4139	16.2145	16.3771	16.514	16.3335	16.457	16.8256
Q9CWX9	Probable ATP-dependent RNA helicase DDX47	Ddx47	0.0754319	0.793118	4	3	NaN	14.5937	14.7683	NaN	14.6757	14.7496	14.2164	NaN	15.3284	14.772	NaN	NaN
Q61656	Probable ATP-dependent RNA helicase DDX5	Ddx5	-0.0599349	0.530882	6	6	18.8089	18.5612	18.3068	18.5036	18.5213	18.4666	18.5226	18.4558	18.6296	18.4926	18.1716	18.5367
Q99MJ9	ATP-dependent RNA helicase DDX50	Ddx50	-1.15828	NaN	1	1	NaN	NaN	NaN	NaN	NaN	13.9784	NaN	NaN	NaN	12.8202	NaN	NaN
Q6Q899	Probable ATP-dependent RNA helicase DDX58	Ddx58	-0.438382	0.108301	6	6	16.0476	16.5932	16.5463	16.4218	16.3912	16.5644	15.233	15.713	16.7257	16.3066	15.5558	16.4
P54823	Probable ATP-dependent RNA helicase DDX6	Ddx6	-0.140908	0.524464	6	6	17.0244	17.1908	16.8416	17.3575	17.2944	17.189	16.1284	16.7605	17.1813	17.3284	17.2257	17.428
Q9CQ62	2,4-dienoyl-CoA reductase, mitochondrial	Decr1	0.0889479	0.457755	6	6	19.6761	19.7118	19.4067	19.6327	19.7818	19.302	19.5164	19.6908	19.7213	20.013	19.3961	19.7071
O09005	Sphingolipid delta(4)-desaturase DES1	Degs1	-0.257174	0.11292	6	6	18.0386	18.0119	17.6423	17.4303	17.553	17.1433	17.1885	17.4303	17.4576	17.3972	17.489	17.3138
Q8R2F2	Sphingolipid delta(4)-desaturase/C4-hydroxylase DES2	Degs2	-0.599419	NaN	5	1	17.551	18.3811	18.2894	17.6232	17.1301	NaN	NaN	NaN	17.1956	NaN	NaN	NaN
Q7TNV0	Protein DEK	Dek	-0.0468483	0.684939	6	6	20.5434	20.7578	20.4242	20.6044	20.434	20.5471	20.1323	20.569	20.8148	20.4069	20.3977	20.7091
A2RT67	DENN domain-containing protein 3	Dennd3	0.00464106	0.996234	6	3	11.9749	14.274	15.5399	13.7361	13.9547	14.7486	NaN	NaN	15.5964	14.2183	NaN	12.3133
A6H8H2	DENN domain-containing protein 4C	Dennd4c	-0.573935	0.244487	6	5	14.0918	15.2486	15.042	15.2834	15.0333	15.679	13.3075	13.557	15.3675	15.1684	NaN	15.045
Q9CQJ6	Density-regulated protein	Denr	0.170111	0.12533	6	6	17.0277	16.9813	17.3568	17.1836	17.0695	17.1805	16.9913	17.2941	17.1672	17.3181	17.5636	17.4857
P31001	Desmin	Des	-1.03854	0.00216833	6	6	17.6028	17.8558	17.6091	18.2005	17.2062	17.6832	16.6593	16.7081	17.2917	17.0576	15.7736	16.4361
Q9Z2A7	Diacylglycerol O-acyltransferase 1	Dgat1	-0.386901	0.219799	6	4	16.0615	14.879	15.9435	15.6283	15.6253	15.3094	NaN	15.2961	15.475	15.4978	NaN	14.4816
Q9R1C6	Diacylglycerol kinase epsilon	Dgke	-0.0845388	0.771316	6	6	16.7974	17.4785	17.0476	16.8168	16.8607	16.7379	18.0446	16.4729	16.3478	16.632	17.1452	16.5893
Q9QX60	Deoxyguanosine kinase, mitochondrial	Dguok	-0.301594	0.094471	6	6	17.5439	17.8088	18.0804	17.7085	17.562	17.3997	16.9989	17.375	17.8525	17.6221	17.0914	17.3539
O88455	7-dehydrocholesterol reductase	Dhcr7	-0.644223	0.0271778	6	6	17.6641	17.2407	17.153	17.1996	17.3084	16.425	16.0342	16.4119	16.8656	17.1829	16.5879	16.0429
Q9DBB8	Trans-1,2-dihydrobenzene-1,2-diol dehydrogenase	Dhdh	0.225009	0.441748	6	6	14.856	15.1039	15.9856	15.1682	15.6379	16.3527	15.7578	15.6625	15.9815	16.2804	15.1642	15.608
P00375	Dihydrofolate reductase	Dhfr	0.630608	0.0310454	5	5	15.473	NaN	15.2586	14.9709	15.3091	15.3089	15.5522	15.4789	16.1251	NaN	15.6345	16.6829
O35435	Dihydroorotate dehydrogenase (quinone), mitochondrial	Dhodh	-0.0384534	0.841854	6	6	15.7561	16.5275	15.952	15.7885	15.8316	15.7614	15.5618	15.8391	16.3234	15.9809	16.2288	15.4525
Q99L04	Dehydrogenase/reductase SDR family member 1	Dhrs1	-0.112773	0.137162	6	6	18.1827	17.9184	17.9215	18.0433	18.0603	17.7116	17.8729	17.8097	17.8996	17.9439	17.8355	17.7996
Q3U0B3	Dehydrogenase/reductase SDR family member 11	Dhrs11	0.294134	0.057025	6	4	15.1294	15.1437	15.1157	15.0648	14.9633	15.2251	NaN	NaN	15.3499	15.1374	15.2615	15.8556
O88876	Short-chain dehydrogenase/reductase 3	Dhrs3	0.172996	0.401377	5	5	NaN	14.5597	14.3458	14.4312	14.7636	14.7323	NaN	14.5828	14.6379	15.0756	14.2118	15.1895
Q99LB2	Dehydrogenase/reductase SDR family member 4	Dhrs4	-0.127019	0.392882	6	6	16.935	17.436	17.1099	17.5111	17.5067	17.2594	16.8089	16.9263	17.3228	17.4964	17.1668	17.2749
Q9CXR1	Dehydrogenase/reductase SDR family member 7	Dhrs7	-0.296721	0.0148915	6	6	17.5639	17.8149	17.3952	17.5878	17.5712	17.2758	17.0849	17.2241	17.2795	17.2224	17.0842	17.5333
Q99J47	Dehydrogenase/reductase SDR family member 7B	Dhrs7b	-0.187581	0.166985	6	6	16.8697	17.0313	16.312	16.6604	16.5272	16.4012	16.2628	16.3952	16.4218	16.4424	16.6789	16.4752
A2ATU0	Probable 2-oxoglutarate dehydrogenase E1 component DHKTD1, mitochondrial	Dhtkd1	1.26061	0.0189764	3	4	NaN	14.1089	13.616	NaN	NaN	14.2878	NaN	NaN	15.1496	14.5728	15.4349	15.902
O35286	Pre-mRNA-splicing factor ATP-dependent RNA helicase DHX15	Dhx15	0.017608	0.847139	6	6	17.7161	17.7256	17.642	17.8948	17.8384	17.8086	17.5842	17.8143	17.9899	17.9606	17.5135	17.8686
G3X8X0		Dhx16	0.195277	NaN	4	2	13.8264	NaN	14.222	NaN	13.2568	13.5018	NaN	NaN	14.2986	13.4955	NaN	NaN
Q6PGC1	ATP-dependent RNA helicase Dhx29	Dhx29	-0.28794	0.139035	6	5	18.7396	18.3428	18.9534	18.2838	18.2428	18.8162	17.9573	18.1125	18.6805	18.3376	NaN	18.288
Q99PU8	Putative ATP-dependent RNA helicase DHX30	Dhx30	-0.174459	NaN	5	2	16.8441	NaN	16.4526	16.0002	16.4266	17.0475	NaN	NaN	16.1335	16.626	NaN	NaN
Q8VHK9	ATP-dependent RNA helicase DHX36	Dhx36	-0.261467	NaN	1	1	NaN	NaN	NaN	NaN	NaN	13.4163	NaN	NaN	NaN	13.1548	NaN	NaN
Q80X98		Dhx38	0.0859977	0.823347	4	3	NaN	NaN	16.039	15.6784	16.0854	16.4548	15.9062	15.6588	16.8863	NaN	NaN	NaN
O70133	ATP-dependent RNA helicase A	Dhx9	-0.0977662	0.494357	6	6	18.328	18.2706	17.5789	18.2507	18.2	18.0538	18.0413	17.9699	18.1661	18.1048	17.6551	18.1583
Q9JIQ3	Diablo homolog, mitochondrial	Diablo	-0.184426	0.237718	6	6	16.8793	17.289	16.7936	16.6817	16.5775	16.4574	16.7013	16.5893	16.669	16.8095	16.1948	16.6079
O08808	Protein diaphanous homolog 1	Diaph1	-0.383891	0.175806	6	6	16.0211	16.0136	16.4051	15.4632	15.7919	16.1331	14.7277	15.5623	16.3752	15.7681	15.2479	15.8434
O70566	Protein diaphanous homolog 2	Diaph2	0.209924	NaN	2	1	NaN	NaN	14.3723	NaN	NaN	14.3488	NaN	NaN	14.5704	NaN	NaN	NaN
Q8C9B9	Death-inducer obliterator 1	Dido1	-0.0860744	0.732465	4	3	NaN	13.977	14.0687	13.9968	13.9297	NaN	NaN	13.5067	14.4502	13.764	NaN	NaN
Q8BWT5	Disco-interacting protein 2 homolog A	Dip2a	0.883243	0.253511	3	4	NaN	12.7772	13.7291	NaN	13.0302	NaN	NaN	13.679	13.9409	13.0406	15.5878	NaN
Q3UH60	Disco-interacting protein 2 homolog B	Dip2b	0.121386	0.518627	6	6	16.2404	16.6461	16.3304	16.4903	16.4196	16.1774	15.9815	16.635	16.2877	16.3537	17.1929	16.5818
Q8CI75	DIS3-like exonuclease 2	Dis3l2	0.137475	NaN	1	1	NaN	NaN	14.7806	NaN	NaN	NaN	NaN	NaN	14.9181	NaN	NaN	NaN
Q9ESX5	H/ACA ribonucleoprotein complex subunit 4	Dkc1	-0.388567	0.123311	6	6	16.9591	17.267	16.3933	16.5909	16.9821	16.8607	16.5603	16.2291	16.9035	16.8694	15.6303	16.5293
Q8BMF4	Dihydrolipoyllysine-residue acetyltransferase component of pyruvate dehydrogenase complex, mitochondrial	Dlat	-0.00230885	0.983963	6	6	19.9275	20.2043	19.9093	20.1366	20.15	19.8777	20.0088	20.144	19.7977	20.0675	20.4006	19.773
O08749	Dihydrolipoyl dehydrogenase, mitochondrial	Dld	0.0439342	0.629042	6	6	20.9261	21.0799	20.7051	20.9334	21.0385	20.7552	20.9426	20.8903	20.7188	21.0697	21.1696	20.9106
Q811D0	Disks large homolog 1	Dlg1	0.257367	0.0978462	6	6	17.2111	17.2248	17.42	17.0405	17.3605	17.5171	17.1906	17.8432	17.4518	17.5302	17.971	17.3314
Q91XM9	Disks large homolog 2	Dlg2	1.94705	NaN	1	3	NaN	13.6356	NaN	NaN	NaN	NaN	14.7537	14.8549	NaN	NaN	17.1393	NaN
P70175	Disks large homolog 3	Dlg3	0.4631	0.00568011	6	5	16.5098	16.5546	16.136	16.0272	16.3303	16.5077	NaN	16.8814	16.5539	16.8389	17.0818	16.6809
B1AZP2	Disks large-associated protein 4	Dlgap4	0.0155223	0.87925	6	5	15.2648	15.1426	15.4949	15.2062	15.3207	15.4801	NaN	15.0335	15.4908	15.4173	15.2772	15.4499
Q9D2G2	Dihydrolipoyllysine-residue succinyltransferase component of 2-oxoglutarate dehydrogenase complex, mitochondrial	Dlst	0.242272	0.0886188	6	6	20.073	20.2072	20.6279	20.5689	20.7754	20.4793	20.8212	20.7784	20.4093	20.7518	20.8412	20.5833
P11531	Dystrophin	Dmd	-0.226119	0.394116	6	6	16.6398	16.3804	16.2557	16.8144	15.8324	17.0262	16.9864	16.1822	16.554	16.2433	15.8238	15.8025
Q9DBT9	Dimethylglycine dehydrogenase, mitochondrial	Dmgdh	0.0047081	0.988348	5	5	14.9577	NaN	15.2949	14.7318	16.0504	15.293	14.6699	15.6095	15.8639	15.2943	14.9138	NaN
Q9WV69	Dematin	Dmtn	1.16624	NaN	4	2	NaN	NaN	14.2544	14.285	14.4572	14.4073	NaN	NaN	NaN	NaN	16.2333	14.8011
Q8BPN8	DmX-like protein 2	Dmxl2	0.779277	0.178024	6	6	13.798	14.9427	15.1966	13.412	15.1509	15.408	14.7297	15.9975	14.9498	15.287	17.199	14.4208
P63037	DnaJ homolog subfamily A member 1	Dnaja1	-0.137041	0.400873	6	6	18.1337	18.2806	17.9985	18.0314	18.2784	18.1772	17.3134	17.9767	18.205	18.2018	18.3212	18.0593
Q9QYJ0	DnaJ homolog subfamily A member 2	Dnaja2	-0.0811459	0.226342	6	6	17.8068	17.7914	17.8034	17.7242	17.7273	17.8162	17.6437	17.5286	17.7207	17.7509	17.9497	17.5888
Q99M87	DnaJ homolog subfamily A member 3, mitochondrial	Dnaja3	-0.0706218	0.488846	6	6	17.1938	17.1889	17.1489	16.9016	16.8885	16.6814	16.8863	17.0427	17.1139	16.8315	16.8691	16.8359
Q9JMC3	DnaJ homolog subfamily A member 4	Dnaja4	0.174775	0.43208	6	6	15.8099	15.188	15.1377	15.1551	15.506	15.6177	14.7048	15.7183	15.8992	15.832	15.6009	15.7078
Q9QYJ3	DnaJ homolog subfamily B member 1	Dnajb1	-0.00889397	0.966393	6	6	16.8412	16.2082	16.1374	16.4458	15.9788	15.9669	15.6403	16.0896	16.2689	16.235	16.7	16.5911
Q99KV1	DnaJ homolog subfamily B member 11	Dnajb11	-0.00603898	0.933985	6	6	18.8799	18.7428	18.6653	18.5705	18.6127	18.4029	18.5767	18.6879	18.6404	18.702	18.5449	18.6859
Q9QYI4	DnaJ homolog subfamily B member 12	Dnajb12	-0.117879	NaN	5	1	14.5033	15.4231	NaN	13.8744	14.5104	13.7491	NaN	NaN	NaN	14.2942	NaN	NaN
Q149L6	DnaJ homolog subfamily B member 14	Dnajb14	-0.0887486	NaN	3	2	NaN	16.1996	15.7495	15.0398	NaN	NaN	NaN	NaN	NaN	15.4608	15.6876	NaN
Q9QYI5	DnaJ homolog subfamily B member 2	Dnajb2	-0.134129	0.488234	6	4	14.6611	15.2364	14.7444	14.8267	14.7806	14.7379	NaN	NaN	14.6511	14.7159	15.1795	14.2418
Q9D832	DnaJ homolog subfamily B member 4	Dnajb4	-0.0928742	0.341345	6	6	16.5229	16.3378	16.1568	16.2737	16.2047	16.1672	16.1203	15.9946	16.051	16.1208	16.4086	16.4106
O54946	DnaJ homolog subfamily B member 6	Dnajb6	0.0767811	0.758773	5	5	NaN	15.0007	15.6898	15.285	14.6441	15.4487	15.3341	NaN	15.8081	14.8826	15.0367	15.3907
Q9DC23	DnaJ homolog subfamily C member 10	Dnajc10	-0.18094	0.177589	6	6	16.4984	16.7357	17.0017	16.6646	16.7149	16.7193	16.298	16.7366	16.7975	16.5779	16.1538	16.6851
Q5U458	DnaJ homolog subfamily C member 11	Dnajc11	-0.301411	0.016527	6	6	16.702	16.7625	16.5315	16.6064	16.6388	16.2255	16.3124	16.4093	16.2516	16.3604	16.3822	15.9423
D4AFX7		Dnajc13	-0.234749	0.0631547	6	6	17.3894	17.5415	17.6535	17.4213	17.2057	17.5159	16.86	17.3595	17.5436	17.2156	17.1986	17.1415
Q80TN4	DnaJ homolog subfamily C member 16	Dnajc16	0.461546	0.0105421	5	5	NaN	17.4203	16.6395	16.9621	16.9949	16.9201	NaN	17.3991	17.5943	17.2617	17.5655	17.424
Q9CQV7	Mitochondrial import inner membrane translocase subunit TIM14	Dnajc19	NaN	NaN	3	0	15.8037	15.6004	NaN	NaN	15.9886	NaN	NaN	NaN	NaN	NaN	NaN	NaN
Q91YW3	DnaJ homolog subfamily C member 3	Dnajc3	-0.0666933	0.616183	6	6	18.0687	17.8723	17.7954	17.6296	17.8071	17.7221	17.2758	17.9147	17.8232	18.0435	17.5739	17.8641
P60904	DnaJ homolog subfamily C member 5	Dnajc5	-0.105125	0.790136	6	6	17.6122	17.2112	18.0524	17.6841	17.7767	17.5427	16.4841	17.9899	17.287	17.4155	19.076	16.996
Q80TZ3	Putative tyrosine-protein phosphatase auxilin	Dnajc6	0.330693	0.77668	4	6	NaN	14.9144	15.2111	NaN	13.805	13.6257	15.7353	15.8772	12.8731	13.2955	17.9241	12.6133
Q9QYI3	DnaJ homolog subfamily C member 7	Dnajc7	0.278795	0.269455	6	5	15.0883	15.8273	15.5071	15.9551	15.2059	15.3688	NaN	15.5741	15.6611	15.1885	16.2677	16.163
Q6NZB0	DnaJ homolog subfamily C member 8	Dnajc8	0.037968	0.775599	6	6	16.2681	16.5721	16.5019	16.7737	16.6455	16.5604	16.8219	16.5151	16.6906	16.4627	16.1624	16.8969
Q91WN1	DnaJ homolog subfamily C member 9	Dnajc9	0.174457	0.299512	6	6	15.8548	15.3684	15.5269	15.8103	15.3848	15.3852	16.1244	15.5417	15.976	15.3575	15.4434	15.9341
P39053	Dynamin-1	Dnm1	1.94914	0.164428	6	6	12.0661	17.0639	17.8978	14.7287	16.6765	16.1712	19.8486	19.2643	15.2242	15.5001	20.4728	15.989
Q8K1M6	Dynamin-1-like protein	Dnm1l	0.325793	0.0412947	6	6	17.2507	17.5734	17.7089	17.2637	17.5258	17.5979	17.8086	17.9567	17.6374	17.7018	18.2919	17.4787
P39054	Dynamin-2	Dnm2	-0.198359	0.0481292	6	6	18.3482	18.4667	18.4565	18.4964	18.4134	18.3309	17.9336	18.1647	18.4831	18.2232	18.0956	18.4219
Q8BZ98	Dynamin-3	Dnm3	0.210931	0.338103	6	6	16.4473	16.897	17.1456	17.0599	17.1705	16.9001	17.27	17.0856	16.875	16.7921	17.971	16.8923
Q9Z2W0	Aspartyl aminopeptidase	Dnpep	-0.0685221	0.405076	6	6	17.7689	18.1278	17.9131	17.9308	17.8659	17.9647	17.6216	17.7343	17.9897	17.8877	17.9177	18.009
Q8BUR4	Dedicator of cytokinesis protein 1	Dock1	-0.55211	0.0581939	6	6	15.2239	15.1334	15.6561	15.1362	15.0425	15.1932	13.8281	14.4057	15.4261	15.1268	14.3238	14.962
Q8C3J5	Dedicator of cytokinesis protein 2	Dock2	0.521925	0.326527	3	6	NaN	NaN	13.5255	14.8759	NaN	14.1396	15.2955	15.0694	13.905	13.7885	14.7075	15.4477
P59764	Dedicator of cytokinesis protein 4	Dock4	-0.0705371	0.670563	4	5	NaN	NaN	17.6584	17.8648	17.4865	17.9767	NaN	17.331	17.8968	17.7452	17.8992	17.5081
Q8VDR9	Dedicator of cytokinesis protein 6	Dock6	-1.11743	0.0452595	6	6	15.7304	16.4953	17.0582	16.8679	16.5701	17.2884	14.1509	15.3597	16.8912	16.3031	14.5313	16.0696
Q8R1A4	Dedicator of cytokinesis protein 7	Dock7	-0.145863	0.474176	6	5	15.172	14.845	15.0437	14.787	15.2981	15.4338	NaN	14.571	15.265	15.4218	14.9312	14.5648
Q8BIK4	Dedicator of cytokinesis protein 9	Dock9	-0.386753	0.120406	6	6	17.7912	17.8294	17.7097	17.942	17.8712	17.8855	16.8588	17.4928	18.0707	17.8213	16.7058	17.759
Q8R2Y3	Dolichol kinase	Dolk	0.0906739	NaN	2	1	NaN	NaN	14.2027	NaN	13.4853	NaN	NaN	NaN	NaN	13.9347	NaN	NaN
Q9JMF7	Dolichyldiphosphatase 1	Dolpp1	0.226511	0.58319	4	3	13.1046	13.3729	13.9393	NaN	NaN	12.7768	NaN	14.1069	13.3849	13.0828	NaN	NaN
Q3UHQ6	Protein dopey-2	Dopey2	0.481702	NaN	3	2	NaN	NaN	13.9219	NaN	13.191	13.379	NaN	NaN	14.1232	13.8349	NaN	NaN
P42867	UDP-N-acetylglucosamine--dolichyl-phosphate N-acetylglucosaminephosphotransferase	Dpagt1	-0.432545	0.192039	5	4	NaN	15.6443	14.9762	14.3482	15.7783	14.936	NaN	14.6583	14.6535	14.8746	NaN	14.6299
Q61103	Zinc finger protein ubi-d4	Dpf2	-0.164589	0.346694	5	6	NaN	14.5077	14.1562	14.4856	14.452	14.7521	14.3059	13.9668	14.2875	13.9538	14.6954	14.6274
O70152	Dolichol-phosphate mannosyltransferase subunit 1	Dpm1	-0.135234	0.437385	6	6	17.3499	16.9239	16.9777	16.9081	16.9872	16.6521	17.1734	17.2432	16.9163	16.7477	16.4688	16.4382
Q9D1Q4	Dolichol-phosphate mannosyltransferase subunit 3	Dpm3	0.0107998	0.965998	6	5	17.1515	16.8689	16.9239	16.3629	16.7012	15.9303	17.0328	16.9937	16.6273	NaN	16.5126	16.1698
Q6NXK7	Inactive dipeptidyl peptidase 10	Dpp10	NaN	NaN	0	2	NaN	NaN	NaN	NaN	NaN	NaN	15.0003	NaN	NaN	NaN	16.198	NaN
Q99KK7	Dipeptidyl peptidase 3	Dpp3	0.273862	0.0501465	6	6	17.279	17.3693	17.5728	17.5573	17.5328	17.8077	17.4681	17.7213	17.6646	17.7681	18.1187	18.0213
P28843	Dipeptidyl peptidase 4;Dipeptidyl peptidase 4 membrane form;Dipeptidyl peptidase 4 soluble form	Dpp4	-1.29064	0.0120387	6	4	16.4306	16.7811	16.8423	16.0216	16.1498	15.9359	14.2015	15.9541	14.4392	15.6836	NaN	NaN
Q9Z218	Dipeptidyl aminopeptidase-like protein 6	Dpp6	1.17832	0.313884	6	6	12.2569	15.0996	14.4021	12.5122	13.5505	11.6149	15.737	15.4768	12.0338	12.8315	18.0127	12.4144
Q9ET22	Dipeptidyl peptidase 2	Dpp7	0.0814244	0.716193	6	6	17.7446	17.5111	17.1309	17.4731	17.5113	17.2928	16.6707	17.4986	17.4672	17.8205	17.555	18.1402
A6X919	Probable C-mannosyltransferase DPY19L1	Dpy19l1	-0.501023	0.135493	6	6	16.4775	16.6203	16.2007	16.2704	16.3047	15.638	14.7294	15.653	16.5555	16.3344	15.9406	15.2926
Q99LT0	Protein dpy-30 homolog	Dpy30	0.273777	0.297417	6	6	16.5574	16.4498	17.2775	16.4707	16.7734	17.1474	17.2185	17.3803	17.6102	17.2262	16.4722	16.4113
O08553	Dihydropyrimidinase-related protein 2	Dpysl2	0.907432	0.0390436	6	6	20.2822	20.8309	21.0245	20.731	20.7003	20.5145	22.1636	22.0204	20.8589	20.5397	22.87	21.0754
Q62188	Dihydropyrimidinase-related protein 3	Dpysl3	0.119286	0.797619	6	6	17.2406	17.721	17.8545	17.8342	17.0057	17.7658	18.1508	18.4204	16.7569	17.0173	19.1926	16.5996
O35098	Dihydropyrimidinase-related protein 4	Dpysl4	3.62642	NaN	2	3	NaN	12.5735	12.7307	NaN	NaN	NaN	16.0319	14.6607	NaN	NaN	18.1429	NaN
Q9EQF6	Dihydropyrimidinase-related protein 5	Dpysl5	1.05291	0.491146	4	6	NaN	15.2573	16.3023	NaN	12.637	14.7401	17.4414	17.657	13.8652	12.9488	19.1447	13.6654
Q91WV0	Protein Dr1	Dr1	0.306451	0.243591	6	6	15.433	15.2586	16.146	16.0215	16.3134	16.3835	16.3537	16.5029	16.4606	16.3795	15.4789	16.219
Q9D6N5	Dr1-associated corepressor	Drap1	0.0502572	0.802766	6	6	14.9971	15.9187	15.5986	15.6762	15.7	15.2988	15.1115	15.9998	15.7855	15.6919	15.2016	15.7008
P32233	Developmentally-regulated GTP-binding protein 1	Drg1	-0.0565998	0.745486	6	6	16.5233	16.6023	16.2178	16.337	16.3975	16.4344	15.6559	16.302	16.3312	16.4387	16.6936	16.7513
Q9QXB9	Developmentally-regulated GTP-binding protein 2	Drg2	0.278165	0.328013	6	6	15.6208	15.7597	14.9443	15.986	15.4078	15.567	16.6467	15.801	15.2122	15.3629	16.3293	15.6026
O35075	Down syndrome critical region protein 3 homolog	Dscr3	0.145439	0.104301	6	6	16.4024	16.3552	16.3032	16.6506	16.3744	16.3333	16.582	16.6293	16.4224	16.3203	16.5823	16.7554
Q7TSF1;Q61495;Q7TSF0	Desmoglein-1-beta;Desmoglein-1-alpha;Desmoglein-1-gamma	Dsg1b;Dsg1a;Dsg1c	1.43072	NaN	1	3	NaN	14.8861	NaN	NaN	NaN	NaN	18.7229	NaN	NaN	NaN	15.049	15.1786
E9Q557	Desmoplakin	Dsp	1.54851	0.207447	6	6	16.2035	17.3854	14.5003	15.2359	14.0909	14.4383	20.725	16.0083	14.3464	14.2938	18.5613	17.2105
Q91ZU6	Dystonin	Dst	0.214385	0.651553	6	6	17.3062	15.2989	15.9008	15.7483	16.5941	16.3165	15.9551	16.922	15.0488	16.3222	17.6399	16.5631
Q9R0P5	Destrin	Dstn	0.109694	0.322745	6	6	20.2059	20.3532	20.1969	20.343	20.208	20.4966	19.9982	20.3675	20.4458	20.5012	20.4576	20.6913
Q9DD18	D-tyrosyl-tRNA(Tyr) deacylase 1	Dtd1	0.347635	0.176233	6	6	15.7024	16.5508	15.9232	15.7495	15.893	15.9757	15.8719	16.242	16.0389	16.1408	17.2834	16.3033
Q8BHA3	Probable D-tyrosyl-tRNA(Tyr) deacylase 2	Dtd2	0.206957	0.409738	5	5	14.9845	15.3756	15.0471	15.8714	NaN	15.6932	NaN	15.0744	16.05	15.5384	15.5426	15.8013
Q9D2N4	Dystrobrevin alpha	Dtna	-0.0451845	0.795441	6	6	16.4802	16.4632	16.4331	16.2087	16.3907	16.7256	15.8653	16.6881	16.82	16.6914	16.1684	16.1972
P97930	Thymidylate kinase	Dtymk	0.338858	0.100646	6	5	15.1298	14.3276	14.8002	14.651	15.2494	15.1069	NaN	14.948	15.5085	15.3235	15.3101	14.9916
Q91XI1	tRNA-dihydrouridine(47) synthase [NAD(P)(+)]-like	Dus3l	-0.356434	0.0706635	6	6	15.7969	15.5582	15.9072	15.9303	15.7619	15.9635	15.8393	15.0582	15.8301	15.6106	14.8747	15.5664
Q8R4V2	Dual specificity protein phosphatase 15	Dusp15	2.2928	NaN	1	3	NaN	NaN	12.8789	NaN	NaN	NaN	14.3133	14.6979	NaN	NaN	16.5039	NaN
Q9D7X3	Dual specificity protein phosphatase 3	Dusp3	-0.208727	0.181458	6	6	17.7471	18.0033	18.0493	18.4442	17.9323	18.4969	18.1017	17.7339	18.1531	17.6731	17.9474	17.8115
Q8VCG1		Dut	-0.505777	NaN	2	2	15.6513	NaN	15.5249	NaN	NaN	NaN	NaN	NaN	15.7402	14.4244	NaN	NaN
Q9JHU4	Cytoplasmic dynein 1 heavy chain 1	Dync1h1	-0.0052344	0.956885	6	6	18.6983	18.7897	18.917	18.7004	18.6597	18.7262	18.6154	18.8079	18.728	18.6394	19.1311	18.5379
O88485	Cytoplasmic dynein 1 intermediate chain 1	Dync1i1	1.52722	NaN	2	4	NaN	13.9602	14.4235	NaN	NaN	NaN	14.8265	15.7925	NaN	NaN	17.6239	14.6334
O88487	Cytoplasmic dynein 1 intermediate chain 2	Dync1i2	-0.0156876	0.91573	6	6	18.3654	17.7423	18.6265	18.3113	18.5536	18.5247	18.1475	18.3111	18.49	18.5261	18.3264	18.2286
Q8R1Q8	Cytoplasmic dynein 1 light intermediate chain 1	Dync1li1	-0.107466	0.35984	6	6	17.3467	17.5516	17.5871	17.3565	17.3565	17.4351	16.8675	17.3786	17.5467	17.3179	17.5661	17.312
Q6PDL0	Cytoplasmic dynein 1 light intermediate chain 2	Dync1li2	-0.133849	0.320533	6	6	17.3529	17.4	17.6352	17.3098	17.3117	17.2913	16.9326	17.2968	17.3385	17.0979	17.7471	17.0848
Q45VK7	Cytoplasmic dynein 2 heavy chain 1	Dync2h1	0.22079	0.349808	6	5	17.5085	18.3443	17.7151	18.4769	17.5151	18.1914	NaN	18.5169	18.1134	18.2867	18.2118	17.7679
P63168	Dynein light chain 1, cytoplasmic	Dynll1	0.0891415	0.702358	6	6	19.8074	19.7928	20.0485	19.762	19.4099	19.5771	20.1987	20.0296	19.8394	18.8137	20.1211	19.93
Q9D0M5	Dynein light chain 2, cytoplasmic	Dynll2	1.44868	NaN	1	3	NaN	NaN	19.4142	NaN	NaN	NaN	20.5302	20.647	NaN	NaN	21.4114	NaN
P62627	Dynein light chain roadblock-type 1	Dynlrb1	0.251582	0.0205191	6	6	17.9505	17.7998	17.9631	17.9051	17.8949	17.8833	18.0928	18.1887	18.186	18.0108	18.5308	17.8971
Q9DAJ5	Dynein light chain roadblock-type 2	Dynlrb2	0.45732	0.399336	4	4	14.4858	NaN	13.3822	13.8824	NaN	15.5905	14.4962	14.5137	NaN	15.1413	15.0191	NaN
P51807	Dynein light chain Tctex-type 1	Dynlt1	0.00783253	0.970785	6	6	16.4815	16.3191	17.0495	16.7724	16.749	16.9872	17.1276	16.9157	17.0765	16.6621	16.6566	15.9672
P56387	Dynein light chain Tctex-type 3	Dynlt3	0.0708199	0.702995	6	6	16.3299	16.8892	16.9698	16.0407	16.2854	16.4988	16.2456	16.8833	16.7475	16.6119	16.6547	16.2956
Q9ESD7	Dysferlin	Dysf	-0.723879	0.0205797	6	6	17.0061	17.1907	17.2589	16.9267	16.6531	16.8294	16.2586	16.4839	17.0317	16.6145	15.3488	15.7841
F6XLV1		E030010N08Rik	0.558877	0.325303	6	6	13.0815	13.1784	12.5343	14.8335	13.4091	14.1304	15.2781	13.3518	13.8021	12.544	14.8269	14.7177
Q9D0V7	Receptor-binding cancer antigen expressed on SiSo cells	Ebag9	-0.370993	NaN	4	2	16.7292	16.7118	15.4895	16.2274	NaN	NaN	NaN	15.6301	NaN	NaN	NaN	16.2069
P70245	3-beta-hydroxysteroid-Delta(8),Delta(7)-isomerase	Ebp	-0.233347	0.0510359	6	6	18.6989	18.6692	18.2273	18.6945	18.4996	18.2544	18.0557	18.2822	18.3127	18.4007	18.1822	18.4103
Q4PZA2	Endothelin-converting enzyme 1	Ece1	-0.522699	0.0228225	6	6	15.9832	16.2766	16.4082	16.2534	15.7178	15.9951	15.711	15.8266	16.0005	15.7848	14.9583	15.2168
O35459	Delta(3,5)-Delta(2,4)-dienoyl-CoA isomerase, mitochondrial	Ech1	-0.265932	0.0809196	6	6	19.2743	19.0523	19.1782	19.1773	19.182	18.8987	18.5361	19.0402	19.1113	19.1283	18.4159	18.9353
Q9D9V3	Ethylmalonyl-CoA decarboxylase	Echdc1	0.542444	0.0354038	6	6	16.2832	15.3556	16.064	15.6677	16.3089	15.2906	16.7037	16.6266	16.4953	16.267	16.2585	15.8738
Q3TLP5	Enoyl-CoA hydratase domain-containing protein 2, mitochondrial	Echdc2	0.181791	0.553284	5	4	NaN	14.4142	14.6147	14.934	14.8324	14.9205	NaN	NaN	15.3996	15.4829	14.2415	14.5757
Q9D7J9	Enoyl-CoA hydratase domain-containing protein 3, mitochondrial	Echdc3	0.193666	0.18543	6	5	17.9566	17.9133	18.0397	17.9416	18.136	18.265	NaN	18.2038	18.4569	18.506	17.7543	18.2575
Q8BH95	Enoyl-CoA hydratase, mitochondrial	Echs1	-0.0920111	0.415374	6	6	20.2357	20.4882	20.2738	20.4677	20.4173	20.1088	19.9862	20.0957	20.4597	20.5122	20.0763	20.3093
P42125	Enoyl-CoA delta isomerase 1, mitochondrial	Eci1	-0.17653	0.240878	6	6	20.1922	20.0435	19.878	19.8887	20.0355	19.7232	19.4441	19.8631	19.9913	20.1096	19.3653	19.9285
Q9WUR2	Enoyl-CoA delta isomerase 2, mitochondrial	Eci2	-0.241881	0.0348025	6	6	18.8666	18.9544	18.7683	18.8351	18.7234	18.462	18.2991	18.5378	18.6471	18.7634	18.3621	18.549
Q6PDI5	Proteasome-associated protein ECM29 homolog	Ecm29	-0.134944	0.716747	6	6	14.6123	15.3469	15.3694	15.3003	15.0015	15.8378	13.521	15.2516	15.4514	15.5616	15.4005	15.4723
Q3TZW0	Endothelial cell-specific chemotaxis regulator	Ecscr	NaN	NaN	3	0	NaN	14.9101	15.3332	14.8311	NaN	NaN	NaN	NaN	NaN	NaN	NaN	NaN
Q9QZH6	Evolutionarily conserved signaling intermediate in Toll pathway, mitochondrial	Ecsit	-0.193874	0.382699	6	6	17.0018	16.5987	16.6835	16.0233	16.2389	15.9439	16.3232	16.4324	16.5249	16.2612	15.6365	16.1487
Q3UJB9	Enhancer of mRNA-decapping protein 4	Edc4	-0.659393	0.172054	6	6	15.1366	15.4535	16.5325	16.0698	16.031	16.7653	14.856	13.8497	16.5312	15.653	15.4481	15.6944
Q9JMG1	Endothelial differentiation-related factor 1	Edf1	0.00831683	0.933612	6	6	15.8989	15.9826	15.6358	15.7319	15.9044	15.5801	15.4958	15.8675	15.9113	15.8025	15.7191	15.9874
O35474	EGF-like repeat and discoidin I-like domain-containing protein 3	Edil3	0.106792	NaN	1	2	13.8355	NaN	NaN	NaN	NaN	NaN	14.4919	NaN	NaN	NaN	13.3926	NaN
Q8BL66	Early endosome antigen 1	Eea1	-0.279256	0.358834	6	6	17.3941	17.4134	17.1883	17.1678	17.5381	17.572	15.7204	17.2883	17.5025	17.5133	17.1408	17.433
P10126	Elongation factor 1-alpha 1	Eef1a1	0.0448701	0.685327	6	6	22.0142	21.9057	22.0918	21.8568	22.1042	22.1951	21.7225	22.0189	22.3018	22.2458	21.9057	22.2423
P62631	Elongation factor 1-alpha 2	Eef1a2	1.18735	0.266019	5	6	NaN	15.8348	16.2215	14.2344	14.6661	14.9876	17.8799	17.7956	14.0383	14.7532	19.0144	14.776
O70251	Elongation factor 1-beta	Eef1b	-0.0418148	0.689374	6	6	19.3126	19.0927	19.0615	19.1289	19.2431	19.2379	18.8987	19.0088	19.067	19.4471	19.0049	19.3994
P57776	Elongation factor 1-delta	Eef1d	-0.0750421	0.490563	6	6	18.7412	18.7206	18.5275	18.7306	18.7658	18.7727	18.343	18.4088	18.6068	18.8152	18.6559	18.9784
Q9D1M4	Eukaryotic translation elongation factor 1 epsilon-1	Eef1e1	-0.0411717	0.860174	4	5	NaN	NaN	14.643	14.054	14.9067	14.7488	14.1424	14.4796	14.9155	14.7783	14.4189	NaN
Q9D8N0	Elongation factor 1-gamma	Eef1g	-0.0356277	0.765446	6	6	18.9887	18.9862	18.8867	18.8643	18.8916	18.9614	18.4086	18.8546	19.036	19.0307	18.8135	19.2216
P58252	Elongation factor 2	Eef2	-0.0127211	0.828366	6	6	20.0031	19.932	19.8756	19.9233	19.896	19.9891	19.7004	19.9068	20.0554	20.0257	19.8667	19.9879
Q9JHW4	Selenocysteine-specific elongation factor	Eefsec	0.203701	NaN	2	3	NaN	NaN	14.1078	NaN	NaN	13.8947	NaN	14.0763	14.496	14.0425	NaN	NaN
Q9D8Y0	EF-hand domain-containing protein D2	Efhd2	0.417433	0.0526485	6	6	17.1512	16.3724	16.916	17.0345	16.6509	16.843	17.1287	17.5886	17.1339	16.852	17.8035	16.9658
Q8BG67	Protein EFR3 homolog A	Efr3a	-0.00603108	0.983168	5	4	NaN	13.9966	14.2731	13.3133	13.9512	14.5286	NaN	14.2114	14.0546	14.2545	13.5057	NaN
Q6ZQ18	Protein EFR3 homolog B	Efr3b	-0.690612	0.0375008	6	5	15.4416	16.0766	16.178	15.3525	16.2526	16.3273	NaN	14.5902	15.0209	15.2584	15.9912	15.3767
Q8C0D5	Elongation factor Tu GTP-binding domain-containing protein 1	Eftud1	0.391866	0.226373	5	5	NaN	14.3902	14.7778	13.9309	15.1445	14.917	NaN	15.6362	15.3302	15.0032	14.5964	14.5538
O08810	116 kDa U5 small nuclear ribonucleoprotein component	Eftud2	-0.262595	0.0679331	6	6	17.8822	18.1496	17.432	17.8394	17.8253	17.7713	17.6799	17.42	17.7541	17.7708	17.2402	17.4592
Q69ZW3	EH domain-binding protein 1	Ehbp1	0.349265	0.126116	3	3	NaN	14.2881	14.346	NaN	NaN	14.345	NaN	NaN	14.7478	14.9453	NaN	14.3339
Q99MS7	EH domain-binding protein 1-like protein 1	Ehbp1l1	-0.515552	NaN	3	1	NaN	NaN	15.6549	15.2166	NaN	15.6162	NaN	NaN	14.9804	NaN	NaN	NaN
Q9WVK4	EH domain-containing protein 1	Ehd1	-0.211718	0.0507422	6	6	17.9803	17.7301	18.1832	18.0857	17.7209	17.954	17.8892	17.6462	17.8421	17.8339	17.6151	17.5572
Q8BH64	EH domain-containing protein 2	Ehd2	-0.458667	0.0468838	6	6	18.9764	19.2724	19.2833	19.4656	18.7799	19.2972	18.4543	18.4488	19.1094	18.8753	18.1729	19.262
Q9QXY6	EH domain-containing protein 3	Ehd3	-0.0333656	0.825059	6	6	16.3125	16.4345	16.7707	16.5044	16.274	16.3657	16.5303	16.2038	16.0616	16.4144	16.9531	16.2984
Q9EQP2	EH domain-containing protein 4	Ehd4	-0.592218	0.00189107	6	6	19.5379	19.5491	19.4562	19.7767	19.2117	19.391	18.8259	19.0499	19.0517	19.1772	18.3538	18.9108
Q9DBM2	Peroxisomal bifunctional enzyme;Enoyl-CoA hydratase/3,2-trans-enoyl-CoA isomerase;3-hydroxyacyl-CoA dehydrogenase	Ehhadh	-0.00764996	0.96255	6	5	15.9757	16.2577	15.6304	15.7787	15.687	15.6334	NaN	15.6804	15.4431	16.0761	15.7904	16.1075
P48024	Eukaryotic translation initiation factor 1	Eif1	-0.0510111	0.807059	6	6	18.0192	18.2297	18.3641	18.3756	18.4562	18.5973	17.4191	18.4141	18.6447	18.662	18.2413	18.3549
Q8BMJ3	Eukaryotic translation initiation factor 1A, X-chromosomal	Eif1ax	0.483759	NaN	3	1	15.1646	NaN	15.3632	15.4652	NaN	NaN	NaN	NaN	15.8148	NaN	NaN	NaN
Q8BJW6	Eukaryotic translation initiation factor 2A;Eukaryotic translation initiation factor 2A, N-terminally processed	Eif2a	-0.176335	0.589155	6	6	15.9818	15.801	16.413	15.7759	15.8817	16.2093	14.4476	15.9966	16.5206	16.3075	15.7389	15.9933
Q03963	Interferon-induced, double-stranded RNA-activated protein kinase	Eif2ak2	-0.0523515	NaN	6	2	15.5693	15.1554	15.1662	15.1737	14.9686	14.9667	NaN	NaN	15.4292	14.7994	NaN	NaN
Q99LC8	Translation initiation factor eIF-2B subunit alpha	Eif2b1	0.211281	NaN	2	2	NaN	NaN	13.9699	NaN	NaN	14.0403	NaN	NaN	14.204	14.2288	NaN	NaN
Q99LD9	Translation initiation factor eIF-2B subunit beta	Eif2b2	-0.0960029	0.642374	6	6	15.0412	15.8757	15.5853	15.7608	15.7468	15.1732	14.8289	15.2518	15.4282	15.7064	15.7517	15.64
B1AUN2		Eif2b3	-0.330328	NaN	2	2	NaN	13.7647	14.3011	NaN	NaN	NaN	NaN	NaN	14.0514	13.3537	NaN	NaN
Q61749	Translation initiation factor eIF-2B subunit delta	Eif2b4	0.0883061	0.627135	5	4	NaN	14.7916	14.907	14.6863	15.0953	14.2293	NaN	NaN	14.7571	14.8441	14.7142	15.0055
Q8CHW4	Translation initiation factor eIF-2B subunit epsilon	Eif2b5	-0.141802	NaN	3	2	NaN	15.5487	15.016	15.3636	NaN	NaN	NaN	NaN	15.0022	15.3331	NaN	NaN
Q61211	Eukaryotic translation initiation factor 2D	Eif2d	-0.0628419	NaN	2	1	NaN	NaN	NaN	NaN	12.5692	13.5749	NaN	NaN	NaN	13.0093	NaN	NaN
Q6ZWX6	Eukaryotic translation initiation factor 2 subunit 1	Eif2s1	0.114885	0.142438	6	6	17.6984	17.6997	17.7557	17.8188	17.7179	17.7194	17.7735	17.7895	17.6623	17.7498	18.0828	18.0414
Q99L45	Eukaryotic translation initiation factor 2 subunit 2	Eif2s2	-0.0400143	0.725145	6	6	17.2134	17.4086	17.1398	17.3182	17.3504	17.3325	16.8245	17.1306	17.3221	17.3651	17.3127	17.5679
Q9Z0N1	Eukaryotic translation initiation factor 2 subunit 3, X-linked	Eif2s3x	-0.0390069	0.828803	6	6	17.4631	16.8947	17.4867	17.1521	17.3498	17.4053	16.5996	17.4499	17.636	17.3666	17.0922	17.3735
P23116	Eukaryotic translation initiation factor 3 subunit A	Eif3a	-0.219826	0.0939147	6	6	17.3459	17.3491	17.3133	17.2628	17.3431	17.2908	16.595	17.0685	17.3306	17.2103	16.9917	17.3898
Q8JZQ9	Eukaryotic translation initiation factor 3 subunit B	Eif3b	-0.179299	0.105322	6	6	17.3862	17.1353	17.2889	17.2279	17.2095	17.1058	16.6907	17.0398	17.2674	17.1331	16.89	17.2568
Q8R1B4	Eukaryotic translation initiation factor 3 subunit C	Eif3c	-0.239772	0.0859961	6	6	17.7525	17.444	17.5855	17.5217	17.5263	17.5403	16.9298	17.1593	17.6596	17.4305	17.1423	17.6103
O70194	Eukaryotic translation initiation factor 3 subunit D	Eif3d	-0.0923665	0.532522	6	6	17.3944	16.9281	17.4169	17.1905	17.2646	17.2861	16.6277	17.1901	17.3962	17.2643	17.0048	17.4433
P60229	Eukaryotic translation initiation factor 3 subunit E	Eif3e	-0.135115	0.207554	6	6	17.348	17.0628	17.1534	17.0725	17.0513	17.096	16.7422	16.952	17.2099	17.1007	16.7445	17.2241
Q9DCH4	Eukaryotic translation initiation factor 3 subunit F	Eif3f	-0.079545	0.459211	6	6	17.3347	17.0308	17.2041	17.3681	17.2247	17.2528	16.8154	17.0955	17.2901	17.2659	17.0267	17.4444
Q9Z1D1	Eukaryotic translation initiation factor 3 subunit G	Eif3g	-0.22189	0.195726	6	6	17.4232	17.3083	17.3803	17.2566	17.2339	17.0923	16.3955	16.9041	17.4465	17.1076	17.2017	17.308
Q91WK2	Eukaryotic translation initiation factor 3 subunit H	Eif3h	-0.0591052	0.649473	6	6	17.3392	17.571	17.6898	17.4472	17.5305	17.5943	16.9744	17.5958	17.7985	17.5695	17.3352	17.5438
Q9QZD9	Eukaryotic translation initiation factor 3 subunit I	Eif3i	-0.12052	0.267717	6	6	17.3053	17.2251	17.2763	17.3486	17.1625	17.263	16.7542	17.2556	17.3273	17.2026	16.9426	17.3753
Q9DBZ5	Eukaryotic translation initiation factor 3 subunit K	Eif3k	-0.252519	0.100156	6	6	16.5912	16.6639	15.9531	16.5879	16.3572	16.3585	15.8037	16.0606	16.1782	16.428	16.1913	16.3348
Q8QZY1	Eukaryotic translation initiation factor 3 subunit L	Eif3l	-0.0409476	0.699821	6	6	17.569	17.2949	17.3781	17.383	17.3933	17.4342	16.9678	17.4838	17.5801	17.3471	17.248	17.58
Q99JX4	Eukaryotic translation initiation factor 3 subunit M	Eif3m	-0.101861	0.495342	6	6	17.2529	17.1632	17.4717	17.4946	17.563	17.4616	16.6863	17.5105	17.4257	17.4329	17.2374	17.503
P60843	Eukaryotic initiation factor 4A-I	Eif4a1	0.334991	0.0330422	6	6	17.4832	17.2232	17.6428	17.9403	17.693	18.1184	17.9448	17.9563	18.0833	18.0351	17.9291	18.1623
P10630	Eukaryotic initiation factor 4A-II;Eukaryotic initiation factor 4A-II, N-terminally processed	Eif4a2	0.224679	0.267427	6	6	17.3953	17.0846	17.892	17.3234	17.8082	18.0981	17.9396	17.9454	17.9582	18.0438	17.3422	17.7205
Q91VC3;A0A0N4SVP8;E9PV04	Eukaryotic initiation factor 4A-III;Eukaryotic initiation factor 4A-III, N-terminally processed	Eif4a3;Gm8994	0.156799	0.272038	6	6	17.397	17.5788	17.1786	17.6745	17.4571	17.8125	17.8107	17.6775	18.0797	17.4883	17.4109	17.5722
Q8BGD9	Eukaryotic translation initiation factor 4B	Eif4b	-0.0311543	0.807904	6	6	17.7522	17.7313	17.8214	17.9204	18.0053	17.7528	17.3451	17.5463	17.9677	18.0149	17.8949	18.0276
P63073	Eukaryotic translation initiation factor 4E	Eif4e	-0.0440133	0.703361	6	6	17.1404	16.9032	16.9471	16.8473	16.888	16.9171	16.4012	16.9151	17.0116	17.108	16.9004	17.0427
P70445	Eukaryotic translation initiation factor 4E-binding protein 2	Eif4ebp2	-0.273232	0.195946	6	6	16.1421	16.7872	16.646	16.5044	16.7904	16.5235	15.7835	16.0127	16.7618	16.3926	16.0251	16.7785
Q6NZJ6	Eukaryotic translation initiation factor 4 gamma 1	Eif4g1	-0.118008	0.314203	6	6	16.7638	16.7625	16.6253	16.629	16.6784	16.6679	16.0778	16.5994	16.7676	16.7517	16.4803	16.742
Q62448	Eukaryotic translation initiation factor 4 gamma 2	Eif4g2	-0.226048	0.161827	6	6	17.3236	17.5596	17.2759	17.3108	17.304	17.5803	16.5293	17.0716	17.4058	17.3762	17.2081	17.4069
Q80XI3	Eukaryotic translation initiation factor 4 gamma 3	Eif4g3	-0.0703455	0.755829	6	5	15.0365	15.157	15.6081	15.0509	15.2982	15.5768	NaN	14.8706	15.6998	15.4797	14.5955	15.4422
Q9WUK2	Eukaryotic translation initiation factor 4H	Eif4h	-0.0167793	0.787893	6	6	18.7997	18.9216	18.8236	18.7839	18.7214	18.8679	18.9158	18.6391	18.8227	18.7666	18.6903	18.9832
P59325	Eukaryotic translation initiation factor 5	Eif5	0.0841169	0.350166	6	6	16.8736	16.8001	16.9109	16.7918	16.6378	16.7048	16.6792	16.9083	16.9016	16.6554	17.1546	16.9246
P63242;Q8BGY2	Eukaryotic translation initiation factor 5A-1;Eukaryotic translation initiation factor 5A-2	Eif5a;Eif5a2	0.303658	0.00203099	6	6	18.7204	18.8772	18.9303	18.8874	18.7948	19.1644	19.3141	19.0512	19.2829	19.2219	19.1321	19.1941
Q05D44	Eukaryotic translation initiation factor 5B	Eif5b	-0.469417	0.10329	6	6	15.6982	15.7651	15.685	15.4064	15.5603	15.8374	14.2335	14.8499	15.947	15.5633	14.9691	15.5731
O55135	Eukaryotic translation initiation factor 6	Eif6	0.148551	0.118144	6	6	16.114	16.5945	16.4572	16.3543	16.4304	16.4734	16.8027	16.461	16.5739	16.431	16.4624	16.5841
Q80Y81	Zinc phosphodiesterase ELAC protein 2	Elac2	0.217421	0.614949	6	4	14.4248	14.1174	14.8349	13.8209	15.0807	15.3452	NaN	14.3335	15.3308	15.5538	NaN	14.0675
P70372	ELAV-like protein 1	Elavl1	-0.0947463	0.518311	6	6	18.6599	18.4207	17.8123	18.402	18.5136	18.4108	18.3497	18.123	18.3169	18.3752	17.981	18.505
Q60900	ELAV-like protein 3	Elavl3	-0.513108	NaN	1	1	NaN	14.5618	NaN	NaN	NaN	NaN	NaN	NaN	NaN	NaN	NaN	14.0487
Q8BPU7	Engulfment and cell motility protein 1	Elmo1	0.713056	0.0213212	6	6	14.5549	15.5344	15.4119	15.8359	15.6435	15.4149	16.4876	16.2643	15.8516	15.306	16.5275	16.2371
Q8BHL5	Engulfment and cell motility protein 2	Elmo2	-0.222213	0.421515	6	5	14.703	15.9887	16.0924	15.9016	15.6454	15.6794	NaN	15.439	15.9562	15.3538	15.0328	15.4492
Q8BYZ7	Engulfment and cell motility protein 3	Elmo3	0.66701	NaN	2	1	NaN	NaN	NaN	NaN	13.2446	13.9523	NaN	NaN	NaN	14.2655	NaN	NaN
P60003	Transcription elongation factor 1 homolog	Elof1	-0.551342	NaN	1	3	NaN	NaN	NaN	NaN	14.5521	NaN	NaN	NaN	NaN	14.2289	13.7885	13.985
Q9JLJ5	Elongation of very long chain fatty acids protein 1	Elovl1	-0.433928	0.0996442	6	5	16.6651	16.9127	16.7769	16.6227	16.4755	16.5035	NaN	16.812	16.6016	16.348	15.4134	15.9524
Q8BHI7	Elongation of very long chain fatty acids protein 5	Elovl5	NaN	NaN	0	2	NaN	NaN	NaN	NaN	NaN	NaN	NaN	NaN	16.4238	NaN	NaN	15.9746
Q9D2Y9	Elongation of very long chain fatty acids protein 7	Elovl7	-0.144384	0.286264	4	3	NaN	15.5283	NaN	15.3713	15.559	15.3234	NaN	NaN	NaN	15.5296	15.1276	15.2461
Q91WG4	Elongator complex protein 2	Elp2	0.0668234	0.593991	6	4	14.7302	14.3168	14.3786	14.1081	14.3487	14.492	NaN	NaN	14.6214	14.31	14.552	14.3669
Q9CZX0	Elongator complex protein 3	Elp3	-0.0543323	NaN	4	2	14.5774	NaN	14.5536	NaN	14.4504	14.6051	NaN	NaN	14.3617	14.6229	NaN	NaN
Q9ER73	Elongator complex protein 4	Elp4	0.107466	NaN	1	2	NaN	NaN	13.7223	NaN	NaN	NaN	NaN	NaN	14.1114	NaN	NaN	13.5481
Q923X1	EGF, latrophilin seven transmembrane domain-containing protein 1	Eltd1	-0.139466	0.513865	6	6	15.4338	15.4073	16.0761	15.4813	15.9084	15.4286	15.5798	15.9071	15.8021	15.4983	14.7471	15.3642
P21995	Embigin	Emb	-0.0710494	0.751512	6	6	17.6384	17.1287	17.1087	17.116	17.4994	17.5378	16.3866	17.4046	17.3478	17.7663	17.528	17.1694
Q8C7X2	ER membrane protein complex subunit 1	Emc1	-0.165961	0.135202	6	6	17.7784	17.8023	17.6377	17.5842	17.7027	17.3122	17.2896	17.6528	17.5197	17.6776	17.4049	17.2772
Q3TAS6	ER membrane protein complex subunit 10	Emc10	-0.0049785	0.973011	6	6	17.2956	17.4706	17.3361	17.4407	17.4426	17.136	17.9363	17.4656	17.0433	17.3518	17.0999	17.1949
Q9CRD2	ER membrane protein complex subunit 2	Emc2	-0.0933488	0.364383	6	6	19.0274	19.2012	18.8441	18.8148	18.9915	18.6282	18.6766	18.9366	18.8217	19.0295	18.7693	18.7134
Q99KI3	ER membrane protein complex subunit 3	Emc3	-0.463339	0.036627	6	6	17.4846	17.4177	17.2357	17.2007	17.134	16.8808	16.0035	16.7297	17.116	17.1778	16.7487	16.7978
Q9CZX9	ER membrane protein complex subunit 4	Emc4	-0.245914	0.21994	6	3	17.6987	17.3315	17.1152	17.1278	17.4409	16.9428	NaN	17.0278	16.8091	17.2538	NaN	NaN
Q9EP72	ER membrane protein complex subunit 7	Emc7	-0.200975	0.187506	6	6	17.7455	17.9048	17.2492	17.3962	17.4846	16.9831	17.2676	17.213	17.1514	17.2878	17.4367	17.2011
O70378	ER membrane protein complex subunit 8	Emc8	-0.127829	0.236667	6	6	17.1362	17.4809	17.0903	17.1198	17.268	16.8408	16.976	17.1114	16.9831	17.1642	17.1225	16.8119
Q9R0H2	Endomucin	Emcn	-0.601415	NaN	5	2	15.3779	NaN	15.2986	14.4962	14.7278	14.0504	NaN	NaN	14.1187	14.2589	NaN	NaN
O08579	Emerin	Emd	-0.539679	0.028968	6	6	16.5265	16.6344	16.4673	16.3335	16.2588	16.5475	15.2609	15.7935	16.4614	16.1326	15.4626	16.419
Q05BC3	Echinoderm microtubule-associated protein-like 1	Eml1	-0.2067	0.0387128	6	6	16.9944	17.3446	17.1793	17.2817	16.9819	16.9589	16.6605	16.9644	17.0227	16.9722	16.9747	16.9062
Q7TNG5	Echinoderm microtubule-associated protein-like 2	Eml2	-0.188424	0.122903	6	6	17.7023	17.4626	17.7687	17.7206	17.6194	17.9976	17.282	17.3963	17.7814	17.7335	17.3525	17.5948
Q8VC03	Echinoderm microtubule-associated protein-like 3	Eml3	-0.0104788	0.953341	5	3	14.9908	14.4467	14.835	14.4826	NaN	14.471	NaN	NaN	14.8656	14.5054	NaN	14.5333
Q3UMY5	Echinoderm microtubule-associated protein-like 4	Eml4	-0.170503	0.450379	6	6	16.1006	16.3002	16.4084	16.5831	16.384	16.3288	15.2107	16.2262	16.6982	16.2547	16.2497	16.4426
Q03173	Protein enabled homolog	Enah	-0.198875	0.401242	6	6	16.2677	16.1757	16.2632	16.2817	16.4552	16.4723	15.1331	16.087	16.6762	16.5393	16.0635	16.2236
Q8C522	Endonuclease domain-containing 1 protein	Endod1	0.0954002	0.604091	6	6	18.5791	18.7498	18.6276	18.4282	18.3071	18.0264	18.5065	18.6497	18.4535	18.2725	19.1882	18.2202
O08600	Endonuclease G, mitochondrial	Endog	-0.248543	0.118215	6	6	16.4677	16.6455	16.3751	16.4483	16.4404	16.1277	15.6641	16.1294	15.9772	16.3829	16.523	16.3369
Q3V188	Poly(U)-specific endoribonuclease	Endou	NaN	NaN	0	3	NaN	NaN	NaN	NaN	NaN	NaN	21.2305	20.127	NaN	NaN	21.5422	NaN
Q63961	Endoglin	Eng	-0.704739	0.00313192	6	5	16.7184	17.0445	17.0318	16.621	16.4722	16.4259	15.5362	16.3135	16.2932	15.9994	NaN	15.9288
P17182	Alpha-enolase	Eno1	0.333694	0.00756243	6	6	22.4006	22.211	21.9505	21.7973	22.0224	22.0743	22.4024	22.5551	22.1956	22.3689	22.5184	22.4178
P17183	Gamma-enolase	Eno2	1.74931	0.0533234	6	6	16.7936	18.5894	17.771	16.2617	16.5936	16.0002	20.0802	20.1405	17.1941	17.0038	20.612	17.4748
Q8BGB7	Enolase-phosphatase E1	Enoph1	1.00936	0.00784565	6	6	15.3093	15.3469	15.7305	14.6921	14.9969	15.4949	16.8576	16.6831	16.1113	15.6557	16.9225	15.3965
P16406	Glutamyl aminopeptidase	Enpep	-0.110398	0.566839	6	6	18.4802	18.2647	18.3011	18.4409	17.7973	18.4505	18.3605	18.3966	18.5109	18.4025	17.6094	17.7924
P06802	Ectonucleotide pyrophosphatase/phosphodiesterase family member 1;Alkaline phosphodiesterase I;Nucleotide pyrophosphatase	Enpp1	0.30406	0.279211	6	5	14.7816	14.3984	15.1563	14.0141	13.9224	14.6712	15.0671	15.2637	14.2725	14.7152	14.6551	NaN
Q9R1E6	Ectonucleotide pyrophosphatase/phosphodiesterase family member 2	Enpp2	-0.139298	0.647599	6	6	19.4288	19.4181	19.3559	19.1413	19.5979	19.3745	17.8864	19.264	19.447	19.9713	19.387	19.5251
Q8BTJ4	Bis(5-adenosyl)-triphosphatase enpp4	Enpp4	-0.443005	0.0393117	6	6	16.6788	17.0475	16.8721	16.5032	16.3928	16.2359	15.9392	16.4626	16.5648	16.432	15.8129	15.8607
Q9EQG7	Ectonucleotide pyrophosphatase/phosphodiesterase family member 5	Enpp5	-0.00386569	0.984916	6	5	16.1767	16.4139	16.2003	16.2888	16.3656	16.4864	NaN	15.5586	16.4393	16.8567	16.4376	16.2982
Q8BGN3	Ectonucleotide pyrophosphatase/phosphodiesterase family member 6	Enpp6	2.14707	0.141985	3	4	13.0317	13.1175	15.245	NaN	NaN	NaN	16.8419	16.9941	13.2287	NaN	16.7157	NaN
P60840	Alpha-endosulfine	Ensa	-0.184858	0.549296	6	6	16.4399	16.9223	16.7922	17.0014	16.8753	16.715	15.6965	16.0916	16.3563	16.8226	17.6571	17.0129
P55772	Ectonucleoside triphosphate diphosphohydrolase 1	Entpd1	-0.248253	0.218145	6	6	18.9043	18.9004	19.4197	19.2583	18.8812	18.8111	19.3143	18.9781	18.8734	18.8451	18.2062	18.4684
Q9WUZ9	Ectonucleoside triphosphate diphosphohydrolase 5	Entpd5	-0.0794219	0.776621	6	5	15.1959	15.505	15.4798	14.5429	15.3191	14.995	14.7496	14.961	15.4524	15.8173	NaN	14.4873
Q9JIX0	Transcription and mRNA export factor ENY2	Eny2	-0.00760889	0.934083	6	6	16.1298	16.3662	16.0811	16.3265	16.4734	16.2409	16.3251	16.3905	16.2652	16.342	15.9419	16.3076
Q8BYW9	EGF domain-specific O-linked N-acetylglucosamine transferase	Eogt	-0.347584	0.0719697	6	6	18.2365	18.1012	18.1981	17.9259	17.8216	17.5423	17.5533	17.7684	17.9088	17.6971	16.9931	17.8194
P48193	Protein 4.1	Epb41	-0.159639	0.516111	6	6	17.2439	16.9819	17.1529	17.4052	17.0689	17.0162	16.046	16.8125	17.2751	17.1369	16.9222	17.7185
Q9Z2H5	Band 4.1-like protein 1	Epb41l1	0.531585	0.17781	6	6	14.6893	15.8898	15.6741	15.0505	15.2682	16.0209	15.7219	16.3875	15.2706	15.7044	17.247	15.4509
O70318	Band 4.1-like protein 2	Epb41l2	-0.0430597	0.738338	6	6	17.0355	16.9687	17.112	17.4739	17.1005	17.1675	17.3221	16.9372	17.0299	16.9075	17.5	16.903
Q9WV92	Band 4.1-like protein 3;Band 4.1-like protein 3, N-terminally processed	Epb41l3	0.802592	0.0870117	6	6	16.4037	16.5627	16.6837	15.9764	16.3672	16.4145	17.7101	17.8131	15.9729	16.419	18.6332	16.6756
Q8BGS1	Band 4.1-like protein 5	Epb41l5	0.379259	0.11444	5	5	NaN	14.5298	14.4906	14.2958	15.0394	14.496	NaN	14.8126	14.5501	15.2443	14.6746	15.4663
P49222	Erythrocyte membrane protein band 4.2	Epb42	-0.0195292	0.972089	5	6	15.6684	14.8431	16.4185	16.5151	NaN	14.3482	15.0596	15.0713	15.6235	14.9347	15.353	17.1928
Q99M71	Mammalian ependymin-related protein 1	Epdr1	0.410747	0.627783	6	5	16.4681	13.4293	13.7408	15.9264	15.357	14.582	14.7466	NaN	17.3557	15.9762	13.2687	15.2929
Q03137	Ephrin type-A receptor 4	Epha4	4.15e-06	0.999992	5	4	16.216	16.1545	15.6899	15.0872	15.0056	NaN	15.9279	14.8062	15.8152	NaN	15.9733	NaN
P54761;P54754	Ephrin type-B receptor 4;Ephrin type-B receptor 3	Ephb4;Ephb3	-0.232136	0.564142	6	3	16.0055	15.9456	16.2585	15.0693	15.018	15.0169	NaN	15.0931	15.8326	15.0348	NaN	NaN
Q9D379	Epoxide hydrolase 1	Ephx1	-0.204179	0.0601776	6	6	21.1533	20.8782	20.9758	20.9616	20.978	20.8687	20.5473	20.9316	20.8256	21.0169	20.4766	20.7925
P34914	Bifunctional epoxide hydrolase 2;Cytosolic epoxide hydrolase 2;Lipid-phosphate phosphatase	Ephx2	0.229139	0.356085	6	6	15.6625	15.7793	16.3513	15.9895	16.3414	16.6115	15.4921	16.7367	16.5201	16.6267	16.32	16.4146
Q8VEH5	EPM2A-interacting protein 1	Epm2aip1	-0.142882	0.413859	5	5	NaN	15.3869	14.7441	15.1193	15.1951	15.2658	14.8869	NaN	15.0036	15.2126	15.2996	14.5939
Q80VP1	Epsin-1	Epn1	0.00558694	0.964034	6	6	17.2386	17.6022	17.6817	17.3055	17.5707	17.4377	17.3346	17.9099	17.4012	17.3662	17.593	17.2651
Q8CHU3	Epsin-2	Epn2	-0.50009	0.000515811	6	6	17.0588	17.2525	17.3569	17.1382	17.0363	17.0429	16.3442	16.6412	16.9503	16.7312	16.5169	16.7013
Q91W69	Epsin-3	Epn3	-0.0284519	0.894868	6	6	17.2932	16.9452	17.2256	16.5471	17.1346	17.1466	16.3298	17.2712	17.2698	17.5136	16.6953	17.0419
Q8R0W0	Epiplakin	Eppk1	1.54324	NaN	1	1	NaN	NaN	NaN	NaN	15.0776	NaN	NaN	NaN	NaN	NaN	16.6208	NaN
Q8CGC7	Bifunctional glutamate/proline--tRNA ligase;Glutamate--tRNA ligase;Proline--tRNA ligase	Eprs	-0.312685	0.0122077	6	6	17.5341	17.5058	17.4616	17.4012	17.3967	17.4647	16.7837	17.0263	17.3759	17.3276	17.007	17.3674
P42567	Epidermal growth factor receptor substrate 15	Eps15	-0.0859159	0.730029	6	6	18.5165	18.5563	18.4635	18.7608	18.6639	18.6607	17.3563	18.651	18.5746	18.8838	18.8908	18.7498
Q60902	Epidermal growth factor receptor substrate 15-like 1	Eps15l1	-0.221532	0.0624959	6	6	17.5213	17.426	17.5563	17.3823	17.4751	17.4623	16.8423	17.2005	17.5693	17.3655	17.1333	17.3832
Q08509	Epidermal growth factor receptor kinase substrate 8	Eps8	-0.198792	0.227901	5	5	15.2112	NaN	15.9405	15.6564	15.5268	15.8024	NaN	15.1929	15.5023	15.3687	15.7149	15.3645
Q99K30	Epidermal growth factor receptor kinase substrate 8-like protein 2	Eps8l2	-0.390942	0.0822611	6	6	17.2776	17.2674	17.3731	17.2027	17.193	17.3193	16.2922	16.9976	17.4255	17.3462	16.3056	16.9201
Q80TA1	Ethanolaminephosphotransferase 1	Ept1	-0.0156949	NaN	1	3	NaN	NaN	16.6745	NaN	NaN	NaN	NaN	16.7293	NaN	16.6102	16.6369	NaN
Q9EQH2	Endoplasmic reticulum aminopeptidase 1	Erap1	-0.174596	0.294857	6	6	17.0564	16.9027	17.1898	16.9749	17.0447	16.8888	16.4649	16.9951	17.154	17.0408	16.272	17.083
Q80TH2	Protein LAP2	Erbb2ip	0.00975879	0.959209	6	6	15.0625	15.6192	15.4979	14.5587	14.89	15.3231	15.0799	15.2119	15.4654	15.2947	15.1486	14.8095
Q99MI1	ELKS/Rab6-interacting/CAST family member 1	Erc1	-0.280608	0.156518	6	6	15.3665	15.8117	15.8295	15.7216	15.4811	16.0381	14.8451	15.0934	15.7699	15.5759	15.7479	15.5327
P81270	Transcriptional regulator ERG	Erg	-1.24448	0.0548127	6	6	15.3237	16.0108	16.7631	16.6804	16.4713	17.0633	13.7946	14.0226	16.6381	16.5584	14.4401	15.3919
Q9DC16	Endoplasmic reticulum-Golgi intermediate compartment protein 1	Ergic1	-0.0940644	0.414615	6	6	17.8332	18.1627	17.7984	17.8693	18.0579	17.9759	18.0087	18.0784	17.6335	17.9738	17.9341	17.5046
Q9CR89	Endoplasmic reticulum-Golgi intermediate compartment protein 2	Ergic2	-0.165952	0.602926	6	6	16.2204	16.4372	16.0833	15.6865	15.4229	15.5247	15.4211	16.0194	15.9342	15.5037	16.6865	14.8146
Q9CQE7	Endoplasmic reticulum-Golgi intermediate compartment protein 3	Ergic3	-0.16086	0.517277	6	6	17.0617	16.5111	16.5682	16.1846	16.3539	15.7343	16.3642	16.8192	16.4099	16.0498	15.6689	16.1364
P84089	Enhancer of rudimentary homolog	Erh	-0.171702	0.296497	6	6	19.6715	19.7597	18.9922	19.5419	19.4851	19.4751	19.5525	18.8903	19.4497	19.3845	19.0717	19.5466
Q8C460	ERI1 exoribonuclease 3	Eri3	0.301822	0.219386	5	4	NaN	15.2408	14.8995	15.0293	15.3312	15.2903	NaN	14.9808	15.4207	15.3482	16.0904	NaN
Q8VEH8	Endoplasmic reticulum lectin 1	Erlec1	-0.16152	0.476945	6	5	15.4349	15.6589	15.3031	14.544	15.4506	14.9838	NaN	15.3332	14.9427	15.2933	15.1563	14.613
Q91X78	Erlin-1	Erlin1	-0.0209913	0.941273	6	6	15.3117	15.496	16.5052	15.531	15.9132	15.6962	16.1459	16.356	15.8067	15.6779	15.4971	14.8439
Q8BFZ9	Erlin-2	Erlin2	-0.146447	0.128105	6	6	19.6685	19.4834	19.428	19.4404	19.5897	19.3365	19.083	19.5343	19.2946	19.5661	19.2711	19.3187
Q5EBJ4	Ermin	Ermn	1.60715	0.266178	5	6	NaN	16.3376	17.3578	14.5663	15.2103	13.4194	18.9565	18.6943	14.8424	13.3715	20.1608	15.8871
Q3UVK0	Endoplasmic reticulum metallopeptidase 1	Ermp1	-0.325375	0.122132	6	6	17.9759	17.7081	17.599	17.3446	17.363	16.7588	17.4024	17.2749	17.2242	17.1242	17.0053	16.7662
Q8R180	ERO1-like protein alpha	Ero1l	-0.161235	0.245917	6	6	17.4071	17.3898	17.5342	17.1402	17.5014	17.2344	16.7475	17.3052	17.3525	17.5394	17.0121	17.2828
P57759	Endoplasmic reticulum resident protein 29	Erp29	0.0376965	0.658022	6	6	18.8695	18.8515	18.8106	18.7743	18.8399	18.6945	19.1344	18.9804	18.7266	18.8142	18.5868	18.8241
Q9D1Q6	Endoplasmic reticulum resident protein 44	Erp44	-0.0797707	0.432497	6	6	18.7157	18.9523	18.7076	18.665	18.8194	18.6787	18.3396	18.6198	18.7715	18.919	18.5664	18.8437
Q925F2	Endothelial cell-selective adhesion molecule	Esam	-0.60344	0.00319776	6	6	19.5934	19.9219	19.8506	19.6764	19.5467	19.2775	18.9705	19.0622	19.3681	19.2034	18.4796	19.162
Q9R0P3	S-formylglutathione hydrolase	Esd	0.111864	0.269786	6	6	18.9045	18.6279	19.1696	18.9368	19.1005	19.0616	19.0993	19.0743	18.9096	18.9484	19.1942	19.2462
Q3U7R1	Extended synaptotagmin-1	Esyt1	-0.650401	0.00449839	6	6	19.3001	19.3619	19.2337	19.2423	18.9892	18.9635	18.4711	18.4697	19.0173	18.7886	17.824	18.6176
Q3TZZ7	Extended synaptotagmin-2	Esyt2	-0.70917	0.00313509	6	6	21.4345	21.3949	21.2988	21.3313	21.0907	20.99	20.3796	20.4067	21.0474	20.7867	19.8821	20.7828
Q8BWY3	Eukaryotic peptide chain release factor subunit 1	Etf1	0.239448	0.0227282	6	6	16.1807	15.9087	15.9977	15.9669	15.9648	16.1156	15.9933	16.2747	16.1514	16.2111	16.5416	16.399
Q99LC5	Electron transfer flavoprotein subunit alpha, mitochondrial	Etfa	0.00756677	0.957409	6	6	20.9282	20.921	20.7335	20.8907	21.0842	20.9528	20.362	21.0882	20.9286	21.2403	20.7919	21.1448
Q9DCW4	Electron transfer flavoprotein subunit beta	Etfb	-0.0178343	0.87619	6	6	21.0808	21.0656	20.8483	20.9445	21.0887	20.9037	20.5527	20.9635	20.9577	21.2483	20.885	21.2174
Q921G7	Electron transfer flavoprotein-ubiquinone oxidoreductase, mitochondrial	Etfdh	-0.162576	0.181162	6	6	19.6128	19.5489	19.3115	19.3341	19.3657	19.1313	18.8271	19.2543	19.2586	19.4674	19.1873	19.334
Q9DCM0	Persulfide dioxygenase ETHE1, mitochondrial	Ethe1	-0.00199413	0.984534	6	6	16.8594	17.2759	17.2835	16.9364	17.1977	16.8177	17.0493	17.0778	17.2663	17.0816	16.9208	16.9627
Q8K2Y3	Protein eva-1 homolog B	Eva1b	-0.0223519	NaN	6	2	16.9513	16.8298	16.7087	16.8061	16.3634	16.2788	NaN	NaN	16.7618	16.5063	NaN	NaN
Q61545	RNA-binding protein EWS	Ewsr1	0.0399863	0.755741	6	6	18.6792	18.5116	18.66	19.0976	18.9321	18.8343	18.9149	18.7096	18.7648	18.8421	18.5317	19.1917
Q8R3S6	Exocyst complex component 1	Exoc1	-0.107187	0.6043	6	6	15.5909	15.5104	15.9617	15.368	15.6795	16.0022	15.2139	15.691	16.2341	15.8456	15.3277	15.1574
Q9D4H1	Exocyst complex component 2	Exoc2	-0.395185	0.0684514	6	6	15.9832	16.5382	16.3921	15.8945	16.1163	16.191	15.0596	15.7928	16.2142	16.0615	15.6692	15.947
Q6KAR6	Exocyst complex component 3	Exoc3	-0.447725	0.162468	6	6	15.0832	14.9842	15.7412	15.2543	15.5083	15.6915	14.1355	14.5511	15.9448	15.385	14.5761	14.9838
O35382	Exocyst complex component 4	Exoc4	-0.181948	0.217314	6	6	16.8142	17.1493	17.0532	16.8864	16.7775	16.825	16.2429	16.8418	17.1805	16.7834	16.7058	16.6595
Q3TPX4	Exocyst complex component 5	Exoc5	-0.287576	0.0996809	6	6	17.7633	18.1337	18.3115	18.007	17.7128	17.9976	17.3903	17.6861	18.3047	17.5908	17.5343	17.6942
A6H5Z3	Exocyst complex component 6B	Exoc6b	-0.319166	0.210589	6	6	16.1517	16.3939	16.6966	16.185	15.7947	16.2523	15.4537	16.2062	16.7031	15.9081	15.3266	15.9615
O35250	Exocyst complex component 7	Exoc7	-0.656649	0.0265934	6	6	16.4617	16.705	16.883	16.5153	16.3897	16.8706	15.0095	16.0276	16.8249	16.1202	15.8769	16.0264
Q6PGF7	Exocyst complex component 8	Exoc8	-0.645238	0.1756	6	6	15.489	16.2298	16.3011	15.8843	16.032	16.1389	13.3508	15.2304	16.2537	15.6389	15.8872	15.8425
Q8C163	Nuclease EXOG, mitochondrial	Exog	0.0871364	0.752387	6	6	15.3578	15.3335	15.3129	14.4828	15.5223	14.7164	15.586	15.3741	14.9215	15.1551	15.8199	14.392
Q9DAA6	Exosome complex component CSL4	Exosc1	-0.0814136	0.786181	4	3	NaN	15.0652	14.221	15.0015	NaN	14.745	NaN	NaN	14.5444	14.4075	NaN	15.0783
Q8VBV3	Exosome complex component RRP4	Exosc2	0.0778222	NaN	2	1	NaN	NaN	NaN	NaN	15.0824	15.1277	NaN	NaN	NaN	15.1829	NaN	NaN
Q7TQK4	Exosome complex component RRP40	Exosc3	0.142967	0.408391	4	3	NaN	15.639	NaN	15.5052	15.2722	15.215	NaN	15.5744	15.758	15.3199	NaN	NaN
Q921I9	Exosome complex component RRP41	Exosc4	-0.3591	NaN	2	1	NaN	NaN	NaN	14.6412	NaN	14.7425	NaN	NaN	NaN	14.3327	NaN	NaN
Q9CRA8	Exosome complex component RRP46	Exosc5	0.17001	0.513677	4	3	NaN	NaN	14.7334	15.2313	14.6695	14.6987	NaN	NaN	15.1025	14.5836	NaN	15.3237
Q9D0M0	Exosome complex exonuclease RRP42	Exosc7	0.0750775	0.521324	5	4	NaN	14.0658	14.183	14.1524	14.129	14.2114	NaN	14.3081	14.5109	13.9351	NaN	14.1394
Q9JHI7	Exosome complex component RRP45	Exosc9	1.08476	NaN	1	2	NaN	NaN	NaN	NaN	15.06	NaN	NaN	NaN	16.2999	15.9896	NaN	NaN
Q9ES89	Exostosin-like 2	Extl2	0.11833	0.568749	6	6	16.093	16.2418	16.4057	16.0527	16.4039	15.7935	16.7171	16.7326	16.0368	16.5435	15.9161	15.7545
Q9WVL6	Exostosin-like 3	Extl3	-0.425472	0.122952	6	6	14.4315	15.5137	14.9921	14.9961	15.112	14.5778	14.5311	14.6746	14.8832	14.842	13.5725	14.5671
P26040	Ezrin	Ezr	0.0608047	0.747328	6	6	20.5625	20.0591	19.93	19.9107	20.3431	20.3686	19.5676	20.5454	20.2556	20.4617	20.2218	20.4869
O88792	Junctional adhesion molecule A	F11r	-0.44398	0.0946379	6	6	17.3798	17.977	17.7166	17.4565	17.2503	16.9419	16.2541	17.2584	17.5576	17.0894	16.688	17.2107
Q8BH61	Coagulation factor XIII A chain	F13a1	0.0339303	0.959074	6	6	14.89	13.7362	15.6643	16.4636	14.6476	15.4398	14.8975	13.438	16.7394	15.6802	14.0762	16.2138
P20352	Tissue factor	F3	-0.906297	NaN	2	1	NaN	NaN	14.7352	NaN	14.8444	NaN	NaN	NaN	13.8835	NaN	NaN	NaN
Q5MPP0	Fatty acid 2-hydroxylase	Fa2h	0.0964241	NaN	2	1	NaN	NaN	14.9915	NaN	14.7902	NaN	NaN	NaN	14.9873	NaN	NaN	NaN
O08914	Fatty-acid amide hydrolase 1	Faah	0.488553	0.249075	6	6	14.371	14.7433	15.2373	13.3726	14.4933	14.2661	15.5599	15.435	14.5654	14.414	15.6546	13.786
P11404	Fatty acid-binding protein, heart	Fabp3	0.13655	0.584346	6	6	18.2601	17.5356	17.2407	17.4553	18.1108	17.8997	17.0787	17.8438	17.9031	18.3396	18.156	18.0004
Q05816	Fatty acid-binding protein, epidermal	Fabp5	1.27875	0.0148959	6	6	17.0713	17.4988	17.9745	17.5672	17.7276	17.0768	19.5954	19.1414	17.9666	17.6306	20.1351	18.1196
Q61160	FAS-associated death domain protein	Fadd	-0.0940579	0.716063	4	5	NaN	NaN	16.3316	15.6662	16.5039	16.2548	NaN	16.1287	16.444	16.3674	15.4934	16.0417
Q920L1	Fatty acid desaturase 1	Fads1	-0.0534875	0.695963	6	5	16.1782	16.2241	15.7208	16.1902	16.3538	15.9392	NaN	15.9043	16.2295	16.2781	15.8024	16.0235
Q9Z0R9	Fatty acid desaturase 2	Fads2	-0.340952	0.187379	6	6	16.4271	16.7555	16.1029	16.3496	16.6548	16.191	15.16	16.0498	16.4796	16.7121	16.0451	15.9886
P54731	FAS-associated factor 1	Faf1	0.356178	0.36446	5	5	13.5672	NaN	15.5241	14.7703	14.9084	15.2374	14.7953	15.5712	15.3895	15.2402	NaN	14.792
Q3TDN2	FAS-associated factor 2	Faf2	-0.179696	0.315935	6	6	17.844	17.3143	17.7913	17.1766	17.4867	17.3656	17.1563	17.4767	17.772	17.5103	16.9572	17.0278
P35505	Fumarylacetoacetase	Fah	0.827503	0.0309729	6	6	16.4874	16.917	17.223	16.457	16.2968	16.8723	17.9714	17.993	16.6798	17.0257	18.5298	17.0188
Q8R0F8	Acylpyruvase FAHD1, mitochondrial	Fahd1	-0.0335172	0.87092	6	6	17.1467	17.1088	17.2678	16.5209	17.2851	17.1082	16.6259	17.4791	17.1933	17.4652	16.9154	16.5575
Q3TC72	Fumarylacetoacetate hydrolase domain-containing protein 2A	Fahd2	-0.0490885	0.642609	6	6	17.766	18.0956	17.7839	17.8331	18.0502	17.642	17.7414	17.8431	17.6038	18.0605	17.9721	17.6553
Q9WUD8	Fas apoptotic inhibitory molecule 1	Faim	-0.00907167	0.965589	6	6	16.1777	16.4854	16.6191	16.8969	17.0098	16.9932	16.4476	16.5761	17.0507	17.1453	16.1415	16.7666
Q5SVD0	Filamin-interacting protein FAM101B	Fam101b	0.308466	NaN	2	2	NaN	NaN	13.349	NaN	NaN	13.6032	NaN	NaN	14.1289	NaN	NaN	13.4402
A2A6P4		Fam104a	0.587375	NaN	2	1	NaN	NaN	13.7588	12.4807	NaN	NaN	NaN	NaN	13.7071	NaN	NaN	NaN
Q3TVP5	Inactive ubiquitin thioesterase FAM105A	Fam105a	0.357493	0.258827	4	5	NaN	NaN	14.1492	14.7249	14.5983	13.8618	15.0258	15.2963	14.4375	14.1771	NaN	14.5185
Q3TGF2	Protein FAM107B	Fam107b	0.545072	0.00463872	6	6	15.8347	15.9187	15.8588	16.1615	16.0996	16.1663	16.2755	16.3523	16.7735	16.1847	16.6778	17.0462
Q9D281	Protein Noxp20	Fam114a1	0.131896	0.634689	6	3	14.8033	15.062	15.4743	14.5606	14.5983	14.9909	NaN	NaN	15.565	14.8434	NaN	14.7319
Q8VE88	Protein FAM114A2	Fam114a2	-0.112477	0.508624	6	6	15.658	15.573	15.9011	15.5836	15.675	15.7554	15.2316	15.3271	16.0558	15.8751	15.1607	15.821
Q6A0A9	Constitutive coactivator of PPAR-gamma-like protein 1	FAM120A	-0.312936	0.273873	6	6	16.7801	16.9137	16.654	16.8843	16.816	16.6814	15.2554	16.3915	16.9866	16.8207	16.4153	16.9824
Q6P9N1	Hyccin	Fam126a	-0.3766	0.439232	6	3	15.1264	14.3347	15.8406	13.8591	14.9691	15.4649	NaN	14.7163	14.8347	14.1167	NaN	NaN
Q3UW53	Protein Niban	Fam129a	-0.793125	0.0904816	6	6	16.1769	16.9023	17.2519	17.1693	16.8384	17.0335	15.7879	16.1433	17.2095	16.4091	14.3995	16.6641
Q8R1F1	Niban-like protein 1	Fam129b	-0.253534	0.150001	6	6	19.0103	19.0556	19.1798	19.0117	19.0519	19.0469	18.6485	18.6036	19.232	19.0969	18.1924	19.0616
Q6NS82	Protein FAM134A	Fam134a	-0.253001	0.297539	6	5	16.0639	16.4198	15.9156	15.635	15.9963	15.4957	14.9259	NaN	15.6945	15.7777	15.9572	15.9849
Q9CQV4	Protein FAM134C	Fam134c	-0.453584	0.0336359	6	5	16.4802	16.5248	16.1789	15.8733	15.7839	15.7352	NaN	15.2988	15.8657	15.6837	15.7744	15.5898
Q9CR98	Protein FAM136A	Fam136a	0.0419598	0.725799	6	6	17.5563	16.9104	17.4964	17.2189	17.4963	17.3274	17.2448	17.3926	17.534	17.1494	17.4775	17.4592
Q8CDM8	Protein FAM160B1	Fam160b1	-0.11195	0.675179	5	3	NaN	15.0373	15.8244	15.423	15.1191	15.4447	NaN	NaN	15.6701	14.8467	NaN	15.2565
Q9D6U8	Protein FAM162A	Fam162a	-0.115697	0.360403	6	6	18.6934	18.514	18.2649	18.2693	18.4301	17.9592	17.9829	18.346	18.4078	18.3184	18.23	18.1517
Q501J2	Protein FAM173A	Fam173a	0.0910749	NaN	1	2	NaN	NaN	NaN	NaN	NaN	13.9204	NaN	13.6663	NaN	14.3565	NaN	NaN
Q3TCJ1	BRISC complex subunit Abro1	Fam175b	-0.248785	0.209355	6	6	15.7557	15.4944	15.5754	15.2375	15.6646	15.4468	14.5719	15.0749	15.7192	15.5222	15.248	15.5455
Q8BR63	Protein FAM177A1	Fam177a1	0.383059	0.43243	6	6	16.9781	17.4765	17.4268	16.7608	16.8618	16.2556	17.8143	17.8384	16.5493	16.5772	18.9975	16.2812
Q3UGS4	Protein FAM195B	Fam195b	0.0762482	0.53167	5	5	NaN	15.2045	15.1406	15.1829	15.0927	15.0361	NaN	14.9866	15.2723	15.1338	15.0324	15.613
Q8VCS3	Glycosaminoglycan xylosylkinase	Fam20b	-0.131666	NaN	2	4	NaN	NaN	14.5461	NaN	14.2606	NaN	14.4484	14.469	14.022	14.1473	NaN	NaN
Q6PGL7	WASH complex subunit FAM21	Fam21	-0.536782	0.331559	6	6	15.1946	15.4495	15.7867	15.2218	16.1688	15.6554	12.6675	14.823	15.9254	15.9027	15.3271	15.6104
Q8BGY7	Protein FAM210A	Fam210a	-0.154623	0.490505	6	6	17.3915	17.0372	16.8318	16.6022	16.8342	16.6249	15.8608	16.8039	16.904	16.9325	17.09	16.803
Q9D8B6	Protein FAM210B	Fam210b	-0.336553	0.341385	5	6	16.5088	NaN	16.3566	15.8895	16.67	16.3393	14.6992	16.3832	16.4485	16.5653	15.8308	16.1706
Q9CYH2	Redox-regulatory protein FAM213A	Fam213a	-0.33104	0.147833	6	6	19.8015	20.2564	19.3746	19.9501	20.0997	19.3886	18.9539	19.1821	19.4078	19.8587	19.6522	19.8299
Q9DB60	Prostamide/prostaglandin F synthase	Fam213b	0.435276	0.166062	6	6	15.0195	15.4278	15.0747	15.3682	15.2992	15.7387	16.1171	15.7306	15.0605	15.4114	16.8919	15.3284
Q91VU0	Protein FAM3C	Fam3c	-0.0333355	0.861002	6	6	15.8308	15.9756	15.4096	16.0773	15.9343	15.2755	16.0466	15.5508	15.4333	15.416	16.148	15.7085
Q9D8N2	Protein FAM45A	Fam45a	0.11169	0.452064	4	4	NaN	NaN	15.2705	15.3987	15.1942	15.6317	NaN	NaN	15.3445	15.3839	15.4307	15.7827
Q921M7	Protein FAM49B	Fam49b	1.29481	0.00624762	6	6	17.0112	17.668	17.8963	17.806	17.3685	17.2595	19.4897	19.1178	18.1264	17.6012	19.8598	18.5834
Q76LS9	Protein FAM63A	Fam63a	-0.388716	0.00644293	6	6	17.4965	17.6467	17.7603	17.5733	17.5959	17.4355	16.9931	16.892	17.5151	17.4468	17.2649	17.0639
Q6PDI6	Protein FAM63B	Fam63b	0.0630264	0.816276	6	5	16.1431	16.8357	16.223	16.7758	16.3507	16.3232	NaN	15.8947	16.1402	16.3001	17.2251	16.9647
Q68FE6	Protein FAM65A	Fam65a	-0.776081	0.0441818	6	6	16.0533	16.8363	16.687	16.8276	16.5762	16.7636	14.6874	15.7635	16.641	16.4544	15.2173	16.3238
Q4QQM5	Protein FAM73A	Fam73a	0.0376177	0.855224	6	5	14.6041	15.2367	14.3906	14.3662	14.9429	15.0976	NaN	14.3742	14.8129	15.1178	14.8372	14.911
Q3UVG3	Protein FAM91A1	Fam91a1	0.151696	0.354109	6	6	14.1774	14.0819	14.645	13.8633	14.1622	14.3015	14.0103	14.326	14.8151	14.1732	14.5171	14.2999
Q3TJZ6	Protein FAM98A	Fam98a	0.0027101	0.99528	4	4	NaN	14.501	NaN	15.4556	15.3614	15.3981	NaN	NaN	14.0682	15.4823	15.7295	15.4469
Q80VD1	Protein FAM98B	Fam98b	-0.129646	0.330435	6	6	17.4507	16.8384	16.8105	16.8947	17.0266	17.0523	17.2161	16.9313	16.8439	16.9001	16.5961	16.8079
F8VPU2	FERM, RhoGEF and pleckstrin domain-containing protein 1	Farp1	-0.899672	0.0583364	6	6	15.446	16.0224	16.3633	15.7903	15.7949	16.5845	14.7028	14.6062	16.7389	15.4903	15.0649	14.0003
Q99M01	Phenylalanine--tRNA ligase, mitochondrial	Fars2	-0.0422961	0.790166	6	5	15.5947	15.4346	14.9054	15.5193	15.4088	15.1262	NaN	15.0376	15.1766	15.44	15.1531	15.6388
Q8C0C7	Phenylalanine--tRNA ligase alpha subunit	Farsa	-0.0691926	0.641891	6	6	17.315	17.1786	17.1555	17.1563	17.287	17.4439	16.6277	17.3469	17.4092	17.4199	16.9186	17.3988
Q9WUA2	Phenylalanine--tRNA ligase beta subunit	Farsb	0.00575002	0.967545	6	6	20.2651	20.3155	20.2223	20.1286	20.3899	20.4283	19.6656	20.416	20.3297	20.5074	20.3497	20.516
P25446	Tumor necrosis factor receptor superfamily member 6	Fas	-0.626316	0.0442849	6	4	14.8223	15.2082	15.2571	14.5256	14.6076	14.2976	NaN	14.0425	14.7918	14.0458	NaN	13.7602
P19096	Fatty acid synthase;[Acyl-carrier-protein] S-acetyltransferase;[Acyl-carrier-protein] S-malonyltransferase;3-oxoacyl-[acyl-carrier-protein] synthase;3-oxoacyl-[acyl-carrier-protein] reductase;3-hydroxyacyl-[acyl-carrier-protein] dehydratase;Enoyl-[acyl-carrier-protein] reductase;Oleoyl-[acyl-carrier-protein] hydrolase	Fasn	0.622492	0.0254998	6	6	16.6818	16.8938	16.9334	16.684	16.9132	16.8894	17.6172	17.6002	16.9941	17.0098	18.4563	17.0529
P35550	rRNA 2-O-methyltransferase fibrillarin	Fbl	0.0268806	0.845572	6	6	16.4857	16.8159	16.0943	16.752	16.7744	16.8165	16.8481	16.4976	16.7452	16.5896	16.4493	16.7704
Q71FD7	Filamin-binding LIM protein 1	Fblim1	-0.537294	0.187514	6	3	15.7732	16.6679	16.7125	17.0793	15.5956	16.1703	NaN	15.4329	15.9668	NaN	NaN	15.9879
Q9CZV8	F-box/LRR-repeat protein 20	Fbxl20	-0.310463	0.0884603	6	4	14.6901	14.7045	14.2352	14.2298	14.3803	14.2805	NaN	NaN	14.4127	14.2247	13.7357	14.0653
Q80UW2	F-box only protein 2	Fbxo2	0.921034	0.129452	3	6	NaN	15.7749	15.5752	15.0049	NaN	NaN	16.6738	16.812	15.6456	15.7529	17.7536	15.5981
Q78JE5	F-box only protein 22	Fbxo22	-0.0799251	0.730723	6	6	15.1298	15.3023	15.9855	15.8818	15.7527	15.9522	14.985	15.5658	16.2589	15.7652	15.456	15.494
Q9DC63	F-box only protein 3	Fbxo3	0.00507204	0.986172	4	3	14.6791	NaN	14.1477	NaN	14.7664	15.2317	NaN	NaN	14.6931	14.9097	NaN	14.5311
Q6NS60	F-box only protein 41	Fbxo41	-0.57162	NaN	2	1	NaN	NaN	NaN	NaN	16.6025	16.4296	15.9444	NaN	NaN	NaN	NaN	NaN
Q9QZN4	F-box only protein 6	Fbxo6	-0.299179	0.145839	6	5	15.5171	15.383	15.2285	14.8623	14.7106	14.6656	NaN	14.8652	15.0922	14.5056	14.734	14.613
Q3U7U3	F-box only protein 7	Fbxo7	0.0542611	0.805781	6	6	15.2901	15.7911	16.1148	15.2063	15.1349	15.2108	14.9124	15.5833	15.7802	15.3095	15.7655	15.7226
Q61559	IgG receptor FcRn large subunit p51	Fcgrt	-0.462737	0.0150822	6	6	18.4329	18.559	18.8451	18.5112	18.4479	18.3218	18.0562	18.1111	18.4808	18.2009	17.4353	18.0571
Q3UQN2	F-BAR domain only protein 2	Fcho2	-0.520051	0.0898426	6	6	16.2043	16.7381	16.5813	16.569	16.5926	16.6327	15.4291	16.1832	16.6862	16.4816	15.034	16.3835
P53798	Squalene synthase	Fdft1	0.204722	0.340202	4	4	15.3793	NaN	14.6173	NaN	15.2502	15.0347	NaN	15.5544	15.2361	15.2688	15.0411	NaN
Q920E5	Farnesyl pyrophosphate synthase	Fdps	0.222281	0.239908	6	6	16.4865	16.8402	16.9276	16.3791	17.0714	16.741	16.4187	16.8998	17.1205	17.3066	17.2915	16.7424
P46656	Adrenodoxin, mitochondrial	Fdx1	-0.06624	0.693959	5	6	16.0931	NaN	15.9256	16.0147	16.2446	16.1928	15.472	16.1877	16.0373	16.5186	15.9296	16.0225
Q9CPW2	Adrenodoxin-like protein, mitochondrial	Fdx1l	0.114771	0.568574	6	5	15.2832	15.9248	15.766	14.9128	15.3567	15.1325	NaN	15.4447	15.6508	15.7201	15.5711	15.1671
Q61578	NADPH:adrenodoxin oxidoreductase, mitochondrial	Fdxr	-0.248202	0.100793	6	6	16.1143	16.3494	16.3031	16.0041	16.339	15.9828	16.2096	15.83	16.0293	16.2928	15.6492	15.5925
P22315	Ferrochelatase, mitochondrial	Fech	-0.260137	0.0820514	6	6	18.3779	18.6131	18.2536	18.1266	18.0286	17.7804	17.8616	17.852	18.1589	18.1164	17.8574	17.7731
P39749	Flap endonuclease 1	Fen1	0.274739	0.201586	6	6	14.8217	15.1619	15.3759	15.5545	15.2682	14.8182	15.4574	15.1105	15.8831	14.8551	15.592	15.7508
Q8CIB5	Fermitin family homolog 2	Fermt2	-0.511848	0.0185434	6	6	19.233	19.2781	19.3254	19.4511	19.1017	19.1806	18.3907	18.5637	19.3603	19.0816	18.2362	18.8663
Q8K1B8	Fermitin family homolog 3	Fermt3	-0.0752727	0.890734	6	6	17.7968	15.9701	17.1353	16.7667	14.9758	15.6984	16.664	16.413	16.1575	14.8495	16.5637	17.244
E9PV24	Fibrinogen alpha chain;Fibrinopeptide A;Fibrinogen alpha chain	Fga	-0.267471	0.681397	6	3	17.7205	15.9412	17.1242	16.5022	15.7474	14.8623	NaN	NaN	15.8397	15.8705	NaN	16.4363
Q8K0E8	Fibrinogen beta chain;Fibrinopeptide B;Fibrinogen beta chain	Fgb	-1.60886	0.278686	6	4	18.77	15.3601	17.8449	16.0689	12.7083	13.5276	NaN	NaN	12.8819	13.3512	13.5367	16.6479
Q80UZ0	FYVE, RhoGEF and PH domain-containing protein 5	Fgd5	-0.42912	0.509111	6	3	13.8795	14.6843	15.7443	13.979	14.3763	16.0863	NaN	NaN	15.1759	13.7618	NaN	14.1497
P61148	Fibroblast growth factor 1	Fgf1	1.61287	NaN	1	1	NaN	NaN	NaN	13.4038	NaN	NaN	NaN	NaN	NaN	NaN	15.0167	NaN
Q66JX5;P0CAX8	FGFR1 oncogene partner;T-cell activation GTPase-activating protein 1	Fgfr1op;Tagap1	0.999331	NaN	1	1	NaN	NaN	11.5069	NaN	NaN	NaN	NaN	NaN	12.5062	NaN	NaN	NaN
Q8VCM7	Fibrinogen gamma chain	Fgg	-1.00872	0.411064	6	4	17.9672	16.13	17.4535	16.0027	12.8599	14.0956	NaN	NaN	14.0286	13.0749	15.3293	16.5382
P97807	Fumarate hydratase, mitochondrial	Fh	0.19683	0.00832872	6	6	20.2799	20.186	20.3064	20.3666	20.4982	20.3053	20.4015	20.6295	20.4584	20.5952	20.6167	20.4221
O89106	Bis(5-adenosyl)-triphosphatase	Fhit	0.301791	0.277112	5	3	14.486	13.9101	14.1188	NaN	14.7479	14.5602	NaN	NaN	14.4173	15.0714	14.5105	NaN
P97447	Four and a half LIM domains protein 1	Fhl1	0.150321	0.434249	6	6	17.635	17.1912	17.2315	17.3792	17.3763	17.3847	17.8964	17.2327	17.4096	16.8831	18.0038	17.6743
Q9R059	Four and a half LIM domains protein 3	Fhl3	-0.600336	0.125159	6	6	15.4328	16.0824	16.3826	16.3235	16.0808	16.0549	15.1003	15.0275	16.4912	15.7823	14.269	16.0847
Q6P9Q4	FH1/FH2 domain-containing protein 1	Fhod1	-0.248806	0.43601	6	5	16.5254	15.9182	16.6013	15.9085	15.9073	15.4326	NaN	15.9872	16.2947	15.5975	14.8963	16.2246
Q9D824	Pre-mRNA 3-end-processing factor FIP1	Fip1l1	-0.114246	0.532441	6	4	16.6396	16.2989	15.9876	15.9907	16.574	16.4823	NaN	NaN	16.2481	16.3168	15.8674	16.4261
Q9CQ92	Mitochondrial fission 1 protein	Fis1	0.0188649	0.836588	6	6	19.0416	19.4028	19.0023	19.0137	19.1392	18.9676	18.8747	19.2671	19.1149	19.1908	19.2179	19.0149
Q61576	Peptidyl-prolyl cis-trans isomerase FKBP10	Fkbp10	-0.607825	0.150306	5	3	14.9498	NaN	13.9455	14.7729	14.8225	13.7449	NaN	13.4504	13.8637	14.2038	NaN	NaN
Q6P9Q6	FK506-binding protein 15	Fkbp15	-0.323898	0.189241	6	6	16.0327	15.8831	15.8236	16.0938	15.8376	16.1917	14.6484	15.5625	16.0933	16.0187	15.5931	16.0031
P26883	Peptidyl-prolyl cis-trans isomerase FKBP1A	Fkbp1a	0.504613	0.00923222	6	6	18.2461	18.5563	18.5036	18.3882	18.5667	18.5867	18.7254	18.9328	18.9372	18.7769	19.6946	18.8084
P45878	Peptidyl-prolyl cis-trans isomerase FKBP2	Fkbp2	0.0311143	0.849273	6	6	19.0046	19.0089	19.1011	18.8486	19.1697	19.0316	18.3163	19.2213	19.1272	19.381	19.1283	19.1772
Q62446	Peptidyl-prolyl cis-trans isomerase FKBP3	Fkbp3	0.178779	0.0495707	6	6	17.3946	17.156	17.1502	17.1111	17.0784	17.3426	17.2233	17.2405	17.5087	17.3781	17.36	17.5949
P30416	Peptidyl-prolyl cis-trans isomerase FKBP4;Peptidyl-prolyl cis-trans isomerase FKBP4, N-terminally processed	Fkbp4	-0.0232585	0.884394	6	6	16.934	17.1106	17.2191	17.2455	17.5585	17.5422	16.7823	17.0581	17.4911	17.411	17.1836	17.5444
Q64378	Peptidyl-prolyl cis-trans isomerase FKBP5;Peptidyl-prolyl cis-trans isomerase FKBP5, N-terminally processed	Fkbp5	0.859411	NaN	2	2	NaN	13.6451	NaN	14.0395	NaN	NaN	NaN	NaN	NaN	NaN	14.0546	15.3488
O35465	Peptidyl-prolyl cis-trans isomerase FKBP8	Fkbp8	-0.269508	0.0351824	6	6	17.3574	17.356	17.0544	17.114	17.1281	17.3146	16.5919	16.8998	17.3127	17.0121	16.882	17.009
Q9Z247	Peptidyl-prolyl cis-trans isomerase FKBP9	Fkbp9	-0.246413	0.0172116	6	6	17.1285	16.7908	16.9087	16.9386	16.7317	16.7939	16.4588	16.7215	16.5462	16.8877	16.5366	16.6628
Q8R123	FAD synthase;Molybdenum cofactor biosynthesis protein-like region;FAD synthase region	Flad1	0.1929	0.264686	5	5	14.8981	14.8611	14.776	NaN	14.8545	15.0764	NaN	14.7977	14.8637	15.0977	15.6598	15.0118
P26323	Friend leukemia integration 1 transcription factor	Fli1	-0.187777	0.35706	4	4	NaN	NaN	14.8077	14.6467	15.0334	14.8641	NaN	14.3332	15.1251	14.4992	NaN	14.6433
Q9JJ28	Protein flightless-1 homolog	Flii	-0.236596	0.153845	6	6	15.2732	15.4733	15.5593	15.0852	15.1349	15.3615	14.761	15.1741	15.6117	14.8626	14.8221	15.2363
Q8BTM8	Filamin-A	Flna	-0.50795	0.00635172	6	6	19.5892	19.5901	19.4201	19.7064	19.0712	19.5178	18.7792	18.978	19.2511	19.2171	18.5106	19.1113
Q80X90	Filamin-B	Flnb	-0.377522	0.0347845	6	6	20.092	20.1715	20.2358	20.1667	20.1995	20.1977	19.7151	19.5154	20.1498	20.0273	19.2361	20.1544
O08917	Flotillin-1	Flot1	0.242979	0.415905	6	5	14.5291	14.8008	15.3473	14.722	14.8738	15.07	NaN	15.888	15.184	14.7484	15.5465	14.3006
Q60634	Flotillin-2	Flot2	0.275159	0.481894	6	4	13.1011	14.1173	14.6614	14.58	15.0653	14.8249	NaN	NaN	14.835	14.6639	14.849	14.3194
P35969	Vascular endothelial growth factor receptor 1	Flt1	-0.390753	0.205936	6	5	17.9759	19.1198	19.0818	18.3631	18.133	18.1594	NaN	18.3161	18.6711	17.5218	17.9082	17.9898
Q91X85	Feline leukemia virus subgroup C receptor-related protein 2	Flvcr2	-0.312923	0.1134	6	5	16.187	15.9923	15.8463	15.6677	15.834	15.6385	15.1478	NaN	16.1233	15.3469	15.4228	15.6995
A2APV2	Formin-like protein 2	Fmnl2	-0.237661	0.371951	6	6	17.3685	18.0481	17.2361	17.1716	17.1355	16.9778	16.2884	17.3095	17.2104	16.9806	17.787	16.9358
Q6ZPF4	Formin-like protein 3	Fmnl3	-1.17678	0.0170484	6	6	16.4145	16.8197	16.8904	16.629	16.181	16.7029	15.303	15.4758	16.7775	15.8014	13.7675	15.4516
P50285	Dimethylaniline monooxygenase [N-oxide-forming] 1	Fmo1	-0.716813	0.00448132	6	6	19.0866	19.1643	19.3302	18.9215	18.9226	18.7974	18.3357	18.3443	18.7942	18.3354	17.5061	18.6061
Q8K2I3	Dimethylaniline monooxygenase [N-oxide-forming] 2	Fmo2	-0.526113	0.0518537	6	6	18.1827	18.2318	18.2892	18.0885	18.0717	17.5088	17.3225	17.6749	17.3829	17.4945	16.9034	18.4378
P97872	Dimethylaniline monooxygenase [N-oxide-forming] 5	Fmo5	-0.872682	0.00471058	6	6	16.9112	17.4775	17.2647	16.9613	16.8589	16.8378	15.5915	16.0628	17.0497	16.2195	15.7094	16.4424
P35922	Fragile X mental retardation protein 1 homolog	Fmr1	-0.397535	0.145918	6	6	14.8882	15.6871	15.3625	15.2132	15.6097	15.495	14.4375	14.431	15.5488	15.6893	14.7496	15.0142
P11276	Fibronectin;Anastellin	Fn1	-0.182944	NaN	1	1	NaN	NaN	14.3453	NaN	NaN	NaN	NaN	NaN	14.1624	NaN	NaN	NaN
Q9ER35	Fructosamine-3-kinase	Fn3k	0.886146	0.00156811	5	5	NaN	14.2533	15.0148	14.4783	14.6508	14.8662	NaN	15.3816	15.3188	15.3036	15.9723	15.7177
Q8K274	Ketosamine-3-kinase	Fn3krp	0.299593	0.0702482	6	6	16.1528	16.5171	16.38	16.2143	16.4292	16.5934	16.1474	16.5245	16.6923	16.7473	17.0563	16.9165
Q80TY0	Formin-binding protein 1	Fnbp1	0.902162	0.150124	5	6	14.8918	15.5864	16.0343	14.7204	15.0643	NaN	17.2046	16.4539	15.45	14.5281	17.6772	15.6558
Q8K012	Formin-binding protein 1-like	Fnbp1l	-0.689562	0.0717514	6	6	16.6233	16.9505	16.9596	16.9067	17.1255	16.9592	14.8898	15.8815	16.861	17.0032	15.9134	16.8385
Q8BX90	Fibronectin type-III domain-containing protein 3A	Fndc3a	-0.198901	0.223827	6	5	16.0681	16.463	15.9893	15.8587	16.268	16.2012	NaN	16.2595	15.8023	16.2545	15.7149	15.6812
Q6NWW9	Fibronectin type III domain-containing protein 3B	Fndc3b	0.872652	NaN	1	1	NaN	NaN	NaN	NaN	NaN	13.0008	NaN	NaN	13.8734	NaN	NaN	NaN
Q61239	Protein farnesyltransferase/geranylgeranyltransferase type-1 subunit alpha	Fnta	0.111546	0.574277	6	6	14.7567	15.708	16.1242	15.3788	15.7035	15.6991	15.6635	15.7543	15.6717	15.654	15.79	15.506
Q8K2I1	Protein farnesyltransferase subunit beta	Fntb	0.422524	0.531016	3	4	NaN	NaN	15.7793	NaN	14.222	15.1827	NaN	16.0002	15.8265	NaN	15.8894	14.2193
O35409	Glutamate carboxypeptidase 2	Folh1	1.13708	0.329767	3	3	NaN	14.3021	14.848	NaN	13.6165	NaN	14.6514	14.226	NaN	NaN	17.3005	NaN
P35846	Folate receptor alpha	Folr1	0.201804	0.123978	6	5	16.4685	16.5272	16.0103	16.3166	16.4974	16.0764	NaN	16.699	16.3645	16.6697	16.4339	16.4224
P97376	Protein FRG1	Frg1	0.0463762	0.786457	6	3	15.4653	15.0384	15.2173	15.2703	15.1809	15.0914	NaN	NaN	15.3798	14.8462	NaN	15.5449
Q6P5H6	FERM domain-containing protein 5	Frmd5	NaN	NaN	3	0	NaN	17.8312	NaN	NaN	18.1854	17.9587	NaN	NaN	NaN	NaN	NaN	NaN
Q3UFK8	FERM domain-containing protein 8	Frmd8	-0.134086	0.427977	6	6	16.0294	16.429	16.4481	15.9791	15.8683	15.9225	15.5708	16.116	16.29	15.6668	16.2571	15.9713
A2AFR3	FERM and PDZ domain-containing protein 4	Frmpd4	0.760071	0.210514	4	3	NaN	13.5899	14.9572	NaN	15.2955	15.1964	NaN	15.6717	14.9532	15.9347	NaN	NaN
E9Q8I9	Protein furry homolog	Fry	-0.9841	0.0111899	6	6	15.149	15.4895	15.8623	15.4078	14.6865	15.0752	13.0946	14.1105	14.8697	14.652	14.8134	14.2255
F8VQ05		Fryl	-0.468361	0.142492	6	5	15.4328	15.418	15.8544	14.9245	15.162	15.4461	NaN	14.2915	15.7569	15.2684	14.3033	14.9029
Q61553	Fascin	Fscn1	2.5427	0.0230313	6	6	12.0693	15.6047	16.3657	15.8554	15.345	14.2663	18.8871	18.4241	15.4436	15.4972	19.4077	17.1029
Q8BYN5	FSD1-like protein	Fsd1l	NaN	NaN	2	0	NaN	NaN	13.8214	NaN	NaN	14.2322	NaN	NaN	NaN	NaN	NaN	NaN
P09528	Ferritin heavy chain;Ferritin heavy chain, N-terminally processed	Fth1	0.80719	0.0199725	6	6	17.2072	16.9166	17.0177	17.0371	17.3733	17.5331	18.2793	18.2243	17.9231	17.0904	18.9908	17.4203
P29391;P49945	Ferritin light chain 1;Ferritin light chain 2	Ftl1;Ftl2	0.594384	0.329628	5	4	14.0156	NaN	14.2608	15.2615	15.9424	15.6994	NaN	NaN	16.8028	15.5996	14.9472	15.1716
Q8BGW1	Alpha-ketoglutarate-dependent dioxygenase FTO	Fto	0.183396	0.439582	6	5	14.9425	15.768	15.8321	15.3768	15.6374	16.0525	NaN	15.485	15.9064	16.1825	15.3549	15.9959
Q91WJ8	Far upstream element-binding protein 1	Fubp1	0.0053641	0.953375	6	6	17.6908	17.7181	17.4097	17.7379	17.6256	17.6201	17.3621	17.5845	17.7122	17.709	17.5588	17.9077
Q3TIX6		Fubp3	-0.107283	0.43671	6	6	16.5497	16.4034	16.2706	16.5176	16.524	16.5028	16.3117	16.4748	16.6137	16.3998	15.7684	16.5561
Q99LJ1	Tissue alpha-L-fucosidase	Fuca1	0.447555	0.07635	6	6	15.9953	15.3865	15.476	16.0196	14.9661	15.7629	15.5602	16.4097	16.0248	16.2741	15.6281	16.3949
Q99KR8	Plasma alpha-L-fucosidase	Fuca2	0.352126	0.150129	5	4	NaN	14.5781	14.7408	15.0458	15.0529	15.2223	NaN	NaN	15.2468	15.3355	14.7892	15.749
Q7TMC8		Fuk	0.101703	0.456262	6	6	16.4368	16.4794	16.3347	15.8106	16.1763	16.4457	16.3577	16.5718	16.4844	16.3918	16.0144	16.4735
Q9DB70	FUN14 domain-containing protein 1	Fundc1	0.147801	NaN	2	6	NaN	NaN	16.5172	NaN	NaN	15.9786	15.7613	17.1706	16.2043	16.9483	16.1606	16.1291
Q9D6K8	FUN14 domain-containing protein 2	Fundc2	-0.295707	0.190181	6	5	18.3187	18.0057	17.9585	18.1999	18.2387	18.0647	16.9816	17.854	18.1108	18.1699	NaN	18.0602
Q8R2K1	Fucose mutarotase	Fuom	0.43137	0.153213	6	6	15.6769	15.7767	15.7816	14.8072	16.1396	16.6412	15.8197	16.5424	16.3395	16.6315	16.0444	16.0339
P56959	RNA-binding protein FUS	Fus	0.101752	0.298771	6	6	18.3225	18.0715	18.1723	18.2298	18.1733	17.99	18.3035	18.3391	18.3742	18.0899	17.9684	18.4949
Q8BHC9	Alpha-(1,3)-fucosyltransferase 11	Fut11	-0.183582	0.429813	6	5	15.537	15.3396	16.1224	15.7294	14.974	15.173	NaN	15.5635	15.2527	15.1192	14.9133	15.6296
Q9WTS2	Alpha-(1,6)-fucosyltransferase	Fut8	-0.800455	0.00250045	6	6	15.9265	16.0709	15.8903	15.6446	15.7106	15.1248	14.8566	15.0733	15.3269	15.2617	14.6229	14.4235
P70213	Friend virus susceptibility protein 1	Fv1	-0.0633104	NaN	2	5	NaN	15.5888	NaN	NaN	15.5084	NaN	NaN	15.5744	15.3015	15.4612	15.5961	15.4934
O35943	Frataxin, mitochondrial;Frataxin intermediate form;Frataxin mature form	Fxn	-0.322908	0.163893	6	3	15.5378	15.3118	16.1769	15.3979	15.643	15.5281	NaN	15.0357	NaN	NaN	15.5536	15.2397
Q61584	Fragile X mental retardation syndrome-related protein 1	Fxr1	-0.539649	0.0587444	6	6	15.5032	16.0399	15.3297	15.9533	15.7003	16.159	14.7233	14.5023	15.5217	15.6837	15.2232	15.7932
Q9WVR4	Fragile X mental retardation syndrome-related protein 2	Fxr2	-0.404587	0.0544955	6	4	15.4084	15.2172	15.0058	15.3292	15.1938	15.5923	NaN	NaN	15.0418	14.4695	14.7127	15.3222
P97808	FXYD domain-containing ion transport regulator 5	Fxyd5	-0.678531	0.0319408	6	5	16.4202	15.7425	16.5081	15.4685	15.526	15.2499	15.2077	14.8389	15.3609	14.8024	NaN	15.4935
Q8VDC1	FYVE and coiled-coil domain-containing protein 1	Fyco1	-0.536058	0.0509014	6	6	15.7195	16.0907	15.5502	15.8252	15.515	15.9349	14.8979	15.2924	15.8351	14.9476	14.536	15.9102
P39688	Tyrosine-protein kinase Fyn	Fyn	-0.260003	NaN	2	3	NaN	NaN	14.8634	NaN	NaN	13.6544	13.3603	NaN	13.8645	NaN	14.772	NaN
Q61089	Frizzled-6	Fzd6	-0.505981	NaN	1	1	NaN	NaN	NaN	NaN	NaN	14.0125	NaN	NaN	NaN	13.5066	NaN	NaN
P97855	Ras GTPase-activating protein-binding protein 1	G3bp1	-0.154731	0.190287	6	6	18.1045	17.9849	17.9872	17.9889	17.9189	18.0555	17.548	17.7124	18.1983	17.9676	17.6217	18.0635
P97379	Ras GTPase-activating protein-binding protein 2	G3bp2	-0.195305	0.201273	6	6	17.1959	17.1364	16.7758	16.9639	17.0377	17.1038	16.3529	16.8567	17.0655	17.0838	16.5671	17.1157
Q6NSQ9	Glucose-6-phosphatase 3	G6pc3	0.13922	0.463684	6	6	17.899	17.9804	18.3484	17.9456	18.5312	18.4762	17.972	18.6747	18.5109	18.7166	18.1868	17.9551
Q00612	Glucose-6-phosphate 1-dehydrogenase X	G6pdx	0.447463	0.00772324	6	6	16.7994	16.9493	16.878	16.948	16.6081	16.849	17.3567	17.1965	17.1596	16.8318	17.7418	17.4302
P70699	Lysosomal alpha-glucosidase	Gaa	-0.0923573	0.702991	6	6	18.9905	18.5725	18.8049	18.4411	19.0963	19.1898	18.0096	19.0164	18.6889	19.4321	18.4456	18.9482
Q9QYY0	GRB2-associated-binding protein 1	Gab1	0.031532	0.868751	6	6	15.189	15.7193	15.3629	15.5988	15.669	15.518	15.502	15.2242	15.3124	15.3631	16.3462	15.4983
P60521	Gamma-aminobutyric acid receptor-associated protein-like 2	Gabarapl2	0.560409	0.377065	4	5	NaN	15.0566	15.9205	14.7171	14.6553	NaN	NaN	15.8621	15.0804	15.2966	17.3666	14.6333
Q00422	GA-binding protein alpha chain	Gabpa	0.332397	NaN	2	1	NaN	NaN	13.8404	NaN	NaN	14.468	NaN	NaN	14.4866	NaN	NaN	NaN
P48318	Glutamate decarboxylase 1	Gad1	1.61459	NaN	2	3	NaN	14.142	14.4658	NaN	NaN	NaN	15.9277	15.24	NaN	NaN	16.5878	NaN
P48320	Glutamate decarboxylase 2	Gad2	2.77348	0.0157184	3	3	NaN	14.1611	13.4979	NaN	NaN	12.5107	15.7561	15.5886	NaN	NaN	17.1454	NaN
Q9CR59	Growth arrest and DNA damage-inducible proteins-interacting protein 1	Gadd45gip1	-0.397758	0.301367	5	3	15.1688	16.1566	15.13	14.9038	14.8158	NaN	NaN	NaN	15.2098	14.7812	NaN	14.5208
Q99KY4	Cyclin-G-associated kinase	Gak	0.0641263	0.717455	6	6	15.7407	15.9284	15.902	16.2928	15.9461	16.2945	15.817	16.191	16.4716	16.1262	16.3657	15.5179
P54818	Galactocerebrosidase	Galc	-0.140099	0.279356	6	6	16.5638	16.773	16.3433	16.4659	16.3966	15.9409	16.1803	16.2793	16.2717	16.4119	16.3877	16.1121
Q9R0N0	Galactokinase	Galk1	-0.0691042	0.618163	6	6	17.6704	17.7952	17.5042	17.5728	17.699	18.0027	17.1206	17.6367	17.6862	17.9359	17.6485	17.8017
Q68FH4	N-acetylgalactosamine kinase	Galk2	0.219081	0.28893	6	6	16.1495	15.7655	15.914	15.615	15.3228	16.1739	15.5285	15.9532	16.3265	15.9362	15.974	16.5369
Q8K157	Aldose 1-epimerase	Galm	0.321581	0.362162	6	6	16.8123	16.334	17.0335	15.9044	17.1934	17.1523	15.9384	17.4076	17.5246	17.5226	16.6278	17.3383
Q571E4	N-acetylgalactosamine-6-sulfatase	Galns	1.41654	NaN	4	1	NaN	12.9485	NaN	13.4341	13.3735	13.3417	NaN	NaN	NaN	14.691	NaN	NaN
O08912	Polypeptide N-acetylgalactosaminyltransferase 1;Polypeptide N-acetylgalactosaminyltransferase 1 soluble form	Galnt1	-0.639846	0.026787	6	6	15.7481	15.9765	15.8227	15.5328	15.7583	15.2482	14.6945	14.8434	15.7917	15.6826	14.5623	14.673
Q9JJ61	Polypeptide N-acetylgalactosaminyltransferase 16	Galnt16	-0.881819	NaN	4	1	14.6329	16.044	14.6666	NaN	15.0009	NaN	NaN	NaN	14.2043	NaN	NaN	NaN
Q6PB93	Polypeptide N-acetylgalactosaminyltransferase 2;Polypeptide N-acetylgalactosaminyltransferase 2 soluble form	Galnt2	-0.212823	0.140015	6	6	17.8329	17.8115	17.53	17.4022	17.5234	17.1621	17.2018	17.6318	17.2694	17.5181	17.2742	17.0901
Q80VA0	N-acetylgalactosaminyltransferase 7	Galnt7	NaN	NaN	2	0	NaN	15.2015	15.2873	NaN	NaN	NaN	NaN	NaN	NaN	NaN	NaN	NaN
O35969	Guanidinoacetate N-methyltransferase	Gamt	0.825617	0.112564	5	6	NaN	14.4758	15.8211	14.7907	13.9876	14.9532	15.7828	16.1722	15.5993	14.4903	16.8326	14.9106
Q8BHN3	Neutral alpha-glucosidase AB	Ganab	-0.0567067	0.498272	6	6	19.7121	19.6681	19.58	19.553	19.7317	19.5636	19.3556	19.6645	19.6007	19.7863	19.3591	19.7018
Q8BVW0	Neutral alpha-glucosidase C	Ganc	0.276252	0.499514	6	6	15.6304	16.9173	16.8435	16.0069	16.8425	15.9151	17.4174	17.3014	16.4074	17.1089	15.4231	16.155
P06837	Neuromodulin	Gap43	1.1101	0.263988	6	6	15.4712	18.0311	18.2281	15.7366	16.7028	16.9884	19.4957	18.9491	16.0234	15.8998	20.6511	16.7996
P16858;S4R1W1;A0A1D5RLD8	Glyceraldehyde-3-phosphate dehydrogenase	Gapdh;Gm3839	0.63524	0.00350958	6	6	22.7842	22.4149	22.8481	22.8482	22.9327	23.1684	23.6512	23.5457	23.0183	23.1579	23.9145	23.5204
Q6PAR5	GTPase-activating protein and VPS9 domain-containing protein 1	Gapvd1	-0.353863	0.103367	6	6	15.328	15.1501	15.6046	15.3203	15.1773	15.3939	14.4687	15.0257	15.6382	14.8333	14.5467	15.3385
Q9CY66	H/ACA ribonucleoprotein complex subunit 1	Gar1	-0.408998	0.078952	6	6	17.5667	17.8209	16.8153	17.1845	17.159	16.9202	16.6636	16.4783	17.1115	17.1526	16.4573	17.1492
Q9CZD3	Glycine--tRNA ligase	Gars	0.0896705	0.191224	6	6	17.2024	17.3852	17.3417	17.2731	17.2677	17.3433	17.1633	17.4114	17.3957	17.3506	17.6041	17.4264
Q64737	Trifunctional purine biosynthetic protein adenosine-3;Phosphoribosylamine--glycine ligase;Phosphoribosylformylglycinamidine cyclo-ligase;Phosphoribosylglycinamide formyltransferase	Gart	0.466368	0.00739239	6	6	15.8138	16.1998	16.3504	15.9329	16.3377	16.5411	16.541	16.5379	16.7293	16.4531	17.0147	16.6979
Q60780	Growth arrest-specific protein 7	Gas7	0.202204	0.58834	3	5	NaN	NaN	14.4425	NaN	15.137	15.0525	NaN	14.8857	14.9533	14.5725	15.9768	15.0093
Q8CHY6	Transcriptional repressor p66 alpha	Gatad2a	0.0464234	NaN	4	2	NaN	NaN	14.9812	15.2779	14.7073	15.1081	NaN	NaN	NaN	14.9164	NaN	15.2137
Q8VHR5	Transcriptional repressor p66-beta	Gatad2b	0.0532455	0.812074	6	6	17.092	17.1178	16.6015	17.35	17.2594	17.0011	17.4415	16.6991	17.4788	17.0422	16.4663	17.6133
Q99JT1	Glutamyl-tRNA(Gln) amidotransferase subunit B, mitochondrial	Gatb	-0.2235	0.565307	6	3	15.8973	15.553	16.0449	14.3803	15.7247	15.5983	NaN	15.0048	15.3704	15.5535	NaN	NaN
Q9D964	Glycine amidinotransferase, mitochondrial	Gatm	-0.224349	0.410516	6	6	19.3196	19.3763	19.5914	19.2542	19.3861	19.0262	19.6329	19.487	19.2388	19.3737	17.953	18.9222
Q9CWQ8	GATS-like protein 3	Gatsl3	0.449954	NaN	1	2	NaN	NaN	14.1505	NaN	NaN	NaN	NaN	NaN	14.7715	14.4293	NaN	NaN
P17439	Glucosylceramidase	Gba	-6.91433e-05	0.999611	6	6	16.2265	16.531	16.239	16.4692	16.0559	15.9573	16.4898	16.5411	16.0936	15.9033	16.0938	16.3569
Q69ZF3	Non-lysosomal glucosylceramidase	Gba2	0.0828224	0.714174	5	3	14.196	14.9359	14.6898	NaN	14.9204	14.852	NaN	NaN	14.51	14.8584	15.0366	NaN
O55126	Protein NipSnap homolog 2	Gbas	-0.0584666	0.597839	6	6	19.8499	19.7486	19.5302	19.4316	19.62	19.2881	19.2965	19.6004	19.5039	19.6937	19.6632	19.3599
Q9D6Y9	1,4-alpha-glucan-branching enzyme	Gbe1	-0.267248	0.123717	6	6	16.6776	16.4324	16.7456	16.6519	16.5296	17.1571	16.2355	16.4842	16.8285	16.5308	15.9612	16.5504
Q6DFZ1		Gbf1	-0.287101	0.253932	6	6	16.3286	16.5703	16.096	15.9852	16.0237	16.1092	14.9778	16.1833	16.3146	16.0881	15.5257	16.301
Q9Z0E6	Interferon-induced guanylate-binding protein 2	Gbp2	-0.268271	0.332008	6	6	18.1531	18.6122	18.4685	18.3924	18.3029	18.379	17.8793	17.4406	18.6726	18.3044	17.4637	18.9378
Q61107	Guanylate-binding protein 4	Gbp4	-0.37217	0.275356	6	6	16.825	17.4032	17.2952	17.1406	17.2749	17.0303	15.9947	16.4783	17.5083	17.3414	15.889	17.5243
Q8CFB4	Guanylate-binding protein 5	Gbp5	-0.142966	0.622966	6	5	15.2334	15.6995	16.1792	15.4803	15.5539	16.5613	15.7616	15.2185	16.3027	15.3491	NaN	15.5763
Q91Z40		Gbp7	-0.731163	0.168196	6	6	16.1866	16.6857	17.2063	16.4001	16.9514	16.3316	14.8189	15.6542	17.2051	16.8128	14.3686	16.515
Q8BTS3		Gbp9	-0.424742	0.0731848	6	6	17.0534	17.3165	17.099	17.2147	17.0179	16.988	16.7681	16.3198	17.2827	17.0161	15.8902	16.8641
Q8VC88	Grancalcin	Gca	0.264075	0.0663651	5	4	NaN	14.9833	14.9698	15.0645	14.724	14.7385	NaN	14.8675	15.1621	15.2497	15.3609	NaN
O88986	2-amino-3-ketobutyrate coenzyme A ligase, mitochondrial	Gcat	-0.355204	0.0954666	6	6	17.4764	17.7445	17.3142	17.4063	17.6063	17.0681	16.653	16.8003	17.3252	17.7715	16.8781	17.0566
Q8CHG3	GRIP and coiled-coil domain-containing protein 2	Gcc2	-0.0958225	0.647966	5	5	NaN	14.9509	14.3763	14.7116	14.7166	15.0354	NaN	14.4313	14.7249	14.8867	14.1634	15.1051
Q60759	Glutaryl-CoA dehydrogenase, mitochondrial	Gcdh	-0.306494	0.0841539	6	6	17.7138	17.7036	17.4271	17.4023	17.5994	17.4108	16.6653	17.422	17.4395	17.6893	17.0175	17.1846
P97494	Glutamate--cysteine ligase catalytic subunit	Gclc	0.615289	0.0182988	6	6	15.0897	14.8887	15.4205	15.3714	15.119	15.4165	16.0347	15.4096	15.7061	15.1701	16.2777	16.3993
O09172	Glutamate--cysteine ligase regulatory subunit	Gclm	0.0403722	0.777443	6	6	16.0303	15.5608	16.1589	15.8647	15.6619	16.0476	15.7597	15.7991	16.177	15.5872	16.1651	16.0784
E9PVA8		Gcn1l1	-0.159478	0.413225	6	6	15.7938	16.2172	16.3903	15.8411	16.0919	16.405	15.5415	15.7743	16.4621	16.2964	15.6296	16.0787
Q91WK5	Glycine cleavage system H protein, mitochondrial	Gcsh	0.255989	0.388779	6	6	18.0159	19.0704	17.994	18.1518	18.4608	17.9131	18.5305	18.0326	18.0633	18.6776	19.4992	18.3386
Q9R111	Guanine deaminase	Gda	1.00174	0.0802671	6	6	15.125	15.902	16.509	15.3308	15.0194	15.2533	17.1155	17.0557	15.7627	15.0944	18.1742	15.9474
O88741	Ganglioside-induced differentiation-associated protein 1	Gdap1	0.866703	0.232466	6	5	15.6857	16.0167	15.8031	14.3096	15.9445	14.9251	17.4844	16.9158	15.1282	14.3453	17.6972	NaN
Q8VE33	Ganglioside-induced differentiation-associated protein 1-like 1	Gdap1l1	1.85364	0.0340302	3	3	NaN	14.3119	14.3875	NaN	13.7023	NaN	16.2929	14.9304	NaN	NaN	16.7394	NaN
Q9JL56	Glycerophosphodiester phosphodiesterase 1	Gde1	-0.00241597	0.979767	6	6	17.7297	17.54	17.6335	17.5149	17.7358	17.5758	17.2687	17.8071	17.6673	17.767	17.7274	17.4777
P50396	Rab GDP dissociation inhibitor alpha	Gdi1	0.634435	0.040645	6	6	19.0487	19.1517	19.7789	19.24	19.3762	19.6075	20.2605	20.1064	19.4611	19.5567	21.0315	19.5934
Q61598	Rab GDP dissociation inhibitor beta	Gdi2	0.422335	0.00209385	6	6	19.1564	19.2578	19.622	19.3741	19.4767	19.7012	19.8153	19.8342	19.7475	19.816	20.1291	19.7802
Q9CRY7	Glycerophosphodiester phosphodiesterase domain-containing protein 1	Gdpd1	0.0083046	0.968096	6	6	17.2428	17.3963	17.1002	16.9048	17.0081	16.7144	17.3992	17.3752	16.6684	16.8428	17.5761	16.5548
Q9D1H7	Golgi to ER traffic protein 4 homolog	Get4	0.14616	0.352027	6	4	14.9565	14.825	14.3707	14.776	14.6737	14.3228	NaN	NaN	14.6704	14.6729	15.047	14.8108
P03995	Glial fibrillary acidic protein	Gfap	-0.123197	0.502629	6	6	16.909	16.6122	16.3144	17.1259	17.2428	16.6548	16.3696	16.5285	16.716	16.5333	17.0423	16.9303
P56213	FAD-linked sulfhydryl oxidase ALR	Gfer	-0.206551	0.0770189	6	6	16.4667	16.8441	16.4877	16.3976	16.7303	16.3656	16.2007	16.116	16.3333	16.5924	16.4229	16.3874
Q8K0D5	Elongation factor G, mitochondrial	Gfm1	-0.143674	0.35286	6	6	16.5133	16.5069	16.3835	16.1263	16.2737	16.0463	15.6074	16.3739	16.1757	16.4861	16.219	16.126
Q8R2Q4	Ribosome-releasing factor 2, mitochondrial	Gfm2	0.41228	0.0748685	4	3	NaN	15.3372	NaN	14.7254	15.1155	15.4195	NaN	15.5632	15.5715	15.5503	NaN	NaN
P47856	Glutamine--fructose-6-phosphate aminotransferase [isomerizing] 1	Gfpt1	-0.0146235	0.867675	6	5	15.006	15.1424	14.8517	14.8805	15.0644	15.0771	NaN	14.7983	15.2546	14.9476	14.9349	15.01
Q8R0H9	ADP-ribosylation factor-binding protein GGA1	Gga1	0.0291546	0.933835	6	6	15.6597	15.2584	16.5218	16.2112	16.3255	16.7025	14.9973	16.0155	16.7224	16.6997	16.0878	16.3313
Q923B0	Gamma-glutamylaminecyclotransferase	Ggact	0.2725	0.22558	3	3	NaN	NaN	NaN	14.4043	14.6114	14.7982	NaN	NaN	15.1626	14.8281	NaN	14.6406
Q9Z0L8	Gamma-glutamyl hydrolase	Ggh	0.268007	0.120046	6	5	14.9595	14.976	14.9825	14.8124	14.993	15.0065	14.6554	15.1875	15.3344	15.709	NaN	15.2288
Q9WTN0	Geranylgeranyl pyrophosphate synthase	Ggps1	0.420276	0.396278	5	5	NaN	13.7154	16.1081	14.3606	14.7556	15.5012	NaN	14.8064	15.7241	15.8249	15.2916	14.8954
Q60928	Gamma-glutamyltranspeptidase 1;Gamma-glutamyltranspeptidase 1 heavy chain;Gamma-glutamyltranspeptidase 1 light chain	Ggt1	0.174996	0.406322	6	6	15.8943	15.5053	15.8879	16.7102	16.174	16.5616	16.2357	16.463	16.1652	16.2895	16.0463	16.5835
Q9Z2A9	Gamma-glutamyltransferase 5;Gamma-glutamyltransferase 5 heavy chain;Gamma-glutamyltransferase 5 light chain	Ggt5	0.117872	0.673682	6	6	17.5217	17.1987	17.9495	17.4244	17.3955	18.3552	18.0964	18.0716	18.1642	17.9537	16.9139	17.3523
Q99JP7	Gamma-glutamyltransferase 7;Gamma-glutamyltransferase 7 heavy chain;Gamma-glutamyltransferase 7 light chain	Ggt7	1.3581	NaN	2	2	NaN	14.5631	NaN	NaN	13.9452	NaN	15.0735	NaN	NaN	NaN	16.151	NaN
P06880	Somatotropin	Gh1	-5.88959	NaN	2	4	18.0922	NaN	NaN	NaN	NaN	22.793	15.0468	NaN	12.6758	15.5432	NaN	14.9463
Q99J23	GH3 domain-containing protein	Ghdc	-0.196746	0.297612	6	4	15.2351	15.1471	15.7602	15.1885	15.4571	15.3724	NaN	14.802	15.4641	15.4343	NaN	14.9528
Q91VC9	Growth hormone-inducible transmembrane protein	Ghitm	-0.165449	0.193908	6	6	17.3216	17.2165	16.8178	17.151	17.02	16.8582	16.6351	16.8282	17.0404	17.1714	17.0154	16.7017
Q9D7M1	Glucose-induced degradation protein 8 homolog	Gid8	-0.212937	NaN	2	2	NaN	NaN	15.1189	NaN	NaN	15.8054	NaN	NaN	14.9733	15.5252	NaN	NaN
P70224	GTPase IMAP family member 1	Gimap1	0.0540446	0.889257	6	3	13.9823	14.4638	15.0544	13.9672	13.8452	13.9754	NaN	13.7232	15.0098	14.0733	NaN	NaN
Q99JY3	GTPase IMAP family member 4	Gimap4	1.27328	0.00418236	6	6	14.9559	14.4658	16.0879	14.6602	14.9364	15.5452	16.619	16.0902	16.8425	15.299	16.7482	16.6921
Q75N62	GTPase IMAP family member 8	Gimap8	-0.431609	0.0402699	6	6	14.868	14.9214	14.9986	15.148	14.744	14.985	14.1867	14.0675	15.1359	14.6417	14.2015	14.8422
Q8R5M0	PDZ domain-containing protein GIPC3	Gipc3	-0.348164	0.28826	6	5	15.3553	15.5224	15.903	15.2347	14.9496	16.3442	14.6664	NaN	15.9763	14.8239	15.1301	15.4201
Q68FF6	ARF GTPase-activating protein GIT1	Git1	-0.0496933	0.815583	6	6	14.7966	15.2859	15.4902	15.2258	15.0217	15.9711	15.2019	15.1221	15.4199	15.0074	15.7792	14.9628
Q9JLQ2	ARF GTPase-activating protein GIT2	Git2	0.0289042	0.916136	5	6	17.4612	NaN	18.7201	18.5494	18.2835	18.9313	18.6526	18.467	18.7426	17.9112	18.473	18.2616
P23242	Gap junction alpha-1 protein	Gja1	-0.180335	0.35629	6	6	18.6993	18.5007	18.1622	18.2435	18.3115	17.9818	18.4222	17.6962	18.2817	17.9852	18.6571	17.7746
P70689	Gap junction beta-6 protein	Gjb6	-0.485996	0.164952	6	6	16.6331	16.1756	15.836	15.5662	15.8542	14.9061	14.948	14.7964	15.3682	16.0271	15.967	14.9485
Q921C1	Gap junction gamma-3 protein	Gjc3	1.19776	NaN	1	3	NaN	NaN	15.1007	NaN	NaN	NaN	15.5746	15.9891	NaN	NaN	17.3318	NaN
Q64516	Glycerol kinase	Gk	-0.13523	0.529923	6	6	16.3627	16.831	16.4735	16.6702	16.6467	15.8566	16.367	16.4294	16.2928	16.4673	16.81	15.6629
P51569	Alpha-galactosidase A	Gla	0.154965	0.468371	6	5	15.9014	15.3807	15.6977	15.1251	15.7747	15.8628	NaN	15.6391	15.6718	16.1322	15.2799	16.1706
P23780	Beta-galactosidase	Glb1	-0.178779	0.338325	6	6	17.0795	16.9401	16.8478	17.0242	17.0188	17.2442	16.6105	17.3272	17.125	17.1326	16.6521	16.2345
Q91W43	Glycine dehydrogenase (decarboxylating), mitochondrial	Gldc	-0.277049	0.175548	6	5	16.439	16.9042	16.8526	16.6362	17.0464	16.3839	NaN	16.2628	16.592	16.9359	15.9786	16.3974
Q61543	Golgi apparatus protein 1	Glg1	0.0519257	0.649305	6	6	17.9435	18.0659	17.9343	18.0384	18.1175	17.6954	18.1991	18.2905	17.6856	18.0468	18.0548	17.8296
Q9CYL5	Golgi-associated plant pathogenesis-related protein 1	Glipr2	-0.332457	NaN	3	2	NaN	NaN	14.4621	15.2404	15.1172	NaN	NaN	NaN	14.5431	NaN	14.6718	NaN
Q9JHJ3	Glycosylated lysosomal membrane protein	Glmp	0.102106	NaN	2	2	NaN	NaN	16.3979	NaN	NaN	15.5465	NaN	16.003	16.1456	NaN	NaN	NaN
Q9CPU0	Lactoylglutathione lyase	Glo1	0.204743	0.122238	6	6	17.6583	17.137	17.4806	17.1657	17.485	17.6647	17.8133	17.6026	17.6069	17.8985	17.4321	17.4663
Q9CPV4	Glyoxalase domain-containing protein 4	Glod4	0.16493	0.116939	6	6	18.8376	18.9991	18.7367	18.8028	18.7889	18.7491	19.0356	18.8173	18.7329	18.9182	19.3423	19.0575
Q9QUH0	Glutaredoxin-1	Glrx	0.645111	0.0173158	6	6	16.05	17.0108	16.917	17.2167	17.1204	17.2492	17.67	17.3759	17.4449	17.1536	18.1073	17.6831
Q923X4	Glutaredoxin-2, mitochondrial	Glrx2	0.0716518	0.691496	4	5	NaN	14.3243	14.3007	NaN	14.2914	14.4448	NaN	14.036	14.7376	14.7959	14.2219	14.2683
Q9CQM9	Glutaredoxin-3	Glrx3	0.11673	0.367539	6	6	17.8023	17.7529	17.631	17.5936	17.7462	17.9724	17.345	18.0463	17.8565	17.8865	17.9675	18.097
Q80Y14	Glutaredoxin-related protein 5, mitochondrial	Glrx5	0.454663	0.226833	6	6	18.0127	18.7492	18.0325	17.5295	16.9843	18.2441	18.1187	18.7562	17.8962	17.9566	19.4693	18.0832
D3Z7P3	Glutaminase kidney isoform, mitochondrial	Gls	0.415483	0.0948687	6	6	17.9815	18.0298	18.3884	17.8989	18.3638	17.9382	18.9779	18.911	17.9813	18.195	19.0266	18.0017
Q9JL62	Glycolipid transfer protein	Gltp	0.757895	0.157318	6	6	18.6325	19.3267	19.4122	19.3036	18.9884	18.4046	20.2051	20.4086	18.8059	18.6825	21.5475	18.9658
P26443	Glutamate dehydrogenase 1, mitochondrial	Glud1	-0.295291	0.113055	6	6	22.083	22.3419	22.1716	22.4547	22.4127	21.7885	21.8464	21.6317	22.2366	22.3962	21.5673	21.8024
P15105	Glutamine synthetase	Glul	1.09974	0.0153343	6	6	19.7509	20.0358	20.2875	20.1766	19.8737	19.7029	22.0091	21.3168	20.0577	20.1903	22.1287	20.7231
Q922P9	Putative oxidoreductase GLYR1	Glyr1	-0.50187	0.00812751	6	6	18.2061	18.2002	17.7725	18.0819	18.1047	17.8478	17.3747	17.3158	17.847	17.9777	17.1321	17.5547
Q5SS90	Uncharacterized protein C7orf57 homolog	Gm11992	0.190865	0.323931	6	5	15.6371	15.0552	15.0534	14.8952	15.2746	15.0251	NaN	15.0086	14.9728	15.4148	15.6889	15.6532
E9Q2E4		Gm15800	-0.436278	0.103926	5	5	19.5178	NaN	18.2085	18.56	18.7615	18.5846	18.6296	18.1995	18.0418	NaN	18.3254	18.2547
Q60648	Ganglioside GM2 activator	Gm2a	0.26329	0.00434831	6	6	17.2118	17.3048	17.16	17.2771	17.3247	17.2243	17.3407	17.7479	17.6533	17.3598	17.4346	17.5462
Q3V460		Gm561	0.0174763	0.890146	6	5	15.8858	15.9896	15.5818	15.8798	16.033	15.5744	NaN	15.7592	15.5655	16.106	15.9752	15.8019
Q8K0C9	GDP-mannose 4,6 dehydratase	Gmds	0.284454	0.123354	6	5	15.4389	15.5695	15.997	16.0752	15.8652	16.2092	NaN	15.7767	16.2174	16.0681	16.2168	16.4391
Q9CQI3	Glia maturation factor beta	Gmfb	0.304452	0.0394468	6	6	18.5735	18.7991	18.5672	18.7081	18.6468	18.728	18.9351	18.9689	18.603	18.8102	19.5085	19.0238
Q922H4	Mannose-1-phosphate guanyltransferase alpha	Gmppa	0.242995	0.127428	6	5	15.3084	15.9659	15.6239	15.8236	15.8229	15.7655	NaN	15.7368	15.6804	15.9857	16.2554	16.1486
Q8BTZ7	Mannose-1-phosphate guanyltransferase beta	Gmppb	0.306249	0.0113957	6	6	16.8888	16.714	16.9468	16.5087	16.7152	16.8771	17.3369	17.0797	17.0203	16.7909	17.0804	17.1799
Q9DCZ1	GMP reductase 1	Gmpr	-0.166376	NaN	1	4	NaN	NaN	15.0143	NaN	NaN	NaN	14.6437	15.3312	14.1324	NaN	15.2845	NaN
Q99L27	GMP reductase 2	Gmpr2	0.25375	0.229042	6	6	15.221	15.5473	15.3328	15.4193	15.2157	14.9982	15.3391	15.0357	15.5627	15.1783	16.009	16.1322
Q3THK7	GMP synthase [glutamine-hydrolyzing]	Gmps	0.25537	0.0647233	6	6	16.5536	16.8039	17.0699	16.681	16.8638	17.124	16.7078	17.0852	17.2235	17.2636	17.123	17.2252
P21278	Guanine nucleotide-binding protein subunit alpha-11	Gna11	-0.35294	0.000499573	6	6	18.8195	18.8216	18.7162	18.648	18.5833	18.3878	18.2927	18.2951	18.3895	18.2961	18.3378	18.2474
P27601	Guanine nucleotide-binding protein subunit alpha-13	Gna13	-0.143295	0.308435	6	6	17.9362	17.8122	17.8973	17.6498	17.6645	17.3327	17.6949	17.7026	17.6969	17.3393	17.798	17.2014
P30677	Guanine nucleotide-binding protein subunit alpha-14	Gna14	0.111962	0.792486	6	6	15.2761	16.226	15.9845	15.5437	15.6895	14.8019	15.4686	16.4952	15.3341	14.8155	17.0462	15.0336
B2RSH2	Guanine nucleotide-binding protein G(i) subunit alpha-1	Gnai1	0.936868	0.189146	6	6	16.0722	16.9031	17.3335	16.0036	16.3597	15.6616	18.2721	18.3637	15.9143	15.8985	19.328	16.1786
P08752	Guanine nucleotide-binding protein G(i) subunit alpha-2	Gnai2	-0.26398	0.0608461	6	6	20.715	20.8648	21.0557	20.6782	20.7116	20.4739	20.5786	20.4053	20.779	20.3554	20.1296	20.6675
Q9DC51	Guanine nucleotide-binding protein G(k) subunit alpha	Gnai3	-0.245882	0.0781576	6	6	17.7758	17.6996	17.9479	17.7586	17.7212	17.5703	17.5387	17.6877	17.8251	17.631	17.1896	17.1262
Q8CGK7	Guanine nucleotide-binding protein G(olf) subunit alpha	Gnal	0.327679	NaN	1	1	NaN	NaN	NaN	NaN	NaN	14.5707	NaN	NaN	NaN	NaN	14.8984	NaN
P18872	Guanine nucleotide-binding protein G(o) subunit alpha	Gnao1	0.743297	0.287266	6	6	17.9875	18.8402	18.9605	17.9208	18.2429	18.1287	20.4241	19.9678	17.4968	17.6486	21.0223	17.9809
P21279	Guanine nucleotide-binding protein G(q) subunit alpha	Gnaq	0.0915807	0.757856	6	6	18.5021	18.5694	18.6423	18.2195	18.2363	17.8496	18.8479	18.799	17.9217	17.9168	19.3203	17.7632
Q6R0H7	Guanine nucleotide-binding protein G(s) subunit alpha isoforms XLas	Gnas	-0.238623	0.0254938	6	6	19.5664	19.651	19.5274	19.2738	19.3691	19.158	19.1276	19.2627	19.3631	19.0279	19.1268	19.2059
O70443	Guanine nucleotide-binding protein G(z) subunit alpha	Gnaz	0.615468	0.409301	5	5	NaN	14.5909	14.9253	14.0443	13.7521	14.3879	15.0205	14.6422	NaN	13.7805	17.4917	13.8429
P62874	Guanine nucleotide-binding protein G(I)/G(S)/G(T) subunit beta-1	Gnb1	0.143726	0.444579	6	6	21.0274	21.0618	21.2841	20.8829	20.9989	20.7811	21.5167	21.3229	20.8619	20.693	21.6731	20.831
P62880	Guanine nucleotide-binding protein G(I)/G(S)/G(T) subunit beta-2	Gnb2	0.112267	0.599174	6	6	20.3186	20.0128	20.5211	19.9752	20.1345	20.0036	20.5387	20.7198	20.0713	19.8475	20.7562	19.7059
P68040	Guanine nucleotide-binding protein subunit beta-2-like 1;Guanine nucleotide-binding protein subunit beta-2-like 1, N-terminally processed	Gnb2l1	0.128719	0.24704	6	6	19.0984	18.6228	19.038	19.0086	18.9432	18.934	18.8175	19.2283	19.2307	19.0645	18.8483	19.2279
P29387	Guanine nucleotide-binding protein subunit beta-4	Gnb4	-0.101373	0.47465	6	6	17.0903	16.6281	17.3261	16.7567	16.8221	16.8064	16.9478	16.9674	17.0218	16.786	16.608	16.4906
P62881	Guanine nucleotide-binding protein subunit beta-5	Gnb5	0.916727	NaN	2	4	NaN	NaN	14.9379	13.2182	NaN	NaN	14.7972	14.6063	13.7321	NaN	16.8435	NaN
P61953	Guanine nucleotide-binding protein G(I)/G(S)/G(O) subunit gamma-11	Gng11	-0.0824947	0.688771	6	6	17.429	17.5727	17.4701	16.9647	17.12	16.7081	16.9044	16.9112	17.6097	16.7232	17.1184	17.5025
Q9DAS9	Guanine nucleotide-binding protein G(I)/G(S)/G(O) subunit gamma-12	Gng12	0.100579	0.726233	6	6	19.0994	19.2073	19.0983	18.9103	18.7802	18.3374	19.3572	19.2187	18.6498	18.5622	19.9352	18.3133
P63213	Guanine nucleotide-binding protein G(I)/G(S)/G(O) subunit gamma-2	Gng2	0.512425	0.193447	6	6	18.2002	18.3251	18.6051	18.6466	18.5625	18.5556	19.7084	19.395	18.3225	18.2748	20.1869	18.0819
P63216	Guanine nucleotide-binding protein G(I)/G(S)/G(O) subunit gamma-3	Gng3	2.30798	NaN	1	2	NaN	NaN	15.7408	NaN	NaN	NaN	NaN	17.6396	NaN	NaN	18.4581	NaN
P50153	Guanine nucleotide-binding protein G(I)/G(S)/G(O) subunit gamma-4	Gng4	2.73032	NaN	2	1	NaN	14.6267	NaN	NaN	NaN	13.7749	NaN	NaN	NaN	NaN	16.9311	NaN
Q80SZ7;A0A3B2WD42	Guanine nucleotide-binding protein G(I)/G(S)/G(O) subunit gamma-5	Gng5	-0.42238	0.406205	6	6	19.6457	18.5046	19.8727	19.676	19.8524	19.656	19.7974	19.4959	19.7226	19.1597	16.9618	19.5355
Q61016	Guanine nucleotide-binding protein G(I)/G(S)/G(O) subunit gamma-7	Gng7	0.121356	0.839016	6	6	15.8278	16.8733	16.3587	16.329	16.1002	15.6072	17.1228	16.9443	14.7746	15.7422	18.2379	15.0026
P36916	Guanine nucleotide-binding protein-like 1	Gnl1	0.132864	NaN	1	1	NaN	NaN	NaN	NaN	NaN	14.4546	NaN	NaN	NaN	NaN	NaN	14.5875
P98192	Dihydroxyacetone phosphate acyltransferase	Gnpat	-0.28512	0.193507	5	5	14.3087	14.907	15.3044	NaN	15.1297	14.719	NaN	14.8324	14.6294	14.7291	14.5182	14.234
O88958	Glucosamine-6-phosphate isomerase 1	Gnpda1	0.634773	0.000363302	6	6	18.3566	18.2249	18.5292	18.0885	18.2487	18.5273	19.1608	19.034	18.6344	18.7422	19.2444	18.968
Q9CRC9	Glucosamine-6-phosphate isomerase 2	Gnpda2	0.0449222	0.805969	6	6	16.3346	16.9306	16.5432	16.906	16.8306	17.0448	16.845	16.2925	16.5252	17.0699	16.92	17.2068
Q9JK38	Glucosamine 6-phosphate N-acetyltransferase	Gnpnat1	0.305887	0.237285	5	4	14.9385	NaN	15.5399	14.7125	15.0924	15.7162	NaN	NaN	15.6821	15.7317	15.238	15.3713
Q8BFR4	N-acetylglucosamine-6-sulfatase	Gns	0.104599	0.560632	6	6	16.8591	16.9038	16.7466	17.351	17.0981	17.1763	16.8355	16.9483	16.8115	17.2895	17.1113	17.7664
Q921M4	Golgin subfamily A member 2	Golga2	-0.481036	0.0371751	6	6	15.1188	15.0774	14.7905	15.176	14.9067	15.2766	13.8771	14.374	15.2066	14.6948	14.4418	14.8653
P55937	Golgin subfamily A member 3	Golga3	-0.601104	0.0311825	6	6	15.0768	15.2066	15.0632	15.3986	14.8164	15.4406	13.7673	14.2221	14.9547	14.9124	14.354	15.1851
Q91VW5	Golgin subfamily A member 4	Golga4	0.245186	0.11084	5	4	13.6837	14.1111	14.0315	14.065	14.3693	NaN	NaN	NaN	14.3616	14.3777	14.1263	14.3235
Q9QYE6	Golgin subfamily A member 5	Golga5	-0.57148	0.0343461	6	6	19.0516	19.2698	18.9587	18.7369	19.0299	18.7091	17.5162	18.1805	18.7954	18.9849	18.2197	18.6303
Q91W53	Golgin subfamily A member 7	Golga7	0.291251	0.429868	6	5	16.4157	16.559	15.729	15.8424	16.0017	14.8464	NaN	16.7113	15.643	16.2454	16.7328	15.6191
E9PVZ8		Golgb1	-0.512756	0.105913	6	6	19.3506	19.4594	18.9694	19.3354	19.2574	19.0698	17.4429	18.7248	19.2088	19.222	18.6092	19.1577
Q8BXA1	Golgi integral membrane protein 4	Golim4	-0.700029	0.000599019	6	6	17.1899	17.384	16.9773	17.1913	16.9825	16.6489	16.0652	16.3803	16.5794	16.5515	16.0693	16.528
Q91XA2	Golgi membrane protein 1	Golm1	-0.262254	0.334552	5	4	15.8393	16.3364	15.6695	15.2353	15.3827	NaN	NaN	15.8265	15.445	15.3062	NaN	15.1439
Q9CRA5	Golgi phosphoprotein 3	Golph3	-0.122604	0.494995	6	6	16.5702	16.4332	16.2753	16.2761	16.4507	16.4641	15.502	16.4394	16.458	16.6759	16.3957	16.2629
Q9CR60	Vesicle transport protein GOT1B	Golt1b	0.0130527	NaN	4	2	NaN	14.9098	NaN	14.1825	15.2063	15.2063	NaN	NaN	NaN	15.2954	14.4831	NaN
Q8BH60	Golgi-associated PDZ and coiled-coil motif-containing protein	Gopc	NaN	NaN	2	0	NaN	NaN	12.9276	NaN	NaN	14.749	NaN	NaN	NaN	NaN	NaN	NaN
Q91X51	Golgi reassembly-stacking protein 1	Gorasp1	-0.102797	0.411902	6	5	15.6174	15.5257	15.1718	15.1928	15.2072	15.0961	NaN	15.0819	15.2295	15.3037	14.9722	15.4077
Q99JX3	Golgi reassembly-stacking protein 2	Gorasp2	-0.088884	0.51447	6	6	18.0742	18.0599	17.8228	17.8228	17.9768	17.9411	17.2856	18.0354	17.9421	18.0574	17.7732	18.0706
O88630	Golgi SNAP receptor complex member 1	Gosr1	-0.518493	0.0590924	6	5	15.7723	16.1868	15.817	15.6818	15.7575	15.6211	NaN	14.4526	15.5649	15.851	15.0347	15.5347
O35166	Golgi SNAP receptor complex member 2	Gosr2	-0.399935	0.03214	6	6	16.5465	16.4656	16.7719	16.3768	16.5355	16.4581	15.9095	16.2427	16.6507	16.3177	15.5714	16.0628
P05201	Aspartate aminotransferase, cytoplasmic	Got1	0.918544	0.0360575	6	6	18.7414	18.9429	19.2271	18.3567	18.7624	19.1075	20.2705	20.2155	18.7902	19.1205	21.0638	19.1889
P05202	Aspartate aminotransferase, mitochondrial	Got2	0.297727	0.0562371	6	6	21.0116	21.0121	21.0235	20.8984	21.1339	20.9452	21.4301	21.4823	20.8743	21.2141	21.7778	21.0324
P56400	Platelet glycoprotein Ib beta chain	Gp1bb	-1.07056	NaN	4	2	15.9032	15.0655	16.8164	NaN	NaN	14.6602	NaN	NaN	14.0705	NaN	NaN	15.0111
O88186	Platelet glycoprotein IX	Gp9	NaN	NaN	2	0	15.4783	NaN	14.9463	NaN	NaN	NaN	NaN	NaN	NaN	NaN	NaN	NaN
Q9WTK3	Glycosylphosphatidylinositol anchor attachment 1 protein	Gpaa1	-0.175904	0.586824	6	4	16.1978	15.673	15.4405	15.1782	15.0797	14.5114	NaN	15.3247	15.3958	14.7937	15.1693	NaN
Q69ZC8	GPALPP motifs-containing protein 1	Gpalpp1	NaN	NaN	3	0	NaN	NaN	14.2712	NaN	14.3752	14.2782	NaN	NaN	NaN	NaN	NaN	NaN
Q61586	Glycerol-3-phosphate acyltransferase 1, mitochondrial	Gpam	-0.462368	0.1143	4	3	15.8555	15.5751	NaN	15.4722	14.9376	NaN	NaN	NaN	15.1629	15.0111	14.8192	NaN
Q8C0L9	Glycerophosphocholine phosphodiesterase GPCPD1	Gpcpd1	-0.284345	0.196815	6	4	15.4814	15.9291	15.2411	15.7229	15.5035	15.2972	NaN	NaN	15.1601	15.4195	14.7504	15.6495
P13707	Glycerol-3-phosphate dehydrogenase [NAD(+)], cytoplasmic	Gpd1	0.879903	0.0279261	6	6	17.1132	17.9545	17.5973	17.4136	17.5491	17.1176	18.8114	18.4011	17.4466	17.7221	19.576	18.0675
Q3ULJ0	Glycerol-3-phosphate dehydrogenase 1-like protein	Gpd1l	0.288731	0.076182	6	6	16.616	16.8451	16.6226	16.6891	16.5697	16.6053	17.2728	16.9408	16.6342	16.7114	17.4507	16.6701
Q64521	Glycerol-3-phosphate dehydrogenase, mitochondrial	Gpd2	-0.260171	0.0307009	6	6	20.8041	21.0128	20.8959	20.784	20.8337	20.4051	20.6931	20.5111	20.6099	20.5905	20.2603	20.5097
Q8BUV3	Gephyrin;Molybdopterin adenylyltransferase;Molybdopterin molybdenumtransferase	Gphn	0.305333	0.269711	6	6	15.2815	16.3095	15.9554	15.9239	15.8041	15.8262	16.2235	16.1347	15.803	15.8842	17.1938	15.693
P06745	Glucose-6-phosphate isomerase	Gpi	0.341935	0.0136646	6	6	20.5533	20.5162	20.702	20.4253	20.6668	20.802	20.748	20.9259	20.777	20.8825	21.4219	20.962
O70362	Phosphatidylinositol-glycan-specific phospholipase D	Gpld1	-0.344612	0.0556085	6	6	15.8678	15.9658	15.9307	15.7281	15.7984	15.0572	15.2424	15.4883	15.4601	15.445	15.0578	15.5867
P35802	Neuronal membrane glycoprotein M6-a	Gpm6a	0.27869	0.264469	6	6	20.088	20.4994	19.8622	19.7547	20.0319	19.8843	19.6626	20.5861	20.2181	20.0907	21.1554	20.0797
P35803	Neuronal membrane glycoprotein M6-b	Gpm6b	0.534551	0.372995	5	6	17.866	18.6658	18.1702	17.744	18.4836	NaN	19.5392	18.6263	17.084	17.7082	20.4345	18.9305
Q8BUV8	Protein GPR107	Gpr107	-0.147668	0.499963	6	6	15.7039	15.308	15.8516	14.9854	15.7174	15.325	15.5514	15.6332	15.4553	15.5035	15.3102	14.5517
Q99JG2	Prosaposin receptor GPR37L1	Gpr37l1	1.33075	NaN	3	1	NaN	14.7034	13.4839	14.2689	NaN	NaN	NaN	NaN	NaN	NaN	15.4828	NaN
Q8K3J9	G-protein coupled receptor family C group 5 member C	Gprc5c	-0.199542	NaN	3	2	NaN	NaN	NaN	14.0574	14.2155	14.3429	NaN	NaN	NaN	14.1843	NaN	13.8271
Q99LD4	COP9 signalosome complex subunit 1	Gps1	0.089948	0.300423	6	6	17.0612	17.1841	17.075	17.0732	17.1709	17.0454	17.0745	17.2456	17.0293	17.0619	17.5463	17.1918
Q8QZR5	Alanine aminotransferase 1	Gpt	NaN	NaN	0	2	NaN	NaN	NaN	NaN	NaN	NaN	15.3383	NaN	NaN	NaN	16.776	NaN
Q8BGT5	Alanine aminotransferase 2	Gpt2	-0.0966427	0.80549	6	3	16.0016	16.4171	15.978	15.8998	15.751	14.5874	NaN	NaN	15.5574	15.8878	NaN	15.5823
P11352	Glutathione peroxidase 1	Gpx1	-0.0714645	0.542588	6	6	18.78	18.896	18.7369	18.7299	18.6296	18.7704	18.5654	18.5155	18.7649	18.5889	18.492	19.1873
O70325	Phospholipid hydroperoxide glutathione peroxidase, mitochondrial	Gpx4	0.259652	0.113671	6	6	18.2459	18.0628	17.992	17.9854	17.8402	17.7897	18.1932	18.3768	17.8671	18.0561	18.8226	18.1579
Q99LJ6	Glutathione peroxidase 7	Gpx7	-0.288641	0.00166632	6	5	15.9337	16.023	15.8437	15.9312	15.7499	15.8183	NaN	15.4748	15.7122	15.7023	15.4667	15.6174
Q9D7B7	Probable glutathione peroxidase 8	Gpx8	0.566182	NaN	1	2	NaN	NaN	14.2331	NaN	NaN	NaN	NaN	15.1922	14.4063	NaN	NaN	NaN
Q60631	Growth factor receptor-bound protein 2	Grb2	0.356771	0.0285867	6	6	17.1221	17.2668	17.1347	16.9759	16.993	16.9158	17.706	17.2239	17.3072	16.9987	17.8543	17.4588
O35127	Protein C10	Grcc10	0.169634	0.435556	6	6	15.1922	15.9019	16.0569	15.7605	15.7982	16.2133	15.308	16.0854	16.3557	15.9138	16.2706	16.0074
Q91Z53	Glyoxylate reductase/hydroxypyruvate reductase	Grhpr	0.526479	0.00346478	6	6	18.234	17.8781	18.3764	18.0527	18.2802	18.5219	18.6584	18.8258	18.4625	18.6449	19.1985	18.7119
P23819	Glutamate receptor 2	Gria2	0.721109	NaN	1	2	NaN	NaN	14.702	NaN	NaN	NaN	NaN	15.3001	NaN	NaN	15.5462	NaN
Q8VD04	GRIP1-associated protein 1	Gripap1	0.078962	0.677272	6	6	15.2181	15.9667	15.6787	15.6683	15.5252	16.0653	15.8425	15.1329	16.0003	15.7182	15.8565	16.0458
Q9QYS2	Metabotropic glutamate receptor 3	Grm3	-0.171532	0.613279	6	6	15.6343	15.9902	15.8362	15.8253	15.5979	14.7693	15.5644	15.9402	15.4491	15.2897	16.1602	14.2205
P28798	Granulins;Acrogranin;Granulin-1;Granulin-2;Granulin-3;Granulin-4;Granulin-5;Granulin-6;Granulin-7	Grn	-0.0523157	0.677311	6	6	19.1274	19.3361	19.2113	19.434	19.2978	18.9677	19.3955	19.0994	19.1081	18.9002	19.0011	19.5561
Q99LP6	GrpE protein homolog 1, mitochondrial	Grpel1	-0.0700486	0.460927	6	6	17.2631	17.4728	17.1207	17.2006	17.2747	16.9936	16.8774	17.1414	17.1121	17.2453	17.3315	17.1974
Q8C5Q4	G-rich sequence factor 1	Grsf1	-0.225336	0.377766	5	5	15.1644	15.2825	15.068	NaN	15.074	15.3114	NaN	14.6851	15.6556	15.2387	14.271	14.9232
Q9D8T2	Gasdermin-D	Gsdmdc1	-0.249644	0.693398	3	3	NaN	NaN	NaN	15.5665	14.7365	14.1965	NaN	NaN	NaN	14.2863	14.0266	15.4376
Q2NL51	Glycogen synthase kinase-3 alpha	Gsk3a	0.360243	0.0825574	6	5	15.0463	15.6733	15.2797	15.7278	15.3804	15.6427	NaN	15.7345	15.4295	15.7894	16.3772	15.7625
Q9WV60	Glycogen synthase kinase-3 beta	Gsk3b	0.0872207	0.520807	6	6	16.2005	15.9102	16.3611	15.9095	15.9785	16.5282	16.1055	16.2228	16.3997	16.3845	16.3723	15.9265
P13020	Gelsolin	Gsn	0.0592753	0.614778	6	6	19.3507	18.9648	18.8918	19.1108	19.0843	19.4108	18.8766	19.313	19.0505	19.2845	19.3347	19.3096
Q8R050	Eukaryotic peptide chain release factor GTP-binding subunit ERF3A	Gspt1	0.170382	0.223278	6	6	16.2543	16.115	16.379	16.2321	16.4886	16.5942	15.9829	16.7251	16.6492	16.6105	16.5767	16.5411
P47791	Glutathione reductase, mitochondrial	Gsr	0.20087	0.0409704	6	6	17.2441	17.249	17.3017	17.4506	17.5033	17.4948	17.688	17.3226	17.5682	17.5411	17.5039	17.8249
P51855	Glutathione synthetase	Gss	0.482751	0.013194	6	6	16.0714	15.9999	16.4176	16.0525	16.2152	16.3413	16.6398	16.7835	16.2918	16.3454	17.2759	16.658
P24472	Glutathione S-transferase A4	Gsta4	-0.260415	0.0602572	6	6	19.7811	19.5259	19.7195	19.7533	19.7691	19.8584	19.2247	19.6183	19.2836	19.8888	19.1996	19.6298
Q9DCM2	Glutathione S-transferase kappa 1	Gstk1	-0.225145	0.14807	6	6	18.8959	19.0069	18.8738	18.7239	18.9485	18.577	18.158	18.4584	18.8332	19.043	18.4748	18.7077
P10649	Glutathione S-transferase Mu 1	Gstm1	0.180215	0.172401	6	6	19.788	19.9795	19.738	20.1325	20.0933	19.9372	20.2508	19.6707	20.116	20.0641	20.224	20.4241
P15626	Glutathione S-transferase Mu 2	Gstm2	-0.0527019	0.779599	6	6	17.2373	17.2118	17.417	16.9722	17.2981	17.5349	16.6155	17.0766	17.6763	17.5834	16.9824	17.4209
P48774	Glutathione S-transferase Mu 5	Gstm5	0.42302	0.00949372	6	6	18.2445	17.8902	17.7578	17.7904	17.8279	17.9961	18.2623	18.3844	18.0536	18.1529	18.8248	18.3671
Q80W21	Glutathione S-transferase Mu 7	Gstm7	0.17461	0.196667	6	6	17.9805	18.4331	18.358	18.0764	18.0136	17.8789	18.3766	17.9644	18.5157	18.1356	18.5015	18.2944
O09131	Glutathione S-transferase omega-1	Gsto1	0.822167	0.16415	3	5	NaN	NaN	14.2513	14.5723	14.1751	NaN	14.9891	14.7199	NaN	14.4788	16.6451	14.9425
P19157;P46425	Glutathione S-transferase P 1;Glutathione S-transferase P 2	Gstp1;Gstp2	0.485257	0.0343559	6	6	20.4745	20.701	20.7098	20.6039	20.5459	20.6289	21.3884	21.0598	20.541	20.6558	21.8368	21.0936
Q64471	Glutathione S-transferase theta-1	Gstt1	-0.173474	0.430509	6	6	16.6396	16.6611	16.4918	16.6598	16.5246	16.9326	15.5465	16.3607	16.7204	16.9315	16.5899	16.7197
Q61133	Glutathione S-transferase theta-2	Gstt2	-0.330222	0.289581	6	6	16.378	16.299	16.5495	16.7945	16.0717	16.5339	15.0751	15.8449	16.7931	16.6771	15.6917	16.5634
Q99L20		Gstt3	-0.0605324	0.803917	6	6	16.2127	15.9974	16.4666	16.1704	16.1303	16.6723	15.3354	16.0374	16.7348	16.6264	16.0199	16.5326
Q9WVL0	Maleylacetoacetate isomerase	Gstz1	0.189862	0.168654	6	6	17.3542	17.489	17.304	17.0455	17.1848	16.8269	17.1895	17.5283	17.1804	17.3298	17.7103	17.4052
P62915	Transcription initiation factor IIB	Gtf2b	-0.352425	0.263186	6	5	15.6112	15.13	15.4155	15.2709	15.3732	15.3479	NaN	14.5534	15.3926	15.873	14.0639	15.1456
Q3THK3	General transcription factor IIF subunit 1	Gtf2f1	-0.108557	0.707566	6	6	15.8334	15.664	15.836	16.1049	15.6771	16.1664	14.8656	15.2907	15.9693	16.2887	15.5776	16.6386
Q8R0A0	General transcription factor IIF subunit 2	Gtf2f2	0.175668	0.134164	5	3	NaN	14.3244	14.1892	14.2345	14.31	14.1969	NaN	NaN	14.6221	14.1829	NaN	14.475
Q9ESZ8	General transcription factor II-I	Gtf2i	-0.345855	0.0556188	6	6	16.5685	16.8253	16.6465	16.9561	16.7726	17.191	16.1062	16.2454	16.9082	16.6658	16.2545	16.7047
Q8BMQ2	General transcription factor 3C polypeptide 4	Gtf3c4	-0.362655	NaN	3	2	NaN	13.3026	NaN	NaN	14.3455	14.3072	NaN	NaN	13.7002	13.5447	NaN	NaN
O08582	GTP-binding protein 1	Gtpbp1	-0.153549	0.335267	6	6	16.3861	16.6233	16.5699	16.2897	16.3092	16.564	16.3539	16.6062	16.4989	16.5683	15.7381	16.0555
F8VQK3		Gucy1a2	-0.077431	NaN	1	3	NaN	NaN	NaN	NaN	NaN	14.1727	NaN	NaN	14.378	13.9716	13.9363	NaN
Q9ERL9	Guanylate cyclase soluble subunit alpha-3	Gucy1a3	-0.884302	0.072302	6	5	14.3959	15.2875	15.2833	15.7408	14.0451	15.396	NaN	13.3752	14.9702	15.0082	13.7973	13.5516
O54865	Guanylate cyclase soluble subunit beta-1	Gucy1b3	-0.522034	0.0814226	6	6	15.7821	16.2235	16.1557	16.2551	15.4049	16.2618	15.3721	15.4027	16.0618	16.1036	15.4382	14.5724
Q64520	Guanylate kinase	Guk1	0.283911	0.110887	6	6	15.1746	15.0591	15.4599	14.9443	15.4023	15.8055	15.2464	15.3246	15.8438	15.7178	15.6776	15.7389
Q8K2A1	PTB domain-containing engulfment adapter protein 1	Gulp1	-0.280379	0.0958165	6	5	15.5944	15.7161	15.1633	15.7498	15.5744	15.9351	NaN	15.0575	15.3157	15.6969	15.2405	15.3984
P12265	Beta-glucuronidase	Gusb	0.0332607	0.878185	6	6	16.5466	16.6734	16.4515	16.3741	16.1502	15.8587	16.4041	16.2871	16.7624	16.3492	15.6326	16.8185
Q80SU7	Interferon-induced very large GTPase 1	Gvin1	0.196901	0.578696	6	5	18.3285	19.8439	19.7666	20.0455	19.258	19.705	NaN	19.6872	19.854	18.9264	20.2339	19.7393
Q9R062	Glycogenin-1	Gyg1	-0.0125	0.940932	6	6	16.8006	16.7062	16.837	16.8139	16.672	16.7228	15.9899	16.8581	17.0199	16.6433	17.0427	16.9237
Q9Z1E4	Glycogen [starch] synthase, muscle	Gys1	0.0949949	0.442542	6	6	18.0551	17.651	17.4328	17.5549	17.6882	18.1056	17.7861	17.7782	17.8753	17.9962	17.717	17.9048
P10922	Histone H1.0;Histone H1.0, N-terminally processed	H1f0	-0.308844	0.297471	6	6	21.6113	21.1888	20.3477	21.379	21.2299	21.1777	21.8267	20.5557	20.4785	20.9073	20.3446	20.9684
Q80ZM5		H1fx	-0.862298	0.0155953	6	5	16.3261	16.0697	15.4009	15.7927	16.07	15.4456	NaN	14.2848	15.1016	15.741	14.5308	15.2845
P01901	H-2 class I histocompatibility antigen, K-B alpha chain	H2-K1	-0.150829	0.298049	6	6	17.0463	17.4312	17.6887	17.42	17.245	17.2312	17.0694	17.2066	17.5947	17.1614	16.8269	17.2985
P01897	H-2 class I histocompatibility antigen, L-D alpha chain	H2-L	-0.222289	0.241808	6	6	17.6063	17.6044	18.2335	17.555	17.6213	17.6356	17.7041	17.3756	18.0176	17.2412	17.0212	17.5626
Q3THW5;P0C0S6	Histone H2A.V;Histone H2A.Z	H2afv;H2afz	-0.00402259	0.990934	6	6	19.0095	19.3286	17.4644	18.9614	18.6492	19.117	19.2296	18.8053	18.2652	18.9322	18.0024	19.2713
Q9QZQ8	Core histone macro-H2A.1	H2afy	0.161858	0.588255	6	6	17.0369	17.877	16.8173	17.918	17.5519	17.9115	18.3797	17.5597	17.134	17.641	17.1644	18.2049
Q8CCK0	Core histone macro-H2A.2	H2afy2	0.054701	NaN	3	2	NaN	NaN	14.5975	NaN	14.4469	15.2986	14.8736	14.7978	NaN	NaN	NaN	NaN
P84244;P02301	Histone H3.3;Histone H3.3C	H3f3a;H3f3c	-0.157375	0.426571	5	6	19.6533	NaN	19.6583	20.3792	20.1104	20.5566	19.9563	19.9392	20.0145	20.0179	19.5143	20.0427
Q8CFX1	GDH/6PGL endoplasmic bifunctional protein;Glucose 1-dehydrogenase;6-phosphogluconolactonase	H6pd	-0.122996	0.552446	6	6	14.7555	15.3445	14.7752	15.616	14.9215	14.8992	14.4722	14.7323	15.346	14.7451	14.983	15.2954
Q9JKS5	Intracellular hyaluronan-binding protein 4	Habp4	0.121133	0.237241	3	4	NaN	NaN	14.3104	NaN	14.2386	14.1206	NaN	NaN	14.2939	14.4001	14.1904	14.493
Q9D3B1	Very-long-chain (3R)-3-hydroxyacyl-CoA dehydratase 2	Hacd2	-0.156134	NaN	1	1	NaN	NaN	15.6738	NaN	NaN	NaN	NaN	NaN	NaN	15.5177	NaN	NaN
Q8K2C9	Very-long-chain (3R)-3-hydroxyacyl-CoA dehydratase 3	Hacd3	-0.369834	0.0289023	6	6	18.8536	18.9422	18.5514	18.7002	18.7435	18.3444	17.8106	18.2166	18.3704	18.622	18.4838	18.413
Q9QXE0	2-hydroxyacyl-CoA lyase 1	Hacl1	-0.163796	0.377072	6	6	15.851	16.2358	15.7632	16.0654	16.0054	15.778	15.0478	15.6461	15.9229	15.9887	16.045	16.0657
Q61425	Hydroxyacyl-coenzyme A dehydrogenase, mitochondrial	Hadh	-0.234268	0.107494	6	6	21.0288	20.8972	20.8673	20.7738	20.8769	20.6845	20.5642	20.5568	20.809	21.0279	20.1214	20.6436
Q8BMS1	Trifunctional enzyme subunit alpha, mitochondrial;Long-chain enoyl-CoA hydratase;Long chain 3-hydroxyacyl-CoA dehydrogenase	Hadha	-0.191672	0.0843061	6	6	21.0094	21.0982	20.9484	20.9467	20.9741	20.7591	20.4876	20.8825	20.9168	20.9931	20.4999	20.806
Q99JY0	Trifunctional enzyme subunit beta, mitochondrial;3-ketoacyl-CoA thiolase	Hadhb	-0.23462	0.0391722	6	6	20.7341	20.5979	20.5029	20.5561	20.5914	20.3982	20.0552	20.3724	20.5145	20.5926	20.1037	20.3344
Q99KB8	Hydroxyacylglutathione hydrolase, mitochondrial	Hagh	0.376224	0.115654	6	6	16.2989	17.1292	16.8619	16.6993	16.9749	16.9221	17.1968	16.9149	16.8639	17.0891	18.0763	17.0026
Q61035	Histidine--tRNA ligase, cytoplasmic	Hars	0.209556	0.016386	6	6	17.3311	16.8995	17.1154	17.0229	17.0268	17.1992	17.2224	17.3492	17.2044	17.2686	17.4493	17.3584
Q99KK9	Probable histidine--tRNA ligase, mitochondrial	Hars2	0.158096	0.345543	5	4	14.2515	14.4314	14.5494	NaN	14.671	14.4659	NaN	14.689	14.6414	14.9719	14.2254	NaN
O35387	HCLS1-associated protein X-1	Hax1	-0.937892	0.13664	4	3	14.7559	14.955	15.6405	NaN	NaN	14.5451	NaN	13.0366	14.8729	14.1992	NaN	NaN
P01942	Hemoglobin subunit alpha	Hba	0.9397	0.0341307	6	6	23.4291	22.6849	23.032	23.5261	21.5703	22.1481	23.9996	23.2914	23.34	23.1261	23.68	24.5917
A8DUK4;P02088	Hemoglobin subunit beta-1	Hbbt1;Hbb-b1	1.14129	0.0118232	6	6	23.839	22.6603	23.4754	23.8209	21.883	22.6108	24.3989	23.8506	24.0266	23.7235	24.151	24.9865
Q69ZS7	HBS1-like protein	Hbs1l	-0.039067	NaN	3	2	NaN	15.4341	NaN	15.2386	NaN	15.1894	NaN	NaN	NaN	15.1961	NaN	15.3005
P53702	Cytochrome c-type heme lyase	Hccs	-0.22688	0.139066	6	6	16.3309	16.5966	16.0515	16.2868	16.2114	15.9894	15.7362	15.6773	16.0043	16.3351	16.2621	16.0903
Q61191	Host cell factor 1;HCF N-terminal chain 1;HCF N-terminal chain 2;HCF N-terminal chain 3;HCF N-terminal chain 4;HCF N-terminal chain 5;HCF N-terminal chain 6;HCF C-terminal chain 1;HCF C-terminal chain 2;HCF C-terminal chain 3;HCF C-terminal chain 4;HCF C-terminal chain 5;HCF C-terminal chain 6	Hcfc1	-0.12256	0.326331	6	6	16.5718	16.7978	16.5929	16.9269	16.8224	16.8947	16.3802	16.4893	16.9002	16.8172	16.3976	16.8867
P49710	Hematopoietic lineage cell-specific protein	Hcls1	1.26981	0.0322283	4	6	NaN	NaN	15.9226	17.426	16.9567	16.7863	18.5474	18.2722	17.8241	16.4904	18.2989	18.8233
O88704	Potassium/sodium hyperpolarization-activated cyclic nucleotide-gated channel 1	Hcn1	NaN	NaN	0	2	NaN	NaN	NaN	NaN	NaN	NaN	NaN	21.6493	NaN	NaN	22.4403	NaN
O88703	Potassium/sodium hyperpolarization-activated cyclic nucleotide-gated channel 2	Hcn2	0.647781	0.113084	5	5	15.1752	15.1019	16.0377	NaN	15.3833	14.5941	16.0748	15.6664	15.6347	15.2599	16.8952	NaN
O09106	Histone deacetylase 1	Hdac1	-0.21998	0.157922	6	6	16.5042	16.5016	16.5139	16.8477	16.5923	16.7499	16.4837	15.9003	16.7379	16.5024	16.1247	16.6406
Q91WA3	Histone deacetylase 11	Hdac11	1.55711	NaN	1	3	NaN	NaN	13.545	NaN	NaN	NaN	13.7571	14.2676	NaN	NaN	17.2816	NaN
P70288	Histone deacetylase 2	Hdac2	-0.0806385	0.662354	6	5	15.4867	15.6589	15.5052	15.9139	15.6864	15.8189	NaN	15.0581	15.9174	15.9694	15.3007	15.7428
Q3SXD3	HD domain-containing protein 2	Hddc2	0.386714	0.149878	6	6	16.3467	15.5876	16.257	14.9882	15.8563	15.8841	16.8138	16.1501	16.4117	15.8861	15.9078	16.0705
P51859	Hepatoma-derived growth factor	Hdgf	0.159634	0.267683	6	6	18.6162	18.5514	18.6651	18.7564	18.788	18.5824	18.9047	18.4216	19.0593	18.8683	18.455	19.2083
Q3UMU9	Hepatoma-derived growth factor-related protein 2	Hdgfrp2	-0.00878588	0.948774	6	6	16.7366	16.6986	16.4306	16.6058	16.7445	16.4664	16.1985	16.3627	16.6899	16.7916	16.5679	17.0192
Q9JMG7	Hepatoma-derived growth factor-related protein 3	Hdgfrp3	0.1718	0.560239	6	6	17.4513	16.8969	16.6558	17.5334	17.0732	17.7286	17.7629	16.8542	17.0182	17.6221	16.8813	18.2312
Q3UGR5	Haloacid dehalogenase-like hydrolase domain-containing protein 2	Hdhd2	0.282012	0.0591258	6	6	18.0902	17.9918	18.4253	18.1676	18.2174	18.4178	18.8324	18.5107	18.3254	18.3282	18.8212	18.1842
Q9CYW4	Haloacid dehalogenase-like hydrolase domain-containing protein 3	Hdhd3	0.0412483	0.806073	6	6	16.7307	16.1516	16.4061	16.2397	16.3617	16.28	15.9206	16.8364	16.4597	16.7419	16.2149	16.2437
Q8VDJ3	Vigilin	Hdlbp	-0.101041	0.450159	6	6	17.9766	17.6825	17.6758	17.8339	17.8492	18.1854	17.318	17.8017	18.0018	17.8997	17.6575	17.9183
Q5PRF0	HEAT repeat-containing protein 5A	Heatr5a	-0.468517	0.210863	3	3	NaN	NaN	14.16	NaN	13.6072	13.9751	NaN	12.9092	13.7617	13.6659	NaN	NaN
Q8C547	HEAT repeat-containing protein 5B	Heatr5b	0.035269	0.938486	6	5	13.3975	13.7873	14.9925	14.1524	14.9874	15.2677	NaN	14.4685	15.2504	15.0576	13.6214	13.9325
Q9R257	Heme-binding protein 1	Hebp1	-0.856724	0.187518	5	5	18.4488	18.4835	17.7783	17.8195	17.7514	NaN	17.6716	17.9614	17.8452	17.5863	14.9334	NaN
Q69ZR2	E3 ubiquitin-protein ligase HECTD1	Hectd1	0.0891273	0.792507	5	3	17.8963	NaN	17.7614	16.5695	17.3633	17.3733	NaN	17.5676	17.6647	17.2133	NaN	NaN
Q3U487	E3 ubiquitin-protein ligase HECTD3	Hectd3	-0.2835	NaN	1	1	NaN	NaN	13.059	NaN	NaN	NaN	NaN	NaN	12.7755	NaN	NaN	NaN
E9Q7X6	Protein HEG homolog 1	Heg1	-0.199961	0.17726	6	6	17.1559	17.483	17.3402	17.0401	17.3178	17.165	17.2473	17.0622	17.0528	16.4773	17.2998	17.1627
Q640R3	Hepatocyte cell adhesion molecule	Hepacam	0.531399	0.176596	6	6	17.2318	17.4873	17.4075	17.0394	17.2279	16.4888	18.3728	17.9192	17.1582	16.998	18.8253	16.7977
Q6PAV2	Probable E3 ubiquitin-protein ligase HERC4	Herc4	0.180852	0.492591	6	6	16.997	17.8572	18.0357	17.6913	17.571	17.9486	18.5352	17.0534	17.8853	17.6593	18.1335	17.9194
P29416	Beta-hexosaminidase subunit alpha	Hexa	-0.0825326	0.432418	6	6	16.5462	16.6044	16.4525	16.8454	16.724	16.4813	16.4352	16.2713	16.601	16.6563	16.3905	16.8044
P20060	Beta-hexosaminidase subunit beta	Hexb	0.169272	0.313116	6	6	18.0977	18.2846	17.9804	18.8471	18.3955	18.1318	18.7614	18.3874	18.2622	18.3844	18.2133	18.744
Q8R409	Protein HEXIM1	Hexim1	0.0556776	0.769438	6	5	15.4039	15.1187	15.3456	14.9443	15.4031	15.3629	NaN	14.7173	15.7469	15.5512	15.1246	15.4539
P70387	Hereditary hemochromatosis protein homolog	Hfe	-0.201714	0.629881	6	5	15.9267	15.1343	16.2733	14.7288	15.6384	16.1527	NaN	15.372	16.2135	16.0646	14.3838	15.1694
Q99LI8	Hepatocyte growth factor-regulated tyrosine kinase substrate	Hgs	-0.0185188	0.862365	6	6	16.4728	16.5978	16.5131	16.2973	16.7191	16.66	16.1368	16.602	16.5738	16.5795	16.7465	16.5102
Q3UDW8	Heparan-alpha-glucosaminide N-acetyltransferase	Hgsnat	-0.509375	0.155489	4	3	14.7453	NaN	14.9145	15.4999	NaN	14.6084	NaN	NaN	14.7732	14.5453	13.9794	NaN
Q9D1G3	Protein-cysteine N-palmitoyltransferase HHAT-like protein	Hhatl	0.391283	0.155674	3	3	NaN	13.73	13.8185	13.1866	NaN	NaN	14.1502	13.9748	13.784	NaN	NaN	NaN
Q99L13	3-hydroxyisobutyrate dehydrogenase, mitochondrial	Hibadh	0.0246245	0.840654	6	6	19.138	19.2819	19.5693	19.2288	19.6322	19.3764	19.1665	19.3962	19.5496	19.7463	19.2613	19.2544
Q8QZS1	3-hydroxyisobutyryl-CoA hydrolase, mitochondrial	Hibch	-0.0680497	0.460405	6	6	18.2235	18.2588	18.1804	18.2424	18.3529	18.1471	17.8829	18.1097	18.2401	18.4582	18.0191	18.2869
Q8R1F6	Protein HID1	Hid1	0.747569	0.0234262	6	6	15.6676	14.6371	14.2291	15.5944	14.7405	14.2421	15.1936	15.8059	15.4856	15.5041	15.7769	15.8299
Q9JLR9	HIG1 domain family member 1A, mitochondrial	Higd1a	0.264888	0.0725444	6	6	17.3389	16.8091	17.4232	17.2241	17.154	16.8938	17.3748	17.7079	17.4461	17.4501	17.4079	17.0457
Q99JY6	HIG1 domain family member 1B	Higd1b	0.106148	0.706992	6	6	17.5117	17.0144	17.6041	17.7267	17.1277	17.8665	17.3025	18.0775	18.3439	17.7849	17.1385	16.8406
Q9CQJ1	HIG1 domain family member 2A	Higd2a	1.51607	NaN	4	1	NaN	14.8813	NaN	13.65	16.4562	15.3837	NaN	NaN	NaN	16.6089	NaN	NaN
P70349	Histidine triad nucleotide-binding protein 1	Hint1	0.29882	0.0886802	6	6	19.3178	19.5598	19.7272	19.2863	19.7484	20.0438	19.5114	19.8294	19.9229	20.047	20.3015	19.8641
Q9D0S9	Histidine triad nucleotide-binding protein 2, mitochondrial	Hint2	0.0955753	0.490647	6	6	19.771	19.589	19.7666	19.6503	20.0154	19.8591	19.3538	19.9988	19.8722	20.1732	19.7695	20.0574
Q9CPS6	Histidine triad nucleotide-binding protein 3	Hint3	0.452833	0.202112	6	6	15.098	15.7978	16.04	15.3892	15.6629	15.8286	15.988	16.3693	15.522	15.4319	17.4284	15.794
Q8VD75	Huntingtin-interacting protein 1	Hip1	-0.560919	0.00591291	6	6	16.7367	16.8705	17.1909	17.3198	16.8398	17.4008	16.4456	16.2955	16.9716	16.378	16.2248	16.6776
Q9JKY5	Huntingtin-interacting protein 1-related protein	Hip1r	-0.297032	0.0997964	6	6	15.8917	16.2059	15.9271	16.084	16.2352	16.3648	15.1999	15.6737	15.9994	15.7988	16.0736	16.1812
P43275	Histone H1.1	Hist1h1a	0.289106	0.354121	6	6	18.5652	18.3522	18.0126	18.7302	18.8899	19.0199	19.8347	18.4412	18.2449	18.5037	18.8344	19.4457
P43276	Histone H1.5	Hist1h1b	0.0744851	0.796398	6	6	20.2923	20.1071	18.8783	19.9831	19.846	19.7522	20.7562	19.7061	19.3929	19.6214	19.7695	20.0599
P15864	Histone H1.2	Hist1h1c	-0.427	0.560552	6	6	21.4243	22.2044	20.7805	21.2527	21.0737	21.3284	24.045	19.0749	20.8816	20.2526	20.347	20.901
P43277	Histone H1.3	Hist1h1d	-0.094511	NaN	1	1	NaN	21.1108	NaN	NaN	NaN	NaN	NaN	NaN	NaN	NaN	NaN	21.0163
P43274	Histone H1.4	Hist1h1e	-0.404365	0.020701	6	6	23.3644	23.2366	22.6328	23.1753	23.0685	22.7987	23.032	22.486	22.6383	22.7674	22.3972	22.5292
Q8CGP5;Q8R1M2;Q8CGP7;Q8BFU2;Q8CGP6;C0HKE9;C0HKE8;C0HKE7;C0HKE6;C0HKE5;C0HKE4;C0HKE3;C0HKE2;C0HKE1;Q8CGP4	Histone H2A type 1-F;Histone H2A.J;Histone H2A type 1-K;Histone H2A type 3;Histone H2A type 1-H;Histone H2A	Hist1h2af;H2afj;Hist1h2ak;Hist3h2a;Hist1h2ah;Hist1h2aa	1.85179	NaN	2	3	NaN	NaN	NaN	NaN	13.058	15.0321	NaN	15.9255	16.108	NaN	NaN	15.657
Q6ZWY9;Q64478;P10853;Q8CGP1;P10854;Q64475;Q64525;Q8CGP2;P70696	Histone H2B type 1-C/E/G;Histone H2B type 1-H;Histone H2B type 1-F/J/L;Histone H2B type 1-K;Histone H2B type 1-M;Histone H2B type 1-B;Histone H2B type 2-B;Histone H2B type 1-P;Histone H2B type 1-A	Hist1h2bc;Hist1h2bh;Hist1h2bf;Hist1h2bk;Hist1h2bm;Hist1h2bb;Hist2h2bb;Hist1h2bp;Hist1h2ba	0.3353	0.316016	6	6	20.601	20.7147	20.1705	21.1572	21.034	21.266	22.1087	21.3515	20.338	21.0149	20.5521	21.5902
P68433	Histone H3.1	Hist1h3a	0.105258	NaN	1	2	NaN	NaN	NaN	NaN	NaN	17.4774	NaN	NaN	17.7731	NaN	NaN	17.3921
P84228	Histone H3.2	Hist1h3b	-0.00748666	0.980664	5	6	17.7902	NaN	17.6771	18.6943	18.1155	18.9652	18.1959	18.0076	18.9909	18.1828	17.687	18.3816
P62806	Histone H4	Hist1h4a	0.376888	0.269621	6	6	22.6223	22.8169	21.7954	22.8755	22.5967	22.8758	24.036	23.1961	22.1772	22.5605	22.558	23.316
Q6GSS7;Q64523	Histone H2A type 2-A;Histone H2A type 2-C	Hist2h2aa1;Hist2h2ac	0.84807	0.363511	3	5	NaN	13.9843	NaN	NaN	15.3068	16.5382	15.6428	16.56	17.2125	14.3869	NaN	16.8204
Q9D2U9;Q8CGP0;Q64524	Histone H2B type 3-A;Histone H2B type 3-B;Histone H2B type 2-E	Hist3h2ba;Hist3h2bb;Hist2h2be	0.370844	0.311369	4	5	NaN	15.9066	NaN	16.2097	16.4834	16.9386	17.518	17.1271	NaN	16.33	16.2147	16.5873
P17710	Hexokinase-1	Hk1	0.196373	0.107976	6	6	20.4279	20.1848	20.0328	20.1203	20.295	20.1566	20.3775	20.6216	19.9774	20.4287	20.611	20.3795
O08528	Hexokinase-2	Hk2	0.259912	0.505262	3	6	NaN	NaN	NaN	15.1086	15.0807	13.9537	15.4231	15.5478	15.0117	14.5035	14.4317	14.9275
Q3TRM8	Hexokinase-3	Hk3	NaN	NaN	0	2	NaN	NaN	NaN	NaN	NaN	NaN	NaN	NaN	15.5614	NaN	NaN	15.5192
Q9D8V0	Minor histocompatibility antigen H13	Hm13	-0.521372	0.0849928	6	6	18.0863	17.6552	17.7189	17.645	17.6281	17.205	15.9403	17.5254	17.4827	17.356	17.0778	17.4281
P22907	Porphobilinogen deaminase	Hmbs	-0.527685	0.0206122	5	5	NaN	14.6293	15.1028	14.4611	14.7662	15.2755	14.2351	14.4749	14.1606	14.0794	NaN	14.6464
P17095	High mobility group protein HMG-I/HMG-Y	Hmga1	-0.00179354	0.993861	6	6	17.732	18.1032	17.2696	17.9312	18.0159	17.3155	18.2174	17.6558	17.1649	17.569	17.5038	18.2458
P63158	High mobility group protein B1	Hmgb1	0.13396	0.334261	6	6	21.311	21.3516	21.7058	21.8779	21.6311	21.459	21.9429	21.4965	21.8651	21.5762	21.3768	21.8826
P30681	High mobility group protein B2	Hmgb2	0.384745	0.0571575	6	6	18.6438	18.4794	19.0783	19.1686	18.9914	18.783	19.6082	19.0983	19.3753	18.9459	18.7991	19.6261
O54879	High mobility group protein B3	Hmgb3	-0.29304	NaN	2	4	15.9082	NaN	15.8838	NaN	NaN	NaN	16.3998	15.1437	16.087	NaN	NaN	14.7812
P38060	Hydroxymethylglutaryl-CoA lyase, mitochondrial	Hmgcl	0.122268	0.503998	6	6	17.784	18.4335	18.5346	18.4792	18.5439	18.4372	18.6891	18.7043	18.2839	18.9197	18.1569	18.1921
Q8JZK9	Hydroxymethylglutaryl-CoA synthase, cytoplasmic	Hmgcs1	0.24033	0.448469	5	3	NaN	15.2789	14.9213	14.2368	15.2753	15.3507	NaN	NaN	14.9652	15.3968	NaN	15.3968
P54869	Hydroxymethylglutaryl-CoA synthase, mitochondrial	Hmgcs2	-0.667039	0.0259041	6	6	18.1014	17.8823	18.6111	17.7319	17.5658	18.0157	17.0478	17.7042	17.8864	17.2332	16.4858	17.5486
P09602	Non-histone chromosomal protein HMG-17	Hmgn2	0.249949	0.2955	6	6	18.5364	18.5297	18.1612	18.9438	18.9423	18.5095	18.7647	19.0346	18.3276	18.7375	18.5766	19.6816
Q9DCB1	High mobility group nucleosome-binding domain-containing protein 3	Hmgn3	0.501464	0.152057	5	4	16.5654	16.3796	15.4653	NaN	16.5483	15.9729	NaN	NaN	16.2084	16.9014	16.4166	17.2246
Q9JL35	High mobility group nucleosome-binding domain-containing protein 5	Hmgn5	-0.279483	0.0934695	6	6	17.1465	16.8265	16.9981	17.1101	17.2224	17.0291	16.7631	16.3636	16.8671	17.1956	16.3955	17.071
Q3TBD2	Minor histocompatibility protein HA-1	Hmha1	0.508951	NaN	1	4	NaN	NaN	NaN	16.2834	NaN	NaN	17.2419	16.4526	NaN	NaN	16.2325	17.2423
O70252	Heme oxygenase 2	Hmox2	-0.0907367	0.356834	6	6	17.803	17.9683	17.6804	17.6069	17.6132	17.4445	17.4884	17.6002	17.6687	17.5778	17.8223	17.4144
P97825	Hematological and neurological expressed 1 protein;Hematological and neurological expressed 1 protein, N-terminally processed	Hn1	0.76384	0.0203051	6	6	16.2182	15.7606	16.2411	15.7492	15.7884	15.692	17.229	16.9944	16.1419	15.6525	17.1332	16.8817
Q6PGH2	Hematological and neurological expressed 1-like protein	Hn1l	0.188766	0.335028	6	3	16.9925	16.378	16.3889	16.7272	16.7398	16.4438	NaN	NaN	NaN	16.4806	16.9106	17.0101
Q91VF2	Histamine N-methyltransferase	Hnmt	0.549197	0.0295782	6	6	15.8192	15.5964	15.1274	15.5822	15.7135	16.2033	15.7477	16.0169	16.1602	16.5235	16.851	16.0378
Q9CX86	Heterogeneous nuclear ribonucleoprotein A0	Hnrnpa0	0.0856711	0.709083	6	6	18.6621	18.4005	18.1763	18.9071	18.6088	19.3776	19.239	18.4176	18.7981	18.3974	18.6703	19.124
P49312	Heterogeneous nuclear ribonucleoprotein A1;Heterogeneous nuclear ribonucleoprotein A1, N-terminally processed	Hnrnpa1	0.239988	0.0530832	6	6	19.5412	19.3518	19.308	19.6048	19.6122	19.676	20.0583	19.7042	19.6826	19.6202	19.4824	19.9862
O88569	Heterogeneous nuclear ribonucleoproteins A2/B1	Hnrnpa2b1	0.147141	0.194826	6	6	21.4219	21.2995	21.0194	21.4079	21.257	21.3743	21.7031	21.4096	21.4409	21.203	21.2326	21.6736
Q8BG05	Heterogeneous nuclear ribonucleoprotein A3	Hnrnpa3	0.218384	0.124511	6	6	20.0238	20.0474	19.9668	20.3819	20.3537	20.4538	20.6824	20.3358	20.5235	20.2812	20.0699	20.6449
Q99020	Heterogeneous nuclear ribonucleoprotein A/B	Hnrnpab	0.343026	0.0251405	6	6	18.7872	18.7293	18.8807	18.9286	18.9811	19.1195	19.5148	19.3595	19.4786	19.0666	18.7588	19.3064
Q9Z204	Heterogeneous nuclear ribonucleoproteins C1/C2	Hnrnpc	0.155489	0.424063	6	6	18.8709	18.7666	18.4766	19.3333	19.0474	19.2156	19.2901	18.9	19.4956	18.8221	18.7201	19.4154
Q60668	Heterogeneous nuclear ribonucleoprotein D0	Hnrnpd	0.158666	0.136023	6	6	20.254	20.2207	20.1776	20.3369	20.5198	20.3169	20.5975	20.374	20.6383	20.4587	20.096	20.6133
Q9Z130	Heterogeneous nuclear ribonucleoprotein D-like	Hnrnpdl	0.163551	0.266143	6	6	16.867	16.4772	16.4033	16.9799	16.8846	16.8611	17.2068	16.7936	17.08	16.8616	16.5252	16.9873
Q9Z2X1	Heterogeneous nuclear ribonucleoprotein F;Heterogeneous nuclear ribonucleoprotein F, N-terminally processed	Hnrnpf	0.174899	0.23544	6	6	18.8207	18.534	18.8963	19.0138	18.8726	19.2204	19.2897	19.094	19.2889	18.6956	18.8227	19.2163
O35737	Heterogeneous nuclear ribonucleoprotein H;Heterogeneous nuclear ribonucleoprotein H, N-terminally processed	Hnrnph1	0.0655155	0.59192	6	6	18.0932	17.7315	17.7091	18.2472	18.0486	17.9757	17.9776	18.0365	18.204	17.8409	17.8198	18.3195
P70333	Heterogeneous nuclear ribonucleoprotein H2	Hnrnph2	0.00410048	0.978859	6	6	17.9324	17.4718	17.6077	17.6601	17.5449	17.9912	18.0808	17.9265	17.8655	17.4706	17.2839	17.6053
D3Z3N4		Hnrnph3	-0.0930688	0.565267	6	6	16.6099	16.864	16.6323	17.0407	16.8639	17.1672	16.8708	16.5329	16.9999	16.6723	16.3449	17.1988
P61979	Heterogeneous nuclear ribonucleoprotein K	Hnrnpk	0.135618	0.155943	6	6	20.8411	20.7286	20.7169	20.9594	20.9557	20.8967	21.1456	20.936	21.024	21.0101	20.6421	21.1541
Q8R081	Heterogeneous nuclear ribonucleoprotein L	Hnrnpl	0.153352	0.185513	6	6	19.315	19.0147	19.2367	19.485	19.2987	19.4368	19.6576	19.3136	19.6513	19.2541	19.2315	19.5988
Q921F4	Heterogeneous nuclear ribonucleoprotein L-like	Hnrnpll	0.0130053	0.86737	6	6	18.1521	18.0127	17.8628	18.0437	18.0546	18.0397	17.9076	18.0496	18.1643	18.1002	17.7984	18.2236
Q9D0E1	Heterogeneous nuclear ribonucleoprotein M	Hnrnpm	-0.107685	0.339494	6	6	18.8227	18.6052	18.4694	19.0208	18.7602	18.903	18.6987	18.4902	18.7358	18.6044	18.4771	18.9292
Q8VHM5		Hnrnpr	-0.0449781	0.746473	6	6	18.5215	18.4144	17.9671	18.546	18.4461	18.3725	18.5119	18.2287	18.59	18.3348	17.8823	18.45
Q8VEK3	Heterogeneous nuclear ribonucleoprotein U	Hnrnpu	-0.123473	0.288722	6	6	20.4765	20.2726	19.9533	20.243	20.2169	20.3262	20.2229	20.0073	20.2353	20.1368	19.7758	20.3696
Q8VDM6	Heterogeneous nuclear ribonucleoprotein U-like protein 1	Hnrnpul1	0.208723	0.138171	6	6	19.0576	19.1963	18.8537	19.4254	19.2357	19.2624	19.4496	19.4082	19.4378	18.9954	19.2432	19.7491
Q00PI9	Heterogeneous nuclear ribonucleoprotein U-like protein 2	Hnrnpul2	-0.13011	0.199802	6	6	19.0218	18.8746	18.5343	18.9166	18.8278	18.8034	18.8613	18.6194	18.7971	18.6358	18.4393	18.845
Q9Z2Y3	Homer protein homolog 1	Homer1	0.292596	0.236812	5	4	NaN	14.6439	14.4346	14.3005	15.2098	14.9955	NaN	NaN	14.8844	15.054	15.3627	14.7368
Q99JP6	Homer protein homolog 3	Homer3	-0.38221	NaN	3	1	NaN	NaN	15.1981	14.5899	14.7939	NaN	NaN	NaN	14.4784	NaN	NaN	NaN
Q8BUK6	Protein Hook homolog 3	Hook3	-0.426011	0.0263623	6	6	16.2752	16.4268	16.1125	16.4553	16.2221	16.4214	15.4226	15.8084	16.2415	16.1515	15.4852	16.248
Q8R1H0	Homeodomain-only protein	Hopx	0.473621	0.0744649	4	5	NaN	15.3542	15.5505	14.8679	NaN	15.7472	NaN	15.8119	15.9871	16.1122	16.0105	15.3463
Q3TEA8	Heterochromatin protein 1-binding protein 3	Hp1bp3	-0.669092	0.00677368	6	6	20.5822	20.5788	19.8602	20.2511	20.1578	19.7713	19.7535	19.2812	19.7868	19.9488	19.1428	19.2738
P84075	Neuron-specific calcium-binding protein hippocalcin	Hpca	1.67029	NaN	1	2	NaN	NaN	15.503	NaN	NaN	NaN	NaN	16.9004	NaN	NaN	17.4461	NaN
P62748	Hippocalcin-like protein 1	Hpcal1	0.103652	0.557052	6	6	17.099	17.0385	17.4121	17.3098	17.2195	17.0821	16.9777	17.3608	17.353	16.9941	18.0168	17.0805
Q8BGZ1	Hippocalcin-like protein 4	Hpcal4	2.46442	0.0103871	4	3	NaN	14.6893	14.978	13.9283	NaN	14.0647	15.7844	16.8298	NaN	NaN	18.0242	NaN
P00493	Hypoxanthine-guanine phosphoribosyltransferase	Hprt1	0.171767	0.0431498	6	6	18.8025	18.9751	18.8434	18.6688	18.8688	18.9511	18.7774	18.973	19.0276	19.1203	19.1995	19.0426
Q91X72	Hemopexin	Hpx	-0.418675	NaN	2	2	14.8363	NaN	15.3582	NaN	NaN	NaN	NaN	NaN	14.6784	NaN	NaN	14.6788
Q61411	GTPase HRas;GTPase HRas, N-terminally processed	Hras	0.182167	0.57973	6	6	16.282	16.9321	16.1569	16.4324	16.1175	15.9066	16.582	16.6896	15.8316	15.8633	17.7065	16.2476
G5E8J6		Hrc	-0.393388	0.311651	6	6	15.7952	15.2069	15.6658	15.3517	14.447	14.5494	15.0728	15.3728	15.6959	14.4374	13.9485	14.1282
P52760	Ribonuclease UK114	Hrsp12	0.406219	0.0109738	6	6	18.4912	18.6124	18.2393	18.037	18.5601	18.458	18.6716	18.9941	18.4517	18.8837	19.0911	18.7431
Q3TC93	HCLS1-binding protein 3	Hs1bp3	-0.212403	0.239046	5	6	14.4736	NaN	14.7707	15.1876	14.6936	15.1017	14.1996	14.7439	14.7965	14.4626	14.6624	14.9332
Q8R3H7	Heparan sulfate 2-O-sulfotransferase 1	Hs2st1	0.110331	0.3653	4	5	15.8851	NaN	16.0243	NaN	15.8151	15.5346	15.9834	16.062	15.8173	16.0177	NaN	15.745
Q9CQZ1	Heat shock factor-binding protein 1	Hsbp1	0.46668	0.0952687	6	6	15.6822	15.8519	16.6066	16.0127	16.579	16.7207	16.6288	17.1531	17.1333	16.4136	16.8738	16.0505
Q8K3A0	Iron-sulfur cluster co-chaperone protein HscB, mitochondrial	Hscb	-0.164064	0.146704	6	6	15.9564	16.3782	16.178	15.6855	16.0563	15.9302	15.9073	15.8024	15.8789	15.8089	15.7658	16.0367
P50172	Corticosteroid 11-beta-dehydrogenase isozyme 1	Hsd11b1	-0.431307	0.182377	6	6	16.8448	17.4027	16.0695	17.104	16.6932	15.5917	16.0782	16.1577	16.586	16.4866	16.0341	15.7754
O08756	3-hydroxyacyl-CoA dehydrogenase type-2	Hsd17b10	-0.0819686	0.483379	6	6	20.5608	20.4798	20.5727	20.5418	20.803	20.5689	20.2817	20.5906	20.5452	20.9158	20.2026	20.4991
Q9EQ06	Estradiol 17-beta-dehydrogenase 11	Hsd17b11	-0.408859	0.0055274	6	6	19.0436	19.0785	19.0463	19.0034	18.8168	18.6356	18.4573	18.5216	18.8444	18.6122	18.1582	18.5773
O70503	Very-long-chain 3-oxoacyl-CoA reductase	Hsd17b12	-0.133519	0.336127	6	6	18.958	18.6738	18.8967	18.835	19.1759	18.8604	18.3287	18.9605	18.9186	19.0823	18.5836	18.7249
P51660	Peroxisomal multifunctional enzyme type 2;(3R)-hydroxyacyl-CoA dehydrogenase;Enoyl-CoA hydratase 2	Hsd17b4	-0.278545	0.0373977	6	6	19.0039	18.9893	18.6947	18.6667	18.7133	18.2691	18.4705	18.4601	18.5131	18.5594	18.325	18.3374
O88736	3-keto-steroid reductase	Hsd17b7	-0.263965	NaN	2	2	NaN	NaN	15.4031	15.6197	NaN	NaN	NaN	NaN	NaN	NaN	15.453	15.0419
P50171	Estradiol 17-beta-dehydrogenase 8	Hsd17b8	0.072608	0.507738	6	6	17.5306	17.9412	17.7492	18.0282	18.0218	17.8203	17.6101	17.9592	17.9416	18.113	17.8642	18.039
Q8BTX9	Inactive hydroxysteroid dehydrogenase-like protein 1	Hsdl1	-0.0509017	0.51694	6	6	17.1333	16.6644	16.9696	17.0264	17.0032	16.7802	16.8488	16.9268	16.9251	16.8754	16.9327	16.7628
Q2TPA8	Hydroxysteroid dehydrogenase-like protein 2	Hsdl2	-0.0843166	0.463966	6	6	17.2788	17.2136	17.3863	17.3758	17.6057	17.4479	16.9571	17.3493	17.3804	17.6462	17.1359	17.3332
P07901	Heat shock protein HSP 90-alpha	Hsp90aa1	0.405202	0.00773225	6	6	20.4467	20.4845	20.3144	20.0282	20.4754	20.5262	20.729	20.6929	20.6032	20.5619	21.1765	20.9431
P11499	Heat shock protein HSP 90-beta	Hsp90ab1	0.00489139	0.958888	6	6	21.0209	21.1271	21.0535	20.8488	21.1525	21.1143	20.7424	20.9591	21.2574	21.1308	21.0044	21.2523
P08113	Endoplasmin	Hsp90b1	-0.0494013	0.647305	6	6	21.4212	21.1848	21.3063	21.0709	21.3182	21.2004	20.8906	21.3166	21.2846	21.4494	20.9514	21.3127
Q8K0U4	Heat shock 70 kDa protein 12A	Hspa12a	0.548466	0.195159	6	6	16.1137	16.6474	16.3923	16.1089	16.1492	16.3376	17.3315	17.2608	16.007	16.1609	18.3026	15.9772
Q9CZJ2	Heat shock 70 kDa protein 12B	Hspa12b	-0.794218	0.00190883	6	6	19.7922	19.8494	19.8543	19.7241	19.605	19.5802	18.9321	18.7597	19.519	19.2224	18.1905	19.0161
Q8BM72	Heat shock 70 kDa protein 13	Hspa13	-0.473318	0.0595059	6	6	15.1771	15.679	14.4732	15.1706	14.956	14.8294	14.3541	14.3374	14.8694	15.1862	14.304	14.3941
Q61696;P17879	Heat shock 70 kDa protein 1A;Heat shock 70 kDa protein 1B	Hspa1a;Hspa1b	-0.188509	0.451857	6	6	17.8579	18.5329	18.0688	17.9934	17.7126	17.8632	17.7748	17.1232	17.6769	17.5676	18.1169	18.6383
P17156	Heat shock-related 70 kDa protein 2	Hspa2	0.0318753	0.852022	6	6	18.638	18.1269	17.9468	18.4882	18.491	18.6126	18.7755	17.9879	18.3653	18.2099	18.6907	18.4654
Q61316	Heat shock 70 kDa protein 4	Hspa4	0.174658	0.0594003	6	6	18.7014	18.7759	18.692	18.5496	18.7961	18.8377	18.7845	18.8323	18.7636	18.787	19.1738	19.0594
P48722	Heat shock 70 kDa protein 4L	Hspa4l	0.428254	0.0470026	6	6	17.1447	17.1257	17.1578	16.6914	17.16	17.3145	17.6017	17.4753	17.0875	17.1902	18.2584	17.5505
P20029	78 kDa glucose-regulated protein	Hspa5	-0.0536308	0.630297	6	6	21.8949	21.7878	21.5945	21.5447	21.7887	21.725	21.3004	21.6401	21.7234	21.9427	21.5506	21.8565
P63017	Heat shock cognate 71 kDa protein	Hspa8	0.211261	0.0265127	6	6	22.1112	22.1216	22.101	22.012	22.1497	22.1538	22.3404	22.328	22.175	22.0933	22.6545	22.3255
P38647	Stress-70 protein, mitochondrial	Hspa9	-0.0379782	0.529552	6	6	19.799	19.8731	19.6631	19.6543	19.7146	19.5267	19.6582	19.6659	19.5525	19.7326	19.7656	19.6281
P14602	Heat shock protein beta-1	Hspb1	-0.697519	0.00528099	6	6	20.1283	20.4972	20.2897	20.0397	19.6877	20.1471	19.5032	19.1642	19.9901	19.5492	18.8221	19.5758
Q99P31	Hsp70-binding protein 1	Hspbp1	0.0719024	0.786793	6	5	14.089	14.9409	15.4871	15.0141	15.0821	15.2968	NaN	14.6397	15.2445	15.3474	15.3214	14.7313
P63038	60 kDa heat shock protein, mitochondrial	Hspd1	0.149345	0.0454124	6	6	21.216	21.1073	21.4261	21.1257	21.407	21.268	21.4763	21.5132	21.3077	21.4553	21.355	21.3386
Q64433;Q9JI95	10 kDa heat shock protein, mitochondrial	Hspe1;Cpn10-rs1	0.1832	0.177977	6	6	21.0838	20.744	20.7018	20.5978	20.8369	20.6005	21.2248	21.0067	20.5009	20.8487	20.9855	21.0973
Q61699	Heat shock protein 105 kDa	Hsph1	0.514922	0.0158474	6	6	17.4491	17.6697	17.6362	17.1102	17.81	17.8402	18.0133	18.0508	17.8487	17.7296	18.6759	18.2866
Q9Z2G9	Oxidoreductase HTATIP2	Htatip2	-0.205266	NaN	2	2	NaN	NaN	15.8432	NaN	15.1018	NaN	NaN	NaN	15.2783	15.2561	NaN	NaN
Q8BGC0	HIV Tat-specific factor 1 homolog	Htatsf1	-0.179085	0.399492	6	6	19.7678	19.5668	19.7275	19.5821	19.3412	19.7782	19.9683	18.8933	19.8266	19.42	18.8841	19.6966
Q9R118	Serine protease HTRA1	Htra1	-0.735672	NaN	1	2	NaN	14.898	NaN	NaN	NaN	NaN	NaN	NaN	13.7453	NaN	14.5794	NaN
Q9JIY5	Serine protease HTRA2, mitochondrial	Htra2	-0.0920213	0.422625	6	6	16.6144	16.7803	16.3191	16.2915	16.3486	16.1671	16.3849	16.5049	16.2964	16.4449	16.179	16.1588
P42859	Huntingtin	Htt	0.00940135	0.96555	6	5	14.7234	15.5594	15.5467	15.5551	15.3994	15.1644	NaN	14.9024	15.1812	15.4332	15.9028	15.2511
Q7TMY8	E3 ubiquitin-protein ligase HUWE1	Huwe1	-0.318836	0.13158	6	6	16.8615	16.9446	17.0682	16.7788	16.8833	17.0366	15.7745	16.5372	17.0698	16.9237	16.5222	16.8326
O35632	Hyaluronidase-2	Hyal2	-1.42132	NaN	1	1	NaN	NaN	14.5878	NaN	NaN	NaN	NaN	NaN	13.1665	NaN	NaN	NaN
Q9JKR6	Hypoxia up-regulated protein 1	Hyou1	0.00709407	0.940663	6	6	18.7134	18.7823	18.7741	18.6184	18.8692	18.8555	18.4495	18.8369	18.8524	19.0102	18.6056	18.9009
Q9CR41	Huntingtin-interacting protein K	Hypk	0.289476	0.121861	5	6	NaN	15.6927	16.3213	15.6781	16.0861	16.2752	15.9035	16.535	16.5944	16.314	16.1516	16.3025
Q9DB29	Isoamyl acetate-hydrolyzing esterase 1 homolog	Iah1	0.0948979	0.331361	6	6	17.2145	17.6251	17.3123	17.1862	17.0366	17.1869	17.2431	17.3995	17.3049	17.2655	17.5421	17.3758
Q8BU30	Isoleucine--tRNA ligase, cytoplasmic	Iars	-0.237373	0.1227	6	6	17.3283	17.121	17.1278	16.9261	17.0377	17.1757	16.3464	16.9016	17.1542	17.1333	16.6795	17.0774
Q8BIJ6	Isoleucine--tRNA ligase, mitochondrial	Iars2	-0.178847	0.0385046	6	6	18.7115	18.679	18.7021	18.5943	18.6025	18.4856	18.2334	18.4955	18.6321	18.6234	18.3986	18.3189
Q8CAK1	Putative transferase CAF17 homolog, mitochondrial	Iba57	-0.192446	0.524856	6	6	15.7026	15.2489	15.3167	14.5038	14.9081	14.938	14.3286	15.6147	15.1752	15.4708	14.5819	14.2923
P13597	Intercellular adhesion molecule 1	Icam1	0.638433	NaN	3	1	14.9978	14.7241	14.7989	NaN	NaN	NaN	NaN	NaN	15.4787	NaN	NaN	NaN
P35330	Intercellular adhesion molecule 2	Icam2	-0.580488	0.00419004	6	6	16.7931	16.9743	17.4333	17.1378	17.0638	17.4205	16.3562	16.396	16.991	16.7237	16.1983	16.6747
Q8R035	Peptidyl-tRNA hydrolase ICT1, mitochondrial	Ict1	-0.0906636	0.449698	5	6	NaN	15.2308	15.147	15.5521	15.5356	15.2731	15.2152	15.5498	14.9877	15.3885	15.1633	15.238
Q9JHR7	Insulin-degrading enzyme	Ide	0.1177	0.155386	6	6	15.9396	15.7338	15.7978	15.6041	15.6979	15.9084	15.6716	15.819	15.9068	16.0337	16.0284	15.9283
O88844	Isocitrate dehydrogenase [NADP] cytoplasmic	Idh1	0.261532	0.00988419	6	6	18.5154	18.3821	18.4498	18.3251	18.7008	18.6737	18.5364	18.8459	18.7158	18.8742	18.8791	18.7646
P54071	Isocitrate dehydrogenase [NADP], mitochondrial	Idh2	-0.158816	0.268221	6	6	20.7825	20.743	20.492	20.7606	20.8179	20.643	20.0391	20.528	20.6152	20.9267	20.4049	20.7723
Q9D6R2	Isocitrate dehydrogenase [NAD] subunit alpha, mitochondrial	Idh3a	0.259144	0.0313672	6	6	20.3967	20.6125	20.4351	20.2595	20.5165	20.2808	20.7014	20.8025	20.4503	20.7106	20.9785	20.4126
Q91VA7	Isocitrate dehydrogenase [NAD] subunit, mitochondrial	Idh3b	0.274144	0.0202339	6	6	19.6888	19.83	19.867	19.7259	20.0121	19.6058	20.1481	20.222	19.8199	20.0617	20.2849	19.8379
P70404	Isocitrate dehydrogenase [NAD] subunit gamma 1, mitochondrial	Idh3g	0.195718	0.136012	6	6	20.273	20.0828	20.3204	20.2543	20.5991	20.3863	20.262	20.6529	20.2988	20.8	20.7382	20.3382
P58044	Isopentenyl-diphosphate Delta-isomerase 1	Idi1	0.16504	0.441208	6	5	15.2398	15.4019	15.5703	15.009	15.8152	15.5786	NaN	15.4109	15.8022	16.1763	15.4589	15.1559
Q9ESY9	Gamma-interferon-inducible lysosomal thiol reductase	Ifi30	0.576589	0.191514	3	3	NaN	NaN	14.3066	NaN	14.3086	14.8238	NaN	14.4256	15.5041	NaN	NaN	15.239
Q9D8C4	Interferon-induced 35 kDa protein homolog	Ifi35	-0.054043	0.803213	6	6	15.7253	16.2564	16.5988	16.3345	16.5019	16.524	16.1518	16.0397	16.6709	16.5181	15.622	16.6141
Q61635		Ifi47	-0.285561	0.141665	6	6	16.3143	16.1759	16.6878	16.2314	15.9118	16.0649	15.8886	15.9501	16.5383	15.9419	15.4384	15.9155
Q64282	Interferon-induced protein with tetratricopeptide repeats 1	Ifit1	-0.546843	0.404229	3	3	NaN	NaN	14.5907	NaN	13.7128	15.5622	NaN	NaN	14.5618	13.8298	NaN	13.8337
Q64345;E9PV48	Interferon-induced protein with tetratricopeptide repeats 3	Ifit3;I830012O16Rik	0.821033	NaN	6	2	14.675	14.9684	15.4491	14.9397	14.6739	15.376	NaN	NaN	16.3826	15.2868	NaN	NaN
Q9CQW9	Interferon-induced transmembrane protein 3	Ifitm3	-0.344648	0.0407388	6	4	17.0514	17.0249	17.1927	16.7832	16.742	16.8732	NaN	16.5243	17.0101	16.4672	NaN	16.398
Q9DAI2	Intraflagellar transport protein 22 homolog	Ift22	0.259787	NaN	2	1	NaN	NaN	NaN	15.7031	NaN	15.5922	NaN	NaN	NaN	NaN	NaN	15.9074
O35594	Intraflagellar transport protein 81 homolog	Ift81	-0.0470052	NaN	4	1	15.1566	NaN	14.7726	NaN	14.996	15.0349	NaN	NaN	NaN	NaN	NaN	14.943
Q61249	Immunoglobulin-binding protein 1	Igbp1	-0.0622493	0.781039	6	6	16.9974	16.9993	16.9478	16.9875	16.7494	16.7453	15.9752	16.909	16.9025	16.5686	17.3195	17.3783
Q60751	Insulin-like growth factor 1 receptor;Insulin-like growth factor 1 receptor alpha chain;Insulin-like growth factor 1 receptor beta chain	Igf1r	-1.01047	0.00492194	6	6	16.1971	16.1966	16.3024	16.0199	15.9363	16.1441	14.3857	15.238	15.7374	15.4414	14.1904	15.7409
Q07113	Cation-independent mannose-6-phosphate receptor	Igf2r	-0.422197	0.473699	6	6	16.658	16.9096	16.6051	16.5099	16.812	16.8561	13.5068	16.7106	17.004	16.9959	16.6094	16.9908
P47877	Insulin-like growth factor-binding protein 2	Igfbp2	0.066438	0.80938	6	4	17.4755	17.6251	16.6453	17.4394	17.6239	17.5188	NaN	NaN	17.1191	17.8097	16.9789	17.9099
Q61581	Insulin-like growth factor-binding protein 7	Igfbp7	-0.731709	0.0443717	6	6	14.5053	14.9395	15.0054	14.7707	14.6541	15.0924	13.74	14.8155	14.3807	14.9995	13.1709	13.4705
P01872	Ig mu chain C region	Ighm	0.64959	0.260423	4	6	NaN	NaN	14.6721	14.721	14.6298	15.7027	14.7702	15.0384	16.0495	14.6692	15.7345	17.2242
A0A075B5M7		Igkv5-39	NaN	NaN	0	2	NaN	NaN	NaN	NaN	NaN	NaN	NaN	NaN	NaN	16.8358	NaN	14.9697
Q8R366	Immunoglobulin superfamily member 8	Igsf8	1.16681	0.253229	6	6	15.8554	17.4388	17.479	16.2874	15.9245	16.1329	19.0205	19.2143	16.2108	14.9741	20.6403	16.0588
Q9DCE9		Igtp	-1.12933	0.00595969	6	6	17.0013	16.4871	17.5525	16.699	16.1313	16.3055	14.7923	15.7195	16.0143	16.0484	14.8123	16.0139
Q9QZ85	Interferon-inducible GTPase 1	Iigp1	-0.664793	0.157541	6	5	15.4327	15.6043	16.0678	14.8761	15.2953	15.2108	13.1187	14.636	15.4706	15.1233	NaN	15.4
Q9Z1M8	Protein Red	Ik	-0.406145	0.0707347	6	6	16.1286	16.2557	15.5091	15.8735	15.8145	15.7288	15.5514	15.6521	15.9641	15.6143	14.747	15.3444
Q7TT37	Elongator complex protein 1	Ikbkap	0.0455724	0.841604	6	6	15.4533	15.6592	15.8512	15.7854	15.7232	16.1177	16.3532	14.9132	15.6376	16.0895	15.9488	15.9212
O88522	NF-kappa-B essential modulator	Ikbkg	-0.0518437	NaN	1	1	NaN	NaN	NaN	NaN	NaN	14.6588	NaN	NaN	14.6069	NaN	NaN	NaN
Q00560	Interleukin-6 receptor subunit beta	Il6st	-0.147092	NaN	2	3	13.7098	NaN	14.9957	NaN	NaN	NaN	13.9415	14.1518	14.5237	NaN	NaN	NaN
Q9CXY6	Interleukin enhancer-binding factor 2	Ilf2	-0.0583846	0.65587	6	6	18.0762	18.0708	17.7526	18.101	18.1972	18.0263	18.1454	17.9882	18.2629	18.0687	17.4762	17.9325
Q9Z1X4	Interleukin enhancer-binding factor 3	Ilf3	-0.247942	0.0549479	6	6	18.6243	18.4125	18.0487	18.3987	18.4624	18.2345	18.1139	18.0406	18.2364	18.3276	17.7688	18.2063
O55222	Integrin-linked protein kinase	Ilk	-0.583629	0.0109295	6	6	18.8742	18.8131	18.8611	19.053	18.6787	18.9425	18.0513	18.0846	18.7094	18.663	17.6105	18.6019
Q8R0F6	Integrin-linked kinase-associated serine/threonine phosphatase 2C	Ilkap	-0.0126349	0.931766	5	5	NaN	14.5302	14.1015	14.8048	14.3855	14.4009	14.3053	NaN	14.4727	14.5007	14.1893	14.6917
Q8BU33	Acetolactate synthase-like protein	Ilvbl	-0.113029	0.328319	6	6	17.7601	17.898	18.0743	17.7467	18.025	17.6712	17.3733	17.8942	17.8582	17.9544	17.7803	17.6369
Q8CAQ8	MICOS complex subunit Mic60	Immt	-0.00404803	0.962684	6	6	20.3185	20.2684	19.9927	20.0931	20.2556	19.8914	20.0676	20.217	19.9808	20.2229	20.2605	20.0466
O55023	Inositol monophosphatase 1	Impa1	0.348361	0.0256986	6	6	17.7031	17.9819	17.6636	17.7861	17.8481	18.0022	17.9861	18.1706	17.9172	18.1432	18.7456	18.1125
O55091	Protein IMPACT	Impact	0.159985	0.789521	4	3	NaN	14.0476	14.8114	NaN	13.9755	14.9438	NaN	13.7234	14.3969	NaN	15.6933	NaN
Q80V26	Inositol monophosphatase 3	Impad1	0.120156	0.456458	6	6	17.2354	17.756	17.441	17.043	17.4648	17.2003	17.8228	17.682	17.1327	17.547	17.5414	17.1354
P50096	Inosine-5-monophosphate dehydrogenase 1	Impdh1	-1.32015	0.0280271	6	5	15.2621	16.4474	16.3661	16.6932	16.437	16.3391	13.4751	14.0037	15.8379	15.8403	NaN	15.5297
P24547	Inosine-5-monophosphate dehydrogenase 2	Impdh2	-0.182611	0.218793	6	6	16.0697	16.0883	15.8883	16.036	15.9913	15.9216	15.5518	15.5121	16.3021	15.7932	15.6023	16.1381
P46660	Alpha-internexin	Ina	3.44607	0.218399	5	5	NaN	16.5753	16.5914	11.9874	11.3132	8.56925	19.4335	19.2328	NaN	10.0844	20.4042	13.112
Q63ZW7	InaD-like protein	Inadl	0.367542	NaN	1	1	NaN	NaN	13.1277	NaN	NaN	NaN	NaN	NaN	13.4952	NaN	NaN	NaN
Q0GNC1	Inverted formin-2	Inf2	-0.137704	0.393096	6	6	15.8877	16.1692	16.3475	15.7276	15.7035	15.8876	15.7211	15.9591	16.0218	15.6982	16.1327	15.3642
P49442	Inositol polyphosphate 1-phosphatase	Inpp1	-0.131894	0.365736	6	6	16.8149	17.3056	17.2936	17.2718	17.1268	17.412	16.6773	16.9164	17.2347	17.4609	17.0748	17.0692
Q6P1Y8	Type II inositol 3,4-bisphosphate 4-phosphatase	Inpp4b	-0.250219	NaN	1	1	NaN	NaN	14.2211	NaN	NaN	NaN	NaN	NaN	13.9709	NaN	NaN	NaN
E9QAS7		Inpp5a	-0.037569	0.85748	6	6	16.0685	16.4939	16.3305	16.1261	15.6157	16.3229	15.8359	16.2484	16.2426	15.9903	16.7686	15.6463
Q9ES52	Phosphatidylinositol 3,4,5-trisphosphate 5-phosphatase 1	Inpp5d	1.89796	NaN	1	4	NaN	NaN	18.5275	NaN	NaN	NaN	NaN	19.9211	20.2201	NaN	20.1701	21.3905
Q8CDA1	Phosphatidylinositide phosphatase SAC2	Inpp5f	-0.201979	0.472417	3	3	NaN	NaN	14.8679	NaN	14.4331	14.4628	NaN	14.2314	14.1198	NaN	14.8067	NaN
Q8C5L6	Inositol polyphosphate 5-phosphatase K	Inpp5k	-0.371657	0.0935261	6	6	16.171	15.8424	16.1859	15.6556	15.6468	15.3303	15.1265	15.7219	15.9967	15.4438	15.1058	15.2074
Q6P549	Phosphatidylinositol 3,4,5-trisphosphate 5-phosphatase 2	Inppl1	-0.567613	NaN	4	2	14.1934	NaN	15.1753	14.0897	NaN	13.8532	NaN	NaN	14.5933	NaN	NaN	12.9272
P15208	Insulin receptor;Insulin receptor subunit alpha;Insulin receptor subunit beta	Insr	-0.123958	0.768373	6	5	15.0463	14.9962	16.4219	15.9328	16.0388	16.2585	NaN	15.5063	16.7161	15.2622	14.7791	16.0286
Q8CIM8	Integrator complex subunit 4	Ints4	NaN	NaN	3	0	NaN	13.9988	NaN	13.1857	13.6831	NaN	NaN	NaN	NaN	NaN	NaN	NaN
Q7TQK1	Integrator complex subunit 7	Ints7	0.460634	NaN	2	2	NaN	18.26	NaN	17.6607	NaN	NaN	NaN	NaN	18.3816	NaN	NaN	18.4604
Q8K114	Integrator complex subunit 9	Ints9	-0.0104017	NaN	2	1	NaN	NaN	NaN	NaN	13.5007	13.6439	NaN	NaN	NaN	13.5619	NaN	NaN
Q8K2V6	Importin-11	Ipo11	-0.268213	0.181982	3	4	NaN	NaN	14.425	NaN	14.9787	14.7544	14.3449	14.2506	14.5647	14.6444	NaN	NaN
Q8VI75	Importin-4	Ipo4	-0.0348169	NaN	2	5	NaN	NaN	14.7437	NaN	NaN	14.3965	NaN	14.2724	14.8379	14.4895	14.9506	14.1261
Q8BKC5	Importin-5	Ipo5	0.386638	0.00695303	6	6	16.1986	16.6381	16.8132	16.5007	16.6665	16.629	16.9328	16.9801	17.0255	16.715	17.2665	16.8459
Q9EPL8	Importin-7	Ipo7	0.211242	0.141435	6	6	16.8312	16.6995	17.2111	16.6362	16.7689	16.9562	16.7191	17.2679	17.3557	17.004	17.1756	16.8482
Q91YE6	Importin-9	Ipo9	-0.223582	0.567277	6	6	15.3207	16.1645	16.1756	15.8417	16.0228	16.451	14.1085	15.806	16.4414	16.0801	16.0234	16.1754
Q9JKF1	Ras GTPase-activating-like protein IQGAP1	Iqgap1	-0.312052	0.0745364	6	6	19.2041	19.2646	19.3845	19.2628	19.2555	19.2784	18.5833	18.8905	19.4022	19.2116	18.4658	19.2242
Q3UQ44	Ras GTPase-activating-like protein IQGAP2	Iqgap2	0.642825	0.00331178	6	5	15.2141	15.3017	14.9101	15.1381	15.4738	15.684	NaN	15.9639	16.144	15.5005	15.8835	16.157
Q8R0S2	IQ motif and SEC7 domain-containing protein 1	Iqsec1	-0.135611	0.772711	5	5	NaN	14.7156	14.3596	14.7656	14.2584	14.3072	NaN	13.5911	14.4786	13.7781	16.0063	13.8743
Q8R3Y8	Interferon regulatory factor 2-binding protein 1	Irf2bp1	NaN	NaN	0	2	NaN	NaN	NaN	NaN	NaN	NaN	16.3012	NaN	NaN	15.1048	NaN	NaN
E9Q1P8	Interferon regulatory factor 2-binding protein 2	Irf2bp2	0.185274	0.550688	6	4	14.993	15.4996	15.597	15.6829	16.2452	15.8372	NaN	15.0577	15.8832	16.1819	NaN	16.1883
Q8K3X4	Interferon regulatory factor 2-binding protein-like	Irf2bpl	-0.476255	0.0597117	6	6	16.344	16.2828	16.3679	16.1484	16.3254	16.1451	15.1566	15.916	16.3542	15.9961	15.0954	16.2379
P70671	Interferon regulatory factor 3	Irf3	-0.264283	0.187142	6	3	15.1007	15.0995	14.7773	15.3375	14.8696	14.9466	NaN	NaN	NaN	15.0521	14.8622	14.3584
Q60766	Immunity-related GTPase family M protein 1	Irgm1	-0.992494	0.0177497	6	6	16.4881	17.1606	16.8996	16.2297	16.2853	16.4228	14.4861	15.1021	16.4816	16.3089	15.2369	15.9157
Q9D924;I3ITR1	Iron-sulfur cluster assembly 1 homolog, mitochondrial	Isca1;AK157302	0.144459	0.25425	6	6	15.5962	15.5564	15.5301	15.2578	15.567	15.4819	15.2445	16.0118	15.5111	15.7056	15.8145	15.5686
Q9DCB8	Iron-sulfur cluster assembly 2 homolog, mitochondrial	Isca2	-0.127687	0.612915	6	6	15.7306	16.3926	15.3771	16.1124	16.8086	15.8278	15.6781	15.9396	15.6065	15.6775	16.3271	16.2543
Q9D7P6	Iron-sulfur cluster assembly enzyme ISCU, mitochondrial	Iscu	-0.0939868	0.601553	6	6	17.2075	17.4263	16.9284	17.1165	17.1376	16.9064	16.5241	17.1401	16.6127	17.3193	17.4753	17.0874
Q64339	Ubiquitin-like protein ISG15	Isg15	-0.205174	0.452653	6	6	18.4509	18.1148	19.0361	18.6424	18.9318	19.0548	18.2247	18.125	19.019	18.9818	17.7821	18.8671
Q91V64	Isochorismatase domain-containing protein 1	Isoc1	-0.0600168	0.672533	6	6	15.9966	16.3055	16.3653	16.3184	16.2127	16.619	15.9679	16.0431	16.4549	16.6167	16.0175	16.3573
P85094	Isochorismatase domain-containing protein 2A, mitochondrial	Isoc2a	0.0624367	0.76665	6	6	19.7601	20.142	20.3042	19.55	20.1274	19.8521	19.8332	20.2042	20.3755	20.4944	19.392	19.8111
Q9CX00	IST1 homolog	Ist1	0.190162	0.460245	6	6	16.1539	16.9109	15.9484	16.8664	16.6454	16.7792	17.0228	16.8017	17.0229	15.8323	16.88	16.8855
Q9JHU9	Inositol-3-phosphate synthase 1	Isyna1	-0.335368	0.134036	6	6	18.3988	18.8287	18.6973	18.7806	18.769	18.8386	17.959	18.1178	18.9252	18.8033	17.8142	18.6814
Q8C863	E3 ubiquitin-protein ligase Itchy	Itch	-0.242964	NaN	4	1	NaN	15.104	NaN	14.941	15.2735	15.1376	NaN	NaN	NaN	14.8711	NaN	NaN
Q99KW9	T-cell immunomodulatory protein	Itfg1	0.0695087	0.772015	6	6	15.2467	16.018	15.7063	15.0741	15.6804	15.5811	15.1037	16.093	15.5318	15.5107	16.2499	15.2344
Q8C0Z1	Protein ITFG3	Itfg3	-0.0481294	0.814223	6	6	15.9275	16.015	15.7865	15.7002	15.853	15.8967	14.8668	16.1721	15.885	15.9612	16.0726	15.9324
Q3V3R4	Integrin alpha-1	Itga1	-0.251805	0.0935238	6	6	19.7712	19.8469	19.9462	19.9576	19.5889	19.6372	19.7384	19.715	19.8359	19.5858	19.0901	19.2719
Q9QUM0	Integrin alpha-IIb;Integrin alpha-IIb heavy chain;Integrin alpha-IIb light chain	Itga2b	-1.2693	0.164524	5	5	18.211	16.5661	17.9191	15.6471	NaN	14.4592	15.3698	15.0557	15.8507	13.7693	NaN	16.4104
Q62470	Integrin alpha-3;Integrin alpha-3 heavy chain;Integrin alpha-3 light chain	Itga3	-0.165472	0.272655	6	6	18.1649	17.9367	17.9625	18.1353	17.9206	17.9738	17.4962	18.1375	18.0214	18.1945	17.4059	17.8454
P11688	Integrin alpha-5;Integrin alpha-5 heavy chain;Integrin alpha-5 light chain	Itga5	-0.385406	0.10464	6	6	16.0143	16.1896	16.088	15.6035	15.7142	15.6391	15.5693	15.4989	16.1845	15.5956	14.742	15.3459
Q61739	Integrin alpha-6;Integrin alpha-6 heavy chain;Integrin alpha-6 light chain	Itga6	-0.462972	0.00511451	6	6	19.5265	19.6148	19.4471	19.4694	19.3166	19.1103	18.8784	19.1903	19.1563	19.084	18.4789	18.9189
Q61738	Integrin alpha-7;Integrin alpha-7 heavy chain;Integrin alpha-7 light chain	Itga7	-0.323835	0.143537	6	6	17.8943	17.9507	17.857	18.156	17.2135	17.9369	17.5612	17.7958	17.9273	17.6847	16.9582	17.1381
P05555	Integrin alpha-M	Itgam	0.69122	0.043631	6	6	15.5369	16.2454	15.1279	16.1811	15.9309	15.2928	17.0659	16.5736	16.3058	15.3819	16.4784	16.6566
P43406	Integrin alpha-V;Integrin alpha-V heavy chain;Integrin alpha-V light chain	Itgav	-0.0388476	0.738069	6	6	16.8892	16.7117	16.5841	16.5785	16.5779	16.4691	16.1712	16.6665	16.7382	16.8456	16.6381	16.5178
P09055	Integrin beta-1	Itgb1	-0.331049	0.0297762	6	6	21.1039	21.1062	20.996	20.9943	20.6917	20.655	20.6823	20.751	20.8984	20.6053	20.1968	20.4271
P11835	Integrin beta-2	Itgb2	0.876495	0.0270847	6	6	14.844	15.8562	15.5003	15.9092	15.9114	15.2349	16.9806	16.5186	16.7729	15.0438	16.3953	16.8037
O54890	Integrin beta-3	Itgb3	-0.516726	0.632701	5	3	16.7585	15.1227	16.343	14.2514	NaN	12.6972	NaN	NaN	14.1592	NaN	14.0272	15.3671
A2A863	Integrin beta-4	Itgb4	-0.843079	0.0863755	6	5	15.1765	15.5042	15.623	15.0751	14.2031	14.8886	NaN	14.7344	15.1766	14.5059	12.7687	13.991
O70309	Integrin beta-5	Itgb5	-0.107216	0.330943	6	6	16.273	16.4872	15.8758	16.0571	16.127	16.0443	15.7842	15.9574	16.1305	16.1904	16.0814	16.0773
Q0VBD0	Integrin beta	Itgb8	0.232135	0.234981	6	5	15.5823	15.8643	15.6004	15.4799	16.2581	16.0558	NaN	16.009	15.8194	16.4633	15.7244	16.1785
Q61500	Integral membrane protein 2A	Itm2a	-0.653832	0.0250676	6	4	16.876	16.8591	17.0469	16.6064	15.9503	16.1777	16.107	16.0802	15.91	NaN	NaN	15.6318
[truncated: 2,752 more rows]
