# Supplementary material for: The stroke risk gene Foxf2 maintains brain endothelial cell function via Tie2 signaling
Source: Nat Neurosci. 2025 Dec 15;29(2):325–36. doi: 10.1038/s41593-025-02136-5 (PMC12880920; doi:10.1038/s41593-025-02136-5)
Supplement: Supplementary file 9 — All quantified proteins of brain vessels from vehicle and AKB-9778-treated Foxf2iECKO and Ctrl mice. a, Red color in column G indicates significant changes in protein abundance in Foxf2iECKO-Veh versus Ctrl-Veh or Foxf2iECKO-AKB versus Foxf2iECKO-Veh mice. b, Red color in column E indicates significant changes in protein abundance in Ctrl-Veh versus Ctrl-AKB mice (n = 4 mice per group, comparison by two-tailed unpaired t test, P < 0.05 (a,b)). [file 41593_2025_2136_MOESM9_ESM.xlsx]

## Sheet: mouse vessel prot 7a
Suppl. Table 7. All quantified proteins of brain vessels from vehicle and AKB9778 treated Foxf2iECKO and Ctrl mice. a. Red colour in column G indicates significant changes in protein abundance in Foxf2iECKO-Veh vs Ctrl-Veh or Foxf2iECKO-AKB vs Foxf2iECKO-Veh mice (n=4 mice per group, comparison by two tailed unpaired t-test, p < 0.05).
Protein IDs	UniProt Ids	Protein Names	Genes	log2 (iECKO-Veh/Ctrl-Veh)	log2 (iECKO-AKB/iECKO-Veh)	p (iECKO-Veh/Ctrl-Veh)	p (iECKO-AKB/iECKO-Veh)	ANOVA p	ANOVA q	Count all	Count iECKO-Veh	Count iECKO-AKB	Count Ctrl-Veh	log2 LFQ Ctrl-Veh1	log2 LFQ Ctrl-Veh2	log2 LFQ Ctrl-Veh3	log2 LFQ Ctrl-Veh4	log2 LFQ iECKO-Veh1	log2 LFQ iECKO-Veh2	log2 LFQ iECKO-Veh3	log2 LFQ iECKO-Veh4	log2 LFQ iECKO-AKB1	log2 LFQ iECKO-AKB2	log2 LFQ iECKO-AKB3	log2 LFQ iECKO-AKB4
B8JJ69	B8JJ69_MOUSE	RIKEN cDNA 2310061I04 gene	2310061I04Rik	-0.00319886	-0.28687	0.986907	0.256528	0.333375	0.681709	12	4	4	4	15.2539	15.811	15.3784	15.4125	15.7539	15.2777	15.1612	15.6502	15.6591	14.9038	14.9058	15.2269
Q3TE80	Q3TE80_MOUSE	RIKEN cDNA 2410002F23 gene	2410002F23Rik	-0.738383	0.528466	0.263308	0.414525	0.358443	0.637602	12	4	4	4	14.7999	15.2236	15.3331	15.139	15.017	12.6705	14.6035	15.2512	15.2579	14.7267	14.6612	15.0102
P58742	AAAS_MOUSE	Aladin	Aaas	0.0358772	0.203497	0.780804	0.0756648	0.126493	0.587225	12	4	4	4	14.7764	14.3198	14.5642	14.7002	14.4135	14.6716	14.7265	14.6925	14.9013	14.6758	14.9546	14.7864
Q3UHJ0	AAK1_MOUSE	AP2-associated protein kinase 1	Aak1	-0.490329	-0.404176	0.00417284	0.036833	0.000636535	0.724	12	4	4	4	15.6865	15.9158	15.9551	15.5421	15.287	15.2685	15.1714	15.4113	15.2275	14.9469	14.8051	14.542
Q8BGQ7	SYAC_MOUSE	Alanine--tRNA ligase, cytoplasmic	Aars1	-0.0803623	-0.456371	0.734622	0.118583	0.128412	0.503766	12	4	4	4	13.8127	14.6672	14.3885	14.4755	14.6303	14.246	14.0452	14.1009	14.2664	13.6067	13.3065	14.0173
P61922	GABT_MOUSE	4-aminobutyrate aminotransferase, mitochondrial	Abat	0.439169	-0.709499	0.159894	0.0832924	0.154612	0.501632	12	4	4	4	17.8441	18.9174	18.5362	18.4509	18.9796	18.9181	18.4266	19.181	18.8568	17.5391	17.8017	18.4698
P41233	ABCA1_MOUSE	Phospholipid-transporting ATPase ABCA1	Abca1	-0.170363	0.429758	0.325742	0.0395666	0.0679456	0.48553	12	4	4	4	15.2471	14.8475	15.2497	15.3089	14.9049	15.2623	14.7126	15.092	15.6543	15.1925	15.5759	15.2681
P41234	ABCA2_MOUSE	ATP-binding cassette sub-family A member 2	Abca2	0.47972	-0.61943	0.0612023	0.017364	0.0365101	0.438127	12	4	4	4	16.3591	16.333	16.6053	15.8029	16.5145	17.0014	16.5762	16.9272	16.2953	15.7002	16.2446	16.3014
Q8R420	ABCA3_MOUSE	Phospholipid-transporting ATPase ABCA3	Abca3	0.254104	-0.401425	0.449238	0.205004	0.342586	0.668108	12	4	4	4	13.1139	12.7469	12.9839	12.4304	13.2179	13.7365	12.9178	12.4193	12.8236	12.5548	12.7128	12.5946
Q8K448	ABCA5_MOUSE	Cholesterol transporter ABCA5	Abca5	0.195459	0.00784683	0.548371	0.98163	0.772669	0.89604	12	4	4	4	11.6334	12.4824	12.4488	12.4572	13.0717	12.1496	12.0788	12.5037	12.8586	12.8691	12.1197	11.9876
Q91V24	ABCA7_MOUSE	ATP-binding cassette sub-family A member 7	Abca7	-0.0375564	0.0152745	0.741122	0.932582	0.972078	0.99023	12	4	4	4	14.4913	14.2664	14.0664	14.3242	14.2658	14.3739	14.0708	14.2877	14.5636	13.8142	14.3992	14.2823
Q8K442;Q8K440	ABC8B_MOUSE	ABC-type organic anion transporter ABCA8B	Abca8b	-0.188562	0.0959918	0.659672	0.837295	0.877267	0.942033	12	4	4	4	13.9878	13.9446	14.0136	13.9301	14.1128	12.6131	13.9115	14.4843	13.8511	13.4219	14.3355	13.8973
Q8K442;Q8K449	ABCA9_MOUSE	ATP-binding cassette sub-family A member 9	Abca9	0.0380745	0.087244	0.888891	0.723907	0.85667	0.941201	12	4	4	4	17.8405	17.2201	17.2515	17.649	16.9094	17.6501	17.8755	17.6785	17.6046	17.37	17.8701	17.6178
Q9JI39	ABCBA_MOUSE	ATP-binding cassette sub-family B member 10, mitochondrial	Abcb10	0.055229	0.324996	0.650312	0.0100618	0.00737203	0.401278	12	4	4	4	15.3777	14.9965	15.1545	15.0954	15.1732	15.001	15.391	15.2798	15.5887	15.4997	15.5812	15.4755
P21447	MDR1A_MOUSE	ATP-dependent translocase ABCB1	Abcb1a	-0.0876641	0.571158	0.66047	0.00785387	0.012886	0.431899	12	4	4	4	19.6804	19.3343	19.1114	19.132	19.5678	18.9188	19.2876	19.1334	19.7645	19.7604	19.9496	19.7177
P06795;P21447	MDR1A_MOUSE;MDR1B_MOUSE	ATP-dependent translocase ABCB1	Abcb1a;Abcb1b	-0.0895176	0.667021	0.70144	0.0108803	0.0111091	0.441138	12	4	4	4	20.1383	19.7884	19.599	19.5667	20.1246	19.2562	19.7496	19.6039	20.2829	20.3279	20.454	20.3376
P06795	MDR1B_MOUSE	ATP-dependent translocase ABCB1	Abcb1b	-0.745798	1.17129	0.349762	0.159353	0.212405	0.518163	12	4	4	4	17.6985	16.7608	17.2729	17.0781	17.4047	14.3572	17.2076	16.8577	17.8362	17.2674	17.9915	17.4173
Q9DC29	ABCB6_MOUSE	ATP-binding cassette sub-family B member 6	Abcb6	0.0661244	-0.164024	0.759946	0.461264	0.737739	0.894315	12	4	4	4	13.5663	13.0728	13.771	13.4567	13.3657	13.2605	13.9207	13.5844	13.4504	12.9281	13.5681	13.5286
Q61102	ABCB7_MOUSE	Iron-sulfur clusters transporter ABCB7, mitochondrial	Abcb7	0.20851	-0.33196	0.0361891	0.0870848	0.0978365	0.528604	12	4	4	4	15.2431	15.4118	15.273	15.3122	15.5472	15.4568	15.3756	15.6945	15.4395	14.7622	15.2402	15.3044
Q9CXJ4	MITOS_MOUSE	Mitochondrial potassium channel ATP-binding subunit	Abcb8	0.280826	-0.566157	0.230327	0.0346318	0.0594243	0.46558	12	4	4	4	14.1871	14.7288	14.7479	14.4276	14.6104	14.5924	14.7299	15.282	14.5556	13.9635	14.1007	14.3301
Q9JJ59	ABCB9_MOUSE	ABC-type oligopeptide transporter ABCB9	Abcb9	-0.195294	-0.224131	0.723903	0.695172	0.685747	0.844896	12	4	4	4	13.4707	14.3003	13.8825	14.2869	14.712	12.5887	13.4092	14.4493	14.2165	13.0695	13.4187	13.5581
O35379	MRP1_MOUSE	Multidrug resistance-associated protein 1	Abcc1	-0.110401	0.177845	0.720894	0.41551	0.811183	0.919855	12	4	4	4	14.0406	14.2188	13.9748	15.1279	14.5684	13.9727	14.176	14.2033	14.7229	13.9962	14.5953	14.3174
E9Q236	MRP4_MOUSE	ATP-binding cassette sub-family C member 4	Abcc4	-0.0749068	0.464568	0.710413	0.0218882	0.0545019	0.471706	12	4	4	4	18.0264	17.7068	17.3122	17.8328	17.9747	17.4282	17.6536	17.5221	18.1432	17.8378	18.2442	18.2117
Q9R1X5	MRP5_MOUSE	ATP-binding cassette sub-family C member 5	Abcc5	-0.16806	-0.031106	0.432302	0.896912	0.578969	0.830943	12	4	4	4	12.7909	13.0104	12.7536	13.0739	13.1622	12.9084	12.3432	12.5427	12.5896	12.6545	13.111	12.477
B2RUS7	B2RUS7_MOUSE	ATP-binding cassette, sub-family C (CFTR/MRP), member 8	Abcc8	-0.125705	-0.0390739	0.760904	0.90952	0.885948	0.945179	12	4	4	4	13.7846	13.5775	13.1043	12.5745	13.6486	13.1829	12.3174	13.3891	13.1693	12.8957	13.5132	12.8036
P70170	ABCC9_MOUSE	ATP-binding cassette sub-family C member 9	Abcc9	-0.0132446	0.533193	0.954072	0.047771	0.0440508	0.444466	12	4	4	4	15.9826	15.8971	15.5279	15.5027	16.2559	15.581	15.5613	15.4591	16.2524	16.0759	16.5669	16.095
P48410	ABCD1_MOUSE	ATP-binding cassette sub-family D member 1	Abcd1	0.0302224	0.0983667	0.821662	0.464207	0.562588	0.859685	12	4	4	4	14.9884	14.686	15.0471	14.9118	14.7161	14.8841	15.203	14.9511	15.0001	14.869	15.2317	15.047
Q61285	ABCD2_MOUSE	ATP-binding cassette sub-family D member 2	Abcd2	0.424924	-0.436561	0.257027	0.211965	0.370025	0.667977	12	4	4	4	11.1213	11.8709	12.3499	11.4906	12.2768	12.2468	11.5122	12.4967	12.356	11.3736	11.6402	11.4163
P55096	ABCD3_MOUSE	ATP-binding cassette sub-family D member 3	Abcd3	0.157496	-0.338117	0.362243	0.110423	0.185449	0.589794	12	4	4	4	17.3439	17.2902	17.7162	17.3688	17.2335	17.5749	17.7458	17.795	17.5746	16.948	17.2136	17.2604
O89016	ABCD4_MOUSE	Lysosomal cobalamin transporter ABCD4	Abcd4	0.120728	0.0620294	0.425707	0.626708	0.408129	0.777574	12	4	4	4	13.9014	13.5932	13.3918	13.7179	13.6813	14.0297	13.6067	13.7696	13.9906	13.6615	13.9405	13.7429
P61222	ABCE1_MOUSE	ATP-binding cassette sub-family E member 1	Abce1	-0.499706	-0.123507	0.309545	0.787587	0.367428	0.648176	12	4	4	4	13.2796	14.5373	13.388	13.1949	13.2049	12.1654	13.435	13.5956	13.525	12.2336	12.7647	13.3836
Q6P542	ABCF1_MOUSE	ATP-binding cassette sub-family F member 1	Abcf1	-0.211223	0.218248	0.266497	0.222643	0.279564	0.68424	12	4	4	4	14.8463	14.5617	14.6005	14.5091	14.3773	14.1696	14.8667	14.2592	14.6207	14.7186	14.533	14.6735
Q99LE6	ABCF2_MOUSE	ATP-binding cassette sub-family F member 2	Abcf2	-0.232656	0.0972378	0.38102	0.460773	0.579146	0.825162	12	4	4	4	14.3613	14.7426	14.0237	13.6411	14.0375	14.1243	13.8202	13.8561	13.9636	14.3399	13.8825	14.041
Q8K268	ABCF3_MOUSE	ATP-binding cassette sub-family F member 3	Abcf3	-0.748195	0.120138	0.197654	0.820932	0.236236	0.550134	12	4	4	4	12.3555	12.512	12.2349	11.7556	11.7165	10.027	12.2042	11.9175	11.9177	11.333	11.4098	11.6852
Q7TMS5	ABCG2_MOUSE	Broad substrate specificity ATP-binding cassette transporter ABCG2	Abcg2	-0.2519	0.763562	0.564452	0.105233	0.136724	0.487367	12	4	4	4	19.3344	18.6859	18.768	18.8627	19.2468	17.5342	19.0674	18.795	19.5067	19.2245	19.6774	19.2891
Q9QZC8	ABHD1_MOUSE	Protein ABHD1	Abhd1	-0.305561	0.514725	0.381755	0.113338	0.293326	0.619823	12	4	4	4	16.7788	16.5055	15.6943	16.7713	15.5478	16.2359	16.4261	16.3178	16.8077	16.0651	16.8418	16.872
Q6PE15	ABHDA_MOUSE	Palmitoyl-protein thioesterase ABHD10, mitochondrial	Abhd10	0.22597	-0.131521	0.26807	0.482604	0.469017	0.781005	12	4	4	4	14.9733	15.5838	15.2388	15.1905	15.7111	15.4377	15.1053	15.6361	15.6175	15.0706	15.3649	15.3112
Q8K4F5	ABHDB_MOUSE	Protein ABHD11	Abhd11	-0.191969	0.0590539	0.631558	0.883784	0.848411	0.930475	12	4	4	4	14.5189	15.2049	14.6044	14.781	15.1802	13.5868	14.682	14.8924	15.0537	14.3397	14.3935	14.7907
Q99LR1	ABD12_MOUSE	Lysophosphatidylserine lipase ABHD12	Abhd12	0.0255485	-0.194148	0.771685	0.0922841	0.162673	0.645071	12	4	4	4	17.917	18.0292	18.2018	17.8668	17.9348	18.0509	18.0073	18.124	18.0102	17.669	17.6967	17.9644
Q80UX8	ABHDD_MOUSE	Protein ABHD13	Abhd13	-0.0314462	0.0454986	0.876685	0.843429	0.9716	0.988805	12	4	4	4	13.0344	12.612	12.7772	12.7665	12.5433	13.2426	12.8002	12.4783	13.0171	12.4353	12.7851	13.0087
Q8VCR7	ABHEB_MOUSE	Protein ABHD14B	Abhd14b	0.00737858	-0.087739	0.980807	0.699346	0.942557	0.973442	12	4	4	4	14.4891	15.0397	13.7374	14.5617	14.6045	14.305	14.7234	14.2246	14.2732	13.9276	14.5344	14.7712
Q9Z1Q2	ABHGA_MOUSE	Phosphatidylserine lipase ABHD16A	Abhd16a	0.0463066	0.215705	0.608711	0.0325557	0.0130231	0.47208	12	4	4	4	16.8572	16.7346	16.7767	16.9338	16.883	16.6994	16.8477	17.0574	17.1281	17.0118	17.1008	17.1097
Q99JW1	AB17A_MOUSE	Alpha/beta hydrolase domain-containing protein 17A	Abhd17a	-0.136355	0.265109	0.667912	0.376101	0.627839	0.837088	12	4	4	4	13.654	13.1403	13.437	13.969	13.9063	12.7315	13.461	13.5561	13.8765	13.4211	13.9156	13.5021
Q7M759	AB17B_MOUSE	Alpha/beta hydrolase domain-containing protein 17B	Abhd17b	-0.14349	-0.370922	0.722001	0.432528	0.43576	0.697606	12	4	4	4	13.5381	14.4137	14.2158	13.8724	14.2798	13.0753	13.5754	14.5356	14.1491	12.7981	13.3057	13.7295
Q91ZH7	ABHD3_MOUSE	Phospholipase ABHD3	Abhd3	0.120325	-0.191057	0.486855	0.497798	0.724465	0.882735	12	4	4	4	15.1593	15.7014	15.2741	15.3576	15.4481	15.4794	15.2501	15.7962	15.6401	14.8542	14.9289	15.7863
Q8VD66	ABHD4_MOUSE	(Lyso)-N-acylphosphatidylethanolamine lipase	Abhd4	-0.202889	0.109503	0.601482	0.760451	0.817815	0.91955	12	4	4	4	13.47	14.1713	14.0317	13.4969	14.1731	12.707	13.5516	13.9267	14.0384	13.7115	13.4979	13.5485
Q9DBL9	ABHD5_MOUSE	1-acylglycerol-3-phosphate O-acyltransferase ABHD5	Abhd5	-0.357797	-0.203132	0.392104	0.524733	0.266261	0.595525	12	4	4	4	12.8698	13.8768	13.3791	12.749	13.2125	12.0598	12.8213	13.35	12.7324	12.6295	12.4439	12.8252
Q8R2Y0	ABHD6_MOUSE	Monoacylglycerol lipase ABHD6	Abhd6	0.0602861	-0.233238	0.686938	0.300139	0.446808	0.76502	12	4	4	4	16.0471	16.3685	16.4101	16.3983	16.6211	16.1554	16.1979	16.4908	16.4072	15.6629	16.0913	16.3709
Q8CBW3	ABI1_MOUSE	Abl interactor 1	Abi1	-0.224411	0.0325036	0.0314048	0.729096	0.0462574	0.526216	12	4	4	4	16.2914	16.4175	16.2339	16.4052	16.239	15.9243	16.1538	16.1333	16.1532	16.3089	16.037	16.0813
P62484;Q8CBW3	ABI1_MOUSE;ABI2_MOUSE	Abl interactor 2	Abi1;Abi2	-0.498823	0.0617011	0.0557215	0.82331	0.10525	0.486516	12	4	4	4	15.2529	14.9696	15.0922	15.3091	14.5096	14.1708	14.9424	15.0057	15.0759	14.247	14.672	14.8804
P62484	ABI2_MOUSE	Abl interactor 2	Abi2	-0.184583	0.0128832	0.158985	0.936541	0.328692	0.732375	12	4	4	4	17.2126	17.1149	17.1169	17.0474	17.0547	16.6098	17.0332	17.0558	17.2636	16.7535	16.9216	16.8663
Q8K4G5	ABLM1_MOUSE	Actin-binding LIM protein 1	Ablim1	-0.0920219	-0.118532	0.623411	0.550727	0.553906	0.822307	12	4	4	4	16.4525	16.623	16.8083	16.1809	16.7508	16.4017	16.3526	16.1915	16.5473	16.2929	15.8988	16.4836
Q8BL65	ABLM2_MOUSE	Actin-binding LIM protein 2	Ablim2	0.298371	-0.911436	0.494244	0.0600116	0.0779683	0.454226	12	4	4	4	14.8523	14.7353	15.5513	15.171	14.9959	16.4687	15.1287	14.91	14.7998	14.4398	14.1029	14.5151
Q5SSL4	ABR_MOUSE	Active breakpoint cluster region-related protein	Abr	-0.164512	-0.0941904	0.593097	0.599667	0.632301	0.841184	12	4	4	4	13.7372	15.0469	14.2673	14.0585	14.357	13.9635	14.0978	14.0335	14.2187	14.2634	13.6234	13.9696
Q6PAJ1;Q5SSL4	ABR_MOUSE;BCR_MOUSE	Active breakpoint cluster region-related protein	Abr;Bcr	-0.568017	-0.0386491	0.198184	0.905289	0.204583	0.541068	12	4	4	4	14.7303	15.9778	15.1568	14.753	15.079	13.8405	14.7219	14.7045	14.8962	14.4761	14.1199	14.6991
Q3TCJ1	ABRX2_MOUSE	BRISC complex subunit Abraxas 2	Abraxas2	-0.343899	0.139281	0.114955	0.455841	0.170301	0.57853	12	4	4	4	13.7959	14.1151	13.6195	13.916	13.8515	13.1018	13.5605	13.5572	13.5525	13.7436	13.4927	13.8393
Q8VCH0;Q921H8	THIKA_MOUSE	3-ketoacyl-CoA thiolase A, peroxisomal	Acaa1a	0.0843906	0.123781	0.663545	0.518211	0.46042	0.784825	12	4	4	4	18.0577	17.8675	18.2524	18.0112	18.0287	17.7794	18.1415	18.5767	18.1898	18.0973	18.3265	18.4078
Q8BWT1	THIM_MOUSE	3-ketoacyl-CoA thiolase, mitochondrial	Acaa2	-0.0432258	0.24417	0.870268	0.36805	0.511206	0.789394	12	4	4	4	18.9848	18.8529	18.7297	18.5809	18.828	18.0469	19.0823	19.0183	19.0768	18.7547	19.0559	19.0647
Q5SWU9	ACACA_MOUSE	Acetyl-CoA carboxylase 1	Acaca	0.0371575	-0.451336	0.84107	0.00450873	0.034289	0.442716	12	4	4	4	13.9244	14.6558	14.3162	14.0244	14.3857	14.2097	14.106	14.368	13.8575	13.8781	13.5894	13.9391
Q5SWU9;E9Q4Z2	ACACA_MOUSE;ACACB_MOUSE	Acetyl-CoA carboxylase 2	Acaca;Acacb	-0.107534	-0.286629	0.657546	0.183213	0.16792	0.55448	12	4	4	4	13.2812	13.861	13.7088	13.3201	13.6236	12.8943	13.5842	13.6389	13.227	13.052	13.0388	13.2767
Q8K370;D3Z7X0	ACD10_MOUSE	Acyl-CoA dehydrogenase family member 10	Acad10	0.262793	-0.0795307	0.301231	0.690229	0.426232	0.747052	12	4	4	4	17.0914	16.48	16.741	16.4555	16.4824	17.318	17.1192	16.8994	16.6863	16.9178	16.9601	16.9368
Q80XL6	ACD11_MOUSE	Acyl-CoA dehydrogenase family member 11	Acad11	0.328272	-0.431527	0.208082	0.106343	0.163174	0.544808	12	4	4	4	13.2973	12.7898	13.3594	13.0783	13.0279	13.9705	13.405	13.4345	12.9459	12.7462	13.1192	13.3005
D3Z7X0	D3Z7X0_MOUSE	Acyl-Coenzyme A dehydrogenase family, member 12	Acad12	-0.137229	-0.10029	0.560688	0.761118	0.690367	0.863902	12	4	4	4	14.2919	13.7802	13.9793	14.0043	13.3413	14.0227	14.2702	13.8726	14.3264	13.1478	13.935	13.6965
Q9D7B6	ACAD8_MOUSE	Isobutyryl-CoA dehydrogenase, mitochondrial	Acad8	0.228633	-0.0229199	0.142293	0.8681	0.205231	0.643017	12	4	4	4	16.0559	15.8177	15.7447	16.0974	16.0839	16.4661	16.0626	16.0176	16.2865	15.9613	16.0285	16.2622
Q8JZN5	ACAD9_MOUSE	Complex I assembly factor ACAD9, mitochondrial	Acad9	0.151842	0.112146	0.110528	0.210592	0.0167608	0.48507	12	4	4	4	17.1782	17.1984	17.027	17.1593	17.4178	17.3829	17.1013	17.2683	17.5064	17.3343	17.3893	17.3889
P51174	ACADL_MOUSE	Long-chain specific acyl-CoA dehydrogenase, mitochondrial	Acadl	0.0356979	0.280839	0.757634	0.0180787	0.0218171	0.464453	12	4	4	4	18.5353	18.1462	18.2357	18.3899	18.2863	18.2287	18.5463	18.3886	18.7913	18.5801	18.6425	18.5593
P45952	ACADM_MOUSE	Medium-chain specific acyl-CoA dehydrogenase, mitochondrial	Acadm	0.104329	0.213661	0.540525	0.228135	0.162575	0.580884	12	4	4	4	19.3614	18.9309	18.9497	19.067	19.1107	18.8814	19.4851	19.2491	19.1821	19.632	19.3108	19.456
Q07417	ACADS_MOUSE	Short-chain specific acyl-CoA dehydrogenase, mitochondrial	Acads	0.0420976	0.334844	0.697281	0.0227083	0.0103411	0.419321	12	4	4	4	17.2577	16.9843	16.9933	17.0626	17.1269	16.9032	17.2984	17.1379	17.3566	17.6144	17.5362	17.2986
Q9DBL1	ACDSB_MOUSE	Short/branched chain specific acyl-CoA dehydrogenase, mitochondrial	Acadsb	-0.0253551	0.234512	0.92866	0.41941	0.54107	0.804112	12	4	4	4	16.1668	16.0642	16.0545	16.2577	16.1204	15.3593	16.5776	16.3844	16.3122	16.2426	16.4241	16.4008
P50544	ACADV_MOUSE	Very long-chain specific acyl-CoA dehydrogenase, mitochondrial	Acadvl	-0.0179434	0.327364	0.856481	0.0146251	0.004612	0.402926	12	4	4	4	17.3383	17.2439	17.281	17.2456	17.3514	16.9848	17.3182	17.3826	17.5528	17.6041	17.6564	17.5331
Q61282	PGCA_MOUSE	Aggrecan core protein	Acan	0.197165	-0.657181	0.666032	0.24543	0.398844	0.668133	12	4	4	4	14.0239	15.2555	14.496	14.9831	15.742	14.5297	14.1923	15.083	15.2101	13.5476	13.7082	14.4525
Q6ZQK5	ACAP2_MOUSE	Arf-GAP with coiled-coil, ANK repeat and PH domain-containing protein 2	Acap2	-0.344364	-0.120785	0.136837	0.589824	0.11701	0.500769	12	4	4	4	13.4189	13.9593	13.7591	13.3995	13.5903	12.8962	13.264	13.4089	13.4578	13.2425	12.7372	13.2387
Q8QZT1	THIL_MOUSE	Acetyl-CoA acetyltransferase, mitochondrial	Acat1	0.0846033	-0.0151362	0.554977	0.914581	0.745908	0.924073	12	4	4	4	19.4364	19.4659	19.3089	19.2987	19.4574	19.1517	19.459	19.7804	19.502	19.3227	19.5055	19.4577
Q8BMP6	GCP60_MOUSE	Golgi resident protein GCP60	Acbd3	0.106333	-0.182507	0.445317	0.212746	0.34451	0.752569	12	4	4	4	15.1089	14.8934	14.8538	14.8474	14.8889	15.3103	15.1239	14.8058	14.9183	14.6598	14.9085	14.9123
Q5XG73	ACBD5_MOUSE	Acyl-CoA-binding domain-containing protein 5	Acbd5	0.102906	-0.344831	0.625667	0.0999513	0.23262	0.614358	12	4	4	4	13.7159	13.7522	14.3773	13.979	14.0213	14.4269	13.9733	13.8146	13.9988	13.5427	13.8266	13.4887
P09470;D0G895	ACE_MOUSE	Angiotensin-converting enzyme	Ace	0.122685	0.0762572	0.754603	0.808125	0.832037	0.923908	12	4	4	4	17.72	16.8149	17.1274	17.9747	16.7599	17.912	17.8289	17.627	17.1841	17.7961	17.691	17.7617
Q8R0I0	ACE2_MOUSE	Angiotensin-converting enzyme 2	Ace2	-0.188424	0.700952	0.495065	0.0205071	0.0280384	0.410703	12	4	4	4	17.4603	17.319	17.1463	16.7744	17.4274	16.4298	17.1737	16.9153	17.7205	17.4904	17.8273	17.7119
P21836	ACES_MOUSE	Acetylcholinesterase	Ache	0.105963	-0.288308	0.830173	0.542257	0.828458	0.916449	12	4	4	4	13.6054	15.1638	14.9214	14.0651	15.0782	13.8994	14.1624	15.0396	14.9638	13.3718	14.335	14.3558
Q9JIX8	ACINU_MOUSE	Apoptotic chromatin condensation inducer in the nucleus	Acin1	0.148174	-0.212787	0.588307	0.398512	0.651239	0.856605	12	4	4	4	17.7967	17.363	18.0538	17.9972	17.476	18.4574	18.0562	17.8138	17.9966	17.4577	17.7374	17.7605
Q91V92	ACLY_MOUSE	ATP-citrate synthase	Acly	-0.149555	-0.261917	0.506832	0.138575	0.144613	0.539006	12	4	4	4	15.566	16.4007	15.935	16.1052	16.027	15.5324	15.7993	16.05	15.5177	15.6662	15.3688	15.8082
P28271	ACOHC_MOUSE	Cytoplasmic aconitate hydratase	Aco1	-0.0674527	-0.299523	0.73941	0.122764	0.214071	0.592406	12	4	4	4	13.6003	14.435	13.8588	13.7119	13.8529	13.8602	13.6802	13.9429	13.7663	13.1653	13.3819	13.8246
Q99KI0	ACON_MOUSE	Aconitate hydratase, mitochondrial	Aco2	0.0185633	-0.0413404	0.933033	0.852986	0.976769	0.991274	12	4	4	4	19.7582	20.1917	19.9049	19.8377	20.3084	19.5386	19.701	20.2188	20.1079	19.7903	19.6838	20.0195
O55137;Q9QYR9	ACOT1_MOUSE;ACOT2_MOUSE	Acyl-coenzyme A thioesterase 1	Acot1;Acot2	0.0957646	0.396388	0.541525	0.0177916	0.0104028	0.409707	12	4	4	4	17.7129	17.4299	17.2106	17.39	17.6572	17.7452	17.4465	17.2776	17.8419	18.1117	17.8562	17.9023
Q8VHQ9	ACO11_MOUSE	Acyl-coenzyme A thioesterase 11	Acot11	0.141523	-0.607989	0.503482	0.0743706	0.103119	0.485283	12	4	4	4	14.6727	15.2709	15.0496	14.6388	15.17	14.8826	14.7973	15.3482	15.0001	13.7911	14.3904	14.5845
Q9CQR4	ACO13_MOUSE	Acyl-coenzyme A thioesterase 13	Acot13	-0.115111	-0.328626	0.721379	0.351019	0.362756	0.669226	12	4	4	4	17.1855	18.023	17.4009	17.3291	17.6884	16.7607	17.1882	17.8407	17.4344	16.4687	16.9847	17.2758
Q9QYR9	ACOT2_MOUSE	Acyl-coenzyme A thioesterase 2, mitochondrial	Acot2	-0.338082	0.583197	0.379959	0.151867	0.190132	0.541582	12	4	4	4	16.1392	15.9544	15.9908	15.9628	15.9751	14.645	16.2517	15.823	16.3115	16.1822	16.2435	16.2905
Q91V12	BACH_MOUSE	Cytosolic acyl coenzyme A thioester hydrolase	Acot7	-0.371741	-0.430689	0.422432	0.325551	0.22426	0.544622	12	4	4	4	17.5571	19.0896	18.0446	17.8553	18.5194	17.3432	17.3703	17.8266	18.0809	17.017	16.7417	17.4971
P58137	ACOT8_MOUSE	Acyl-coenzyme A thioesterase 8	Acot8	0.262025	-0.21949	0.171198	0.176635	0.193121	0.619687	12	4	4	4	13.2543	12.9293	13.3636	13.0676	13.0809	13.4237	13.4006	13.7576	13.1206	13.1421	13.2739	13.2483
Q9R0X4	ACOT9_MOUSE	Acyl-coenzyme A thioesterase 9, mitochondrial	Acot9	0.0572891	0.121675	0.518656	0.0656334	0.0813337	0.614357	12	4	4	4	18.3146	18.0653	18.0086	18.0872	18.0335	18.237	18.1852	18.2491	18.323	18.2414	18.2874	18.3397
Q9R0H0	ACOX1_MOUSE	Peroxisomal acyl-coenzyme A oxidase 1	Acox1	0.121731	-0.248724	0.639921	0.177185	0.509245	0.793389	12	4	4	4	14.8101	14.582	15.4847	14.8655	14.7018	15.4336	14.9523	15.1417	14.8894	14.6784	14.7749	14.8916
Q9EPL9	ACOX3_MOUSE	Peroxisomal acyl-coenzyme A oxidase 3	Acox3	0.0921764	0.0759599	0.511629	0.442706	0.382427	0.779374	12	4	4	4	14.6663	14.2935	14.7006	14.7652	14.5987	14.7688	14.5421	14.8846	14.8963	14.7985	14.7371	14.6661
Q9D358	PPAC_MOUSE	Low molecular weight phosphotyrosine protein phosphatase	Acp1	-0.104405	-0.443867	0.672857	0.126853	0.138481	0.501362	12	4	4	4	13.84	14.8061	14.4333	14.3947	14.4185	14.1107	13.9976	14.5297	14.4229	13.3912	13.7013	13.7656
P24638	PPAL_MOUSE	Lysosomal acid phosphatase	Acp2	0.0938697	-0.0740161	0.608531	0.605686	0.817796	0.935821	12	4	4	4	15.2952	14.8282	15.4197	15.3083	15.1027	15.6239	15.1905	15.3099	15.2503	15.04	15.2392	15.4014
Q8BP40	PPA6_MOUSE	Lysophosphatidic acid phosphatase type 6	Acp6	0.148145	-0.331803	0.547201	0.210079	0.36354	0.693316	12	4	4	4	13.7707	13.8412	14.3542	13.9262	13.8558	14.5186	13.7353	14.375	14.1351	13.5115	13.8779	13.633
Q99PU5	ACBG1_MOUSE	Long-chain-fatty-acid--CoA ligase ACSBG1	Acsbg1	0.14245	-0.628719	0.677991	0.107009	0.201591	0.541967	12	4	4	4	15.647	16.6173	16.5611	15.8775	16.5744	16.0791	15.8378	16.7814	16.4003	15.3361	15.338	15.6833
Q8VCW8	ACSF2_MOUSE	Medium-chain acyl-CoA ligase ACSF2, mitochondrial	Acsf2	0.197719	0.0387926	0.267074	0.821497	0.263871	0.673939	12	4	4	4	16.8614	16.5991	16.7472	16.5995	16.5367	16.9436	17.2596	16.8581	17.0994	16.7701	16.9958	16.8879
Q3URE1	ACSF3_MOUSE	Malonate--CoA ligase ACSF3, mitochondrial	Acsf3	0.0908127	-0.156169	0.335441	0.283032	0.415715	0.799867	12	4	4	4	13.9546	14.1175	14.0843	13.9876	13.9806	14.0936	14.0866	14.3465	14.2189	13.7686	13.8159	14.0792
P41216	ACSL1_MOUSE	Long-chain-fatty-acid--CoA ligase 1	Acsl1	0.156222	0.0492201	0.531009	0.808945	0.571691	0.828091	12	4	4	4	18.4998	17.8467	18.2893	18.3675	18.0169	18.2618	18.905	18.4444	18.3551	18.4067	18.5972	18.4661
P41216;Q8JZR0	ACSL1_MOUSE;ACSL5_MOUSE	Long-chain-fatty-acid--CoA ligase 1	Acsl1;Acsl5	-0.0694251	0.464039	0.684458	0.0179581	0.0198587	0.430125	12	4	4	4	18.1879	17.7824	17.9681	18.1807	17.9225	17.6207	18.0573	18.2408	18.2572	18.4334	18.5399	18.467
Q9CZW4	ACSL3_MOUSE	Fatty acid CoA ligase Acsl3	Acsl3	0.10049	-0.113699	0.267214	0.314847	0.428105	0.831021	12	4	4	4	16.1123	16.3064	16.2378	16.2498	16.294	16.5215	16.1792	16.3136	16.3952	16.0622	16.1217	16.2745
Q9QUJ7	ACSL4_MOUSE	Long-chain-fatty-acid--CoA ligase 4	Acsl4	-0.227596	0.0637863	0.304016	0.805434	0.568854	0.821484	12	4	4	4	14.7466	14.5656	14.7838	14.9855	14.8639	14.0413	14.5059	14.76	15.0245	14.2182	14.6534	14.5303
Q8JZR0	ACSL5_MOUSE	Long-chain-fatty-acid--CoA ligase 5	Acsl5	0.142732	0.228344	0.306932	0.0436835	0.0323079	0.472538	12	4	4	4	15.4272	14.889	15.1202	15.2053	15.3184	15.4675	15.2595	15.1672	15.6483	15.5189	15.6011	15.3577
Q91WC3	ACSL6_MOUSE	Long-chain-fatty-acid--CoA ligase 6	Acsl6	0.195489	-0.47057	0.316134	0.125605	0.213951	0.575446	12	4	4	4	17.5172	18.1364	18.1305	17.962	18.2657	17.9399	17.9701	18.3523	18.1922	17.1948	17.3062	17.9525
Q99NB1	ACS2L_MOUSE	Acetyl-coenzyme A synthetase 2-like, mitochondrial	Acss1	0.000802513	-0.00212669	0.994199	0.982149	0.99981	0.999958	12	4	4	4	14.6732	14.6145	14.7418	15.0599	14.8171	14.6639	14.7967	14.8151	14.656	15.0062	14.6484	14.7736
Q14DH7	ACSS3_MOUSE	Acyl-CoA synthetase short-chain family member 3, mitochondrial	Acss3	0.464945	-0.531057	0.201892	0.263122	0.312088	0.623788	12	4	4	4	13.6296	13.4177	13.4609	13.6803	13.1368	14.5734	14.3745	13.9636	13.6392	12.6587	13.6088	14.0174
P63268;P62737;P68134;P68033	ACTS_MOUSE	Actin, alpha skeletal muscle	Acta1	-0.178547	0.384882	0.655901	0.368156	0.589062	0.803547	12	4	4	4	22.7184	22.1899	21.9186	22.7509	22.4623	21.2643	22.685	22.4519	22.0209	23.1317	22.7162	22.5343
Q8BFZ3;P63268;P62737;P60710;P68134;P63260;P68033	ACTBL_MOUSE;ACTB_MOUSE;ACTG_MOUSE;ACTS_MOUSE	Actin, cytoplasmic 1	Acta1;Actb;Actbl2;Actg1	-0.00154352	0.10522	0.990036	0.652733	0.823565	0.932816	12	4	4	4	21.9595	22.0112	21.7309	22.0737	21.9908	21.6714	22.0788	22.0281	21.6334	22.5723	21.8538	22.1305
P63268;P62737;P60710;P68134;P63260;P68033	ACTB_MOUSE;ACTG_MOUSE;ACTS_MOUSE	Actin, cytoplasmic 1	Acta1;Actb;Actg1	0.0887456	0.405823	0.709804	0.221895	0.196562	0.549898	12	4	4	4	22.0921	22.2617	22.0092	22.6107	22.7657	21.9115	22.4715	22.18	22.2588	23.3715	22.744	22.5776
P63268;P62737;P68033	ACTA_MOUSE	Actin, aortic smooth muscle	Acta2	-0.689994	1.35415	0.490965	0.196525	0.312459	0.58559	12	4	4	4	21.2798	20.5624	20.9869	22.4689	21.6978	18.1039	21.4139	21.3225	21.0147	22.8865	22.1922	21.8613
Q8BFZ3;P60710;P63260	ACTBL_MOUSE;ACTB_MOUSE;ACTG_MOUSE	Actin, cytoplasmic 1	Actb;Actbl2;Actg1	-0.402944	0.597782	0.476276	0.316215	0.440534	0.695901	12	4	4	4	21.2686	21.3753	20.9954	21.488	21.5248	19.335	21.1875	21.4682	21.1831	21.951	21.2945	21.478
P60710;P63260	ACTB_MOUSE;ACTG_MOUSE	Actin, cytoplasmic 1	Actb;Actg1	-0.313172	0.54038	0.558351	0.314809	0.467777	0.718908	12	4	4	4	21.9533	21.8878	21.3038	21.9253	22.1319	20.0347	21.7082	21.9428	21.702	22.2106	22.0196	22.0468
Q8BFZ3	ACTBL_MOUSE	Beta-actin-like protein 2	Actbl2	1.54404	-0.673041	0.313353	0.649173	0.456726	0.678056	12	4	4	4	19.0519	18.8697	19.2033	20.4145	19.6594	25.003	19.6154	19.4378	19.4645	21.2187	20.223	20.1171
Q9Z2N8	ACL6A_MOUSE	Actin-like protein 6A	Actl6a	0.0158455	0.218954	0.92173	0.0787553	0.23226	0.649237	12	4	4	4	16.5036	15.87	16.2185	16.3959	16.1472	16.3468	16.4112	16.1462	16.2826	16.4695	16.6593	16.5158
Q99MR0	ACL6B_MOUSE	Actin-like protein 6B	Actl6b	-0.305567	0.405926	0.275436	0.276382	0.371744	0.682717	12	4	4	4	13.8399	13.7927	13.6872	13.4852	13.5367	12.6867	13.5798	13.7796	14.4925	13.468	13.7309	13.5151
Q7TPR4	ACTN1_MOUSE	Alpha-actinin-1	Actn1	-0.109612	0.0967541	0.738268	0.801532	0.944998	0.973083	12	4	4	4	20.7488	20.1392	20.3738	21.1986	20.4446	20.0434	21.0666	20.4672	19.8462	21.3243	20.6102	20.6282
Q7TPR4;Q9JI91	ACTN1_MOUSE;ACTN2_MOUSE	Alpha-actinin-1	Actn1;Actn2	0.325422	-0.174344	0.383088	0.644221	0.706455	0.862509	12	4	4	4	19.4104	18.2674	18.6525	19.5268	18.9767	19.5776	19.5816	19.0229	18.4782	19.9577	19.2008	18.8247
Q7TPR4;O88990;Q9JI91	ACTN1_MOUSE;ACTN2_MOUSE;ACTN3_MOUSE	Alpha-actinin-3	Actn1;Actn2;Actn3	-0.259377	-0.106057	0.548867	0.801367	0.696153	0.85429	12	4	4	4	17.9021	16.7346	17.6845	18.372	16.9564	17.8048	17.7759	17.1185	16.4497	18.1003	17.2911	17.3904
P57780;Q7TPR4;O88990;Q9JI91	ACTN1_MOUSE;ACTN2_MOUSE;ACTN3_MOUSE;ACTN4_MOUSE	Alpha-actinin-3	Actn1;Actn2;Actn3;Actn4	-0.174757	0.167188	0.589296	0.664995	0.849463	0.93019	12	4	4	4	21.4091	20.8761	21.2529	21.8578	21.1411	20.6289	21.7518	21.1752	20.7162	22.107	21.2744	21.2681
P57780;Q7TPR4;Q9JI91	ACTN1_MOUSE;ACTN2_MOUSE;ACTN4_MOUSE	Alpha-actinin-4	Actn1;Actn2;Actn4	-0.239806	0.399698	0.661081	0.396614	0.705798	0.856551	12	4	4	4	20.1828	19.1493	20.0005	20.995	19.8273	19.0928	20.8048	19.6436	19.6539	20.8749	20.334	20.1043
P57780;Q7TPR4	ACTN1_MOUSE;ACTN4_MOUSE	Alpha-actinin-4	Actn1;Actn4	0.102167	0.101116	0.673065	0.752289	0.804148	0.914036	12	4	4	4	20.8046	20.4285	20.5683	21.3916	20.7652	20.8347	21.1633	20.8384	20.3038	21.7364	20.9985	20.9674
Q9JI91	ACTN2_MOUSE	Alpha-actinin-2	Actn2	-0.350196	-0.764806	0.600966	0.164721	0.189423	0.502698	12	4	4	4	17.0301	15.1766	15.2709	14.7736	14.8628	16.2848	14.4715	15.2314	15.0023	13.8472	14.8667	14.075
P57780	ACTN4_MOUSE	Alpha-actinin-4	Actn4	-0.0960078	0.299772	0.719202	0.290691	0.527667	0.784248	12	4	4	4	20.3941	19.9517	19.9164	20.7016	20.2114	19.7231	20.5555	20.0897	19.9569	20.9036	20.4433	20.475
Q9QZB7	ARP10_MOUSE	Actin-related protein 10	Actr10	-0.224981	0.115761	0.26004	0.53452	0.366041	0.736111	12	4	4	4	15.094	15.2789	15.3115	15.3216	15.2432	14.5117	15.1422	15.2089	15.0769	15.2274	15.1229	15.1418
P61164	ACTZ_MOUSE	Alpha-centractin	Actr1a	-0.172042	0.119233	0.500396	0.6221	0.700365	0.878605	12	4	4	4	16.0956	16.5762	16.4306	16.3409	16.5443	15.6039	16.1105	16.4963	16.3262	16.2149	16.185	16.5059
Q8R5C5;P61164	ACTY_MOUSE;ACTZ_MOUSE	Alpha-centractin	Actr1a;Actr1b	-0.168931	0.0299177	0.285069	0.854855	0.424217	0.786977	12	4	4	4	17.4605	17.5714	17.4182	17.4243	17.6617	16.9822	17.2588	17.2959	17.2607	17.3069	17.2148	17.5359
Q8R5C5	ACTY_MOUSE	Beta-centractin	Actr1b	-0.628934	0.463125	0.2249	0.3614	0.285643	0.598503	12	4	4	4	15.6594	15.7907	15.6866	15.7051	15.6762	13.6989	15.5414	15.4095	15.3937	15.6944	15.4813	15.6091
P61161	ARP2_MOUSE	Actin-related protein 2	Actr2	-0.294793	0.395174	0.217778	0.114299	0.120927	0.521865	12	4	4	4	17.6961	17.6715	17.5668	17.7221	17.6104	16.7407	17.5002	17.6261	17.6668	17.7811	17.8049	17.8053
Q99JY9	ARP3_MOUSE	Actin-related protein 3	Actr3	-0.119244	0.315468	0.378291	0.0354444	0.0606551	0.503863	12	4	4	4	18.2694	18.1165	18.047	18.3907	18.1949	17.7963	18.2257	18.1297	18.4466	18.2229	18.509	18.4299
Q99JY9;Q641P0	ARP3B_MOUSE;ARP3_MOUSE	Actin-related protein 3B	Actr3;Actr3b	-0.0211515	0.324047	0.843398	0.0205302	0.0127875	0.436015	12	4	4	4	17.4778	17.6199	17.5495	17.7183	17.8054	17.4182	17.4488	17.6085	17.7431	17.8965	17.9499	17.9876
Q641P0	ARP3B_MOUSE	Actin-related protein 3B	Actr3b	-0.257951	-0.3177	0.206637	0.118555	0.0392437	0.442014	12	4	4	4	14.278	14.8543	14.8723	14.8912	14.6827	14.3673	14.2213	14.5925	14.3862	13.7461	14.2076	14.2532
P37172	ACVR1_MOUSE	Activin receptor type-1	Acvr1	-0.12651	-0.236839	0.248981	0.0547496	0.00845122	0.43118	12	4	4	4	16.1725	16.14	16.2004	16.3479	16.0548	16.0561	15.912	16.3319	15.8502	15.8143	15.7618	15.9811
Q61288	ACVL1_MOUSE	Serine/threonine-protein kinase receptor R3	Acvrl1	-0.329002	0.524841	0.220163	0.0288725	0.0758004	0.487144	12	4	4	4	15.1747	15.0104	14.708	15.4939	15.1769	14.8329	14.7392	14.3221	15.3945	15.2431	15.1681	15.3646
O35598	ADA10_MOUSE	Disintegrin and metalloproteinase domain-containing protein 10	Adam10	-0.0943379	0.462681	0.663808	0.0405058	0.0680945	0.486707	12	4	4	4	17.4802	16.9324	17.0195	17.3538	17.3974	16.7017	17.3164	16.9932	17.6462	17.3411	17.6955	17.5765
Q9R1V4	ADA11_MOUSE	Disintegrin and metalloproteinase domain-containing protein 11	Adam11	0.0856915	-0.436083	0.880806	0.485951	0.666154	0.832668	12	4	4	4	14.4994	15.3196	14.6866	14.9442	15.86	14.3692	13.7818	15.7815	15.0503	14.7856	13.7697	14.4427
O88839	ADA15_MOUSE	Disintegrin and metalloproteinase domain-containing protein 15	Adam15	-0.191239	0.560498	0.478483	0.0514391	0.0778192	0.481308	12	4	4	4	15.1611	14.6589	14.8917	15.2377	15.2277	14.2196	14.7467	14.9903	15.4035	15.1871	15.565	15.2707
Q9Z0F8	ADA17_MOUSE	Disintegrin and metalloproteinase domain-containing protein 17	Adam17	-0.172691	0.420935	0.313005	0.000922419	0.0324335	0.460238	12	4	4	4	15.5272	14.8142	15.1793	15.1339	15.0921	15.0405	15.0039	14.8273	15.4902	15.3861	15.4572	15.314
Q9R1V6	ADA22_MOUSE	Disintegrin and metalloproteinase domain-containing protein 22	Adam22	-0.184863	-0.867447	0.740693	0.261333	0.246012	0.544497	12	4	4	4	16.0109	17.3466	17.0431	17.0618	17.5889	15.9929	15.843	17.2981	16.9566	14.5297	15.3692	16.3976
Q9R1V7	ADA23_MOUSE	Disintegrin and metalloproteinase domain-containing protein 23	Adam23	-0.109689	-0.886696	0.876088	0.324056	0.388502	0.642756	12	4	4	4	15.4451	17.4011	16.7161	16.8179	17.5939	15.628	15.5167	17.2028	16.9377	14.1461	15.0031	16.3078
Q61072	ADAM9_MOUSE	Disintegrin and metalloproteinase domain-containing protein 9	Adam9	-0.342066	0.458778	0.240381	0.0233034	0.150825	0.53344	12	4	4	4	15.0069	14.3505	14.9824	15.4302	14.7779	14.6607	14.7729	14.1903	15.129	14.8794	15.1113	15.1172
Q8BLI0	ATL1_MOUSE	ADAMTS-like protein 1	Adamtsl1	-0.0587106	0.472506	0.901633	0.23513	0.545213	0.763851	12	4	4	4	15.0944	13.9607	13.6873	15.4163	14.4002	14.1634	14.9665	14.3938	14.0419	15.3909	15.354	15.0272
Q80T21	ATL4_MOUSE	ADAMTS-like protein 4	Adamtsl4	-0.465768	0.601166	0.36102	0.123923	0.38391	0.660888	12	4	4	4	14.8518	13.5201	13.9778	15.3191	13.3937	14.1208	14.498	13.7932	13.9101	14.5464	15.0629	14.691
D3Z689	D3Z689_MOUSE	ADAMTS-like 5	Adamtsl5	-0.374632	0.606033	0.308697	0.0417132	0.166147	0.5213	12	4	4	4	14.5949	14.2795	13.7486	15.0235	14.4447	13.8167	14.3071	13.5795	14.5517	14.3558	14.8646	14.8001
E9PY16	E9PY16_MOUSE	ArfGAP with dual PH domains 1	Adap1	-0.405318	-0.0447817	0.305713	0.864832	0.306041	0.631005	12	4	4	4	14.9727	15.8108	14.7127	14.6323	15.0259	13.9923	14.5084	14.9807	14.7958	14.507	14.525	14.5003
Q99MU3	DSRAD_MOUSE	Double-stranded RNA-specific adenosine deaminase	Adar	-0.0935729	-0.225416	0.572152	0.486603	0.509206	0.772629	12	4	4	4	12.9598	12.5606	13.0161	12.488	12.6588	12.6084	12.8796	12.5035	13.2502	12.4502	12.1512	11.897
Q9D0L4	ADCK1_MOUSE	AarF domain-containing protein kinase 1	Adck1	-0.0295539	-0.0624289	0.904061	0.819316	0.909811	0.96235	12	4	4	4	15.0914	14.9641	15.0754	15.0667	14.9966	14.3682	15.3469	15.3676	15.163	14.6518	14.8905	15.1244
Q80V03	ADCK5_MOUSE	Uncharacterized aarF domain-containing protein kinase 5	Adck5	-0.010159	0.100056	0.96589	0.662697	0.842569	0.940535	12	4	4	4	13.0663	12.7489	12.8349	12.8742	13.1075	12.2214	13.0214	13.1333	12.9562	12.9422	12.9868	12.9985
O88444	ADCY1_MOUSE	Adenylate cyclase type 1	Adcy1	-0.245011	-0.459113	0.631858	0.484691	0.434251	0.686164	12	4	4	4	14.6787	15.5798	15.0738	14.8586	15.8405	13.996	14.1307	15.2437	15.329	13.6599	13.5989	14.7867
Q80TL1	ADCY2_MOUSE	Adenylate cyclase type 2	Adcy2	0.010812	-0.619257	0.9773	0.108973	0.148762	0.502811	12	4	4	4	13.4601	13.961	14.4537	14.3457	13.7399	14.4602	13.43	14.6337	13.9193	13.2337	13.2482	13.3856
Q8VHH7	ADCY3_MOUSE	Adenylate cyclase type 3	Adcy3	0.210602	-0.144267	0.520855	0.705737	0.799832	0.910414	12	4	4	4	12.425	12.8979	12.2666	12.3878	13.3006	12.326	12.1536	13.0396	13.1805	12.0246	12.4843	12.5533
Q91WF3	ADCY4_MOUSE	Adenylate cyclase type 4	Adcy4	-0.167297	0.527118	0.483322	0.0217296	0.0621575	0.472579	12	4	4	4	15.0078	14.2389	14.5037	14.7567	14.8082	14.3303	14.5863	14.1131	15.0776	14.8057	15.1593	14.9039
P84309	ADCY5_MOUSE	Adenylate cyclase type 5	Adcy5	0.0558076	0.00264167	0.793058	0.983791	0.927019	0.972898	12	4	4	4	16.203	16.0043	16.1133	16.7464	16.0535	16.2411	16.6198	16.3758	16.2251	16.365	16.3159	16.3948
P84309;Q01341	ADCY5_MOUSE;ADCY6_MOUSE	Adenylate cyclase type 5	Adcy5;Adcy6	-0.0558286	0.15745	0.781234	0.376413	0.640495	0.867093	12	4	4	4	17.5821	17.1205	17.1574	17.4937	16.9659	17.3415	17.6785	17.1446	17.2891	17.5919	17.4585	17.4208
Q01341	ADCY6_MOUSE	Adenylate cyclase type 6	Adcy6	-0.144319	0.111487	0.353343	0.303351	0.474699	0.823042	12	4	4	4	15.899	15.5092	15.7228	15.9939	15.4536	15.8463	15.7519	15.4958	15.7837	15.6905	15.7257	15.7938
P51830	ADCY9_MOUSE	Adenylate cyclase type 9	Adcy9	-0.148294	0.0364857	0.521863	0.883444	0.750335	0.902233	12	4	4	4	15.5316	15.8073	15.6038	15.6848	15.9773	15.0549	15.274	15.7281	15.8161	15.3403	15.377	15.6469
Q9QYC0	ADDA_MOUSE	Alpha-adducin	Add1	0.0871139	-0.51572	0.599231	0.00760506	0.0255161	0.4306	12	4	4	4	17.5527	17.9164	18.2524	17.6953	17.8764	17.9803	18.0297	17.8788	17.7003	17.1643	17.2704	17.5673
Q9QYB8	ADDB_MOUSE	Beta-adducin	Add2	-0.27071	-0.522669	0.541007	0.261695	0.192094	0.524316	12	4	4	4	16.1753	17.1999	17.2862	16.6611	17.2385	15.854	16.1652	16.9818	16.7241	15.6334	15.6052	16.1862
Q9QYB5	ADDG_MOUSE	Gamma-adducin	Add3	0.288211	-0.456684	0.194323	0.030027	0.0656462	0.485648	12	4	4	4	17.3706	17.3338	17.8088	17.2204	17.3751	18.0256	17.9064	17.5794	17.3436	17.1028	17.2355	17.3778
Q91ZV8	AGRA2_MOUSE	Adhesion G protein-coupled receptor A2	Adgra2	-0.182018	0.520895	0.563402	0.0387022	0.194833	0.549817	12	4	4	4	16.6481	15.5627	15.6908	16.3389	15.6161	15.9269	16.27	15.6995	16.023	16.6418	16.5014	16.4297
Q9Z0M6	AGRE5_MOUSE	Adhesion G protein-coupled receptor E5	Adgre5	-0.160679	0.424901	0.282036	0.0197611	0.0567083	0.487863	12	4	4	4	15.813	15.31	15.8474	15.7919	15.4615	15.4379	15.5862	15.6341	16.262	15.6535	16.0054	15.8983
G5E8Q8	AGRF5_MOUSE	Adhesion G protein-coupled receptor F5	Adgrf5	-0.312985	0.759778	0.195127	0.011808	0.0110406	0.440941	12	4	4	4	15.8163	15.4317	15.3514	15.4185	15.6207	14.756	15.3459	15.0433	16.1139	15.6782	16.0993	15.9137
Q8K209	AGRG1_MOUSE	Adhesion G-protein coupled receptor G1	Adgrg1	-0.129765	0.280562	0.459788	0.274339	0.396768	0.729876	12	4	4	4	14.7161	14.5928	14.5786	14.8201	14.7855	14.126	14.5074	14.7697	15.0982	14.315	14.982	14.9157
Q80TR1	AGRL1_MOUSE	Adhesion G protein-coupled receptor L1	Adgrl1	-0.123384	-0.632275	0.724596	0.116822	0.105455	0.483878	12	4	4	4	13.7959	14.6518	14.7736	14.6022	14.7536	14.0577	13.7696	14.7491	14.3364	13.3031	13.3609	13.8005
Q8JZZ7	AGRL2_MOUSE	Adhesion G protein-coupled receptor L2	Adgrl2	-0.0781159	0.173851	0.464519	0.000630745	0.163545	0.680001	12	4	4	4	14.5043	14.3345	14.4062	14.779	14.4186	14.4507	14.4735	14.3687	14.5692	14.6047	14.6375	14.5956
Q80TS3	AGRL3_MOUSE	Adhesion G protein-coupled receptor L3	Adgrl3	-0.478417	-0.372375	0.138207	0.25752	0.0394746	0.426944	12	4	4	4	13.5972	13.8218	14.2957	14.2043	13.7045	13.2929	12.9875	14.0205	13.5649	12.7314	12.8904	13.3291
Q923X1	AGRL4_MOUSE	Adhesion G protein-coupled receptor L4	Adgrl4	-0.404958	0.899394	0.118758	0.00462633	0.00808671	0.476	12	4	4	4	15.1638	14.654	14.914	15.4431	14.9845	14.4026	14.772	14.396	15.8112	15.1743	15.7268	15.4404
P00329	ADH1_MOUSE	Alcohol dehydrogenase 1	Adh1	0.491738	0.628216	0.281213	0.0442697	0.0552097	0.429415	12	4	4	4	12.7118	12.5842	12.9274	14.3718	13.5789	13.7363	13.6565	13.5904	14.2028	13.6423	14.8195	14.4105
P28474	ADHX_MOUSE	Alcohol dehydrogenase class-3	Adh5	-0.168964	-0.0605574	0.53141	0.857026	0.707125	0.871651	12	4	4	4	14.5279	15.0765	14.8111	14.9654	15.2099	14.153	14.5148	14.8273	15.149	14.1078	14.386	14.82
Q8R0N6	HOT_MOUSE	Hydroxyacid-oxoacid transhydrogenase, mitochondrial	Adhfe1	0.1197	-0.298167	0.640642	0.320483	0.532764	0.789255	12	4	4	4	12.9454	12.4422	13.1636	12.7066	12.4678	12.9507	13.3871	12.9311	12.9308	12.515	12.1188	12.9794
Q60994	ADIPO_MOUSE	Adiponectin	Adipoq	-0.375219	0.982581	0.557528	0.160489	0.207715	0.5264	12	4	4	4	15.1519	14.8949	15.0881	15.492	15.1638	13.0233	15.5507	15.3882	15.3936	15.8217	15.6626	16.1784
P55264	ADK_MOUSE	Adenosine kinase	Adk	0.438862	-0.677877	0.191457	0.0903073	0.10929	0.485033	12	4	4	4	13.5946	13.8193	14.0055	13.5544	14.0762	14.9819	13.6882	13.9829	13.8196	13.0167	13.4047	13.7768
Q9Z103	ADNP_MOUSE	Activity-dependent neuroprotector homeobox protein	Adnp	-0.00449944	0.0106342	0.981011	0.948735	0.997606	0.999416	12	4	4	4	14.8382	14.3625	14.7134	14.713	14.2347	14.9214	14.8006	14.6525	14.8064	14.5569	14.625	14.6633
Q6PDY2	AEDO_MOUSE	2-aminoethanethiol dioxygenase	Ado	0.343735	-0.447028	0.252857	0.242314	0.407915	0.693251	12	4	4	4	12.669	13.6856	13.195	13.4268	13.1473	13.6644	13.5985	13.9411	13.9994	12.5754	13.0171	12.9714
Q8VDL4	ADPGK_MOUSE	ADP-dependent glucokinase	Adpgk	-0.315074	0.188874	0.31899	0.583652	0.522303	0.779654	12	4	4	4	16.9067	16.7574	16.8536	16.9371	16.495	15.7556	16.9568	16.9871	16.9372	16.2911	16.9524	16.7691
Q01338	ADA2A_MOUSE	Alpha-2A adrenergic receptor	Adra2a	0.247479	-0.389224	0.541678	0.280698	0.49247	0.749942	12	4	4	4	13.9833	12.9595	13.5128	13.5372	12.8217	14.1746	14.1791	13.8074	13.3087	13.1846	13.4006	13.5319
A0A0A6YVU8;Q9JKV1	ADRM1_MOUSE	Proteasomal ubiquitin receptor ADRM1	Adrm1	-0.135363	-0.151825	0.686528	0.469329	0.579242	0.812433	12	4	4	4	13.1893	14.2269	14.349	13.8491	14.0604	13.2499	14.0014	13.7612	13.5381	13.8025	13.4959	13.6291
P54822	PUR8_MOUSE	Adenylosuccinate lyase	Adsl	-0.270197	0.1011	0.425692	0.755283	0.636467	0.840836	12	4	4	4	14.59	15.216	14.8637	14.6008	14.8439	13.7521	15.0157	14.578	14.8085	14.5445	14.326	14.915
P28650	PURA1_MOUSE	Adenylosuccinate synthetase isozyme 1	Adss1	0.0455012	-0.333133	0.881792	0.0895497	0.429899	0.723266	12	4	4	4	13.6881	14.2406	12.8912	13.7664	13.8522	13.588	13.4989	13.8291	13.0735	13.4169	13.2255	13.7198
P46664	PURA2_MOUSE	Adenylosuccinate synthetase isozyme 2	Adss2	-0.428073	0.00743747	0.161234	0.973506	0.165606	0.538809	12	4	4	4	12.6136	13.4637	12.734	12.9037	12.8567	12.6776	11.9721	12.4963	12.7226	12.5089	12.2469	12.5541
Q640N1	AEBP1_MOUSE	Adipocyte enhancer-binding protein 1	Aebp1	0.105474	0.103617	0.830477	0.81908	0.893038	0.945054	12	4	4	4	14.7357	13.2228	13.8762	14.1351	13.0525	14.2959	14.5239	14.5194	13.5378	14.1662	14.7495	14.3527
Q80YS6	AFAP1_MOUSE	Actin filament-associated protein 1	Afap1	0.17828	-0.25719	0.668706	0.512881	0.727553	0.874807	12	4	4	4	13.6674	13.3846	13.9344	13.2913	13.0889	13.9708	14.6911	13.24	13.551	13.5138	13.4125	13.4848
Q8BZI0	AF1L1_MOUSE	Actin filament-associated protein 1-like 1	Afap1l1	-0.303835	0.0060358	0.0780228	0.968533	0.100287	0.52671	12	4	4	4	14.6657	14.3148	14.6024	14.3165	14.2583	13.8488	14.2463	14.3306	14.4615	14.1042	14.1319	14.0106
Q5DTU0	AF1L2_MOUSE	Actin filament-associated protein 1-like 2	Afap1l2	-0.0646768	-0.195993	0.732271	0.367644	0.396715	0.732592	12	4	4	4	13.9355	13.8782	13.7482	13.4189	13.8173	13.7851	13.8526	13.267	13.3065	13.8031	13.1771	13.6515
Q9QZQ1	AFAD_MOUSE	Afadin	Afdn	0.0603964	-0.448284	0.762015	0.0687739	0.0644964	0.482339	12	4	4	4	15.5702	15.453	15.8211	15.6611	15.4107	15.9954	15.9798	15.3611	15.2378	15.3055	14.9583	15.4522
Q3V384	AFG1L_MOUSE	AFG1-like ATPase	Afg1l	-0.0162165	-0.0788984	0.854534	0.593045	0.693107	0.907216	12	4	4	4	14.3493	14.2534	14.3343	14.2385	14.1143	14.3899	14.4377	14.1689	14.4759	14.0243	13.9968	14.2982
Q920A7	AFG31_MOUSE	AFG3-like protein 1	Afg3l1	-0.180624	-0.055438	0.356267	0.776453	0.372383	0.731903	12	4	4	4	13.7761	13.8017	13.9423	13.5512	13.2862	14.0457	13.5199	13.497	13.6044	13.5854	13.2585	13.6788
Q920A7;Q8JZQ2	AFG31_MOUSE;AFG32_MOUSE	AFG3-like protein 2	Afg3l1;Afg3l2	0.124613	-0.203535	0.189047	0.0727815	0.108132	0.613296	12	4	4	4	16.0434	16.2622	16.1819	16.1113	16.3818	16.0771	16.2744	16.3639	16.2455	16.0034	15.9623	16.0718
Q8JZQ2	AFG32_MOUSE	AFG3-like protein 2	Afg3l2	0.146719	-0.168104	0.25162	0.193224	0.264272	0.71885	12	4	4	4	16.7619	17.0242	16.8511	16.8403	17.1583	16.8414	16.8418	17.2227	16.9817	16.7526	16.7721	16.8855
Q64191	ASPG_MOUSE	N(4)-(beta-N-acetylglucosaminyl)-L-asparaginase	Aga	-0.154506	0.000720265	0.549323	0.997671	0.714172	0.882519	12	4	4	4	13.3329	12.8845	13.1413	12.8823	12.4946	12.6953	12.9319	13.5012	12.7591	12.7658	12.9489	13.1521
Q8BXK8	AGAP1_MOUSE	Arf-GAP with GTPase, ANK repeat and PH domain-containing protein 1	Agap1	0.0655708	-0.316287	0.579682	0.0827513	0.150891	0.5701	12	4	4	4	13.6856	14.1171	13.6171	13.7514	13.863	13.8682	13.8749	13.8273	13.8034	13.6206	13.6404	13.1039
Q3UHD9	AGAP2_MOUSE	Arf-GAP with GTPase, ANK repeat and PH domain-containing protein 2	Agap2	-0.358543	-0.302643	0.152146	0.318714	0.0712354	0.466025	12	4	4	4	14.4779	14.7727	15.0358	14.6383	14.7977	13.9275	14.2657	14.4995	14.6495	13.7462	14.1007	13.7836
Q8VHH5	AGAP3_MOUSE	Arf-GAP with GTPase, ANK repeat and PH domain-containing protein 3	Agap3	-0.194082	0.0762973	0.454536	0.775363	0.703891	0.876321	12	4	4	4	15.6747	15.7077	15.3026	15.285	15.4448	14.6769	15.4171	15.6547	15.6171	15.3858	15.5164	14.9796
Q8K2K6	AGFG1_MOUSE	Arf-GAP domain and FG repeat-containing protein 1	Agfg1	-0.234868	-0.40741	0.365961	0.20243	0.0801632	0.470782	12	4	4	4	14.7241	14.1871	14.3588	14.4153	14.3544	13.5773	14.5576	14.2566	13.3522	14.2595	13.6615	13.843
Q80WC7	AGFG2_MOUSE	Arf-GAP domain and FG repeat-containing protein 2	Agfg2	-0.278291	-0.094671	0.108093	0.538267	0.0783601	0.497722	12	4	4	4	14.0931	14.4825	13.9794	14.1186	14.0904	14.0276	13.756	13.6865	13.8852	13.6397	13.6052	14.0516
Q9ESW4	AGK_MOUSE	Acylglycerol kinase, mitochondrial	Agk	0.0814991	0.0322571	0.543782	0.79746	0.578949	0.872021	12	4	4	4	17.3473	17.6195	17.494	17.431	17.7327	17.334	17.386	17.7651	17.6374	17.5355	17.4998	17.674
F8VPN4	F8VPN4_MOUSE	4-alpha-glucanotransferase	Agl	0.0439818	-0.147679	0.681305	0.246774	0.418985	0.805505	12	4	4	4	13.4728	13.6251	13.6087	13.8076	13.5197	13.784	13.5678	13.8185	13.3281	13.7266	13.4465	13.598
Q8BS35	ALKMO_MOUSE	Alkylglycerol monooxygenase	Agmo	0.0171916	-3.1945e-05	0.95763	0.999912	0.997598	0.998986	12	4	4	4	14.7243	13.8543	13.8943	14.4507	13.5817	14.4455	14.5727	14.3924	14.1426	13.8968	14.6718	14.2811
Q8CJG1	AGO1_MOUSE	Protein argonaute-1	Ago1	0.400193	-0.218257	0.136427	0.393821	0.21658	0.590791	12	4	4	4	13.3116	12.8652	13.1903	13.0127	13.0369	14.0479	13.5341	13.3618	13.276	13.5564	13.0237	13.2515
Q8CJG0;Q8CJF9;Q8CJG1	AGO1_MOUSE;AGO2_MOUSE;AGO3_MOUSE	Protein argonaute-3	Ago1;Ago2;Ago3	-0.0836892	0.0891268	0.66209	0.611904	0.829648	0.939275	12	4	4	4	15.7947	15.3008	15.4867	15.3919	15.2903	15.3488	15.836	15.1642	15.3462	15.5923	15.3885	15.6689
Q8CJG0	AGO2_MOUSE	Protein argonaute-2	Ago2	0.170992	-0.251486	0.456727	0.288609	0.416219	0.746792	12	4	4	4	15.027	14.7307	14.9473	14.8091	14.5257	15.3039	15.435	14.9334	14.6584	14.9802	14.7252	14.8283
O35083	PLCA_MOUSE	1-acyl-sn-glycerol-3-phosphate acyltransferase alpha	Agpat1	0.0911312	-0.17264	0.462621	0.346401	0.503339	0.820547	12	4	4	4	16.7675	16.7034	16.5772	16.6546	16.4728	16.9435	16.7304	16.9205	16.7611	16.2129	16.6569	16.7456
Q8K3K7	PLCB_MOUSE	1-acyl-sn-glycerol-3-phosphate acyltransferase beta	Agpat2	-0.112166	0.0589178	0.753512	0.866128	0.929562	0.966793	12	4	4	4	13.6144	13.108	13.0589	13.3353	12.2287	13.4027	13.6204	13.416	13.0001	13.3344	13.4749	13.0941
Q9D517	PLCC_MOUSE	1-acyl-sn-glycerol-3-phosphate acyltransferase gamma	Agpat3	0.0287843	0.111633	0.70624	0.207417	0.15443	0.69995	12	4	4	4	16.9942	17.0823	16.9658	17.0798	17.174	17.1746	16.9359	16.9529	17.0782	17.1227	17.2186	17.2644
Q8K4X7	PLCD_MOUSE	1-acyl-sn-glycerol-3-phosphate acyltransferase delta	Agpat4	0.104357	-0.111393	0.518166	0.544492	0.743923	0.910029	12	4	4	4	15.9795	15.627	15.9592	16.0134	15.8598	15.7261	16.2305	16.1803	15.7499	15.6148	16.0563	16.1302
Q9D1E8	PLCE_MOUSE	1-acyl-sn-glycerol-3-phosphate acyltransferase epsilon	Agpat5	0.190114	-0.26094	0.149856	0.082079	0.129892	0.584029	12	4	4	4	15.4069	15.2897	15.4349	15.6458	15.3729	15.7517	15.724	15.6893	15.5852	15.1514	15.3641	15.3934
Q8C0I1	ADAS_MOUSE	Alkyldihydroxyacetonephosphate synthase, peroxisomal	Agps	-0.0690258	0.079845	0.66313	0.243879	0.797151	0.934752	12	4	4	4	14.16	13.7771	14.4618	14.2433	13.9825	14.0521	14.1236	14.2079	14.281	14.1415	14.1607	14.1023
A2ASQ1	AGRIN_MOUSE	Agrin	Agrn	-0.2891	0.727816	0.291581	0.0132201	0.0202534	0.402569	12	4	4	4	20.6181	20.1065	20.0102	20.4741	20.4334	19.4761	20.1846	19.9584	20.6242	20.755	20.8623	20.7223
P11859	ANGT_MOUSE	Angiotensinogen	Agt	-0.337003	-0.567431	0.317368	0.287815	0.145991	0.487686	12	4	4	4	12.5532	12.2184	12.4763	12.9693	11.9432	13.0002	12.1	11.8259	12.0825	10.469	11.7742	12.2737
Q8CJF7	ELYS_MOUSE	Protein ELYS	Ahctf1	0.0547998	-0.0506263	0.749735	0.707526	0.913259	0.970624	12	4	4	4	14.3885	13.8692	14.1842	14.3474	13.9271	14.4439	14.3678	14.2697	14.3225	14.0375	14.2275	14.2185
P50247	SAHH_MOUSE	Adenosylhomocysteinase	Ahcy	0.0913682	-0.302069	0.750323	0.249998	0.530306	0.784475	12	4	4	4	14.8748	15.9386	15.3217	15.551	15.8116	15.6753	15.0733	15.4914	15.4136	14.7483	15.1444	15.5371
Q80SW1	SAHH2_MOUSE	S-adenosylhomocysteine hydrolase-like protein 1	Ahcyl1	-0.27176	0.0348079	0.452355	0.923942	0.67895	0.854652	12	4	4	4	14.8128	15.5365	15.1509	15.7055	15.5093	14.2669	15.028	15.3143	15.5516	14.4931	15.0478	15.1653
Q80SW1;Q68FL4	SAHH2_MOUSE;SAHH3_MOUSE	Putative adenosylhomocysteinase 3	Ahcyl1;Ahcyl2	0.188968	-0.304464	0.580134	0.315175	0.681658	0.854041	12	4	4	4	17.1738	17.8067	17.0613	18.4285	17.9284	17.7382	17.6509	17.9087	18.0296	16.7618	17.7162	17.5008
Q68FL4	SAHH3_MOUSE	Putative adenosylhomocysteinase 3	Ahcyl2	-0.0368943	0.211797	0.965813	0.773487	0.958284	0.976083	12	4	4	4	13.6553	15.0535	14.0845	16.5158	15.611	13.2369	15.1541	15.1595	15.6637	13.6631	15.5874	15.0944
Q8K3E5	AHI1_MOUSE	Jouberin	Ahi1	-0.342047	-0.239578	0.129441	0.288808	0.0618309	0.464614	12	4	4	4	12.931	13.3445	12.799	12.6124	12.9068	12.4045	12.5931	12.4143	12.756	12.1382	12.0018	12.4644
E9Q616	E9Q616_MOUSE	AHNAK nucleoprotein (desmoyokin)	Ahnak	0.273423	-0.51569	0.39521	0.133421	0.210837	0.567562	12	4	4	4	19.3237	19.2811	19.8832	19.4378	19.1492	20.331	20.0367	19.5026	18.9812	19.3511	19.0588	19.5656
A0A7N9VR94	A0A7N9VR94_MOUSE	AHNAK nucleoprotein 2	Ahnak2	0.342159	-1.34573	0.681141	0.0763601	0.164726	0.487618	12	4	4	4	11.9941	13.4508	14.3938	12.6893	12.0475	14.9768	13.6134	13.259	11.9849	12.6285	11.7752	12.1251
Q8BK64	AHSA1_MOUSE	Activator of 90 kDa heat shock protein ATPase homolog 1	Ahsa1	-0.323452	-0.343246	0.454736	0.198516	0.227047	0.55589	12	4	4	4	14.9739	16.4667	15.0145	15.0297	15.5001	14.7934	14.7543	15.1432	15.129	14.611	14.3538	14.7241
P29699	FETUA_MOUSE	Alpha-2-HS-glycoprotein	Ahsg	-0.400962	1.266	0.467178	0.214252	0.292536	0.571375	12	4	4	4	15.4012	14.674	14.9561	15.7606	16.1323	14.6513	14.2161	14.1884	15.1658	14.6553	18.2196	16.2115
Q9EQX4	AIF1L_MOUSE	Allograft inflammatory factor 1-like	Aif1l	0.00125265	0.24812	0.996304	0.269493	0.536994	0.79594	12	4	4	4	14.4123	14.5112	14.1367	13.5056	14.4979	13.9646	14.154	13.9544	14.2984	13.9822	14.6899	14.5928
Q9Z0X1	AIFM1_MOUSE	Apoptosis-inducing factor 1, mitochondrial	Aifm1	0.068459	0.17925	0.624801	0.229187	0.155755	0.609846	12	4	4	4	17.927	17.6736	17.86	17.911	18.0648	17.6292	17.8029	18.1486	17.9557	18.2501	18.0824	18.0743
Q8BUE4	FSP1_MOUSE	Ferroptosis suppressor protein 1	Aifm2	-0.0231056	0.00520539	0.88913	0.978811	0.98864	0.996005	12	4	4	4	13.7418	13.639	13.8754	13.8674	13.7953	14.1576	13.4762	13.6021	13.452	13.8923	13.7325	13.9752
Q3TY86	AIFM3_MOUSE	Apoptosis-inducing factor 3	Aifm3	0.331634	-0.656635	0.310252	0.0929293	0.117283	0.488219	12	4	4	4	14.6694	14.4856	14.9607	14.7235	14.3859	15.6069	15.4076	14.7653	14.3607	14.1855	14.1267	14.8663
P31230	AIMP1_MOUSE	Aminoacyl tRNA synthase complex-interacting multifunctional protein 1	Aimp1	-0.467687	0.371811	0.0887529	0.123046	0.100771	0.490685	12	4	4	4	14.8573	14.7422	15.2002	14.5597	14.408	13.9131	14.8263	14.3411	14.5334	14.8631	14.6596	14.9196
Q8R010	AIMP2_MOUSE	Aminoacyl tRNA synthase complex-interacting multifunctional protein 2	Aimp2	-0.651769	0.551909	0.382198	0.457967	0.498608	0.726133	12	4	4	4	16.4243	16.3641	16.4041	16.0705	16.0596	13.628	16.5389	16.4294	16.0071	16.0858	16.2424	16.5284
O08915	AIP_MOUSE	AH receptor-interacting protein	Aip	0.246285	-0.421494	0.490087	0.113682	0.368186	0.679696	12	4	4	4	14.0464	14.9299	13.9211	13.7629	14.5153	14.9589	14.133	14.0383	14.0456	14.1862	13.7596	13.9681
A2AJA9	AJM1_MOUSE	Apical junction component 1 homolog	Ajm1	-0.27417	-0.905829	0.473339	0.0449305	0.0262157	0.447006	12	4	4	4	12.888	13.6552	14.1201	13.1372	13.3279	13.09	12.5933	13.6926	13.0673	12.0137	11.8281	12.1713
Q9R0Y5	KAD1_MOUSE	Adenylate kinase isoenzyme 1	Ak1	-0.298584	-0.543256	0.388093	0.0659957	0.0619846	0.444069	12	4	4	4	15.1902	16.5638	15.6264	15.6495	15.8185	15.1861	15.2977	15.5332	15.4601	14.7424	14.5394	14.9206
Q9WTP6	KAD2_MOUSE	Adenylate kinase 2, mitochondrial	Ak2	0.0571899	0.143394	0.741419	0.388139	0.35958	0.743676	12	4	4	4	16.9695	16.7576	16.8413	16.6671	16.5642	17.2846	16.7534	16.8622	16.98	17.066	17.0256	16.9664
Q9WTP7	KAD3_MOUSE	GTP:AMP phosphotransferase AK3, mitochondrial	Ak3	-0.00733948	0.272805	0.921469	0.00747277	0.0051377	0.438341	12	4	4	4	18.938	18.8975	18.7979	18.717	18.8158	18.6917	18.918	18.8956	18.9807	19.1742	19.1751	19.0824
Q9WUR9	KAD4_MOUSE	Adenylate kinase 4, mitochondrial	Ak4	-0.220758	0.311843	0.55469	0.396092	0.590044	0.811043	12	4	4	4	17.5076	17.9387	17.7793	17.2785	17.8958	16.5156	17.3528	17.8569	18.0101	17.4881	17.5888	17.7815
Q920P5	KAD5_MOUSE	Adenylate kinase isoenzyme 5	Ak5	-0.375229	-0.370624	0.363212	0.305773	0.170758	0.512576	12	4	4	4	14.5659	15.6818	15.1899	14.4419	15.2025	14.1463	14.2275	14.8025	14.7622	14.1989	13.6982	14.2369
O08715	AKAP1_MOUSE	A-kinase anchor protein 1, mitochondrial	Akap1	0.132046	-0.786295	0.717574	0.011822	0.0840797	0.466111	12	4	4	4	11.3814	12.4045	12.9324	11.8625	12.1091	12.4758	12.397	12.1271	11.5772	11.4101	11.0064	11.9701
O88845	AKA10_MOUSE	A-kinase anchor protein 10, mitochondrial	Akap10	-0.212822	-0.249801	0.144454	0.104028	0.0266537	0.442425	12	4	4	4	13.8967	13.9681	13.6431	13.5014	13.622	13.6077	13.5827	13.3457	12.9606	13.4512	13.3239	13.4232
Q9WTQ5	AKA12_MOUSE	A-kinase anchor protein 12	Akap12	0.09219	-0.46634	0.798041	0.11587	0.29938	0.628488	12	4	4	4	14.053	14.538	15.308	14.5011	14.4022	14.9761	15.1677	14.2228	14.2171	14.0008	14.1376	14.548
O54931	AKAP2_MOUSE	A-kinase anchor protein 2	Akap2	-0.0285664	0.25109	0.856362	0.158333	0.238583	0.647312	12	4	4	4	15.4922	15.5979	15.3947	15.1468	15.6414	15.3702	15.4289	15.0768	15.8472	15.4004	15.5169	15.7571
D3YVF0	AKAP5_MOUSE	A-kinase anchor protein 5	Akap5	-0.623203	-0.604127	0.044854	0.153559	0.0187929	0.437841	12	4	4	4	13.0744	13.5076	14.0518	13.4908	13.1427	12.9947	12.4887	13.0055	13.2538	12.1683	11.6304	12.1628
Q7TN79	AKA7G_MOUSE	A-kinase anchor protein 7 isoform gamma	Akap7	-0.213877	0.107245	0.183635	0.644747	0.524226	0.809072	12	4	4	4	15.9119	15.895	15.8216	15.9266	15.7416	15.4677	15.4457	16.0446	15.8638	16.2316	15.5123	15.521
Q9DBR0	AKAP8_MOUSE	A-kinase anchor protein 8	Akap8	-0.0678816	0.151571	0.585134	0.122564	0.389836	0.79729	12	4	4	4	14.2312	13.8503	14.1212	14.2858	13.8626	14.0641	14.1319	14.1583	14.1016	14.1334	14.2988	14.2895
Q9R0L7	AKP8L_MOUSE	A-kinase anchor protein 8-like	Akap8l	-0.228961	0.249428	0.154512	0.225197	0.325662	0.693358	12	4	4	4	13.948	13.442	13.607	13.6601	13.4166	13.1869	13.5133	13.6246	14.1223	13.4573	13.7202	13.4393
Q70FJ1	AKAP9_MOUSE	A-kinase anchor protein 9	Akap9	0.399976	-0.466428	0.25952	0.0861388	0.227837	0.579635	12	4	4	4	13.6175	12.8361	13.6779	12.8033	13.0529	13.982	13.9299	13.5699	13.2053	13.1672	13.3328	12.9637
Q9JII6	AK1A1_MOUSE	Aldo-keto reductase family 1 member A1	Akr1a1	0.20608	-0.110114	0.180542	0.583862	0.515468	0.808792	12	4	4	4	15.0867	15.4561	15.0742	15.1053	15.5888	15.3295	15.1329	15.4953	15.5435	14.8296	15.2505	15.4825
P45376	ALDR_MOUSE	Aldo-keto reductase family 1 member B1	Akr1b1	-0.288553	0.106752	0.292227	0.750297	0.583813	0.814049	12	4	4	4	14.8166	15.2798	15.0912	15.0403	15.241	14.1539	14.7173	14.9615	15.2319	14.249	14.8778	15.1421
G5E895;P21300	ALD1_MOUSE	Aldo-keto reductase family 1 member B7	Akr1b7	0.081645	-0.373734	0.721966	0.367088	0.520443	0.764337	12	4	4	4	14.3544	14.5983	14.4713	14.9722	14.1707	14.902	14.7589	14.8912	14.8175	13.4197	14.1185	14.8721
P45377	ALD2_MOUSE	Aldose reductase-related protein 2	Akr1b8	-0.209299	0.156962	0.405298	0.480287	0.573801	0.827964	12	4	4	4	16.2068	16.6733	16.1059	16.1786	16.3026	15.514	16.1443	16.3666	16.3491	16.27	16.0216	16.3145
Q8CG76	ARK72_MOUSE	Aflatoxin B1 aldehyde reductase member 2	Akr7a2	0.00501275	-0.174375	0.955751	0.292128	0.407095	0.769342	12	4	4	4	15.1047	15.448	15.1517	15.1002	15.1735	15.2777	15.1749	15.1986	15.362	14.6523	14.9783	15.1345
Q9D1F4	AKTS1_MOUSE	Proline-rich AKT1 substrate 1	Akt1s1	-0.0191822	-0.300228	0.960183	0.319456	0.564841	0.796008	12	4	4	4	14.5743	13.9947	14.0359	13.1889	14.3332	14.3269	13.4598	13.5973	13.5254	13.6511	13.315	14.0248
Q64362	AKTIP_MOUSE	AKT-interacting protein	Aktip	-0.00723767	-0.314095	0.981159	0.146124	0.447961	0.73281	12	4	4	4	12.6291	12.8851	11.7464	11.8549	12.2242	12.0551	12.4007	12.4065	11.9966	12.0028	11.5068	12.3239
P10518	HEM2_MOUSE	Delta-aminolevulinic acid dehydratase	Alad	-0.183665	-0.106682	0.513907	0.700106	0.547357	0.797762	12	4	4	4	13.0772	13.8284	13.8038	13.6407	13.8625	12.9395	13.561	13.2525	13.5867	12.8185	13.266	13.5176
Q8VC19	HEM1_MOUSE	5-aminolevulinate synthase, nonspecific, mitochondrial	Alas1	-0.306331	0.220672	0.24287	0.392147	0.426471	0.733666	12	4	4	4	13.2172	12.9488	13.5665	13.5687	12.6454	12.7658	13.318	13.3466	13.6216	13.31	12.8831	13.1438
P07724	ALBU_MOUSE	Albumin	Alb	-1.00423	0.533866	0.0153912	0.101028	0.0160967	0.442339	12	4	4	4	22.4247	22.652	23.0592	23.2587	21.1757	22.0862	22.2156	21.9003	22.7932	22.2192	22.3845	22.1163
Q61490	CD166_MOUSE	CD166 antigen	Alcam	0.267974	-0.407991	0.628814	0.43531	0.655941	0.833404	12	4	4	4	19.7576	18.7376	19.6204	19.5625	18.2899	20.3481	20.1621	19.9499	18.9432	19.3642	19.2956	19.515
Q9Z110	P5CS_MOUSE	Delta-1-pyrroline-5-carboxylate synthase	Aldh18a1	0.136028	0.00769711	0.153869	0.969415	0.625281	0.863361	12	4	4	4	15.6003	15.4017	15.4766	15.61	15.5528	15.5339	15.7765	15.7696	15.5711	16.153	15.6553	15.2842
P24549	AL1A1_MOUSE	Aldehyde dehydrogenase 1A1	Aldh1a1	0.317637	0.169734	0.235588	0.401528	0.0951017	0.488677	12	4	4	4	15.6537	15.5048	15.1173	15.0007	15.5409	16.1447	15.5985	15.2629	15.9047	15.7556	15.7469	15.8187
Q62148	AL1A2_MOUSE	Retinal dehydrogenase 2	Aldh1a2	-0.0261674	-0.0766816	0.954311	0.831114	0.957158	0.977987	12	4	4	4	15.2298	14.2708	15.1937	14.2401	13.7518	14.8345	15.3613	14.8821	14.6584	14.4781	14.7295	14.6569
Q9CZS1	AL1B1_MOUSE	Aldehyde dehydrogenase X, mitochondrial	Aldh1b1	-0.290751	-0.62454	0.64621	0.396842	0.341471	0.616218	12	4	4	4	14.2657	15.4261	15.2604	15.3003	15.6834	13.561	14.1665	15.6785	15.1734	13.2247	13.7571	14.4361
Q8R0Y6	AL1L1_MOUSE	Cytosolic 10-formyltetrahydrofolate dehydrogenase	Aldh1l1	-0.0718701	-0.655667	0.805495	0.0348966	0.0506328	0.436263	12	4	4	4	14.322	15.0402	15.4646	14.9443	14.5745	15.2025	14.6659	15.0406	14.7288	13.9678	13.8937	14.2707
Q8K009;Q8R0Y6	AL1L1_MOUSE;AL1L2_MOUSE	Mitochondrial 10-formyltetrahydrofolate dehydrogenase	Aldh1l1;Aldh1l2	-0.0979366	-0.0767474	0.535974	0.766653	0.726908	0.887087	12	4	4	4	17.2323	16.9404	16.788	16.9961	16.5902	17.1575	16.8695	16.9478	16.445	17.3259	16.4611	17.0261
Q8K009	AL1L2_MOUSE	Mitochondrial 10-formyltetrahydrofolate dehydrogenase	Aldh1l2	-0.0318072	0.414531	0.915686	0.269476	0.454606	0.719986	12	4	4	4	15.6373	14.8849	14.8271	15.8663	15.0587	15.5125	15.4346	15.0827	14.9699	16.5098	15.5092	15.7576
P47738	ALDH2_MOUSE	Aldehyde dehydrogenase, mitochondrial	Aldh2	-0.110834	0.325609	0.513741	0.0917261	0.0978659	0.531213	12	4	4	4	19.4268	19.4738	19.4411	19.3521	19.4259	18.842	19.4962	19.4864	19.5304	19.7068	19.6798	19.6358
P47740	AL3A2_MOUSE	Aldehyde dehydrogenase family 3 member A2	Aldh3a2	0.0856376	0.0652666	0.624857	0.643352	0.588248	0.857904	12	4	4	4	18.185	17.7188	17.8011	18.0915	17.6784	18.1252	18.2391	18.0962	18.0431	17.9789	18.2088	18.1693
Q80VQ0	AL3B1_MOUSE	Aldehyde dehydrogenase family 3 member B1	Aldh3b1	0.053627	-0.212571	0.886816	0.56299	0.764725	0.893616	12	4	4	4	15.9701	16.4875	16.1102	16.2234	16.9009	15.4108	15.9766	16.7172	16.0042	15.9681	16.0049	16.1781
E9Q3E1;Q80VQ0	AL3B1_MOUSE;AL3B2_MOUSE	Aldehyde dehydrogenase family 3 member B2	Aldh3b1;Aldh3b2	0.402426	-0.490032	0.178205	0.0491117	0.140349	0.513584	12	4	4	4	14.5752	15.5052	14.9089	15.32	15.8457	15.3251	15.1159	15.6324	15.122	14.7434	14.8494	15.2441
Q8CHT0	AL4A1_MOUSE	Delta-1-pyrroline-5-carboxylate dehydrogenase, mitochondrial	Aldh4a1	0.224538	0.0632229	0.226597	0.680131	0.144816	0.577988	12	4	4	4	17.6619	17.3303	17.5737	17.3346	17.3381	17.9425	17.9192	17.5987	17.6988	17.823	17.7634	17.7662
Q8BWF0	SSDH_MOUSE	Succinate-semialdehyde dehydrogenase, mitochondrial	Aldh5a1	-0.0455151	-0.258006	0.92433	0.626653	0.769478	0.884718	12	4	4	4	17.3877	18.4082	18.0333	17.9371	18.6537	16.9202	17.5302	18.4802	18.2849	17.1591	17.1189	17.9893
Q9EQ20	MMSA_MOUSE	Methylmalonate-semialdehyde dehydrogenase [acylating], mitochondrial	Aldh6a1	0.297409	-0.152123	0.0441381	0.256778	0.0500851	0.503843	12	4	4	4	18.7577	18.7902	18.673	18.8041	18.7807	19.336	19.0491	19.0489	18.8226	18.9787	18.8304	18.9744
Q9DBF1	AL7A1_MOUSE	Alpha-aminoadipic semialdehyde dehydrogenase	Aldh7a1	0.239734	-0.354434	0.352926	0.180503	0.276536	0.640348	12	4	4	4	16.7305	16.4889	16.9516	16.5314	16.3827	16.809	17.3873	17.0823	16.6588	16.3455	16.4647	16.7747
Q9JLJ2	AL9A1_MOUSE	4-trimethylaminobutyraldehyde dehydrogenase	Aldh9a1	0.170331	0.140787	0.322288	0.408248	0.110392	0.546423	12	4	4	4	16.3091	16.37	16.2596	16.2962	16.552	16.89	16.2073	16.2669	16.5539	16.6117	16.6371	16.6766
P05064	ALDOA_MOUSE	Fructose-bisphosphate aldolase A	Aldoa	-0.231584	-0.0526309	0.552592	0.86745	0.631858	0.833104	12	4	4	4	18.0451	19.0145	18.5196	18.9544	19.0643	17.7329	18.1466	18.6634	18.4359	18.2491	18.1853	18.5263
P05064;P05063	ALDOA_MOUSE;ALDOC_MOUSE	Fructose-bisphosphate aldolase C	Aldoa;Aldoc	-0.17287	-0.17887	0.64594	0.603979	0.55733	0.792697	12	4	4	4	17.2477	17.8412	17.7089	18.2396	18.4046	17.099	17.2324	17.6099	17.7808	17.1469	17.2178	17.4849
P05063	ALDOC_MOUSE	Fructose-bisphosphate aldolase C	Aldoc	-0.110721	-0.422986	0.774055	0.386123	0.37543	0.662838	12	4	4	4	16.3273	16.8108	16.485	16.7387	16.887	15.4997	16.4581	17.0741	16.7224	15.3926	15.8388	16.2733
Q921Q3	ALG1_MOUSE	Chitobiosyldiphosphodolichol beta-mannosyltransferase	Alg1	0.0369258	0.100556	0.831053	0.461121	0.624817	0.870176	12	4	4	4	15.0238	14.6118	14.7745	15.1414	14.7067	15.2112	15.0041	14.7771	14.87	15.0209	15.0804	15.13
Q3UGP8	AG10B_MOUSE	Putative Dol-P-Glc:Glc(2)Man(9)GlcNAc(2)-PP-Dol alpha-1,2-glucosyltransferase	Alg10b	0.0797489	0.254376	0.735874	0.173326	0.227821	0.613918	12	4	4	4	16.3008	15.6185	15.7194	16.0774	15.5919	16.3142	16.2008	15.9283	16.2614	16.1681	16.3355	16.2878
Q3TZM9	ALG11_MOUSE	GDP-Man:Man(3)GlcNAc(2)-PP-Dol alpha-1,2-mannosyltransferase	Alg11	-0.0786564	0.0310593	0.560452	0.850766	0.846492	0.94913	12	4	4	4	14.7393	14.767	14.6471	14.8999	14.5393	14.4756	14.9945	14.7293	14.7351	14.4093	14.8296	14.8889
Q8VDB2	ALG12_MOUSE	Dol-P-Man:Man(7)GlcNAc(2)-PP-Dol alpha-1,6-mannosyltransferase	Alg12	-0.00706649	0.156026	0.977685	0.50049	0.703677	0.879023	12	4	4	4	15.4855	14.9892	14.9124	15.1854	14.7892	15.7171	15.1275	14.9105	15.194	15.158	15.357	15.4594
Q9D081	ALG14_MOUSE	UDP-N-acetylglucosamine transferase subunit ALG14 homolog	Alg14	-0.308553	0.227645	0.48749	0.566222	0.657017	0.841985	12	4	4	4	14.3641	13.6616	13.9143	14.4283	13.8838	12.7808	14.5968	13.8728	14.0597	13.9888	14.0182	13.978
Q9DBE8	ALG2_MOUSE	Alpha-1,3/1,6-mannosyltransferase ALG2	Alg2	-0.0772343	-0.0178838	0.755142	0.945651	0.895139	0.957042	12	4	4	4	17.157	17.0543	17.3505	17.3298	17.2109	16.495	17.516	17.3608	17.3796	16.8386	17.1242	17.1688
Q8K2A8	ALG3_MOUSE	Dol-P-Man:Man(5)GlcNAc(2)-PP-Dol alpha-1,3-mannosyltransferase	Alg3	-0.0498719	0.411623	0.791484	0.00819952	0.053858	0.475426	12	4	4	4	12.1186	11.4689	12.1616	11.8335	11.8922	11.9683	11.9236	11.599	12.3225	12.1403	12.1573	12.4096
Q9DB25	ALG5_MOUSE	Dolichyl-phosphate beta-glucosyltransferase	Alg5	0.134339	0.190204	0.401184	0.0988109	0.0987261	0.53466	12	4	4	4	15.4994	15.0374	15.4316	15.6448	15.6013	15.3743	15.7047	15.4701	15.835	15.5564	15.8224	15.6976
Q8VDI9	ALG9_MOUSE	Alpha-1,2-mannosyltransferase ALG9	Alg9	-0.0580277	0.0858099	0.702046	0.527145	0.776888	0.931333	12	4	4	4	14.9424	14.6236	14.6406	14.8192	14.5909	14.6035	15.0644	14.5349	14.7242	14.7311	14.8735	14.8081
P39655	LOX12_MOUSE	Polyunsaturated fatty acid lipoxygenase ALOX12	Alox12	0.0953979	0.112304	0.819274	0.704635	0.826707	0.921246	12	4	4	4	12.7964	13.5179	12.0837	12.9471	12.5708	13.4766	13.3021	12.3772	13.1443	12.8233	13.0061	13.2022
P48999	LOX5_MOUSE	Polyunsaturated fatty acid 5-lipoxygenase	Alox5	-0.311064	0.557726	0.230764	0.0506935	0.106982	0.48904	12	4	4	4	14.8057	14.4884	14.4367	15.1691	14.186	14.698	14.6824	14.0891	14.6983	15.0321	15.4078	14.7483
P30355	AL5AP_MOUSE	Arachidonate 5-lipoxygenase-activating protein	Alox5ap	-0.0423288	0.145663	0.934868	0.724633	0.939788	0.969048	12	4	4	4	14.2195	13.7662	13.2895	14.8733	13.8338	14.9882	13.2341	13.9231	14.3275	13.9541	14.4574	13.8229
P09242	PPBT_MOUSE	Alkaline phosphatase, tissue-nonspecific isozyme	Alpl	-0.147608	0.890811	0.818886	0.0899593	0.26688	0.566382	12	4	4	4	17.8473	18.393	17.4867	19.7687	18.5106	17.1648	18.7707	18.4593	19.0855	18.4937	19.7383	19.151
O08583;Q9JJW6	THOC4_MOUSE	THO complex subunit 4	Alyref	-0.0954375	0.399148	0.647169	0.034799	0.111366	0.511338	12	4	4	4	17.248	16.9501	17.2394	16.5846	16.9143	16.5725	17.1397	17.014	17.4626	17.3525	17.3467	17.0752
O09174	AMACR_MOUSE	Alpha-methylacyl-CoA racemase	Amacr	0.269599	-0.197042	0.402219	0.46861	0.544528	0.799064	12	4	4	4	14.1624	13.4355	13.9692	13.9939	13.5258	14.6673	13.9902	14.4561	13.9328	13.944	13.9787	13.9957
Q8JZV7	NAGA_MOUSE	N-acetylglucosamine-6-phosphate deacetylase	Amdhd2	-0.234864	0.321763	0.385581	0.141438	0.328395	0.678531	12	4	4	4	13.6317	12.8084	13.3389	13.3601	12.5551	12.9975	13.3617	13.2853	13.3593	13.3585	13.2566	13.5122
Q8CCJ4	AMER2_MOUSE	APC membrane recruitment protein 2	Amer2	0.0334761	-0.513645	0.887766	0.107563	0.187537	0.541669	12	4	4	4	12.8828	13.8854	13.6184	13.2272	13.5542	13.2968	13.3934	13.5033	13.4224	12.9195	12.1887	13.1626
Q9R049	AMFR_MOUSE	E3 ubiquitin-protein ligase AMFR	Amfr	-0.0410905	-0.122305	0.731858	0.368507	0.375451	0.776288	12	4	4	4	15.1559	14.9019	15.0391	15.1755	14.8397	15.0361	15.287	14.9451	15.1107	14.7788	14.7672	14.9619
Q80ZD9	AMGO2_MOUSE	Amphoterin-induced protein 2	Amigo2	-0.0071938	0.0787513	0.972841	0.639625	0.9001	0.959826	12	4	4	4	12.3694	12.1391	12.0925	12.8227	12.6092	12.0658	12.4321	12.2877	12.3663	12.5049	12.6819	12.1567
Q9D4H4	AMOL1_MOUSE	Angiomotin-like protein 1	Amotl1	0.147239	-0.0318909	0.686402	0.914541	0.865289	0.940283	12	4	4	4	13.2241	12.7879	13.7742	13.3515	13.06	14.2713	13.2105	13.1848	13.3136	13.4962	13.4426	13.3466
Q9DBT5	AMPD2_MOUSE	AMP deaminase 2	Ampd2	-0.143495	0.303056	0.524996	0.240865	0.422711	0.735031	12	4	4	4	16.1873	15.7357	15.7202	15.5538	15.5303	15.2784	15.7709	16.0434	16.2005	15.924	16.2075	15.5032
O08739	AMPD3_MOUSE	AMP deaminase 3	Ampd3	-0.180711	0.175742	0.473807	0.428663	0.684532	0.869555	12	4	4	4	15.0378	14.128	14.8141	14.6804	14.1543	14.4149	14.5658	14.8024	14.6818	14.6486	15.0375	14.2725
Q7TQF7	AMPH_MOUSE	Amphiphysin	Amph	-0.584819	-0.179381	0.136703	0.633512	0.100304	0.48242	12	4	4	4	16.7815	17.6348	17.3766	17.2946	17.2419	15.9673	16.4795	17.0595	17.0927	16.4961	16.1279	16.3139
Q8CFA2	GCST_MOUSE	Aminomethyltransferase, mitochondrial	Amt	0.254988	-0.121801	0.170317	0.365629	0.21887	0.648066	12	4	4	4	14.7584	14.3676	14.8444	14.7656	14.5805	14.9707	15.0854	15.1193	14.8299	14.8349	14.7745	14.8295
P53995	APC1_MOUSE	Anaphase-promoting complex subunit 1	Anapc1	-0.0502746	0.154343	0.622007	0.188077	0.294481	0.753444	12	4	4	4	14.6313	14.4709	14.4577	14.4017	14.2726	14.5203	14.6337	14.3341	14.4921	14.5749	14.774	14.5369
Q8BZQ7	ANC2_MOUSE	Anaphase-promoting complex subunit 2	Anapc2	-0.191728	0.161998	0.338924	0.359226	0.521148	0.810697	12	4	4	4	14.4425	14.3198	14.8907	14.3023	14.0942	14.1448	14.6395	14.3099	14.1558	14.6002	14.4602	14.6202
Q91W96	APC4_MOUSE	Anaphase-promoting complex subunit 4	Anapc4	0.0743287	-0.0902474	0.606947	0.622707	0.806058	0.933514	12	4	4	4	14.3598	14.2693	14.4184	14.4161	14.1592	14.6094	14.716	14.2763	14.6517	14.3253	14.3187	14.1041
Q8BTZ4	APC5_MOUSE	Anaphase-promoting complex subunit 5	Anapc5	0.0816369	-0.142826	0.630132	0.349829	0.586279	0.861259	12	4	4	4	14.0977	13.7097	13.9039	13.7742	13.5684	14.0787	14.196	13.969	13.7568	13.7416	13.8635	13.879
Q9WVM3	APC7_MOUSE	Anaphase-promoting complex subunit 7	Anapc7	-0.150766	0.0742412	0.360515	0.505016	0.527232	0.840683	12	4	4	4	13.7066	13.2649	13.5364	13.2048	13.1624	13.0725	13.3813	13.4934	13.3823	13.2361	13.3709	13.4173
Q02357	ANK1_MOUSE	Ankyrin-1	Ank1	0.0256755	-0.567008	0.945872	0.362952	0.51052	0.735379	12	4	4	4	15.4771	14.9698	15.633	14.284	14.722	14.8424	15.5392	15.363	15.8954	13.4181	14.888	13.997
G5E8K5;Q02357;Q8C8R3	ANK1_MOUSE;ANK2_MOUSE;ANK3_MOUSE	Ankyrin-3	Ank1;Ank2;Ank3	-0.364095	-0.38924	0.539591	0.566273	0.433672	0.68359	12	4	4	4	15.4915	16.1471	15.894	15.1067	16.022	13.8516	15.2908	16.0184	15.9079	14.1124	14.53	15.0757
Q8C8R3	ANK2_MOUSE	Ankyrin-2	Ank2	-0.249056	-0.580711	0.47858	0.13676	0.0754183	0.458557	12	4	4	4	16.7471	17.4762	17.5364	16.8694	17.4014	16.427	16.4943	17.3102	16.8728	16.0111	15.9475	16.4786
G5E8K5;Q8C8R3	ANK2_MOUSE;ANK3_MOUSE	Ankyrin-3	Ank2;Ank3	-0.161148	-0.517534	0.727494	0.334096	0.302986	0.607448	12	4	4	4	15.8529	16.7055	16.415	16.1616	16.9084	15.2527	15.634	16.6953	16.2187	14.9767	15.2946	15.9303
G5E8K5	ANK3_MOUSE	Ankyrin-3	Ank3	-0.0687859	-0.736251	0.896404	0.227052	0.262481	0.566245	12	4	4	4	15.3833	16.7271	16.2376	15.7793	16.7097	15.1801	15.3116	16.6507	16.0188	14.4596	14.8214	15.6074
Q810B6	ANFY1_MOUSE	Rabankyrin-5	Ankfy1	-0.0556483	-0.0408354	0.852722	0.86607	0.921096	0.965953	12	4	4	4	15.1929	15.7289	16.0058	15.4405	15.5661	14.9732	16.0831	15.5231	15.5957	15.3913	15.4353	15.56
Q9JHZ2	ANKH_MOUSE	Progressive ankylosis protein	Ankh	0.132823	-0.203106	0.398572	0.337485	0.513262	0.808049	12	4	4	4	13.2457	13.5612	13.2017	13.325	13.5842	13.6258	13.1021	13.5526	13.5812	12.9147	13.1151	13.4415
Q6ZPS6	AKIB1_MOUSE	Ankyrin repeat and IBR domain-containing protein 1	Ankib1	-0.332332	-0.108669	0.389583	0.749095	0.354075	0.663774	12	4	4	4	14.2252	14.3996	14.4217	13.6748	14.1241	12.9148	14.0909	14.2621	13.9004	13.6279	13.5624	13.8666
Q6P1H6	ANKL2_MOUSE	Ankyrin repeat and LEM domain-containing protein 2	Ankle2	0.123106	-0.537551	0.677326	0.143781	0.18442	0.541406	12	4	4	4	12.535	12.6384	13.0732	12.788	12.7072	13.2612	13.3235	12.2352	12.6693	12.1835	11.8782	12.6459
E9Q4F7	ANR11_MOUSE	Ankyrin repeat domain-containing protein 11	Ankrd11	0.0471246	-0.253712	0.901749	0.512904	0.735712	0.876776	12	4	4	4	11.7167	11.2766	12.2343	11.8366	11.128	12.5934	11.9364	11.5949	11.6131	11.6345	11.9642	11.026
Q80UP5	AN13A_MOUSE	Ankyrin repeat domain-containing protein 13A	Ankrd13a	-0.494653	0.324523	0.325042	0.518763	0.502998	0.742509	12	4	4	4	13.4413	14.0775	13.2818	13.4509	13.9123	11.9323	12.95	13.4784	13.405	12.9575	13.2672	13.9413
E9PUR0;Q99NH0	ANR17_MOUSE	Ankyrin repeat domain-containing protein 17	Ankrd17	-0.0901241	-0.190251	0.695071	0.440095	0.427286	0.741679	12	4	4	4	13.0656	12.9241	13.1926	12.667	12.7506	12.5434	13.413	12.7817	12.5846	13.0433	12.6863	12.4135
Q505D1	ANR28_MOUSE	Serine/threonine-protein phosphatase 6 regulatory ankyrin repeat subunit A	Ankrd28	-0.34005	-0.0815616	0.192417	0.759564	0.173222	0.549745	12	4	4	4	13.4496	13.5944	13.7321	13.4207	13.6106	12.586	13.3821	13.2579	13.4616	12.8605	13.02	13.1682
D3YVV3	D3YVV3_MOUSE	Ankyrin repeat domain 29	Ankrd29	0.530251	-0.953084	0.19798	0.0759526	0.0918657	0.46542	12	4	4	4	13.7567	14.4136	14.0233	14.1941	14.9229	15.3049	13.7165	14.5644	14.2993	13.1204	13.2536	14.0231
Q8BTZ5	ANR46_MOUSE	Ankyrin repeat domain-containing protein 46	Ankrd46	-0.229757	0.220757	0.416841	0.478587	0.608274	0.830866	12	4	4	4	13.6293	13.1395	13.4887	13.5213	13.1903	13.8605	12.6944	13.1146	13.7501	13.1291	13.1736	13.6901
P59672	ANS1A_MOUSE	Ankyrin repeat and SAM domain-containing protein 1A	Anks1a	0.0208516	-0.0866475	0.906939	0.655328	0.864082	0.949878	12	4	4	4	13.8377	13.7527	13.458	13.5819	13.5394	14.0509	13.7601	13.3635	13.545	13.4379	13.4698	13.9145
Q8BIZ1	ANS1B_MOUSE	Ankyrin repeat and sterile alpha motif domain-containing protein 1B	Anks1b	-0.410696	-0.612331	0.1891	0.127776	0.0284239	0.427653	12	4	4	4	15.578	15.8788	16.3367	15.7528	15.9022	15.355	14.8966	15.7498	15.5836	14.8745	14.3408	14.6553
Q8K298	ANLN_MOUSE	Anillin	Anln	0.292902	-1.06427	0.633968	0.142757	0.221078	0.53245	12	4	4	4	13.3796	14.9474	14.0364	13.8707	15.6057	13.5646	13.6142	14.6212	14.2576	12.4026	12.8945	13.5939
Q8BHY3	ANO1_MOUSE	Anoctamin-1	Ano1	-0.122271	0.515525	0.538147	0.0140818	0.022641	0.426867	12	4	4	4	15.4706	15.1178	15.0429	14.9201	15.2006	14.5959	15.2215	15.0444	15.5009	15.5007	15.6474	15.4754
Q8BH79	ANO10_MOUSE	Anoctamin-10	Ano10	0.0167816	0.37685	0.93534	0.0342654	0.0819663	0.488216	12	4	4	4	16.012	15.7381	15.3387	16.0121	15.814	15.4608	16.0179	15.8755	15.9836	16.3307	16.1799	16.1813
Q6P9J9	ANO6_MOUSE	Anoctamin-6	Ano6	-0.0730395	0.246677	0.723402	0.102697	0.385137	0.733872	12	4	4	4	16.623	15.9099	16.3048	16.6282	16.0572	16.3606	16.5263	16.2297	16.3882	16.4529	16.7581	16.5615
Q6PB70	ANO8_MOUSE	Anoctamin-8	Ano8	-0.0356889	-0.571877	0.897516	0.12914	0.120748	0.488367	12	4	4	4	13.2027	13.8643	13.558	13.2527	13.8026	12.977	13.1489	13.8066	13.4322	12.9713	12.2614	12.7828
O35381	AN32A_MOUSE	Acidic leucine-rich nuclear phosphoprotein 32 family member A	Anp32a	0.536643	-0.537765	0.122345	0.101539	0.136937	0.503303	12	4	4	4	15.003	15.9306	15.3437	15.5688	15.7045	16.6493	15.6787	15.9602	15.8343	15.3441	15.5859	15.0773
Q9EST5	AN32B_MOUSE	Acidic leucine-rich nuclear phosphoprotein 32 family member B	Anp32b	0.0520473	0.239655	0.913651	0.395076	0.763985	0.883346	12	4	4	4	12.075	13.6762	12.5853	13.9227	13.171	13.2905	12.717	13.2888	12.6961	13.4679	13.6299	13.632
P97449	AMPN_MOUSE	Aminopeptidase N	Anpep	-0.07546	0.540575	0.672812	0.00947406	0.0117196	0.430269	12	4	4	4	19.9293	19.48	19.4134	19.6238	19.6833	19.1601	19.657	19.6443	20.0594	20.0488	20.2689	19.93
Q9CZ52	ANTR1_MOUSE	Anthrax toxin receptor 1	Antxr1	0.113023	-0.410922	0.628935	0.0874279	0.137717	0.534141	12	4	4	4	13.948	13.6361	13.964	14.2072	13.8263	14.2864	14.4483	13.6465	13.7757	13.5163	13.7493	13.5224
Q6DFX2	ANTR2_MOUSE	Anthrax toxin receptor 2	Antxr2	-0.19978	0.0959024	0.46844	0.727696	0.702829	0.874747	12	4	4	4	12.9323	12.6344	12.7433	13.145	11.992	12.7618	13.0583	12.8438	12.6394	12.5464	13.1057	12.748
P10107	ANXA1_MOUSE	Annexin A1	Anxa1	-0.497423	0.282201	0.126675	0.13747	0.206952	0.566867	12	4	4	4	17.2793	17.6525	16.5637	17.7426	16.7316	16.8965	16.996	16.6241	16.728	17.32	17.01	17.3191
P97384	ANX11_MOUSE	Annexin A11	Anxa11	-0.0146184	0.406878	0.963012	0.103108	0.318069	0.644251	12	4	4	4	17.6449	17.0648	16.4952	17.6694	17.3248	17.0506	17.4719	16.9685	17.1523	18.0118	17.6299	17.6495
P07356	ANXA2_MOUSE	Annexin A2	Anxa2	-0.0589266	0.3529	0.741701	0.0136877	0.111981	0.526634	12	4	4	4	20.7136	20.3598	20.1761	20.9079	20.4153	20.5155	20.5769	20.4141	20.5656	20.9998	20.9164	20.8515
O35639	ANXA3_MOUSE	Annexin A3	Anxa3	-0.224379	0.601798	0.362731	0.0191375	0.0361408	0.4394	12	4	4	4	19.6575	19.6261	19.0926	19.7061	19.7749	19.0977	19.3399	18.9722	19.7412	20.0666	19.9236	19.8605
P97429	ANXA4_MOUSE	Annexin A4	Anxa4	-0.208523	0.408249	0.276127	0.00366498	0.0747771	0.488637	12	4	4	4	16.9094	16.5648	16.2994	17.0331	16.5077	16.5431	16.5734	16.3484	16.9271	16.6988	17.0481	16.9315
P48036	ANXA5_MOUSE	Annexin A5	Anxa5	-0.291261	0.690552	0.327434	0.0216219	0.0439631	0.436389	12	4	4	4	20.2633	20.0646	19.5385	20.2741	20.1671	19.1553	19.8237	19.8294	20.2484	20.5293	20.5684	20.3916
P14824	ANXA6_MOUSE	Annexin A6	Anxa6	-0.11789	0.371324	0.544361	0.00679411	0.12503	0.535586	12	4	4	4	18.9774	18.7298	18.4303	19.277	18.7567	18.6435	18.8137	18.729	18.8665	19.2252	19.1092	19.2273
Q07076	ANXA7_MOUSE	Annexin A7	Anxa7	-0.0867043	0.365352	0.677971	0.0569947	0.193746	0.583561	12	4	4	4	18.7275	18.3974	18.1066	18.8997	18.7099	18.4334	18.3076	18.3334	18.476	19.0777	18.8113	18.8809
O70423	AOC3_MOUSE	Membrane primary amine oxidase	Aoc3	-0.306353	0.757105	0.536358	0.0915067	0.231394	0.549451	12	4	4	4	20.0607	19.1762	19.4531	20.66	19.8094	18.6353	20.1847	19.4951	19.8143	20.7021	20.343	20.2936
O35643	AP1B1_MOUSE	AP-1 complex subunit beta-1	Ap1b1	-0.263901	-0.138911	0.183547	0.489954	0.114904	0.516484	12	4	4	4	15.7541	15.985	16.2259	15.9276	15.9566	15.2904	15.8428	15.7472	15.8902	15.4548	15.334	15.6023
Q9DBG3;O35643	AP1B1_MOUSE;AP2B1_MOUSE	AP-1 complex subunit beta-1	Ap1b1;Ap2b1	-0.113878	-0.0128174	0.407913	0.916412	0.54553	0.8508	12	4	4	4	18.0725	18.0662	18.4068	18.3799	18.2964	17.9063	18.2175	18.0496	18.3378	18.0148	18.05	18.016
P22892	AP1G1_MOUSE	AP-1 complex subunit gamma-1	Ap1g1	-0.162616	0.0811656	0.217456	0.539635	0.373561	0.779864	12	4	4	4	15.6676	15.7995	15.608	15.8074	15.7512	15.2824	15.7023	15.4962	15.6153	15.6864	15.4759	15.7791
P35585	AP1M1_MOUSE	AP-1 complex subunit mu-1	Ap1m1	-0.0616789	-0.13808	0.478493	0.0509517	0.0657466	0.579328	12	4	4	4	16.3036	16.6072	16.3031	16.3784	16.4408	16.3288	16.3215	16.2544	16.1711	16.161	16.1397	16.3215
P61967	AP1S1_MOUSE	AP-1 complex subunit sigma-1A	Ap1s1	0.103817	0.109887	0.670423	0.636379	0.627918	0.848907	12	4	4	4	13.6672	14.1293	14.2575	14.3031	14.3602	14.5983	14.0433	13.7706	14.4044	14.5246	13.9411	14.3419
P17426	AP2A1_MOUSE	AP-2 complex subunit alpha-1	Ap2a1	-0.336593	0.139165	0.236572	0.608321	0.337789	0.682777	12	4	4	4	18.9884	19.2036	19.2204	19.253	19.1975	18.1003	18.9399	19.0815	19.1558	18.8453	18.9527	18.9221
P17427;P17426	AP2A1_MOUSE;AP2A2_MOUSE	AP-2 complex subunit alpha-1	Ap2a1;Ap2a2	-0.493049	0.431465	0.323124	0.387884	0.405604	0.683787	12	4	4	4	19.6849	19.7767	19.8147	19.8898	19.865	17.938	19.6279	19.763	19.9175	19.8037	19.6611	19.5373
P17427	AP2A2_MOUSE	AP-2 complex subunit alpha-2	Ap2a2	-0.275362	-0.056695	0.240836	0.80249	0.221209	0.610089	12	4	4	4	17.9065	18.0812	18.2728	18.0315	17.9207	17.2407	17.8593	18.17	17.9908	17.5641	17.7129	17.6961
Q9DBG3	AP2B1_MOUSE	AP-2 complex subunit beta	Ap2b1	-0.565542	0.282256	0.279563	0.576312	0.394122	0.675915	12	4	4	4	17.9884	17.9737	18.223	18.1277	18.0699	16.1086	17.8049	18.0673	18.008	17.7248	17.7723	17.6746
P84091	AP2M1_MOUSE	AP-2 complex subunit mu	Ap2m1	-0.275685	0.133174	0.291065	0.589425	0.421601	0.741872	12	4	4	4	18.5464	18.8755	18.8252	18.7762	18.943	17.8962	18.3752	18.7061	18.6401	18.7586	18.5529	18.5017
P62743	AP2S1_MOUSE	AP-2 complex subunit sigma	Ap2s1	-0.59073	0.382833	0.198601	0.382476	0.259847	0.587048	12	4	4	4	19.0555	18.9936	19.04	19.3438	19.0119	17.3281	18.7446	18.9853	19.0877	18.8138	18.8943	18.8054
Q9Z1T1	AP3B1_MOUSE	AP-3 complex subunit beta-1	Ap3b1	0.0298197	0.101662	0.800339	0.474142	0.590819	0.862643	12	4	4	4	15.079	14.6764	14.7911	14.9494	14.883	14.8257	15.1075	14.799	14.7544	15.1818	14.8742	15.2115
Q9Z1T1;Q9JME5	AP3B1_MOUSE;AP3B2_MOUSE	AP-3 complex subunit beta-2	Ap3b1;Ap3b2	-0.323811	0.298768	0.0845317	0.123462	0.0847439	0.502622	12	4	4	4	14.8941	14.9222	14.9825	15.0854	14.8609	14.2159	14.8518	14.6603	14.8971	15.1361	14.799	14.9519
Q9JME5	AP3B2_MOUSE	AP-3 complex subunit beta-2	Ap3b2	-0.347422	0.156358	0.0627722	0.367583	0.124856	0.543824	12	4	4	4	14.994	15.4048	15.2112	15.3601	15.0601	14.6055	14.7889	15.1259	15.2623	14.8675	14.8724	15.2037
O54774	AP3D1_MOUSE	AP-3 complex subunit delta-1	Ap3d1	-0.216	0.102906	0.0602452	0.364272	0.110882	0.608532	12	4	4	4	15.9205	16.0093	15.9121	16.0653	15.9774	15.5858	15.8116	15.6685	15.8582	15.7021	15.9077	15.9869
Q9JKC8	AP3M1_MOUSE	AP-3 complex subunit mu-1	Ap3m1	0.0195296	-0.110633	0.874696	0.364006	0.567349	0.868167	12	4	4	4	14.8676	14.5949	14.6844	14.5657	14.5407	14.7106	14.9676	14.5719	14.6663	14.6734	14.4289	14.5797
Q9JKC8;Q8R2R9	AP3M1_MOUSE;AP3M2_MOUSE	AP-3 complex subunit mu-2	Ap3m1;Ap3m2	0.0425124	-0.0813358	0.870451	0.756101	0.937338	0.973315	12	4	4	4	15.0104	14.4434	14.7395	14.788	15.0714	14.2074	15.1854	14.6872	14.4579	14.8259	14.5699	14.9723
Q8R2R9	AP3M2_MOUSE	AP-3 complex subunit mu-2	Ap3m2	-0.351974	0.183439	0.0207702	0.109247	0.022237	0.46484	12	4	4	4	15.3958	15.7068	15.5264	15.7194	15.4463	15.2655	15.1718	15.0568	15.5668	15.3993	15.3882	15.3198
Q9DCR2	AP3S1_MOUSE	AP-3 complex subunit sigma-1	Ap3s1	-0.407564	0.0274689	0.00586732	0.91054	0.124358	0.513702	12	4	4	4	13.6858	13.8879	13.6058	13.6649	13.1852	13.4611	13.406	13.1617	13.6636	13.7578	12.8846	13.018
Q3TAP4	AP5B1_MOUSE	AP-5 complex subunit beta-1	Ap5b1	0.24962	-0.0508189	0.130808	0.549782	0.176231	0.617714	12	4	4	4	11.699	11.636	11.5822	11.1078	11.8766	11.714	11.7729	11.66	11.6553	11.8582	11.5531	11.7537
Q3U829	AP5Z1_MOUSE	AP-5 complex subunit zeta-1	Ap5z1	-0.171066	-0.165654	0.407223	0.409971	0.236215	0.624295	12	4	4	4	13.2307	12.9543	12.6628	13.1067	12.5495	12.5737	13.0786	13.0684	12.5993	12.4717	12.5502	12.9865
B2RUJ5	APBA1_MOUSE	Amyloid-beta A4 precursor protein-binding family A member 1	Apba1	-0.234587	-0.259869	0.342618	0.0931167	0.0913959	0.488644	12	4	4	4	13.2636	14.2382	13.893	13.7148	13.5141	13.465	13.3553	13.8368	13.3756	13.2595	13.0699	13.4268
P98084	APBA2_MOUSE	Amyloid-beta A4 precursor protein-binding family A member 2	Apba2	-0.477083	-0.834611	0.123773	0.0607863	0.0141937	0.467549	12	4	4	4	12.4266	12.9801	13.0202	12.0387	12.1268	11.9725	11.9607	12.4973	12.3022	10.9467	10.8127	11.1574
Q9QXJ1	APBB1_MOUSE	Amyloid beta precursor protein binding family B member 1	Apbb1	-0.246881	-0.546012	0.298805	0.0561582	0.0244079	0.404918	12	4	4	4	13.245	13.806	13.5941	13.0003	13.1768	13.505	13.0137	12.9624	13.1213	12.7204	12.2279	12.4042
Q9DBR4	APBB2_MOUSE	Amyloid beta precursor protein binding family B member 2	Apbb2	0.147821	-0.0254834	0.567176	0.905242	0.762871	0.906073	12	4	4	4	13.4775	13.6632	13.2542	12.9278	13.8328	13.5526	13.5747	12.9539	13.3197	13.4126	13.3733	13.7066
Q61315	APC_MOUSE	Adenomatous polyposis coli protein	Apc	-0.540127	-0.16362	0.220993	0.721033	0.182574	0.520795	12	4	4	4	11.6479	11.6185	11.8113	11.4385	11.1934	9.96854	11.4859	11.7078	11.35	10.4338	11.1343	10.7832
Q3U128	APCD1_MOUSE	Protein APCDD1	Apcdd1	0.116384	-0.355753	0.581087	0.069039	0.156971	0.562685	12	4	4	4	14.5224	14.0016	14.5017	14.1338	14.0526	14.7372	14.5534	14.2819	13.9477	14.0135	14.2132	14.0275
Q8R146	APEH_MOUSE	Acylamino-acid-releasing enzyme	Apeh	0.0459163	0.385486	0.860272	0.173139	0.142587	0.526428	12	4	4	4	12.2243	12.4612	12.4417	12.6291	12.9399	11.8458	12.4463	12.7078	12.75	12.8675	12.7625	13.1019
P28352	APEX1_MOUSE	DNA-(apurinic or apyrimidinic site) endonuclease	Apex1	0.0280468	0.0978775	0.928526	0.731671	0.872156	0.944087	12	4	4	4	13.1795	12.7384	12.5074	12.9191	12.8317	13.4125	13.0545	12.158	12.9802	12.8964	12.8307	13.1408
O35841	API5_MOUSE	Apoptosis inhibitor 5	Api5	-0.320539	0.397863	0.282304	0.0197296	0.242551	0.606351	12	4	4	4	14.4488	14.8343	13.7234	13.9111	14.099	13.7803	14.0486	13.7076	14.245	14.5475	14.2319	14.2024
Q06335	APLP2_MOUSE	Amyloid beta precursor like protein 2	Aplp2	-0.0432501	0.0682499	0.672991	0.473385	0.750258	0.93478	12	4	4	4	15.6757	15.6776	15.5872	15.4053	15.6982	15.3589	15.6155	15.5003	15.7622	15.5493	15.5674	15.567
Q9D7N9	APMAP_MOUSE	Adipocyte plasma membrane-associated protein	Apmap	-0.0280628	0.403904	0.840099	0.0129006	0.00923936	0.412797	12	4	4	4	17.361	17.1691	17.137	17.4307	17.4238	16.9188	17.3433	17.2995	17.6485	17.5873	17.6428	17.7225
Q00623	APOA1_MOUSE	Apolipoprotein A-I	Apoa1	-0.723747	0.262474	0.117767	0.266394	0.180564	0.518199	12	4	4	4	16.0945	17.0482	17.8978	17.4485	16.1994	16.4394	16.6554	16.2999	16.3341	16.7623	17.1553	16.3923
P06728	APOA4_MOUSE	Apolipoprotein A-IV	Apoa4	-1.27629	0.703927	0.0325557	0.04639	0.0369211	0.404202	12	4	4	4	14.012	14.9809	14.7356	16.021	13.5386	14.1667	13.7302	13.2087	14.4671	13.8684	14.8218	14.3027
E9Q414	APOB_MOUSE	Apolipoprotein B-100	Apob	-0.653339	-0.0853889	0.169855	0.834081	0.181416	0.515682	12	4	4	4	15.1711	15.3485	14.8154	16.1804	14.523	14.0373	15.4793	14.8625	14.8921	14.0248	15.1523	14.4914
P51910	APOD_MOUSE	Apolipoprotein D	Apod	0.0593038	-0.415587	0.831686	0.124729	0.260038	0.610407	12	4	4	4	15.2822	15.4096	16.1883	15.4408	15.5876	16.0093	15.1982	15.763	15.3689	14.7501	15.3533	15.4234
P08226	APOE_MOUSE	Apolipoprotein E	Apoe	0.110988	-0.115014	0.655233	0.644098	0.810043	0.926986	12	4	4	4	17.461	17.6337	17.4936	17.7034	17.3328	18.3586	17.5247	17.5195	17.4118	17.5845	17.6938	17.5854
Q01339	APOH_MOUSE	Beta-2-glycoprotein 1	Apoh	-1.05052	-0.0254366	0.0555947	0.934538	0.0440737	0.406794	12	4	4	4	14.7543	15.3883	16.0289	16.6242	14.1832	14.9166	14.9686	14.5253	14.8108	14.1854	15.192	14.3037
Q9DCZ4	MIC26_MOUSE	MICOS complex subunit Mic26	Apoo	0.30322	-0.461072	0.0806543	0.0337056	0.0547412	0.471244	12	4	4	4	17.445	17.6838	17.9668	17.8028	17.8821	18.2445	17.8596	18.125	17.9132	17.2432	17.4894	17.6211
Q78IK4	MIC27_MOUSE	MICOS complex subunit Mic27	Apool	0.140079	0.184031	0.221568	0.175862	0.0365086	0.487413	12	4	4	4	17.3603	17.1737	17.2091	17.3021	17.3775	17.166	17.4439	17.6181	17.4516	17.6022	17.7904	17.4975
P12023	A4_MOUSE	Amyloid-beta precursor protein	App	-0.0808616	0.19844	0.605856	0.252746	0.405357	0.767844	12	4	4	4	16.8806	16.8578	16.8539	16.5747	17.0341	16.4329	16.5912	16.7854	16.9598	16.662	17.0803	16.9352
Q8K3H0	DP13A_MOUSE	DCC-interacting protein 13-alpha	Appl1	-0.020838	-0.244531	0.936192	0.15694	0.414961	0.733686	12	4	4	4	15.6922	16.476	15.5411	15.7069	16.0473	15.6587	16.0763	15.5507	15.7002	15.5894	15.3905	15.6747
Q8K3G9	DP13B_MOUSE	DCC-interacting protein 13-beta	Appl2	0.3196	-0.627197	0.145457	0.0451583	0.0606477	0.464345	12	4	4	4	13.486	13.9873	13.9479	13.6755	13.9667	14.5428	13.9248	13.9408	13.9327	13.3146	13.0074	13.6117
P08030	APT_MOUSE	Adenine phosphoribosyltransferase	Aprt	0.169082	-0.67755	0.504463	0.0950674	0.147174	0.503606	12	4	4	4	13.2267	13.6179	12.7369	12.8693	13.5476	13.4319	12.9463	13.2012	12.9378	11.6688	12.7911	13.0191
Q8BHH1	AQP11_MOUSE	Aquaporin-11	Aqp11	-0.570184	1.14176	0.205525	0.0203897	0.0299402	0.430942	12	4	4	4	16.0425	15.2783	15.1953	15.9849	15.3099	14.0795	15.5746	15.2563	16.0918	16.0801	16.6417	15.9738
P55088	AQP4_MOUSE	Aquaporin-4	Aqp4	-0.0494494	0.273462	0.843759	0.344727	0.554952	0.801782	12	4	4	4	18.4242	17.8775	17.7841	18.4328	17.6934	17.9205	18.2953	18.4117	18.7279	17.8373	18.6543	18.1952
Q8CFQ3	AQR_MOUSE	RNA helicase aquarius	Aqr	-0.0453057	0.20989	0.716106	0.050942	0.182849	0.64726	12	4	4	4	14.6017	14.1379	14.2945	14.4717	14.1467	14.3739	14.4087	14.3953	14.698	14.458	14.5715	14.4367
P04627	ARAF_MOUSE	Serine/threonine-protein kinase A-Raf	Araf	-0.196299	0.0907643	0.450812	0.743749	0.675454	0.868227	12	4	4	4	14.0582	14.1357	14.0577	14.0751	13.855	13.3262	14.5116	13.8486	14.2492	14.0371	13.7761	13.8421
Q8BZ05	ARAP2_MOUSE	Arf-GAP with Rho-GAP domain, ANK repeat and PH domain-containing protein 2	Arap2	-0.229955	-0.230142	0.0165097	0.085299	0.00466652	0.44516	12	4	4	4	13.2997	13.5421	13.4089	13.3366	13.0354	13.1841	13.2277	13.2202	12.8525	12.7494	12.9193	13.2256
Q8R5G7	ARAP3_MOUSE	Arf-GAP with Rho-GAP domain, ANK repeat and PH domain-containing protein 3	Arap3	-0.0292666	-0.278144	0.944078	0.537624	0.640605	0.83307	12	4	4	4	12.7637	12.5455	12.7925	12.629	12.11	13.6173	12.9764	11.9099	12.1023	12.6879	12.1115	12.5993
Q5XJY5	COPD_MOUSE	Coatomer subunit delta	Arcn1	-0.0824046	-0.223074	0.549019	0.187416	0.152929	0.578209	12	4	4	4	16.1913	16.2997	16.4497	15.9822	15.9509	16.1875	16.3562	16.0987	15.7582	15.9777	15.712	16.2531
P61205;P84078	ARF1_MOUSE	ADP-ribosylation factor 1	Arf1	-0.211718	0.0401807	0.632707	0.906273	0.837222	0.924206	12	4	4	4	17.9428	19.1193	17.8783	17.7349	18.7403	17.5262	17.6479	17.9141	18.0976	18.1107	17.4767	18.3042
P61205;Q8BSL7;P84078	ARF2_MOUSE	ADP-ribosylation factor 2	Arf2	-0.484103	0.218966	0.324851	0.607576	0.502127	0.743257	12	4	4	4	17.0008	18.1808	17.0662	17.3777	17.706	15.9636	16.9172	17.1022	17.2322	17.4536	16.6167	17.2624
P61205;P84084;Q8BSL7;P61750;P84078	ARF2_MOUSE;ARF4_MOUSE;ARF5_MOUSE	ADP-ribosylation factor 4	Arf2;Arf4;Arf5	-0.253409	0.781831	0.657841	0.157768	0.275138	0.580708	12	4	4	4	17.9661	18.8269	17.7488	18.8782	19.4202	17.2961	17.7487	17.9413	18.8768	19.3167	18.646	18.6941
P84084	ARF5_MOUSE	ADP-ribosylation factor 5	Arf5	-0.422706	0.203251	0.214439	0.516934	0.372006	0.682625	12	4	4	4	16.5287	17.3926	16.7466	16.8075	17.082	15.9276	16.2781	16.497	16.8264	16.9368	16.1719	16.6625
P62331	ARF6_MOUSE	ADP-ribosylation factor 6	Arf6	-0.173603	0.0260828	0.567177	0.899974	0.789905	0.910451	12	4	4	4	15.9267	16.9731	15.8014	16.2176	16.3926	16.018	15.9098	15.9041	16.3872	16.2852	15.6663	15.9901
Q9EPJ9	ARFG1_MOUSE	ADP-ribosylation factor GTPase-activating protein 1	Arfgap1	-0.806304	-0.137006	0.151144	0.791723	0.106369	0.46993	12	4	4	4	15.4556	15.8383	15.8926	15.2781	15.2521	13.4753	14.9068	15.6051	15.1388	14.3423	14.5879	14.6223
Q99K28	ARFG2_MOUSE	ADP-ribosylation factor GTPase-activating protein 2	Arfgap2	0.266917	-0.305665	0.562429	0.505932	0.687782	0.854201	12	4	4	4	13.6164	12.9094	13.5015	13.1583	13.1581	14.7698	13.2671	13.0584	13.3584	13.501	12.8115	13.3598
Q9D8S3	ARFG3_MOUSE	ADP-ribosylation factor GTPase-activating protein 3	Arfgap3	0.230569	-0.724573	0.565972	0.115751	0.137062	0.490651	12	4	4	4	13.0942	12.7639	13.1918	12.9116	12.3462	13.9969	13.6234	12.9172	12.451	12.6587	12.1147	12.7611
G3X9K3	BIG1_MOUSE	Brefeldin A-inhibited guanine nucleotide-exchange protein 1	Arfgef1	-0.109818	-0.253418	0.405912	0.0947588	0.0451362	0.486554	12	4	4	4	13.8036	14.1902	13.8785	13.9618	13.8716	13.5918	14.0061	13.9252	13.8106	13.3823	13.5337	13.6545
G3X9K3;A2A5R2	BIG1_MOUSE;BIG2_MOUSE	Brefeldin A-inhibited guanine nucleotide-exchange protein 2	Arfgef1;Arfgef2	-0.0382133	-0.0803313	0.814181	0.579452	0.668588	0.888195	12	4	4	4	14.8054	14.9883	14.5925	14.9032	14.9428	15.023	14.4403	14.7305	14.6326	14.6351	14.7362	14.8115
A2A5R2	BIG2_MOUSE	Brefeldin A-inhibited guanine nucleotide-exchange protein 2	Arfgef2	-0.283482	-0.0861208	0.0472513	0.440308	0.0147496	0.434518	12	4	4	4	14.9381	14.984	14.6842	14.7522	14.6598	14.2978	14.5893	14.6778	14.5054	14.3051	14.5442	14.5255
Q3UGY8	BIG3_MOUSE	Brefeldin A-inhibited guanine nucleotide-exchange protein 3	Arfgef3	-0.333479	-0.403156	0.348535	0.235587	0.0895823	0.471189	12	4	4	4	12.9026	13.6566	13.2191	12.8513	13.3421	12.2382	12.4934	13.2221	12.8475	12.2606	12.2793	12.2958
G5E8V9	ARFP1_MOUSE	Arfaptin-1	Arfip1	0.17098	-0.391537	0.484984	0.252041	0.405373	0.700212	12	4	4	4	13.122	13.7532	13.5384	13.2533	13.4614	14.1256	13.4148	13.3491	12.8303	13.326	12.7781	13.8503
Q8K221	ARFP2_MOUSE	Arfaptin-2	Arfip2	-0.148958	-0.523288	0.531021	0.0823268	0.0487335	0.4414	12	4	4	4	13.708	14.2357	14.0671	13.5718	13.5139	14.2051	13.7522	13.5156	13.5443	12.692	13.2029	13.4543
Q8BXL7	ARFRP_MOUSE	ADP-ribosylation factor-related protein 1	Arfrp1	0.0190172	0.323	0.960602	0.404449	0.502649	0.756383	12	4	4	4	12.6163	12.0102	12.5159	12.5489	12.4569	11.4699	12.9482	12.8924	12.5042	12.9354	12.971	12.6488
Q3UL36	ARGL1_MOUSE	Arginine and glutamate-rich protein 1	Arglu1	0.15486	-0.263896	0.638722	0.24749	0.640789	0.842328	12	4	4	4	15.473	14.9583	15.5173	14.3846	14.9085	15.3607	15.0343	15.6493	15.1446	14.6197	15.0253	15.1075
Q5FWK3	RHG01_MOUSE	Rho GTPase-activating protein 1	Arhgap1	-0.157318	-0.0190821	0.376766	0.920092	0.587775	0.8412	12	4	4	4	16.7321	17.239	16.7128	16.7281	16.7852	16.4769	16.9378	16.5828	16.557	17.0729	16.3616	16.7147
Q6Y5D8	RHG10_MOUSE	Rho GTPase-activating protein 10	Arhgap10	0.120173	-0.105396	0.659702	0.668974	0.866279	0.94343	12	4	4	4	13.6616	13.1086	12.827	13.4277	13.0586	13.7963	13.5766	13.074	12.8872	13.4305	13.2195	13.5467
Q3UIA2	RHG17_MOUSE	Rho GTPase-activating protein 17	Arhgap17	0.255231	-0.285796	0.170274	0.136006	0.16086	0.584696	12	4	4	4	14.2208	14.5262	14.5277	14.4251	14.4077	15.041	14.7962	14.4758	14.2005	14.3469	14.4814	14.5487
Q6DFV3	RHG21_MOUSE	Rho GTPase-activating protein 21	Arhgap21	-0.19464	-0.428817	0.658184	0.29353	0.29021	0.604959	12	4	4	4	13.2458	13.9892	14.0116	12.9107	13.6826	12.45	13.3737	13.8724	13.4446	12.763	12.5063	12.9495
Q69ZH9	RHG23_MOUSE	Rho GTPase-activating protein 23	Arhgap23	-0.159405	-0.453136	0.3238	0.00127229	0.00322551	0.51902	12	4	4	4	13.83	14.2598	14.397	13.8741	14.0464	13.8927	13.8254	13.9588	13.6181	13.4363	13.5355	13.3208
Q6ZQ82	RHG26_MOUSE	Rho GTPase-activating protein 26	Arhgap26	-0.268813	0.156568	0.218788	0.31881	0.371658	0.719191	12	4	4	4	14.5188	13.7935	13.8147	14.1061	13.9929	13.533	13.8772	13.7548	13.6788	13.911	14.1827	14.0115
Q8CGF1	RHG29_MOUSE	Rho GTPase-activating protein 29	Arhgap29	0.247286	-0.513706	0.490179	0.176244	0.249089	0.59046	12	4	4	4	13.45	13.4627	13.813	13.3886	13.1891	14.2973	14.3697	13.2474	13.231	13.3892	13.0164	13.4121
A6X8Z5	RHG31_MOUSE	Rho GTPase-activating protein 31	Arhgap31	0.153733	-0.573302	0.58997	0.0650907	0.0931554	0.487394	12	4	4	4	13.0764	12.9955	13.539	12.9072	12.8012	13.8105	13.5123	13.009	12.6125	12.7038	12.5133	13.0103
Q811P8	RHG32_MOUSE	Rho GTPase-activating protein 32	Arhgap32	0.030829	-0.41036	0.895813	0.0409034	0.106705	0.501971	12	4	4	4	13.1293	13.6239	13.5959	12.9407	13.3197	13.7816	13.1537	13.158	13.0668	12.8987	12.811	12.9951
Q91YM2	RHG35_MOUSE	Rho GTPase-activating protein 35	Arhgap35	-0.480495	-0.137678	0.15413	0.613571	0.083087	0.475235	12	4	4	4	13.759	14.4264	14.1597	13.7265	13.9413	12.8355	13.7256	13.6472	13.67	13.2882	13.2961	13.3446
B2RQE8	RHG42_MOUSE	Rho GTPase-activating protein 42	Arhgap42	0.105515	-0.00303173	0.45846	0.979763	0.605892	0.874985	12	4	4	4	13.5675	13.9555	13.6976	13.629	13.8125	14.0443	13.8655	13.5494	13.7095	13.8891	13.7439	13.9171
Q5SSM3	RHG44_MOUSE	Rho GTPase-activating protein 44	Arhgap44	-0.672661	0.311618	0.144846	0.452207	0.188761	0.534829	12	4	4	4	13.9006	14.5441	14.2398	14.1104	14.1488	12.4301	13.6748	13.8505	14.0759	13.8451	13.6992	13.7305
P97393	RHG05_MOUSE	Rho GTPase-activating protein 5	Arhgap5	0.327198	-0.668609	0.295657	0.0727337	0.0879164	0.481696	12	4	4	4	13.0454	13.3737	13.1201	12.914	13.0648	14.2147	13.3945	13.0879	12.7917	12.902	12.3503	13.0435
Q99PT1	GDIR1_MOUSE	Rho GDP-dissociation inhibitor 1	Arhgdia	0.082067	-0.285979	0.710757	0.213995	0.43589	0.742845	12	4	4	4	17.7848	18.6124	18.1087	18.1698	18.5253	18.0416	18.0379	18.3993	18.3672	17.5872	17.8609	18.0447
Q61599	GDIR2_MOUSE	Rho GDP-dissociation inhibitor 2	Arhgdib	-0.0167215	-0.427952	0.964268	0.435401	0.576282	0.783321	12	4	4	4	11.1578	12.1402	11.7038	12.265	11.4809	12.5528	11.4751	11.6912	11.5285	10.0812	11.8214	12.057
Q61210	ARHG1_MOUSE	Rho guanine nucleotide exchange factor 1	Arhgef1	0.085855	0.0437608	0.524833	0.813857	0.747053	0.908561	12	4	4	4	14.6326	14.9442	14.4385	14.5579	14.8299	14.7512	14.802	14.5334	14.4163	14.9988	14.5751	15.1016
Q8C033	ARHGA_MOUSE	Rho guanine nucleotide exchange factor 10	Arhgef10	0.106257	-0.500659	0.724794	0.127443	0.214845	0.566908	12	4	4	4	13.3467	14.2131	13.586	13.6429	14.2598	13.3029	13.5697	14.0814	13.5583	12.844	13.2107	13.598
Q68FM7	Q68FM7_MOUSE	Rho guanine nucleotide exchange factor (GEF) 11	Arhgef11	-0.227015	-0.360399	0.35585	0.20384	0.0762458	0.476208	12	4	4	4	14.5061	14.7016	14.8932	14.3994	14.401	13.8525	14.7931	14.5456	14.3315	14.0298	13.6082	14.1811
Q8R4H2	ARHGC_MOUSE	Rho guanine nucleotide exchange factor 12	Arhgef12	0.0980806	-0.424549	0.609579	0.0222062	0.0671772	0.487092	12	4	4	4	14.0596	14.5545	14.7227	14.3182	14.3015	14.8227	14.428	14.4951	14.1468	14.0998	13.8558	14.2467
Q5FWH6	ARHGF_MOUSE	Rho guanine nucleotide exchange factor 15	Arhgef15	0.131924	0.125134	0.403435	0.313708	0.17597	0.620709	12	4	4	4	14.3421	13.865	13.9743	14.0739	14.423	14.1973	14.2482	13.9145	14.3468	14.2426	14.43	14.2642
Q80U35	ARHGH_MOUSE	Rho guanine nucleotide exchange factor 17	Arhgef17	0.0227284	0.00984716	0.808905	0.913813	0.934487	0.983057	12	4	4	4	15.2323	15.4015	15.325	15.5548	15.459	15.2932	15.5379	15.3145	15.3032	15.496	15.2978	15.5469
Q60875	ARHG2_MOUSE	Rho guanine nucleotide exchange factor 2	Arhgef2	-0.0575538	0.205097	0.363386	0.030397	0.0350677	0.535351	12	4	4	4	16.7762	16.6383	16.8148	16.7607	16.8069	16.6569	16.6997	16.5963	16.8052	17.0163	16.7882	16.9704
Q8K4I3	ARHG6_MOUSE	Rho guanine nucleotide exchange factor 6	Arhgef6	0.0929832	-0.558253	0.560004	0.00809495	0.00379617	0.463611	12	4	4	4	14.1797	14.1504	13.9144	14.137	13.8023	14.2283	14.455	14.2678	13.677	13.6351	13.5154	13.693
Q9ES28;Q8K4I3	ARHG6_MOUSE;ARHG7_MOUSE	Rho guanine nucleotide exchange factor 6	Arhgef6;Arhgef7	-0.0481207	0.10487	0.815111	0.625177	0.848055	0.943543	12	4	4	4	15.6676	15.5137	15.6801	15.938	15.6746	16.0509	15.6894	15.192	15.6787	15.7967	15.5335	16.0175
Q9ES28	ARHG7_MOUSE	Rho guanine nucleotide exchange factor 7	Arhgef7	-0.177611	-0.114502	0.200516	0.418835	0.0827284	0.534409	12	4	4	4	15.6931	15.7333	15.8719	15.6644	15.5298	15.489	15.8864	15.3472	15.3575	15.5975	15.3222	15.5171
Q3UTH8	ARHG9_MOUSE	Rho guanine nucleotide exchange factor 9	Arhgef9	-0.136799	-0.045783	0.576886	0.837032	0.652438	0.863211	12	4	4	4	14.3102	14.5019	13.9396	14.1013	14.3117	14.4861	13.6227	13.8854	14.1947	14.0479	14.074	13.806
A2BH40	ARI1A_MOUSE	AT-rich interactive domain-containing protein 1A	Arid1a	-0.151508	0.147784	0.492572	0.416692	0.667309	0.871574	12	4	4	4	14.7493	14.1437	14.4741	14.8329	14.0052	14.6331	14.4377	14.5179	14.6891	14.284	14.7127	14.4991
E9Q4N7	ARI1B_MOUSE	AT-rich interactive domain-containing protein 1B	Arid1b	-0.137897	0.084301	0.586986	0.674626	0.805798	0.923862	12	4	4	4	13.8378	13.0309	13.5019	13.6181	12.9783	13.7498	13.5085	13.2005	13.5595	13.1811	13.5051	13.5286
E9Q7E2	ARID2_MOUSE	AT-rich interactive domain-containing protein 2	Arid2	-0.172698	0.105537	0.53454	0.692466	0.801892	0.917249	12	4	4	4	13.9055	13.2491	13.8373	14.1396	13.1822	13.5384	13.6582	14.0619	13.751	13.6006	14.1818	13.3295
Q9Z1K5	ARI1_MOUSE	E3 ubiquitin-protein ligase ARIH1	Arih1	-0.260334	-0.176716	0.573819	0.576103	0.563643	0.782209	12	4	4	4	12.5522	14.3188	13.4334	12.9025	12.897	13.3334	13.4205	12.5146	12.909	13.2531	12.2616	13.035
P61211	ARL1_MOUSE	ADP-ribosylation factor-like protein 1	Arl1	-0.113985	0.0796247	0.641099	0.656277	0.861851	0.944455	12	4	4	4	15.5077	16.2624	15.3757	15.8262	15.981	15.6003	15.5105	15.4242	15.5736	15.8666	15.449	15.9453
Q8BGR6	ARL15_MOUSE	ADP-ribosylation factor-like protein 15	Arl15	-0.0665548	0.18924	0.731473	0.302942	0.549219	0.827881	12	4	4	4	15.622	15.6814	15.5719	16.1054	15.9659	15.6697	15.3041	15.7746	15.9468	15.5858	15.9771	15.9616
Q9D0J4	ARL2_MOUSE	ADP-ribosylation factor-like protein 2	Arl2	0.0765629	-0.48897	0.712493	0.0641768	0.0917343	0.487014	12	4	4	4	14.4307	15.0244	14.5212	14.4733	14.9003	14.9414	14.3462	14.568	14.6271	13.9034	13.993	14.2764
Q9WUL7	ARL3_MOUSE	ADP-ribosylation factor-like protein 3	Arl3	-0.247313	-0.360948	0.512075	0.245244	0.239996	0.572171	12	4	4	4	14.959	16.0674	14.789	14.9081	15.4888	14.59	14.8388	14.8167	15.0225	14.6336	14.0369	14.5975
O88848	ARL6_MOUSE	ADP-ribosylation factor-like protein 6	Arl6	-0.323833	-0.312722	0.353219	0.160195	0.162629	0.515269	12	4	4	4	13.0853	14.0253	12.8623	12.5841	12.8876	12.7667	12.627	12.9805	12.8222	12.494	12.0036	12.691
Q9JKW0	AR6P1_MOUSE	ADP-ribosylation factor-like protein 6-interacting protein 1	Arl6ip1	-0.501061	0.920171	0.359657	0.111083	0.139242	0.488696	12	4	4	4	16.1701	15.9615	15.9834	16.4829	16.6087	14.3028	16.0437	15.6385	16.5382	16.5799	16.6863	16.47
Q8R5J9	PRAF3_MOUSE	PRA1 family protein 3	Arl6ip5	0.000733378	0.417419	0.996825	0.0287242	0.0308592	0.443371	12	4	4	4	18.387	18.706	18.5501	18.8998	19.0129	18.3539	18.5384	18.6406	18.9289	19.107	19.1287	19.0511
Q8BH07	AR6P6_MOUSE	ADP-ribosylation factor-like protein 6-interacting protein 6	Arl6ip6	0.208166	-0.0826762	0.601306	0.814699	0.815452	0.917302	12	4	4	4	14.1393	13.3465	13.9979	14.3035	13.2401	14.6283	14.4871	14.2643	13.933	13.9063	14.0118	14.438
Q8VEH3	ARL8A_MOUSE	ADP-ribosylation factor-like protein 8A	Arl8a	-0.298642	0.374571	0.305931	0.201928	0.268159	0.628046	12	4	4	4	16.1783	16.4976	16.062	16.2866	16.4133	15.3395	15.7657	16.3114	16.3566	16.4972	16.1308	16.3436
Q8VEH3;Q9CQW2	ARL8A_MOUSE;ARL8B_MOUSE	ADP-ribosylation factor-like protein 8A	Arl8a;Arl8b	-0.241807	0.321959	0.396452	0.261885	0.357923	0.69241	12	4	4	4	18.3797	18.7081	18.5067	18.6472	18.8786	17.6466	18.4268	18.3226	18.6953	18.6768	18.4811	18.7091
Q9CQW2	ARL8B_MOUSE	ADP-ribosylation factor-like protein 8B	Arl8b	-0.148858	0.10471	0.604034	0.71193	0.800284	0.920543	12	4	4	4	17.6953	17.9629	17.7377	17.7392	18.0311	16.8649	17.7114	17.9324	17.7591	17.8463	17.5949	17.7584
Q9D7A8	ARMC1_MOUSE	Armadillo repeat-containing protein 1	Armc1	0.0427027	-0.131799	0.656659	0.424669	0.613531	0.870675	12	4	4	4	16.2738	16.4842	16.4841	16.4621	16.6303	16.2894	16.4052	16.5501	16.7237	16.1951	16.303	16.126
Q9D0L7	ARM10_MOUSE	Armadillo repeat-containing protein 10	Armc10	-0.158636	0.348136	0.530879	0.195686	0.262862	0.636281	12	4	4	4	15.9677	15.8554	15.7873	15.8536	15.9076	15.0114	15.8574	16.053	16.149	16.0786	16.0401	15.9543
Q9DBR3	ARMC8_MOUSE	Armadillo repeat-containing protein 8	Armc8	-0.0941279	0.212084	0.527117	0.0612131	0.266681	0.695125	12	4	4	4	15.6795	15.145	15.5323	15.3366	15.225	15.1867	15.53	15.3751	15.6209	15.4152	15.6157	15.5134
Q8BHS6	ARMX3_MOUSE	Armadillo repeat-containing X-linked protein 3	Armcx3	0.00512409	-0.435551	0.9715	0.0280222	0.0337008	0.441133	12	4	4	4	13.5835	14.1195	13.9566	13.7253	13.6855	13.8893	13.8164	14.0142	13.7833	13.3021	13.1522	13.4256
Q9R0Q6	ARC1A_MOUSE	Actin-related protein 2/3 complex subunit 1A	Arpc1a	-0.264025	0.0276895	0.128564	0.851211	0.151654	0.586995	12	4	4	4	16.2156	16.5452	16.554	16.5488	16.5301	15.9588	16.0713	16.2473	16.4296	16.1735	16.1417	16.1734
Q9WV32	ARC1B_MOUSE	Actin-related protein 2/3 complex subunit 1B	Arpc1b	-0.286368	0.705917	0.406528	0.0588359	0.0755906	0.465162	12	4	4	4	17.8197	17.3052	17.3073	17.6466	17.6225	16.3747	17.6087	17.3275	17.7527	17.9342	18.1133	17.9568
Q9CVB6	ARPC2_MOUSE	Actin-related protein 2/3 complex subunit 2	Arpc2	-0.332467	0.439106	0.273203	0.150486	0.192772	0.564907	12	4	4	4	18.1083	17.7971	17.7637	18.0747	17.8499	16.8261	17.9322	17.8058	18.1046	17.8813	18.1327	18.0518
Q9JM76	ARPC3_MOUSE	Actin-related protein 2/3 complex subunit 3	Arpc3	0.0460825	0.133407	0.632969	0.195096	0.1908	0.682563	12	4	4	4	17.7259	17.91	17.6222	17.8856	17.9444	17.8218	17.6646	17.8971	17.8167	17.8834	18.077	18.0844
P59999	ARPC4_MOUSE	Actin-related protein 2/3 complex subunit 4	Arpc4	-0.00943947	0.251725	0.920857	0.0126206	0.0141573	0.473107	12	4	4	4	18.6641	18.7202	18.6574	18.9097	18.8485	18.5545	18.6788	18.832	18.935	19.0162	18.971	18.9984
Q9D898	ARP5L_MOUSE	Actin-related protein 2/3 complex subunit 5-like protein	Arpc5l	-0.342527	0.167727	0.266198	0.534933	0.389458	0.702439	12	4	4	4	16.9136	17.4989	17.3837	17.4806	17.3512	16.3695	16.798	17.388	17.1871	17.0224	17.0262	17.3419
Q8BWG8	ARRB1_MOUSE	Beta-arrestin-1	Arrb1	-0.316784	-0.178384	0.308252	0.570438	0.256767	0.599053	12	4	4	4	13.9667	14.8205	14.3676	14.3498	14.3467	13.389	14.2705	14.2313	14.2843	14.1123	13.6996	13.4277
P50429	ARSB_MOUSE	Arylsulfatase B	Arsb	0.168257	0.251117	0.372066	0.0795234	0.0542436	0.484752	12	4	4	4	15.5101	15.3213	15.2922	14.8673	15.5319	15.1144	15.4025	15.6152	15.7907	15.597	15.5941	15.6866
P98203	ARVC_MOUSE	Armadillo repeat protein deleted in velo-cardio-facial syndrome homolog	Arvcf	0.166849	-0.218228	0.575146	0.442064	0.635256	0.847961	12	4	4	4	16.1409	15.7532	16.1164	16.2437	15.6053	16.8593	16.3464	16.1107	15.8766	15.9999	16.1028	16.0695
C0HK80;C0HK79	ARXS1_MOUSE;ARXS2_MOUSE	Adipocyte-related X-chromosome expressed sequence 1	Arxes1;Arxes2	0.449275	-0.470262	0.0736968	0.0650605	0.0422929	0.446453	12	4	4	4	13.1789	13.0098	13.251	13.1797	13.0088	13.7627	13.8964	13.7486	13.2618	13.0125	13.0794	13.1817
Q91WU5	AS3MT_MOUSE	Arsenite methyltransferase	As3mt	-0.0108552	-0.278455	0.966646	0.36263	0.439232	0.736077	12	4	4	4	12.1248	12.5524	12.2068	12.176	12.61	12.3823	12.4425	11.5818	11.6436	12.4215	11.9986	11.8391
Q9WV54	ASAH1_MOUSE	Acid ceramidase	Asah1	0.0363898	0.188337	0.696384	0.0605186	0.0677332	0.547892	12	4	4	4	17.4424	17.5907	17.244	17.3787	17.3873	17.5546	17.3378	17.5218	17.5137	17.5981	17.6309	17.812
Q9QWY8	ASAP1_MOUSE	Arf-GAP with SH3 domain, ANK repeat and PH domain-containing protein 1	Asap1	-0.279559	0.102615	0.106434	0.620576	0.269088	0.661511	12	4	4	4	14.192	14.2502	14.161	14.2737	14.2572	13.557	14.0098	13.9347	14.4312	13.8578	13.886	13.994
Q7SIG6	ASAP2_MOUSE	Arf-GAP with SH3 domain, ANK repeat and PH domain-containing protein 2	Asap2	-0.547843	-0.526988	0.171529	0.279168	0.0847674	0.454776	12	4	4	4	11.948	13.0918	12.7017	12.161	12.4293	11.2804	12.0506	11.9509	12.1945	10.4699	11.1838	11.755
E9PZJ8	ASCC3_MOUSE	Activating signal cointegrator 1 complex subunit 3	Ascc3	-0.015162	0.00857329	0.965207	0.981587	0.998809	0.999641	12	4	4	4	13.0367	12.4602	12.8091	12.5028	11.8414	13.1552	12.6447	13.1069	12.288	12.9618	13.0531	12.4795
Q91X20	ASH2L_MOUSE	Set1/Ash2 histone methyltransferase complex subunit ASH2	Ash2l	0.0457988	0.0981779	0.881164	0.662388	0.840223	0.932399	12	4	4	4	14.2208	13.2557	13.9729	14.0641	13.7067	14.4742	13.9592	13.5567	13.872	14.0288	14.2166	13.9721
Q61024	ASNS_MOUSE	Asparagine synthetase [glutamine-hydrolyzing]	Asns	-0.59756	-0.529799	0.244665	0.162347	0.075241	0.441175	12	4	4	4	13.2254	14.9348	13.4202	13.3484	13.7975	13.0043	12.7444	12.9923	13.1925	12.0171	12.5408	12.6689
Q8R3P0	ACY2_MOUSE	Aspartoacylase	Aspa	0.433745	-1.15944	0.428858	0.0860779	0.174162	0.49956	12	4	4	4	13.2945	15.2494	14.4846	14.4601	15.607	14.6227	14.0966	14.8972	14.5726	12.5616	13.1783	14.2733
Q8BSY0	ASPH_MOUSE	Aspartyl/asparaginyl beta-hydroxylase	Asph	0.198956	0.0333078	0.504989	0.892743	0.611599	0.8332	12	4	4	4	16.2815	15.5598	16.2545	16.3693	15.8302	16.7131	16.6116	16.1061	16.0265	16.483	16.507	16.3777
Q80VP9	ASPH2_MOUSE	Aspartate beta-hydroxylase domain-containing protein 2	Asphd2	0.228468	-0.782787	0.554967	0.123478	0.167942	0.501552	12	4	4	4	13.7994	14.4891	13.9776	13.6963	14.7283	14.3761	13.2836	14.4884	14.2041	12.936	12.9983	13.6068
Q99MQ4	ASPN_MOUSE	Asporin	Aspn	-0.049876	0.665336	0.886255	0.101632	0.215667	0.5437	12	4	4	4	17.05	15.9109	16.157	17.2383	16.5298	16.3561	16.6966	16.5742	16.28	17.8692	17.4648	17.204
Q8C0M9	ASGL1_MOUSE	Isoaspartyl peptidase/L-asparaginase	Asrgl1	0.0753558	-0.45507	0.736755	0.0810398	0.131204	0.513063	12	4	4	4	14.5766	15.1708	15.2419	14.9555	15.1245	15.0899	14.6469	15.3849	15.0353	14.4647	14.3219	14.604
P16460	ASSY_MOUSE	Argininosuccinate synthase	Ass1	-0.211586	-0.333813	0.659781	0.00928346	0.383784	0.67032	12	4	4	4	13.0105	14.8141	14.368	15.0244	14.0854	14.2751	14.0405	13.9697	13.8266	13.5838	13.7816	13.8434
Q61137	ASTN1_MOUSE	Astrotactin-1	Astn1	-0.268123	-0.704895	0.467943	0.163411	0.0856325	0.459346	12	4	4	4	14.3673	15.1332	15.179	14.8685	14.9785	14.4688	13.8632	15.165	14.837	13.4775	13.3684	13.9731
Q9D5T0	ATAD1_MOUSE	Outer mitochondrial transmembrane helix translocase	Atad1	0.181471	-0.246459	0.183644	0.14718	0.186598	0.631378	12	4	4	4	16.0857	15.9541	16.1703	16.0231	15.9311	16.4447	16.2324	16.3508	16.2134	15.7412	16.0325	15.9862
Q925I1	ATAD3_MOUSE	ATPase family AAA domain-containing protein 3	Atad3	0.0982771	-0.198731	0.321658	0.0967201	0.166582	0.653138	12	4	4	4	17.1904	17.435	17.4159	17.296	17.423	17.4119	17.2754	17.6201	17.4413	17.1227	17.2176	17.1537
Q8BHE3	ATCAY_MOUSE	Caytaxin	Atcay	-0.860732	-0.279649	0.0394411	0.456496	0.0272633	0.437303	12	4	4	4	15.0486	16.2648	15.3528	15.3894	14.8071	14.1627	14.5478	15.095	15.2335	14.0397	14.0052	14.2156
Q9Z2A5	ATE1_MOUSE	Arginyl-tRNA--protein transferase 1	Ate1	0.0129552	-0.298018	0.952174	0.244945	0.33566	0.681877	12	4	4	4	13.1539	13.6772	13.4552	13.6795	13.1446	13.4754	13.948	13.4497	13.0594	13.4615	12.8213	13.4833
Q80XK6	ATG2B_MOUSE	Autophagy-related protein 2 homolog B	Atg2b	-0.216007	-0.411882	0.453232	0.113179	0.0998833	0.485793	12	4	4	4	12.6613	13.5143	12.6681	12.5094	12.6913	12.2944	12.5284	12.975	12.5853	12.3039	11.7667	12.1857
Q9CPX6	ATG3_MOUSE	Ubiquitin-like-conjugating enzyme ATG3	Atg3	-0.0852063	-0.211653	0.838645	0.567451	0.721652	0.869509	12	4	4	4	13.7031	15.1064	14.2465	14.2097	14.8903	13.5575	14.134	14.3432	14.3181	14.1832	13.3782	14.1988
Q9D906	ATG7_MOUSE	Ubiquitin-like modifier-activating enzyme ATG7	Atg7	-0.333295	-0.322612	0.153547	0.131088	0.0296941	0.426465	12	4	4	4	13.9158	14.5938	13.9342	13.9885	14.1092	13.6204	13.5614	13.808	13.7234	13.422	13.0836	13.5796
Q68FE2	ATG9A_MOUSE	Autophagy-related protein 9A	Atg9a	0.0946739	-0.454581	0.543718	0.0260986	0.0240577	0.441595	12	4	4	4	14.0258	14.3976	14.2164	14.2058	14.4554	14.3493	13.9378	14.4818	14.0976	13.6859	13.8656	13.7569
Q9CWJ9	PUR9_MOUSE	Bifunctional purine biosynthesis protein ATIC	Atic	-0.0186656	-0.412627	0.907064	0.0224458	0.0407183	0.459025	12	4	4	4	13.3334	13.9851	13.6083	13.4588	13.5487	13.5592	13.4595	13.7435	13.2902	12.9947	12.9319	13.4436
Q8BH66	ATLA1_MOUSE	Atlastin-1	Atl1	-0.136419	-0.399936	0.691285	0.316221	0.290963	0.612813	12	4	4	4	16.7997	17.547	17.5046	17.1628	17.683	16.7515	16.5438	17.4901	17.2974	16.2638	16.395	16.9125
Q6PA06	ATLA2_MOUSE	Atlastin-2	Atl2	-0.0565686	0.183481	0.595993	0.114307	0.178504	0.673746	12	4	4	4	18.1161	17.9747	18.2063	18.186	18.2673	18.0877	18.0563	17.8455	18.3382	18.2285	18.118	18.306
Q91YH5	ATLA3_MOUSE	Atlastin-3	Atl3	-0.0830727	0.387661	0.649319	0.0130639	0.0666584	0.486853	12	4	4	4	18.3141	17.7431	17.9016	18.3159	18.0695	17.743	18.1835	17.9464	18.2062	18.4536	18.46	18.3732
O08997	ATOX1_MOUSE	Copper transport protein ATOX1	Atox1	-0.0030756	-0.354509	0.986669	0.23556	0.236596	0.605244	12	4	4	4	15.4192	15.5228	15.6361	15.4548	15.7825	15.8086	15.1472	15.2823	15.3912	14.5622	15.1563	15.4928
O54827	AT10A_MOUSE	Phospholipid-transporting ATPase VA	Atp10a	0.00259805	0.276204	0.993004	0.228564	0.492142	0.76358	12	4	4	4	13.6737	12.9984	12.5731	12.7589	13.3774	13.0103	12.9915	12.6353	13.2053	13.3936	13.5878	12.9327
P98197	AT11A_MOUSE	Phospholipid-transporting ATPase IH	Atp11a	-0.0840135	0.137256	0.598886	0.424633	0.686437	0.885921	12	4	4	4	14.8753	14.4488	14.4302	14.6607	14.7038	14.2081	14.6316	14.5355	14.9455	14.3898	14.7155	14.5772
Q6DFW5	AT11B_MOUSE	Phospholipid-transporting ATPase IF	Atp11b	-0.129298	0.111129	0.468438	0.561432	0.699669	0.888856	12	4	4	4	13.0994	12.9317	13.3233	13.0372	12.7472	13.3392	13.0604	12.7275	13.1732	12.7764	13.276	13.0932
Q9QZW0	AT11C_MOUSE	Phospholipid-transporting ATPase 11C	Atp11c	-0.048382	0.219905	0.823131	0.233719	0.497003	0.793872	12	4	4	4	14.9274	14.7277	14.4839	15.2368	14.9363	15.0812	14.6784	14.4864	15.0601	14.7804	15.2606	14.9607
Q9EPE9	AT131_MOUSE	Endoplasmic reticulum transmembrane helix translocase	Atp13a1	0.0645556	0.144639	0.551784	0.0168681	0.106825	0.606294	12	4	4	4	15.6962	15.2756	15.5566	15.7007	15.5938	15.6832	15.6332	15.5771	15.7985	15.6577	15.8257	15.7839
Q9CTG6	AT132_MOUSE	Polyamine-transporting ATPase 13A2	Atp13a2	-0.480407	0.0235255	0.159536	0.953419	0.32902	0.639135	12	4	4	4	12.0025	11.9213	11.395	11.4351	11.2809	11.5341	11.5473	10.4699	11.9876	11.2882	11.0645	10.586
Q5XF89	AT133_MOUSE	Polyamine-transporting ATPase 13A3	Atp13a3	0.0497897	0.0428913	0.776178	0.785898	0.83379	0.942567	12	4	4	4	13.8933	13.4951	13.9054	13.9805	13.5322	13.926	14.144	13.8713	13.9505	13.7957	13.7713	14.1275
Q3TYU2	AT135_MOUSE	Probable cation-transporting ATPase 13A5	Atp13a5	0.0863831	0.397876	0.662003	0.064801	0.0578339	0.471795	12	4	4	4	15.966	15.6082	15.717	15.2967	16.0588	15.797	15.5999	15.4779	16.3091	15.8922	16.373	15.9507
Q8VDN2	AT1A1_MOUSE	Sodium/potassium-transporting ATPase subunit alpha-1	Atp1a1	-0.165353	-0.325716	0.625233	0.386024	0.316263	0.636411	12	4	4	4	19.3034	19.9078	19.7597	19.934	20.1325	19.0687	19.0679	19.9744	19.6728	18.7132	19.2193	19.3355
Q9WV27;Q8VDN2;Q9Z1W8;Q6PIC6;Q6PIE5	AT1A1_MOUSE;AT1A2_MOUSE;AT1A3_MOUSE	Sodium/potassium-transporting ATPase subunit alpha-3	Atp1a1;Atp1a2;Atp1a3	0.206244	-0.511735	0.444378	0.095712	0.155388	0.528588	12	4	4	4	22.0114	22.6729	22.2527	22.2317	22.8236	22.0817	22.1911	22.8973	22.3834	21.6923	21.827	22.0442
Q9WV27;Q8VDN2;Q9Z1W8;Q64436;Q6PIC6;Q6PIE5	AT1A1_MOUSE;AT1A2_MOUSE;AT1A3_MOUSE;ATP4A_MOUSE	Potassium-transporting ATPase alpha chain 1	Atp1a1;Atp1a2;Atp1a3;Atp4a	0.126343	-0.361382	0.664243	0.21542	0.365969	0.687438	12	4	4	4	21.1538	21.756	21.1163	21.3404	21.941	21.5058	20.821	21.604	21.2356	20.9953	20.847	21.3484
Q6PIE5	AT1A2_MOUSE	Sodium/potassium-transporting ATPase subunit alpha-2	Atp1a2	0.126687	-0.141052	0.305248	0.382049	0.496168	0.828011	12	4	4	4	20.8766	20.821	20.7013	20.8448	20.7701	20.7653	21.0071	21.2081	20.9646	20.5321	20.7227	20.967
Q9WV27;Q9Z1W8;Q6PIC6;Q6PIE5	AT1A2_MOUSE;AT1A3_MOUSE	Sodium/potassium-transporting ATPase subunit alpha-3	Atp1a2;Atp1a3	0.228227	0.0906572	0.638343	0.824881	0.703339	0.861615	12	4	4	4	20.5851	21.4764	20.8938	21.7151	22.0695	21.6803	20.3044	21.5291	21.2252	21.5643	21.5041	21.6524
Q6PIC6	AT1A3_MOUSE	Sodium/potassium-transporting ATPase subunit alpha-3	Atp1a3	-0.180246	-0.64044	0.778582	0.407725	0.436844	0.682549	12	4	4	4	19.9335	21.4134	20.7495	20.9639	21.5774	19.4989	19.8612	21.4018	20.9828	18.8177	19.4852	20.4918
P14094	AT1B1_MOUSE	Sodium/potassium-transporting ATPase subunit beta-1	Atp1b1	0.0909381	-0.609202	0.856853	0.313671	0.459725	0.701526	12	4	4	4	20.6802	22.0042	21.3372	21.5173	22.3046	20.9673	20.6438	21.987	21.7449	20.1649	20.2755	21.2806
P14231	AT1B2_MOUSE	Sodium/potassium-transporting ATPase subunit beta-2	Atp1b2	0.00185061	0.0151176	0.989858	0.938177	0.993145	0.997406	12	4	4	4	19.9528	19.9595	19.7313	19.8736	20.0803	19.508	19.9124	20.0239	20.2693	19.6836	19.7117	19.9205
P97370	AT1B3_MOUSE	Sodium/potassium-transporting ATPase subunit beta-3	Atp1b3	0.119787	-0.0841961	0.580888	0.596523	0.7873	0.922183	12	4	4	4	21.1572	20.4678	20.7709	21.0392	20.6112	20.9555	21.2512	21.0964	20.7521	20.8404	20.9365	21.0486
Q8R429;O55143	AT2A1_MOUSE;AT2A2_MOUSE	Sarcoplasmic/endoplasmic reticulum calcium ATPase 2	Atp2a1;Atp2a2	-0.138945	0.590215	0.546574	0.0283564	0.0517415	0.446323	12	4	4	4	18.516	18.1311	17.7878	18.3921	18.4813	17.792	17.995	18.003	18.2851	18.9443	18.8142	18.5884
Q8R429;Q64518;O55143	AT2A1_MOUSE;AT2A2_MOUSE;AT2A3_MOUSE	Sarcoplasmic/endoplasmic reticulum calcium ATPase 2	Atp2a1;Atp2a2;Atp2a3	-0.101317	0.628375	0.725809	0.0030605	0.0558508	0.447008	12	4	4	4	19.5323	18.6436	18.4947	19.3753	19.183	18.8379	18.8645	18.7552	19.3972	19.7774	19.5893	19.3904
O55143	AT2A2_MOUSE	Sarcoplasmic/endoplasmic reticulum calcium ATPase 2	Atp2a2	-0.284047	0.482573	0.42006	0.174344	0.256587	0.602071	12	4	4	4	19.378	19.123	19.0938	19.5762	19.3118	18.0854	19.3153	19.3223	19.3487	19.6131	19.5532	19.4501
Q64518;O55143	AT2A2_MOUSE;AT2A3_MOUSE	Sarcoplasmic/endoplasmic reticulum calcium ATPase 2	Atp2a2;Atp2a3	-0.927524	0.946359	0.29279	0.283396	0.307723	0.587644	12	4	4	4	18.9342	18.6492	18.677	18.9442	18.4241	15.4899	18.9002	18.6804	18.8092	18.6388	18.9577	18.8743
Q64518	AT2A3_MOUSE	Sarcoplasmic/endoplasmic reticulum calcium ATPase 3	Atp2a3	0.079608	0.589459	0.62865	0.00179838	0.00202275	0.657474	12	4	4	4	17.6702	17.2746	17.0478	17.4678	17.6384	17.3234	17.522	17.2951	17.8166	18.0934	18.0717	18.155
G5E829	AT2B1_MOUSE	Plasma membrane calcium-transporting ATPase 1	Atp2b1	-0.263335	-0.262397	0.449292	0.476522	0.267915	0.604333	12	4	4	4	17.7287	18.1486	18.3043	18.2009	18.3516	17.2545	17.3749	18.3481	18.0488	17.2838	17.3614	17.5856
Q9R0K7;G5E829	AT2B1_MOUSE;AT2B2_MOUSE	Plasma membrane calcium-transporting ATPase 1	Atp2b1;Atp2b2	-0.236949	-0.37584	0.627634	0.470524	0.398895	0.672579	12	4	4	4	17.1787	18.0808	18.0212	17.8252	18.4413	16.8844	16.7855	18.0469	17.8143	16.5688	17.0588	17.2129
Q9R0K7;G5E829;Q0VF55;Q6Q477	AT2B1_MOUSE;AT2B2_MOUSE;AT2B4_MOUSE	Plasma membrane calcium-transporting ATPase 1	Atp2b1;Atp2b2;Atp2b4	-0.1212	0.0208712	0.775102	0.959556	0.93418	0.967435	12	4	4	4	17.5279	18.2845	17.9002	18.1531	18.7145	16.997	17.5475	18.1219	18.2179	17.7026	17.5961	17.9478
G5E829;Q6Q477	AT2B1_MOUSE;AT2B4_MOUSE	Plasma membrane calcium-transporting ATPase 1	Atp2b1;Atp2b4	-0.0796785	-0.0702052	0.703065	0.723746	0.690462	0.882756	12	4	4	4	18.2633	18.3653	18.3854	18.6745	18.6193	18.0062	18.0628	18.6815	18.425	18.1535	18.1844	18.3261
Q9R0K7	AT2B2_MOUSE	Plasma membrane calcium-transporting ATPase 2	Atp2b2	-0.208166	-0.779318	0.641931	0.251705	0.210023	0.525935	12	4	4	4	17.2813	18.2782	18.3121	18.0858	18.355	17.5327	16.9013	18.3357	18.1932	15.8326	16.6221	17.3595
Q0VF55	Q0VF55_MOUSE	Calcium-transporting ATPase	Atp2b3	-0.121718	-0.735494	0.837655	0.336058	0.388799	0.6482	12	4	4	4	15.9644	17.5244	16.9246	17.3073	17.6009	16.2145	15.8564	17.562	17.2177	14.6911	15.8484	16.5346
Q6Q477	AT2B4_MOUSE	Plasma membrane calcium-transporting ATPase 4	Atp2b4	-0.192732	0.441161	0.409381	0.0749388	0.105925	0.501968	12	4	4	4	17.5806	17.4811	17.735	17.8994	17.7313	16.894	17.6839	17.6159	17.7896	17.9716	17.8794	18.0491
Q80XR2	AT2C1_MOUSE	Calcium-transporting ATPase type 2C member 1	Atp2c1	-0.135582	-0.0272362	0.109592	0.899455	0.618966	0.858376	12	4	4	4	14.4824	14.5491	14.4118	14.322	14.3211	14.1813	14.2812	14.4394	14.6785	13.7256	14.376	14.3338
Q03265	ATPA_MOUSE	ATP synthase subunit alpha, mitochondrial	Atp5f1a	0.0733023	-0.146949	0.681436	0.442224	0.630337	0.86998	12	4	4	4	21.535	21.6898	21.6859	21.5949	21.8515	21.268	21.6379	22.0415	21.716	21.4139	21.4823	21.5988
P56480	ATPB_MOUSE	ATP synthase subunit beta, mitochondrial	Atp5f1b	0.0422239	-0.196167	0.805554	0.289009	0.380545	0.752684	12	4	4	4	21.8616	21.9162	21.768	21.7809	21.8547	21.5697	21.7498	22.3214	21.7977	21.5875	21.5924	21.7334
Q91VR2	ATPG_MOUSE	ATP synthase subunit gamma, mitochondrial	Atp5f1c	-0.0948882	0.0956645	0.767814	0.76575	0.912182	0.960489	12	4	4	4	20.6459	20.932	20.7738	20.728	21.0285	19.8366	20.6502	21.185	20.8226	20.686	20.6633	20.911
Q9D3D9	ATPD_MOUSE	ATP synthase subunit delta, mitochondrial	Atp5f1d	-0.202235	-0.071785	0.5365	0.832352	0.619835	0.83153	12	4	4	4	19.9284	20.0886	20.4992	20.2225	19.9991	19.2741	19.9922	20.6644	20.2542	19.4934	19.9091	19.986
P56382	ATP5E_MOUSE	ATP synthase subunit epsilon, mitochondrial	Atp5f1e	0.547686	1.22312	0.419048	0.213623	0.0978828	0.446704	12	4	4	4	16.2428	16.9651	16.2977	16.9094	18.9052	16.2317	16.5519	16.9169	17.1142	20.1307	17.8554	18.3981
O35143	ATIF1_MOUSE	ATPase inhibitor, mitochondrial	Atp5if1	0.388436	0.168507	0.38356	0.661108	0.340297	0.642878	12	4	4	4	16.5895	17.6131	16.48	16.7084	17.9402	16.5644	16.836	17.6042	17.6125	17.0002	17.2429	17.7632
Q06185	ATP5I_MOUSE	ATP synthase subunit e, mitochondrial	Atp5me	-0.184641	0.0119367	0.558666	0.97023	0.725673	0.879976	12	4	4	4	18.9589	18.9028	18.7429	18.8215	19.029	17.8398	18.6767	19.1421	18.7364	18.5675	18.528	18.9034
P56135	ATPK_MOUSE	ATP synthase subunit f, mitochondrial	Atp5mf	-0.273513	0.00773716	0.481588	0.983628	0.627197	0.831142	12	4	4	4	21.0612	21.5794	20.9939	21.1787	21.065	20.07	20.8621	21.722	20.9282	20.8635	20.6864	21.2719
Q9CPQ8	ATP5L_MOUSE	ATP synthase subunit g, mitochondrial	Atp5mg	-0.28499	-0.00983333	0.531243	0.982992	0.665638	0.84308	12	4	4	4	20.4384	20.5096	20.4359	20.3147	20.3272	18.9011	20.4807	20.8497	20.4007	19.8961	19.9853	20.2371
Q78IK2	ATPMK_MOUSE	ATP synthase membrane subunit K, mitochondrial	Atp5mk	-0.786951	0.586985	0.363934	0.492617	0.495507	0.717686	12	4	4	4	18.8226	18.3807	18.8742	18.8935	18.8113	15.5812	18.7441	18.6866	18.9431	18.4245	18.3366	18.467
Q9CQQ7	AT5F1_MOUSE	ATP synthase F(0) complex subunit B1, mitochondrial	Atp5pb	-0.305088	-0.0492144	0.43292	0.903085	0.512006	0.762096	12	4	4	4	20.3095	20.4411	20.5735	20.472	20.2531	19.1059	20.4962	20.7206	20.4226	19.7207	20.0576	20.178
Q9DCX2	ATP5H_MOUSE	ATP synthase subunit d, mitochondrial	Atp5pd	0.167871	-0.380249	0.157888	0.0506298	0.0506332	0.484446	12	4	4	4	19.9217	20.057	20.0546	19.9301	20.0229	20.2169	19.9875	20.4076	19.9588	19.4791	19.6805	19.9956
P97450	ATP5J_MOUSE	ATP synthase-coupling factor 6, mitochondrial	Atp5pf	0.188495	-0.248706	0.571635	0.443759	0.670312	0.855595	12	4	4	4	18.1023	18.8267	18.388	18.1173	18.712	18.8623	17.7565	18.8574	18.3148	18.2225	17.975	18.681
Q9DB20	ATPO_MOUSE	ATP synthase subunit O, mitochondrial	Atp5po	0.0164299	-0.145067	0.945957	0.574372	0.744667	0.898671	12	4	4	4	20.1287	20.358	20.2871	20.2111	20.4594	19.6802	20.1666	20.7444	20.2813	19.8637	20.1338	20.1916
Q9R1Q9	VAS1_MOUSE	V-type proton ATPase subunit S1	Atp6ap1	-0.0611219	-0.0966485	0.800003	0.749138	0.805303	0.920462	12	4	4	4	16.3986	16.2022	16.4073	16.3564	16.4346	15.6984	16.2118	16.7751	16.6619	15.8101	16.0474	16.214
Q9CYN9	RENR_MOUSE	Renin receptor	Atp6ap2	-0.138405	-0.304693	0.624854	0.388955	0.303159	0.635923	12	4	4	4	14.4306	14.6208	14.7504	14.4869	14.6364	13.6964	14.5049	14.8973	14.6635	13.6854	14.0622	14.1053
Q9Z1G4	VPP1_MOUSE	V-type proton ATPase 116 kDa subunit a1	Atp6v0a1	-0.181594	-0.449909	0.599823	0.290293	0.216273	0.549647	12	4	4	4	19.1378	19.8039	19.7618	19.5259	19.7178	18.9966	18.782	20.0066	19.6034	18.3983	18.6982	19.0035
Q9Z1G4;P15920	VPP1_MOUSE;VPP2_MOUSE	V-type proton ATPase 116 kDa subunit a2	Atp6v0a1;Atp6v0a2	0.126616	-0.348699	0.67753	0.242329	0.456836	0.73962	12	4	4	4	16.7425	16.9868	17.283	17.6329	17.6887	16.9513	16.8756	17.6361	17.358	16.6407	16.7552	17.0029
P15920	VPP2_MOUSE	V-type proton ATPase 116 kDa subunit a2	Atp6v0a2	0.0617685	0.0931811	0.640538	0.404959	0.372627	0.784324	12	4	4	4	14.2082	13.9316	14.2471	14.0172	13.8712	14.2006	14.2554	14.3239	14.1833	14.2529	14.3133	14.2743
P51863	VA0D1_MOUSE	V-type proton ATPase subunit d 1	Atp6v0d1	-0.211992	-0.104989	0.604622	0.808407	0.670027	0.846194	12	4	4	4	18.6756	19.2168	19.1361	19.1313	19.4516	17.9826	18.4399	19.4378	19.2158	18.4463	18.4017	18.8281
P50516	VATA_MOUSE	V-type proton ATPase catalytic subunit A	Atp6v1a	-0.315816	-0.280025	0.467223	0.550187	0.341166	0.640667	12	4	4	4	18.6635	19.34	19.217	18.8941	19.3215	17.8524	18.3091	19.3684	19.0488	18.0356	18.1176	18.5292
P62814	VATB2_MOUSE	V-type proton ATPase subunit B, brain isoform	Atp6v1b2	-0.346831	-0.321228	0.439954	0.506541	0.275178	0.589842	12	4	4	4	18.5871	19.119	19.1052	18.7636	19.0838	17.5654	18.2427	19.2957	18.81	17.833	17.951	18.3087
Q9Z1G3	VATC1_MOUSE	V-type proton ATPase subunit C 1	Atp6v1c1	-0.204717	-0.246554	0.601134	0.546286	0.45801	0.723635	12	4	4	4	16.4134	17.2679	16.8619	16.7663	17.0858	16.0053	16.1189	17.2807	16.953	16.0921	16.0773	16.3821
P57746	VATD_MOUSE	V-type proton ATPase subunit D	Atp6v1d	-0.46247	-0.337985	0.415178	0.542766	0.280848	0.584732	12	4	4	4	16.4182	17.3255	17.4762	16.9462	17.164	15.4674	16.1469	17.538	16.8305	15.7777	16.0362	16.32
P50518	VATE1_MOUSE	V-type proton ATPase subunit E 1	Atp6v1e1	-0.133398	-0.504247	0.760132	0.274435	0.280893	0.592531	12	4	4	4	17.8001	18.8528	18.5638	18.0911	18.7385	17.6159	17.5798	18.84	18.3209	17.3189	17.3196	17.7978
Q9D1K2	VATF_MOUSE	V-type proton ATPase subunit F	Atp6v1f	-0.036067	-0.817443	0.918216	0.0763186	0.0644796	0.44173	12	4	4	4	15.6589	16.3965	16.5321	16.0075	16.4946	15.9994	15.3875	16.5694	15.8683	14.5739	15.3506	15.3881
Q9WTT4	VATG2_MOUSE	V-type proton ATPase subunit G 2	Atp6v1g2	-0.555454	-0.481388	0.337803	0.444922	0.177986	0.503415	12	4	4	4	17.3314	18.2443	17.9709	17.7589	17.9648	16.274	16.5719	18.2731	17.6282	16.2255	16.3934	16.9112
Q8BVE3	VATH_MOUSE	V-type proton ATPase subunit H	Atp6v1h	-0.378615	-0.323473	0.336995	0.494671	0.23246	0.557128	12	4	4	4	16.9661	17.5501	17.4065	17.1533	17.4635	16.1416	16.4921	17.4644	17.3215	15.9869	16.2819	16.6775
Q64430	ATP7A_MOUSE	Copper-transporting ATPase 1	Atp7a	-0.0431085	0.197325	0.858152	0.440087	0.661337	0.862468	12	4	4	4	14.1581	13.8492	13.8999	14.425	14.3609	13.5029	14.2349	14.0611	14.4628	13.8104	14.3205	14.3554
P70704	AT8A1_MOUSE	Phospholipid-transporting ATPase IA	Atp8a1	-0.0216718	-0.0455217	0.955216	0.900037	0.979015	0.990257	12	4	4	4	17.6514	18.0073	17.2724	17.0401	18.1191	16.8836	17.0321	17.8497	17.9077	17.1108	17.3117	17.3722
O70228	ATP9A_MOUSE	Probable phospholipid-transporting ATPase IIA	Atp9a	-0.0503881	-0.480108	0.825735	0.0923952	0.0816713	0.483339	12	4	4	4	15.161	15.7035	15.7061	15.3155	15.4678	14.9987	15.391	15.8272	15.3867	14.7126	14.6446	15.0204
P98195	ATP9B_MOUSE	Probable phospholipid-transporting ATPase IIB	Atp9b	-0.00721907	-0.0365889	0.946226	0.806006	0.929419	0.977351	12	4	4	4	14.6746	14.5438	14.4583	14.6043	14.3998	14.8212	14.5566	14.4745	14.6907	14.2432	14.705	14.4668
Q811I0	ATPF1_MOUSE	ATP synthase mitochondrial F1 complex assembly factor 1	Atpaf1	-0.164953	-0.180192	0.542627	0.535293	0.463499	0.743775	12	4	4	4	15.5436	16.3259	15.7231	15.6275	16.0762	15.2506	15.4388	15.7947	16.0654	15.3213	15.2392	15.2137
Q91YY4	ATPF2_MOUSE	ATP synthase mitochondrial F1 complex assembly factor 2	Atpaf2	-0.032897	-0.290342	0.837598	0.23716	0.202297	0.596555	12	4	4	4	12.6463	12.6128	12.668	12.7277	12.761	12.2914	12.488	12.9828	12.7902	12.0268	12.2578	12.287
Q9WU60	ATRN_MOUSE	Attractin	Atrn	-0.104356	-0.222392	0.580019	0.413483	0.374751	0.69694	12	4	4	4	13.7406	13.8813	14.1892	14.1676	14.2103	13.8378	13.5374	13.9758	14.1345	13.1585	13.5251	13.8536
Q6A051	ATRN1_MOUSE	Attractin-like protein 1	Atrnl1	-0.156483	-0.321483	0.66306	0.0638099	0.309793	0.634919	12	4	4	4	11.8426	10.3148	11.2189	11.6095	10.9197	11.2065	11.0978	11.1359	11.1521	10.6346	10.6408	10.6464
Q61687	ATRX_MOUSE	Transcriptional regulator ATRX	Atrx	-0.0703068	0.00384546	0.501356	0.98112	0.85568	0.949821	12	4	4	4	14.6671	14.4956	14.8472	14.7109	14.5013	14.7137	14.7354	14.4891	14.7718	14.2107	14.8395	14.6329
P28658	ATX10_MOUSE	Ataxin-10	Atxn10	-0.279596	-0.122297	0.531137	0.653709	0.580006	0.796892	12	4	4	4	13.5899	15.2251	13.9541	13.565	14.2447	13.5378	13.7956	13.6376	14.2535	13.5659	13.2681	13.6391
Q7TQH0	ATX2L_MOUSE	Ataxin-2-like protein	Atxn2l	-0.357078	-0.171261	0.0956767	0.335708	0.0437139	0.447061	12	4	4	4	13.1344	13.1295	13.6551	12.991	12.8641	12.9037	13.1155	12.5984	12.8137	12.8754	12.3304	12.7771
Q9JLZ3	AUHM_MOUSE	Methylglutaconyl-CoA hydratase, mitochondrial	Auh	-0.0384293	-0.0352039	0.923519	0.933566	0.980139	0.990175	12	4	4	4	16.6521	17.4354	16.5722	16.9676	17.5492	16.1766	16.446	17.302	17.3249	16.2374	16.715	17.0557
P70295	AUP1_MOUSE	Lipid droplet-regulating VLDL assembly factor AUP1	Aup1	0.151862	-0.134717	0.331771	0.325047	0.431983	0.799012	12	4	4	4	15.497	15.1163	15.2171	15.2196	15.1567	15.7262	15.3488	15.4257	15.2528	15.3876	15.2933	15.1849
Q00993	UFO_MOUSE	Tyrosine-protein kinase receptor UFO	Axl	-0.24369	0.235275	0.314026	0.243592	0.420857	0.741783	12	4	4	4	14.9702	14.5056	14.5632	15.1912	14.5703	14.8312	14.7071	14.1469	14.487	14.9309	14.875	14.9038
P01887	B2MG_MOUSE	Beta-2-microglobulin	B2m	-0.367899	0.979901	0.202729	0.00967282	0.00488364	0.509733	12	4	4	4	19.6773	19.4061	19.4767	19.5543	19.6512	18.4995	19.4217	19.0705	19.9636	20.0777	20.3221	20.1989
Q91Z92	B3GT6_MOUSE	Beta-1,3-galactosyltransferase 6	B3galt6	0.0622177	-0.185093	0.764206	0.354121	0.587917	0.841772	12	4	4	4	13.6256	13.3921	13.3404	13.84	13.4597	13.2445	13.7716	13.9712	13.5473	13.1666	13.5365	13.4562
P58158	B3GA3_MOUSE	Galactosylgalactosylxylosylprotein 3-beta-glucuronosyltransferase 3	B3gat3	0.222073	-0.0425746	0.480155	0.859754	0.649018	0.851635	12	4	4	4	14.124	13.4323	14.3556	14.0095	13.8297	13.8636	14.3642	14.7521	14.2839	14.1674	14.2231	13.965
Q8BWP8	B4GA1_MOUSE	Beta-1,4-glucuronyltransferase 1	B4gat1	-0.365807	0.612265	0.566866	0.344688	0.494317	0.729893	12	4	4	4	12.6383	12.0373	12.1603	12.2907	12.1132	10.1924	12.6642	12.6936	12.4663	12.3521	12.7888	12.5052
Q9R1S0	B9D1_MOUSE	B9 domain-containing protein 1	B9d1	0.0814943	-0.438277	0.655903	0.0382311	0.0779265	0.483328	12	4	4	4	12.5171	12.4201	12.1056	12.7916	12.247	12.7046	12.6302	12.5786	12.3511	11.9278	11.8282	12.3002
Q8K3W0	BABA2_MOUSE	BRISC and BRCA1-A complex member 2	Babam2	-0.406632	0.240956	0.1873	0.417691	0.251446	0.613433	12	4	4	4	14.7748	14.8189	14.802	14.6814	14.3785	13.5896	14.7328	14.7498	14.5353	14.5033	14.7452	14.6306
Q60739	BAG1_MOUSE	BAG family molecular chaperone regulator 1	Bag1	0.202684	-0.642782	0.397973	0.0494717	0.0599417	0.458035	12	4	4	4	12.6042	12.9953	12.9956	12.5612	12.8526	12.9491	13.5223	12.6431	12.3217	11.8902	12.4059	12.7782
Q91YN9	BAG2_MOUSE	BAG family molecular chaperone regulator 2	Bag2	-0.0363569	0.21354	0.785433	0.260401	0.37423	0.739346	12	4	4	4	13.8872	13.8334	13.8657	14.1717	14.1417	13.666	13.8347	13.9702	14.0672	14.4758	14.1243	13.7995
Q9JLV1	BAG3_MOUSE	BAG family molecular chaperone regulator 3	Bag3	0.31067	-0.704343	0.502911	0.102464	0.211208	0.543959	12	4	4	4	14.5817	13.8203	14.9756	14.8586	14.2059	15.6208	15.3075	14.3448	13.9437	14.4516	14.1183	14.148
Q8CI61	BAG4_MOUSE	BAG family molecular chaperone regulator 4	Bag4	-0.157931	-0.269485	0.269881	0.0800827	0.0186792	0.440892	12	4	4	4	12.9483	12.8326	13.0138	12.6759	12.6493	12.434	12.8601	12.8955	12.4703	12.6214	12.2891	12.3802
Q8CI32	BAG5_MOUSE	BAG family molecular chaperone regulator 5	Bag5	-0.19962	0.0428457	0.219415	0.777698	0.395273	0.756053	12	4	4	4	15.9224	15.6578	15.8254	15.4417	15.5939	15.2464	15.7204	15.4879	15.8266	15.5985	15.4524	15.3426
Q9Z1R2	BAG6_MOUSE	Large proline-rich protein BAG6	Bag6	-0.278125	-0.180153	0.177158	0.284505	0.0463134	0.469068	12	4	4	4	14.9117	15.3382	15.2637	14.9142	14.727	14.4824	15.1332	14.9727	14.8163	14.6126	14.5952	14.5706
Q8BKX1	BAIP2_MOUSE	Brain-specific angiogenesis inhibitor 1-associated protein 2	Baiap2	-0.486779	-0.0427971	0.0342265	0.823237	0.0258464	0.426071	12	4	4	4	16.5193	16.3138	16.7992	16.3438	16.147	15.6513	15.9374	16.2933	16.3217	15.8275	15.8514	15.8572
Q80TT2	BAIP3_MOUSE	BAI1-associated protein 3	Baiap3	-0.239479	-0.038106	0.699042	0.949032	0.833554	0.918155	12	4	4	4	12.1199	12.7866	11.8522	12.2179	12.444	10.3398	12.5878	12.6471	12.3004	11.6615	11.9748	11.9296
O08734	BAK_MOUSE	Bcl-2 homologous antagonist/killer	Bak1	-0.0706596	0.466375	0.832453	0.134189	0.228152	0.5805	12	4	4	4	15.9328	15.1065	15.85	15.7709	15.7374	14.833	15.9618	15.8454	16.0676	16.0399	16.2582	15.8774
O54962	BAF_MOUSE	Barrier-to-autointegration factor	Banf1	-0.246063	0.296704	0.317789	0.196851	0.320196	0.678573	12	4	4	4	17.3503	17.0019	17.5378	17.556	17.1408	16.5908	17.4468	17.2834	17.4565	17.5766	17.4435	17.1721
Q91XV3	BASP1_MOUSE	Brain acid soluble protein 1	Basp1	-0.191916	-1.10973	0.769214	0.112981	0.0978472	0.458492	12	4	4	4	17.5944	19.1828	19.0166	18.7746	19.4906	17.5638	17.5791	19.1673	18.0701	16.9332	16.7307	17.6277
Q07813	BAX_MOUSE	Apoptosis regulator BAX	Bax	0.236884	0.134851	0.381812	0.551491	0.304715	0.649697	12	4	4	4	15.169	15.9121	15.4377	15.131	15.4248	16.1317	15.3604	15.6805	16.0505	15.4782	15.8927	15.7154
Q9Z277	BAZ1B_MOUSE	Tyrosine-protein kinase BAZ1B	Baz1b	-0.0504303	0.1525	0.744843	0.377392	0.643278	0.870108	12	4	4	4	16.6292	16.0963	16.4522	16.5301	16.1198	16.444	16.5512	16.3911	16.5801	16.1692	16.7983	16.5686
Q91YE5	BAZ2A_MOUSE	Bromodomain adjacent to zinc finger domain protein 2A	Baz2a	0.216433	0.294146	0.446162	0.205847	0.135167	0.511553	12	4	4	4	13.1823	12.7599	12.8115	13.5669	13.7762	13.3931	13.105	12.912	13.7181	13.4819	13.76	13.4028
Q3V3N7	BBS1_MOUSE	Bardet-Biedl syndrome 1 protein homolog	Bbs1	0.0426102	0.190735	0.892983	0.446687	0.627477	0.841779	12	4	4	4	12.964	12.0385	12.7525	12.6481	12.3617	12.1604	13.1437	12.9077	12.8075	12.7278	12.9506	12.8505
Q9CWF6	BBS2_MOUSE	Bardet-Biedl syndrome 2 protein homolog	Bbs2	-0.268291	0.0182381	0.289548	0.94734	0.484126	0.76399	12	4	4	4	12.2755	12.3047	11.9705	11.7879	11.3721	11.608	12.1606	12.1246	12.2126	11.4298	12.0485	11.6475
Q9R069	BCAM_MOUSE	Basal cell adhesion molecule	Bcam	-0.327361	0.640075	0.377699	0.0744455	0.172107	0.523265	12	4	4	4	19.695	19.6345	19.2788	20.3958	19.8641	18.7594	19.7616	19.3095	19.6223	20.3601	20.1079	20.1646
Q61361	PGCB_MOUSE	Brevican core protein	Bcan	0.223979	-0.813238	0.598883	0.12937	0.199456	0.528654	12	4	4	4	16.0702	17.1625	16.7685	17.0226	17.6303	17.0114	16.0957	17.1824	16.9618	15.5159	15.7362	16.4529
Q61334	BAP29_MOUSE	B-cell receptor-associated protein 29	Bcap29	-0.0151153	0.237599	0.820987	0.0386248	0.0234156	0.487207	12	4	4	4	15.2663	15.2311	15.2637	15.3723	15.2	15.4252	15.1765	15.2713	15.3763	15.3915	15.626	15.6295
Q61335	BAP31_MOUSE	B-cell receptor-associated protein 31	Bcap31	0.121452	0.153618	0.496924	0.261367	0.269216	0.665745	12	4	4	4	17.5928	17.0329	16.9553	17.3677	17.158	17.338	17.5355	17.403	17.5198	17.245	17.5915	17.6927
Q61140	BCAR1_MOUSE	Breast cancer anti-estrogen resistance protein 1	Bcar1	-0.352141	-0.102764	0.323482	0.764921	0.317183	0.640387	12	4	4	4	13.2495	13.8906	13.7267	13.3627	13.8707	12.4532	13.2796	13.2173	13.2837	13.2916	12.6501	13.1846
Q80YN3	BCAS1_MOUSE	Breast carcinoma-amplified sequence 1 homolog	Bcas1	-0.0834384	-0.799744	0.881686	0.197792	0.235603	0.543518	12	4	4	4	15.0388	16.4766	16.4403	15.8405	16.7956	15.1028	15.2146	16.3494	15.9997	14.5496	14.4505	15.2637
Q9D287	SPF27_MOUSE	Pre-mRNA-splicing factor SPF27	Bcas2	-0.0335135	0.122051	0.864201	0.483826	0.739318	0.908183	12	4	4	4	14.5587	14.1173	14.5768	14.3708	13.9642	14.4327	14.7123	14.3802	14.5846	14.3371	14.5359	14.5201
Q8CCN5	BCAS3_MOUSE	BCAS3 microtubule associated cell migration factor	Bcas3	-0.259856	-0.247604	0.251595	0.208646	0.0859792	0.483844	12	4	4	4	13.5028	14.1294	13.7418	13.3599	13.7469	13.4434	13.2622	13.242	13.5429	13.0421	12.9428	13.1762
P24288	BCAT1_MOUSE	Branched-chain-amino-acid aminotransferase, cytosolic	Bcat1	0.220325	-1.06286	0.673711	0.192439	0.27057	0.561023	12	4	4	4	14.1411	15.6375	14.6249	14.9323	15.7949	14.7833	14.0897	15.5492	15.1538	12.4281	13.6369	14.747
O35855	BCAT2_MOUSE	Branched-chain-amino-acid aminotransferase, mitochondrial	Bcat2	0.207449	0.0383234	0.323012	0.824167	0.298551	0.685686	12	4	4	4	17.2731	16.8158	17.2139	17.0372	16.8593	17.5249	17.5615	17.2241	17.2549	17.3598	17.3357	17.3728
Q03311	CHLE_MOUSE	Cholinesterase	Bche	0.318471	-0.390233	0.247011	0.168448	0.282636	0.631069	12	4	4	4	12.9243	12.925	12.2368	12.7667	12.5653	13.0991	13.4753	12.9872	12.1678	12.8085	12.9073	12.6822
P50136	ODBA_MOUSE	2-oxoisovalerate dehydrogenase subunit alpha, mitochondrial	Bckdha	0.173639	-0.135075	0.302079	0.410625	0.448484	0.797128	12	4	4	4	15.02	14.8545	15.112	14.8062	14.7149	15.2386	15.2377	15.296	14.8528	14.9106	15.0167	15.1667
Q6P3A8	ODBB_MOUSE	2-oxoisovalerate dehydrogenase subunit beta, mitochondrial	Bckdhb	0.080761	0.109508	0.643926	0.427448	0.457388	0.795781	12	4	4	4	15.3047	14.7682	15.1583	15.2828	15.2942	14.9404	15.145	15.4575	15.1632	15.3498	15.4824	15.2797
O55028	BCKD_MOUSE	[3-methyl-2-oxobutanoate dehydrogenase [lipoamide]] kinase, mitochondrial	Bckdk	0.123394	-0.0304387	0.460197	0.827657	0.641058	0.878302	12	4	4	4	14.9962	14.7155	15.0371	15.153	14.9215	15.38	15.2398	14.8541	15.0618	15.1987	15.0008	15.0123
P10417	BCL2_MOUSE	Apoptosis regulator Bcl-2	Bcl2	-0.134745	0.135832	0.749881	0.728941	0.897091	0.950078	12	4	4	4	14.3109	13.6711	13.8479	14.3104	12.9042	13.8782	14.6591	14.1599	14.2105	13.9376	13.9962	14.0004
P59017	B2L13_MOUSE	Bcl-2-like protein 13	Bcl2l13	-0.42192	-0.547952	0.0377027	0.00374118	0.000178112	0.72	12	4	4	4	14.9197	15.4227	15.1862	14.9839	14.9405	14.4426	14.6124	14.8294	14.1097	14.1789	14.2715	14.073
Q921K9;Q9CXE2	BCL7B_MOUSE	B-cell CLL/lymphoma 7 protein family member B	Bcl7b	-0.120462	0.16763	0.525817	0.457455	0.645438	0.863828	12	4	4	4	12.7479	12.8778	13.0018	12.7214	12.5711	12.9962	12.3139	12.9858	13.2708	12.7795	12.7218	12.7654
Q8K019	BCLF1_MOUSE	Bcl-2-associated transcription factor 1	Bclaf1	0.117593	-0.0967851	0.489858	0.609431	0.788824	0.922255	12	4	4	4	16.0479	15.6974	16.2937	16.1555	15.8816	16.3075	16.2174	16.2584	16.4471	15.7161	16.1182	15.9964
Q6PAJ1	BCR_MOUSE	Breakpoint cluster region protein	Bcr	-0.302861	-0.228783	0.18072	0.0577533	0.0480885	0.461932	12	4	4	4	13.6562	14.1936	14.1179	13.3494	13.5218	13.5216	13.5735	13.4889	13.3709	13.4919	13.0373	13.2905
Q9CZP5	BCS1_MOUSE	Mitochondrial chaperone BCS1	Bcs1l	-0.0720723	-0.0469069	0.787767	0.86894	0.867586	0.944538	12	4	4	4	16.2475	16.1816	16.178	16.1437	16.268	15.3915	16.2147	16.5883	16.3207	15.8658	16.0013	16.0871
Q80XN0	BDH_MOUSE	D-beta-hydroxybutyrate dehydrogenase, mitochondrial	Bdh1	0.15203	-0.431807	0.335855	0.0161361	0.0405848	0.464971	12	4	4	4	18.8415	18.8038	19.3033	19.1047	19.179	18.9772	19.117	19.3883	18.9773	18.5993	18.5509	18.8068
O88597	BECN1_MOUSE	Beclin-1	Becn1	-0.264609	0.359534	0.305163	0.05826	0.241302	0.614418	12	4	4	4	12.8614	13.6462	12.8075	13.2768	13.1782	12.995	12.5712	12.789	13.0744	13.361	13.4007	13.1355
Q8R079	BFAR_MOUSE	Bifunctional apoptosis regulator	Bfar	0.0579824	-0.157838	0.803837	0.486823	0.751373	0.901443	12	4	4	4	12.4915	12.5087	12.9863	12.9783	12.7386	12.954	13.1606	12.3436	12.3552	12.535	12.7715	12.9038
P28653	PGS1_MOUSE	Biglycan	Bgn	-0.0510387	0.522165	0.891376	0.106031	0.316853	0.628276	12	4	4	4	20.9741	19.9274	20.0966	21.327	20.2734	20.393	20.7765	20.6779	20.3099	21.3406	21.2982	21.2608
Q921C5	BICD2_MOUSE	Protein bicaudal D homolog 2	Bicd2	-0.173753	0.0991399	0.481426	0.341713	0.680069	0.87512	12	4	4	4	13.4282	14.1547	13.1155	13.5853	13.2589	13.311	13.6165	13.4024	13.6297	13.5346	13.4418	13.3791
O08539	BIN1_MOUSE	Myc box-dependent-interacting protein 1	Bin1	-0.144629	-0.590848	0.769298	0.279588	0.290934	0.590155	12	4	4	4	16.7431	18.0694	17.4172	17.3692	18.2057	16.61	16.6453	17.5595	17.3618	16.0232	16.2598	17.0122
O88738	BIRC6_MOUSE	Baculoviral IAP repeat-containing protein 6	Birc6	-0.167723	-0.0807502	0.469991	0.71268	0.401226	0.740847	12	4	4	4	14.5476	14.6384	14.4452	14.351	14.4568	13.7126	14.6339	14.508	14.2554	14.2023	14.249	14.2816
Q8R016	BLMH_MOUSE	Bleomycin hydrolase	Blmh	-0.294002	0.272677	0.322479	0.506141	0.650857	0.837955	12	4	4	4	14.8511	15.5189	14.9066	15.4324	15.5123	14.6618	14.7208	14.6382	15.1067	15.7349	14.268	15.5141
Q9CY64	BIEA_MOUSE	Biliverdin reductase A	Blvra	-0.235779	-0.365705	0.600636	0.219947	0.330289	0.631351	12	4	4	4	14.1097	15.61	14.0948	14.015	14.7431	14.0646	13.8868	14.1917	14.372	13.7696	13.4408	13.841
Q923D2	BLVRB_MOUSE	Flavin reductase (NADPH)	Blvrb	0.0256896	-0.220975	0.896535	0.298259	0.426469	0.756147	12	4	4	4	13.8645	14.286	13.9353	13.9353	13.7024	14.4704	14.0616	13.8894	13.8955	13.4986	13.9138	13.932
P25916	BMI1_MOUSE	Polycomb complex protein BMI-1	Bmi1	-0.0164015	-0.0576096	0.883683	0.83724	0.944456	0.976332	12	4	4	4	13.7496	13.5735	13.8317	13.9649	13.6165	13.9437	13.7051	13.7888	13.7484	12.9647	13.9778	14.1327
Q91Z96	BMP2K_MOUSE	BMP-2-inducible protein kinase	Bmp2k	0.112752	-0.279814	0.551337	0.0859276	0.29089	0.676302	12	4	4	4	13.1125	13.2084	13.6288	12.9029	13.2975	13.5686	13.3222	13.1153	13.2585	13.1607	12.8225	12.9426
P36895	BMR1A_MOUSE	Bone morphogenetic protein receptor type-1A	Bmpr1a	0.0855668	-0.316506	0.675217	0.131688	0.237853	0.629893	12	4	4	4	13.4288	13.1269	13.1547	13.6363	13.1458	13.8364	13.4547	13.252	13.2966	13.1774	12.8314	13.1174
O35607	BMPR2_MOUSE	Bone morphogenetic protein receptor type-2	Bmpr2	-0.352992	0.278859	0.0766707	0.163899	0.116032	0.532962	12	4	4	4	15.438	15.1877	15.1096	15.4144	15.3381	14.8339	14.9026	14.6632	15.4898	15.0061	15.1497	15.2076
Q6PGF5	Q6PGF5_MOUSE	BMS1 homolog, ribosome assembly protein (Yeast)	Bms1	0.00295687	-0.399678	0.993153	0.413656	0.524133	0.75796	12	4	4	4	12.3892	12.9333	12.9935	12.977	11.9418	13.2083	13.1199	13.0348	12.9318	11.4109	12.7556	12.6079
P97504	BMX_MOUSE	Cytoplasmic tyrosine-protein kinase BMX	Bmx	-0.051981	0.500297	0.889206	0.312131	0.394107	0.678047	12	4	4	4	11.9315	12.1189	11.6639	12.1913	11.5681	11.3637	12.8865	11.8794	11.9827	12.6644	11.8837	13.1681
Q6QD59	SEC20_MOUSE	Vesicle transport protein SEC20	Bnip1	-0.0448406	0.133771	0.680329	0.259784	0.37673	0.805201	12	4	4	4	14.333	14.2967	14.2292	14.3949	14.383	14.2801	13.9897	14.4217	14.4963	14.3017	14.3546	14.457
E9Q6J5	BD1L1_MOUSE	Biorientation of chromosomes in cell division protein 1-like 1	Bod1l	0.352742	-0.106483	0.438065	0.778787	0.646574	0.832893	12	4	4	4	12.7136	11.7851	13.1692	12.497	12.0522	13.2682	13.4514	12.8041	12.5265	13.2606	12.8984	12.4644
Q9D8S9	BOLA1_MOUSE	BolA-like protein 1	Bola1	0.173577	-0.374625	0.354556	0.0545874	0.0965169	0.512603	12	4	4	4	13.9833	14.1175	13.6501	13.9321	14.0313	14.2457	13.7242	14.3762	13.7396	13.5591	13.697	13.883
P97452	BOP1_MOUSE	Ribosome biogenesis protein BOP1	Bop1	-0.423827	0.356539	0.246459	0.31126	0.3637	0.6719	12	4	4	4	12.819	12.2309	12.8048	13.0994	12.2516	11.5718	12.5998	12.8356	12.9594	12.711	12.1901	12.8244
Q9CRC6	BORC7_MOUSE	BLOC-1-related complex subunit 7	Borcs7	-0.680817	0.0353611	0.221603	0.942336	0.231594	0.549579	12	4	4	4	14.958	15.036	14.4047	14.3039	14.6339	12.6207	14.4004	14.3243	13.8183	14.099	14.1676	14.036
Q8R164	BPHL_MOUSE	Valacyclovir hydrolase	Bphl	0.0918479	-0.0621324	0.314689	0.537346	0.635452	0.898034	12	4	4	4	17.3575	17.6584	17.4912	17.3759	17.6316	17.4829	17.48	17.656	17.5752	17.5243	17.2633	17.6392
Q9Z0S1	BPNT1_MOUSE	3'(2'),5'-bisphosphate nucleotidase 1	Bpnt1	-0.535563	0.112643	0.358153	0.833478	0.500974	0.735809	12	4	4	4	15.8467	16.9685	16.218	16.1422	16.7124	14.4207	15.8509	16.0491	16.3767	15.7223	15.5838	15.8009
Q80V26	IMPA3_MOUSE	Golgi-resident adenosine 3',5'-bisphosphate 3'-phosphatase	Bpnt2	0.272254	-0.255712	0.0154502	0.0425421	0.0236605	0.484139	12	4	4	4	14.6501	14.5313	14.7447	14.5961	14.821	15.0633	14.7651	14.9617	14.8245	14.5718	14.7007	14.4913
A2A654	A2A654_MOUSE	Bromodomain PHD finger transcription factor	Bptf	0.0338967	0.0230291	0.829745	0.893599	0.935211	0.976366	12	4	4	4	13.9783	13.5323	13.8431	13.8735	13.5586	14.0607	14	13.7436	13.8508	13.6332	14.1869	13.7842
P28028	BRAF_MOUSE	Serine/threonine-protein kinase B-raf	Braf	-0.307874	-0.0540805	0.281481	0.832233	0.297138	0.645923	12	4	4	4	14.2321	14.4987	13.8907	13.8755	14.3308	13.6467	13.9533	13.3346	13.9882	13.9363	13.4865	13.6382
P46737	BRCC3_MOUSE	Lys-63-specific deubiquitinase BRCC36	Brcc3	-0.0460446	-0.0851324	0.640301	0.320952	0.282698	0.777672	12	4	4	4	14.0881	13.9069	13.8306	13.9439	14.049	13.6974	13.8636	13.9752	13.7808	13.7921	13.8072	13.8646
Q7JJ13	BRD2_MOUSE	Bromodomain-containing protein 2	Brd2	-0.331488	-0.182894	0.13282	0.364272	0.039213	0.446408	12	4	4	4	12.4132	12.2069	12.3012	12.6297	11.6353	12.4473	12.0146	12.1279	11.653	11.9179	11.8784	12.0441
Q8K2F0	BRD3_MOUSE	Bromodomain-containing protein 3	Brd3	-0.00897313	-0.17377	0.967448	0.367043	0.578195	0.833102	12	4	4	4	13.5701	13.1711	13.5113	12.9247	12.8511	13.4806	13.4482	13.3615	13.3251	12.9489	13.2419	12.9303
Q9ESU6;Q8K2F0;Q91Y44	BRD3_MOUSE;BRD4_MOUSE	Bromodomain-containing protein 3	Brd3;Brd4	0.151714	0.109465	0.696298	0.729565	0.718379	0.872126	12	4	4	4	14.0788	13.0169	13.8873	13.9624	13.0847	14.3427	13.9517	14.173	13.9615	13.7873	14.3238	13.9174
Q9ESU6	BRD4_MOUSE	Bromodomain-containing protein 4	Brd4	0.216133	0.0980928	0.435717	0.647181	0.426349	0.73279	12	4	4	4	13.8685	12.9296	13.5585	13.2343	13.365	14.0772	13.581	13.4322	13.734	13.3984	14.0093	13.7062
Q3UQU0	BRD9_MOUSE	Bromodomain-containing protein 9	Brd9	0.0752871	-0.437729	0.839087	0.277295	0.428067	0.700898	12	4	4	4	12.7555	13.0001	12.6766	12.0415	12.0705	12.5987	12.6306	13.4751	12.0692	11.9201	12.1206	12.9141
Q8BXV2	BRI3B_MOUSE	BRI3-binding protein	Bri3bp	0.135567	-0.241098	0.251687	0.28581	0.407444	0.74899	12	4	4	4	15.9344	16.1382	16.0506	16.0341	16.1938	16.3094	15.8909	16.3055	16.2826	15.4472	15.8927	16.1127
Q920P3;Q499E0	BRNP1_MOUSE	BMP/retinoic acid-inducible neural-specific protein 1	Brinp1	-0.779835	-0.325214	0.252022	0.679776	0.251095	0.548136	12	4	4	4	12.6768	13.3538	13.5549	13.242	13.4351	11.082	11.809	13.382	12.954	11.5392	11.0771	12.837
Q9DCA5	BRX1_MOUSE	Ribosome biogenesis protein BRX1 homolog	Brix1	0.157934	-0.170923	0.416808	0.631791	0.804026	0.915405	12	4	4	4	14.6606	14.3711	14.6301	14.7583	14.6056	15.2447	14.5665	14.635	14.5329	13.7711	15.0265	15.0376
Q91VR8	BRK1_MOUSE	Protein BRICK1	Brk1	-0.479322	0.235141	0.137711	0.426716	0.177663	0.548367	12	4	4	4	16.4747	16.1836	16.4744	16.5045	16.0038	15.1558	16.1753	16.3849	16.1432	16.0661	16.3343	16.1168
B2KF05	BRPF3_MOUSE	Bromodomain and PHD finger-containing protein 3	Brpf3	0.100595	0.383312	0.856953	0.428921	0.578123	0.78379	12	4	4	4	14.4136	13.4334	14.1644	15.1912	13.4427	15.2578	14.1396	14.7648	14.8674	14.1303	15.0755	15.065
Q5RJI5	BRSK1_MOUSE	Serine/threonine-protein kinase BRSK1	Brsk1	-0.297786	-0.191365	0.0860606	0.35482	0.0708064	0.486365	12	4	4	4	13.6941	14.0141	13.8861	13.4688	13.5403	13.3428	13.6692	13.3197	13.7143	13.3846	13.0341	12.9735
Q69Z98	BRSK2_MOUSE	Serine/threonine-protein kinase BRSK2	Brsk2	-0.597338	-0.220361	0.096445	0.504502	0.0502664	0.438797	12	4	4	4	13.9647	14.5297	14.0545	13.6979	13.8314	12.7388	13.7379	13.5496	13.6478	13.4573	12.8501	13.0208
P18572	BASI_MOUSE	Basigin	Bsg	-0.464627	0.186333	0.0591127	0.394165	0.0807607	0.487464	12	4	4	4	19.8406	19.7361	19.8812	19.497	19.6047	19.5675	18.9757	18.9484	19.5473	19.5758	19.5366	19.1819
O88737	BSN_MOUSE	Protein bassoon	Bsn	-0.640469	-0.733553	0.170883	0.123229	0.0231769	0.442625	12	4	4	4	15.2866	15.8698	16.3293	15.1609	15.4897	14.6065	14.3772	15.6113	15.0398	13.8908	13.9246	14.2953
Q64277	BST1_MOUSE	ADP-ribosyl cyclase/cyclic ADP-ribose hydrolase 2	Bst1	-0.0980485	-0.0855675	0.72321	0.737551	0.809631	0.918301	12	4	4	4	14.4299	13.5217	14.3059	14.6119	14.4189	13.9412	14.1468	13.9703	14.3202	13.5611	13.7762	14.4774
Q8R2Q8	BST2_MOUSE	Bone marrow stromal antigen 2	Bst2	-0.0594151	0.329815	0.816556	0.178706	0.309721	0.660394	12	4	4	4	16.144	15.5681	16.1549	15.7177	15.4355	16.1851	16.1544	15.5721	16.3703	15.9216	16.126	16.2484
Q9DB72	BTBDH_MOUSE	BTB/POZ domain-containing protein 17	Btbd17	-0.256441	0.595729	0.359633	0.0518735	0.0610359	0.463722	12	4	4	4	17.9547	17.8241	17.5159	17.787	17.9076	16.8186	17.5743	17.7555	18.0015	18.0618	18.1712	18.2045
Q8C726	BTBD9_MOUSE	BTB/POZ domain-containing protein 9	Btbd9	-0.369913	-0.0654333	0.267355	0.861606	0.345813	0.655445	12	4	4	4	11.8799	11.749	11.7851	12.1617	11.4696	10.7543	11.7643	12.1078	12.0778	11.3145	11.0783	11.3637
Q8CIF4	BTD_MOUSE	Biotinidase	Btd	0.0580907	0.179509	0.858805	0.563284	0.653508	0.850997	12	4	4	4	13.4571	12.976	12.8814	13.2383	12.8305	13.9715	13.267	12.716	13.4473	13.1652	13.4922	13.3984
Q64152	BTF3_MOUSE	Transcription factor BTF3	Btf3	-0.466786	0.307394	0.256612	0.444126	0.368595	0.671866	12	4	4	4	13.6507	13.7952	13.6596	13.319	13.0225	12.1773	13.5806	13.7771	13.1263	13.543	13.6395	13.4781
Q9WVA3	BUB3_MOUSE	Mitotic checkpoint protein BUB3	Bub3	0.0672553	0.201939	0.713861	0.121866	0.246773	0.649936	12	4	4	4	16.6424	16.1759	15.9741	16.5079	16.1898	16.3618	16.6048	16.413	16.4145	16.5402	16.6912	16.7312
Q6PGH1	BUD31_MOUSE	Protein BUD31 homolog	Bud31	0.0418692	0.108699	0.83763	0.561338	0.664967	0.874923	12	4	4	4	15.4492	14.9473	15.1376	15.2632	15.1531	15.6699	15.2659	14.876	15.5014	15.1941	15.3163	15.3879
Q9CQC6	BZW1_MOUSE	Basic leucine zipper and W2 domain-containing protein 1	Bzw1	-0.373426	0.309087	0.0918554	0.0557859	0.112709	0.517239	12	4	4	4	14.0431	14.2957	13.5286	13.9332	13.8617	13.5198	13.4676	13.4578	13.761	13.8285	13.8055	14.1483
P98086	C1QA_MOUSE	Complement C1q subcomponent subunit A	C1qa	-0.17398	0.00458383	0.64577	0.989971	0.85964	0.933477	12	4	4	4	15.3867	14.6947	15.8196	14.7994	14.5796	14.6524	15.1365	15.636	14.9445	15.5551	15.1637	14.3594
P14106	C1QB_MOUSE	Complement C1q subcomponent subunit B	C1qb	-0.384612	0.120546	0.32568	0.735989	0.553774	0.782808	12	4	4	4	16.6299	15.6666	16.7375	15.9567	15.6495	15.2659	16.1952	16.3416	15.8754	16.4433	16.2386	15.377
O35658	C1QBP_MOUSE	Complement component 1 Q subcomponent-binding protein, mitochondrial	C1qbp	-0.170685	-0.0946231	0.290137	0.619715	0.255015	0.659579	12	4	4	4	18.2238	18.279	18.3284	18.1653	18.2994	17.6821	18.0573	18.275	18.3118	17.873	17.8283	17.9222
Q02105	C1QC_MOUSE	Complement C1q subcomponent subunit C	C1qc	-0.223803	0.000975848	0.538771	0.997957	0.764508	0.888282	12	4	4	4	15.873	15.3583	16.2748	15.4079	15.0467	15.0579	15.8201	16.0941	15.6195	15.7639	15.8666	14.7726
Q8K479	C1QT5_MOUSE	Complement C1q tumor necrosis factor-related protein 5	C1qtnf5	0.175472	0.357861	0.757645	0.376031	0.570401	0.777682	12	4	4	4	17.6297	16.7015	15.9642	18.1183	17.9745	16.8484	17.334	16.9587	16.8324	17.9499	18.0261	17.7386
Q8BVD7	C1QT7_MOUSE	Complement C1q tumor necrosis factor-related protein 7	C1qtnf7	-0.0679307	0.523502	0.863071	0.153399	0.358867	0.649539	12	4	4	4	16.0676	14.8674	14.8118	15.8772	15.1848	15.6247	15.6531	14.8896	15.0907	16.1452	15.9776	16.2327
E9Q3C1	C2CD2_MOUSE	C2 domain-containing protein 2	C2cd2	-0.506562	0.587766	0.212992	0.127885	0.159809	0.513568	12	4	4	4	15.5453	14.8036	15.2583	15.2729	15.1922	13.7496	15.0723	14.8398	15.2904	15.3462	15.3938	15.1745
Q80X80	C2C2L_MOUSE	Phospholipid transfer protein C2CD2L	C2cd2l	-0.18136	-0.269349	0.573108	0.478807	0.376054	0.678819	12	4	4	4	14.1778	14.7052	14.6331	14.4311	14.7616	13.7635	13.8799	14.8168	14.5994	13.527	13.9596	14.0584
Q7TPS5	C2CD5_MOUSE	C2 domain-containing protein 5	C2cd5	0.0170825	-0.335122	0.797084	0.0248297	0.011563	0.439763	12	4	4	4	14.1501	14.0644	14.2277	14.2052	14.1684	14.2477	14.0356	14.2639	14.0381	13.6337	13.9891	13.7143
P01027	CO3_MOUSE	Complement C3	C3	-1.21425	0.424092	0.0367001	0.0834997	0.0346872	0.401028	12	4	4	4	14.8219	16.1265	15.361	16.79	14.9085	14.5481	14.2218	14.5641	15.2912	14.5764	15.0444	15.0269
P01029	CO4B_MOUSE	Complement C4-B	C4b	-0.279124	1.06554	0.536731	0.0279149	0.0603117	0.439037	12	4	4	4	15.2812	14.9648	16.3037	16.0344	16.0905	15.1051	14.7489	15.5231	17.0968	16.0683	16.3842	16.1804
Q9WVT6	CAH14_MOUSE	Carbonic anhydrase 14	Ca14	0.169418	-0.452201	0.402203	0.00646452	0.0719073	0.485836	12	4	4	4	16.7841	17.4289	17.1491	17.5956	17.4627	17.4644	17.2239	17.4844	16.8938	16.8415	16.8611	17.2302
P00920	CAH2_MOUSE	Carbonic anhydrase 2	Ca2	-0.302848	-0.425835	0.714012	0.640646	0.654538	0.816537	12	4	4	4	16.3052	18.1788	17.4052	16.9953	18.3106	15.154	16.6087	17.5998	17.5416	15.2124	16.0439	17.1719
Q64444	CAH4_MOUSE	Carbonic anhydrase 4	Ca4	-0.215367	0.634228	0.2495	0.00454213	0.00467953	0.458904	12	4	4	4	19.5585	19.5771	19.349	19.1644	19.4786	19.3885	18.9469	18.9735	19.8867	19.8503	19.8774	19.7101
Q9QZA0	CAH5B_MOUSE	Carbonic anhydrase 5B, mitochondrial	Ca5b	0.56177	-0.194396	0.133883	0.550847	0.180359	0.537071	12	4	4	4	12.6893	13.3123	12.9854	13.3125	13.628	14.4295	13.0772	13.4119	13.2219	13.5859	13.6703	13.2909
Q06138	CAB39_MOUSE	Calcium-binding protein 39	Cab39	-0.2082	-0.197067	0.467444	0.498154	0.397037	0.695355	12	4	4	4	15.0523	15.9717	15.0861	15.3269	15.6216	14.9466	15.1206	14.9153	15.2136	15.2511	14.3105	15.0406
P97445	CAC1A_MOUSE	Voltage-dependent P/Q-type calcium channel subunit alpha-1A	Cacna1a	-0.280416	-0.330441	0.424639	0.465319	0.301425	0.613109	12	4	4	4	14.1504	14.8029	14.773	14.4068	14.5568	13.9965	13.5831	14.875	14.8078	13.4522	13.5255	13.9042
Q01815;Q99246	CAC1C_MOUSE	Voltage-dependent L-type calcium channel subunit alpha-1C	Cacna1c	-0.016515	-0.0977728	0.94473	0.61108	0.821045	0.931238	12	4	4	4	14.0758	13.371	13.8184	13.949	13.9095	13.8297	13.3086	14.1004	13.7688	13.5534	13.8371	13.5978
Q61290	CAC1E_MOUSE	Voltage-dependent R-type calcium channel subunit alpha-1E	Cacna1e	-0.244623	-0.902642	0.527183	0.105367	0.0582408	0.431063	12	4	4	4	13.7909	14.3915	14.8494	14.0629	14.3886	13.494	13.5966	14.6369	14.0831	12.537	12.5008	13.3847
O08532	CA2D1_MOUSE	Voltage-dependent calcium channel subunit alpha-2/delta-1	Cacna2d1	-0.149578	-0.0431829	0.482494	0.833943	0.515348	0.810391	12	4	4	4	17.166	17.3701	17.139	17.3759	17.4365	16.7719	16.7988	17.4455	17.2239	16.9673	17.023	17.0658
Q6PHS9	CA2D2_MOUSE	Voltage-dependent calcium channel subunit alpha-2/delta-2	Cacna2d2	0.299558	-0.792943	0.563283	0.222736	0.380029	0.64806	12	4	4	4	14.0934	15.6524	14.7891	15.0962	15.6876	15.1125	14.209	15.8203	15.436	13.3672	14.0228	14.8316
Q9Z1L5	CA2D3_MOUSE	Voltage-dependent calcium channel subunit alpha-2/delta-3	Cacna2d3	-0.316846	-0.747582	0.510848	0.172891	0.113716	0.475436	12	4	4	4	13.9894	15.3201	15.1219	14.9436	15.0678	13.9757	13.8892	15.1749	14.6599	13.0231	13.6045	13.8298
Q8R3Z5	CACB1_MOUSE	Voltage-dependent L-type calcium channel subunit beta-1	Cacnb1	-0.187849	-0.689452	0.575114	0.102462	0.0590522	0.433588	12	4	4	4	13.2687	13.6573	13.5871	12.8447	13.4048	12.9801	12.5203	13.7011	13.2011	12.1311	12.2054	12.311
Q8CC27	CACB2_MOUSE	Voltage-dependent L-type calcium channel subunit beta-2	Cacnb2	0.234959	0.0177412	0.4549	0.96606	0.740129	0.877517	12	4	4	4	12.5251	12.5336	11.9301	12.7652	12.6715	12.8158	12.0435	13.163	12.9045	13.2495	11.7539	12.8568
Q8R0S4	CACB4_MOUSE	Voltage-dependent L-type calcium channel subunit beta-4	Cacnb4	-0.546378	-0.493221	0.322133	0.488058	0.244771	0.547165	12	4	4	4	14.1964	15.015	15.139	14.642	14.9043	13.5899	13.2436	15.0692	14.953	12.8506	13.0387	13.9918
Q9JJV5	CCG3_MOUSE	Voltage-dependent calcium channel gamma-3 subunit	Cacng3	-0.810904	-0.681448	0.217376	0.345762	0.0890406	0.445186	12	4	4	4	14.3455	14.9101	15.7164	15.0128	14.8722	13.2323	13.3723	15.2644	14.5194	12.4936	13.3179	13.6845
Q8VHW2	CCG8_MOUSE	Voltage-dependent calcium channel gamma-8 subunit	Cacng8	-0.453912	-0.465762	0.366285	0.458865	0.240524	0.548311	12	4	4	4	15.2968	16.0747	15.8551	15.4531	15.7656	14.7261	14.2746	16.0977	15.7324	13.8187	14.4827	14.9671
Q9CXW3	CYBP_MOUSE	Calcyclin-binding protein	Cacybp	-0.339772	-0.097322	0.457054	0.748034	0.509039	0.749872	12	4	4	4	13.6001	15.254	13.9895	13.9115	14.2459	13.2896	14.1668	13.6937	14.0818	13.8127	13.2248	13.8875
B2RQC6	PYR1_MOUSE	CAD protein	Cad	0.0693009	-0.53358	0.734366	0.00900631	0.029248	0.429182	12	4	4	4	14.2092	14.8649	14.5946	14.1722	14.2261	14.596	14.6904	14.6056	14.0211	14.0346	13.7352	14.1929
Q8R5M8	CADM1_MOUSE	Cell adhesion molecule 1	Cadm1	-0.352622	-0.486613	0.517596	0.434185	0.287123	0.586842	12	4	4	4	15.5994	16.4357	16.2801	16.164	16.5939	14.6162	15.3376	16.521	16.1098	14.714	14.8005	15.4979
Q8BLQ9	CADM2_MOUSE	Cell adhesion molecule 2	Cadm2	-0.0829341	-0.791186	0.86251	0.195813	0.19527	0.515473	12	4	4	4	16.2616	17.4238	16.9302	17.0699	17.5682	16.3583	15.9988	17.4285	16.9801	15.3426	15.5225	16.3439
Q99N28	CADM3_MOUSE	Cell adhesion molecule 3	Cadm3	-0.355909	-0.792302	0.576656	0.308339	0.221095	0.529207	12	4	4	4	16.4488	17.616	17.4017	17.4861	17.767	15.8195	16.0816	17.8609	17.1393	15.0792	15.5977	16.5436
Q8R464	CADM4_MOUSE	Cell adhesion molecule 4	Cadm4	-0.0911074	-0.894208	0.883891	0.254871	0.295837	0.580596	12	4	4	4	16.6352	18.3421	17.6051	17.9082	18.4314	16.6514	16.7696	18.2738	17.5955	15.326	16.2482	17.3795
Q80TJ1	CAPS1_MOUSE	Calcium-dependent secretion activator 1	Cadps	-0.389714	-0.0332713	0.193387	0.892139	0.240152	0.591447	12	4	4	4	16.8537	17.7673	16.9132	17.1712	17.1133	16.3614	16.7041	16.9678	17.2406	16.5479	16.7057	16.5193
Q8BYR5;Q80TJ1	CAPS1_MOUSE;CAPS2_MOUSE	Calcium-dependent secretion activator 1	Cadps;Cadps2	-0.767999	0.534433	0.0961182	0.225828	0.112433	0.484518	12	4	4	4	15.5453	15.9515	15.585	15.6513	15.64	13.8732	14.9048	15.2433	15.7464	15.5241	15.2783	15.2502
Q8BYR5	CAPS2_MOUSE	Calcium-dependent secretion activator 2	Cadps2	-0.428896	0.0544677	0.222812	0.852157	0.278299	0.618103	12	4	4	4	13.3999	14.2086	13.5563	13.5655	13.7401	12.565	13.1594	13.5504	13.4729	13.0409	13.2393	13.4795
P12658	CALB1_MOUSE	Calbindin	Calb1	-0.725308	-0.0422738	0.0918164	0.918938	0.104739	0.481732	12	4	4	4	12.9704	13.5847	13.2944	13.7931	13.4419	11.9032	12.664	12.7323	12.795	12.0406	12.5296	13.2071
Q08331	CALB2_MOUSE	Calretinin	Calb2	0.653972	-1.17104	0.223916	0.0385133	0.0671244	0.435709	12	4	4	4	13.5481	14.7551	13.9059	14.6119	15.9278	14.2892	14.285	14.9349	14.1779	13.3382	13.3134	13.9233
Q8CGU1	CACO1_MOUSE	Calcium-binding and coiled-coil domain-containing protein 1	Calcoco1	0.137184	-0.287464	0.484479	0.0868938	0.269129	0.658764	12	4	4	4	14.3274	14.5519	14.7326	14.063	14.2263	14.735	14.5871	14.6752	14.3051	14.0265	14.3574	14.3848
Q9R1W5	CALRL_MOUSE	Calcitonin gene-related peptide type 1 receptor	Calcrl	0.419523	0.186166	0.266132	0.528012	0.153206	0.510353	12	4	4	4	15.6928	14.7707	14.7874	15.1605	15.3521	16.2377	15.528	14.9718	15.6564	15.5278	15.9278	15.7222
E9QA15	E9QA15_MOUSE	Caldesmon 1	Cald1	0.340737	-0.130679	0.258234	0.652052	0.397353	0.708813	12	4	4	4	17.2303	17.662	17.5077	17.2606	17.6	18.0559	18.25	17.1177	17.4117	17.8598	17.4657	17.7637
Q8VEC4	CAHM2_MOUSE	Calcium homeostasis modulator protein 2	Calhm2	-0.638513	0.821817	0.385063	0.273564	0.351952	0.629639	12	4	4	4	12.7007	12.4954	12.2958	12.7195	12.0355	9.97013	12.8088	12.8429	12.5419	12.9489	12.8707	12.583
Q8R100	CAHM5_MOUSE	Calcium homeostasis modulator protein 5	Calhm5	0.325366	0.254511	0.294584	0.309841	0.168039	0.528967	12	4	4	4	14.4298	13.6747	13.9579	14.8095	14.2714	14.8945	14.5559	14.4516	14.2355	15.037	14.945	14.9738
P0DP26;P0DP28;P0DP27	CALM1_MOUSE;CALM2_MOUSE;CALM3_MOUSE	Calmodulin-1	Calm1;Calm2;Calm3	-0.280025	-1.14759	0.507472	0.0502697	0.0221304	0.434211	12	4	4	4	18.5921	19.51	19.7489	19.0464	18.36	18.7091	18.9214	19.7869	18.746	17.0095	17.657	17.7745
P14211	CALR_MOUSE	Calreticulin	Calr	-0.117712	0.353434	0.278724	0.00581142	0.00653423	0.427412	12	4	4	4	19.8644	19.641	19.8829	19.7246	19.7914	19.4275	19.7283	19.6948	20.0872	20.0138	19.9606	19.9941
O35887	CALU_MOUSE	Calumenin	Calu	-0.111536	0.265921	0.437385	0.0152004	0.137115	0.588802	12	4	4	4	16.9	16.3403	16.7952	16.598	16.49	16.6453	16.6262	16.4258	16.8947	16.9145	16.7811	16.6607
P11798	KCC2A_MOUSE	Calcium/calmodulin-dependent protein kinase type II subunit alpha	Camk2a	-0.615196	-0.101369	0.354079	0.87828	0.388258	0.651574	12	4	4	4	20.2515	20.8348	20.7953	20.2616	21.0464	18.4419	19.5159	20.6782	20.4058	19.4919	19.4138	19.9654
P11798;Q6PHZ2;P28652	KCC2A_MOUSE;KCC2B_MOUSE;KCC2D_MOUSE	Calcium/calmodulin-dependent protein kinase type II subunit alpha	Camk2a;Camk2b;Camk2d	-1.30462	1.18111	0.304719	0.352795	0.366925	0.619876	12	4	4	4	20.0553	20.1447	20.3256	20.5061	21.0265	15.7129	18.979	20.0949	20.4074	20.459	19.6823	19.989
P11798;Q6PHZ2;Q923T9;P28652	KCC2A_MOUSE;KCC2B_MOUSE;KCC2D_MOUSE;KCC2G_MOUSE	Calcium/calmodulin-dependent protein kinase type II subunit alpha	Camk2a;Camk2b;Camk2d;Camk2g	-0.156696	0.132499	0.795899	0.834563	0.94628	0.971535	12	4	4	4	19.4933	19.6491	19.5656	20.0467	20.9218	18.9526	18.336	19.9174	20.2768	19.3344	19.3531	19.6936
P11798;Q6PHZ2	KCC2A_MOUSE;KCC2D_MOUSE	Calcium/calmodulin-dependent protein kinase type II subunit alpha	Camk2a;Camk2d	0.202066	-0.350683	0.589874	0.443347	0.664625	0.842262	12	4	4	4	15.8772	16.0617	15.1964	15.6982	16.4727	15.3281	15.4507	16.3902	16.2161	14.764	15.5244	15.7346
P28652	KCC2B_MOUSE	Calcium/calmodulin-dependent protein kinase type II subunit beta	Camk2b	-0.417174	-0.297894	0.421765	0.598809	0.349365	0.635355	12	4	4	4	18.0855	18.8761	18.6309	18.1006	18.9436	17.0517	17.4883	18.5408	18.4852	17.1678	17.2845	17.8954
Q923T9;P28652	KCC2B_MOUSE;KCC2G_MOUSE	Calcium/calmodulin-dependent protein kinase type II subunit beta	Camk2b;Camk2g	-0.472785	0.0300488	0.426163	0.959026	0.571354	0.779157	12	4	4	4	17.5814	18.3845	18.4079	17.998	18.5895	16.219	17.4958	18.1764	18.2222	17.361	17.2864	17.7312
Q6PHZ2	KCC2D_MOUSE	Calcium/calmodulin-dependent protein kinase type II subunit delta	Camk2d	-0.0159383	-0.161252	0.910999	0.213116	0.420564	0.77687	12	4	4	4	17.2645	17.5952	17.7747	17.8445	17.6116	17.4834	17.6278	17.6924	17.3151	17.53	17.2247	17.7004
Q923T9	KCC2G_MOUSE	Calcium/calmodulin-dependent protein kinase type II subunit gamma	Camk2g	-0.181805	-0.0328321	0.55162	0.912645	0.6569	0.855534	12	4	4	4	17.5211	17.8519	17.9339	17.8771	18.1695	16.8978	17.5229	17.8666	17.8207	17.4952	17.4094	17.6002
Q6QWF9;Q78WH7	CK2N1_MOUSE	Calcium/calmodulin-dependent protein kinase II inhibitor 1	Camk2n1	-0.331055	-0.64181	0.289647	0.0258957	0.01292	0.42849	12	4	4	4	13.515	13.9962	14.4816	13.5308	13.7963	13.8672	13.1576	13.3784	13.31	12.7983	12.6903	12.8337
P08414	KCC4_MOUSE	Calcium/calmodulin-dependent protein kinase type IV	Camk4	-0.461206	-0.415622	0.213266	0.0651844	0.0444251	0.431	12	4	4	4	13.5491	14.8305	13.7973	13.5293	13.7908	13.3359	13.5101	13.2245	13.289	13.2335	12.6878	12.9887
Q8VBY2	KKCC1_MOUSE	Calcium/calmodulin-dependent protein kinase kinase 1	Camkk1	-0.194009	-0.542911	0.636975	0.113389	0.179788	0.516938	12	4	4	4	13.8053	15.2235	13.6874	14.0668	14.472	13.999	13.6798	13.8564	14.0971	13.4092	12.9392	13.39
Q8C078	KKCC2_MOUSE	Calcium/calmodulin-dependent protein kinase kinase 2	Camkk2	-0.484801	-0.258829	0.256814	0.290457	0.138042	0.490892	12	4	4	4	13.7229	15.0016	13.5616	13.555	13.8899	13.4902	13.0761	13.4457	13.5893	13.0373	12.9247	13.3153
Q3UHL1	CAMKV_MOUSE	CaM kinase-like vesicle-associated protein	Camkv	-0.346055	0.159749	0.212759	0.683467	0.557836	0.793913	12	4	4	4	17.3637	17.5565	17.6056	17.7075	17.5275	16.5086	17.3466	17.4664	17.8252	17.3955	17.714	16.5533
P49070	CAMLG_MOUSE	Guided entry of tail-anchored proteins factor CAMLG	Camlg	-0.122546	-0.128518	0.231298	0.497782	0.310563	0.695019	12	4	4	4	15.3797	15.3922	15.1449	15.2217	15.0028	15.0896	15.2828	15.2731	15.2365	14.5475	15.1214	15.2288
Q8C1B1	CAMP2_MOUSE	Calmodulin-regulated spectrin-associated protein 2	Camsap2	-0.294568	-0.024991	0.257107	0.916101	0.287909	0.64734	12	4	4	4	13.2108	13.059	13.2663	12.7334	12.9378	12.2043	13.1484	12.8007	12.9507	12.8813	12.6603	12.4988
Q80VC9	CAMP3_MOUSE	Calmodulin-regulated spectrin-associated protein 3	Camsap3	-0.305514	-0.190614	0.232314	0.410651	0.136264	0.514811	12	4	4	4	13.4342	13.8679	13.6096	13.0642	13.4929	12.7521	13.2814	13.2276	13.1397	13.0506	12.5669	13.2343
Q6ZQ38	CAND1_MOUSE	Cullin-associated NEDD8-dissociated protein 1	Cand1	-0.370913	-0.0236914	0.283423	0.916022	0.318144	0.647945	12	4	4	4	16.3601	17.4383	16.4073	16.4711	16.7184	15.8412	16.2502	16.3834	16.4258	16.2655	15.9496	16.4576
Q6ZQ38;Q6ZQ73	CAND1_MOUSE;CAND2_MOUSE	Cullin-associated NEDD8-dissociated protein 1	Cand1;Cand2	-0.225925	0.171802	0.529354	0.508644	0.721203	0.875299	12	4	4	4	13.004	13.6767	12.7765	12.4972	13.1725	12.1162	12.8557	12.9062	12.869	12.9371	12.7466	13.1852
P35564	CALX_MOUSE	Calnexin	Canx	0.0196919	-0.0166788	0.865741	0.876459	0.977109	0.993648	12	4	4	4	20.0694	19.7687	19.9672	19.9014	19.6725	20.0267	20.0719	20.0144	19.9384	19.8094	19.9396	20.0315
P40124	CAP1_MOUSE	Adenylyl cyclase-associated protein 1	Cap1	-0.130064	0.159684	0.535303	0.507566	0.752306	0.898799	12	4	4	4	16.9078	16.9892	16.6687	17.3869	16.9424	16.5088	17.1284	16.8527	16.6544	17.5375	16.9379	16.9413
Q9CYT6	CAP2_MOUSE	Adenylyl cyclase-associated protein 2	Cap2	-0.30942	0.163167	0.25309	0.567357	0.496164	0.768906	12	4	4	4	16.9843	17.4605	16.9509	17.5005	17.1622	16.3573	17.2013	16.9379	16.8547	17.5986	16.7661	17.0919
P24452	CAPG_MOUSE	Macrophage-capping protein	Capg	-0.640438	0.594836	0.0515496	0.0256658	0.0457338	0.436347	12	4	4	4	14.2824	15.2775	14.5114	14.6043	14.3339	13.8365	14.2474	13.696	14.3839	14.5296	14.5921	14.9876
O35350	CAN1_MOUSE	Calpain-1 catalytic subunit	Capn1	0.0735877	-0.105725	0.760975	0.689887	0.900516	0.957359	12	4	4	4	14.5357	15.06	14.4551	14.5318	14.4606	15.0865	14.9813	14.3485	14.2228	14.9457	14.4284	14.857
O08529	CAN2_MOUSE	Calpain-2 catalytic subunit	Capn2	0.085932	0.00251412	0.566785	0.988167	0.779389	0.927044	12	4	4	4	15.8772	16.1069	15.8743	16.0178	15.8938	16.1432	16.3797	15.8033	15.8717	16.1697	15.914	16.2745
O08688	CAN5_MOUSE	Calpain-5	Capn5	0.0983517	-0.540125	0.716497	0.0946762	0.111841	0.486533	12	4	4	4	15.1648	15.6224	15.6147	15.6601	16.0364	15.3361	15.1118	15.9712	15.3543	14.7594	14.8944	15.2869
O88456;Q9D7J7	CPNS1_MOUSE	Calpain small subunit 1	Capns1	-0.28779	0.289523	0.30691	0.298454	0.347705	0.686744	12	4	4	4	16.889	17.1906	17.2031	17.0971	16.8705	16.1223	17.3021	16.9337	17.0264	17.0791	17.0115	17.2698
Q60865	CAPR1_MOUSE	Caprin-1	Caprin1	0.0409739	-0.295183	0.822716	0.0354032	0.175623	0.58983	12	4	4	4	15.3116	15.3379	15.7375	14.9771	15.3381	15.5735	15.426	15.1904	14.881	15.1891	15.0768	15.2004
P47753	CAZA1_MOUSE	F-actin-capping protein subunit alpha-1	Capza1	-0.00956154	0.212027	0.933307	0.0688838	0.098683	0.578396	12	4	4	4	18.1958	17.9798	17.8628	17.9477	18.2046	17.8296	17.8866	18.0271	18.1712	18.2645	18.2817	18.0787
P47754;P47753	CAZA1_MOUSE;CAZA2_MOUSE	F-actin-capping protein subunit alpha-1	Capza1;Capza2	-0.270393	0.188794	0.355781	0.488881	0.526173	0.792707	12	4	4	4	19.9048	19.3303	19.4299	19.7466	19.439	18.6429	19.5801	19.668	19.5999	19.2247	19.6957	19.5649
P47754	CAZA2_MOUSE	F-actin-capping protein subunit alpha-2	Capza2	-0.125836	0.177197	0.391893	0.113597	0.320799	0.743244	12	4	4	4	20.3948	20.0297	20.0195	20.3479	20.2092	19.8004	20.1289	20.1501	20.1835	20.2326	20.2919	20.2892
P47757	CAPZB_MOUSE	F-actin-capping protein subunit beta	Capzb	-0.0875983	0.192892	0.442392	0.107856	0.150926	0.650096	12	4	4	4	18.9043	18.9944	18.8842	19.0477	19.1159	18.653	18.7831	18.9281	19.0128	19.1266	19.0595	19.0528
Q9D1I2	CAR19_MOUSE	Caspase recruitment domain-containing protein 19	Card19	0.106075	0.16884	0.57715	0.215868	0.317414	0.689602	12	4	4	4	15.7442	15.289	15.9538	16.0617	15.794	15.756	15.9979	15.9251	15.7185	16.0923	16.1424	16.1952
Q9WVG6	CARM1_MOUSE	Histone-arginine methyltransferase CARM1	Carm1	-0.151189	-0.183644	0.363327	0.289405	0.101983	0.53372	12	4	4	4	13.4405	13.7238	13.5659	13.557	13.6282	13.3604	13.6514	13.0424	13.1235	13.3971	13.1209	13.3063
Q6EDY6	CARL1_MOUSE	F-actin-uncapping protein LRRC16A	Carmil1	-0.00313282	-0.0147915	0.986796	0.948608	0.995611	0.998035	12	4	4	4	14.1739	14.5143	14.1519	13.9419	14.5727	13.9179	14.1702	14.1087	13.8604	14.1239	14.0616	14.6645
Q9ER72	SYCC_MOUSE	Cysteine--tRNA ligase, cytoplasmic	Cars1	-0.147782	0.511156	0.559684	0.0611885	0.155678	0.527057	12	4	4	4	15.1793	14.7809	14.2066	14.838	14.5225	14.5787	14.9617	14.3508	14.6319	15.458	15.0554	15.3131
Q8BYM8	SYCM_MOUSE	Probable cysteine--tRNA ligase, mitochondrial	Cars2	0.0320933	-0.119059	0.78151	0.371249	0.640611	0.879441	12	4	4	4	14.2606	14.6703	14.3531	14.2762	14.284	14.3849	14.4834	14.5363	14.6236	14.1245	14.2432	14.2211
O70589	CSKP_MOUSE	Peripheral plasma membrane protein CASK	Cask	-0.0825505	-0.0947323	0.51764	0.443905	0.390001	0.776458	12	4	4	4	16.3625	16.5798	16.3431	16.7458	16.388	16.6177	16.2683	16.4271	16.5148	16.1215	16.2446	16.4413
Q6P9K8	CSKI1_MOUSE	Caskin-1	Caskin1	-0.268635	0.00417423	0.0730994	0.978659	0.143221	0.573377	12	4	4	4	14.5878	14.6333	14.9542	14.7787	14.4552	14.6561	14.5461	14.2222	14.5704	14.7627	14.274	14.289
Q8VHK1;Q6P9K8	CSKI1_MOUSE;CSKI2_MOUSE	Caskin-1	Caskin1;Caskin2	-0.0220151	0.00285769	0.907629	0.989031	0.992107	0.996598	12	4	4	4	14.3725	14.3514	14.6978	14.8352	14.6263	14.8635	14.4649	14.2142	14.4682	14.1677	14.8031	14.7412
Q8VHK1	CSKI2_MOUSE	Caskin-2	Caskin2	-0.07552	0.0398171	0.786193	0.885219	0.955463	0.979135	12	4	4	4	13.2994	14.0417	13.6382	13.7576	13.9661	13.2008	14.0025	13.2653	13.6248	13.596	13.3224	14.0509
O09161	CASQ2_MOUSE	Calsequestrin-2	Casq2	-0.240175	0.700168	0.636605	0.219943	0.308446	0.609614	12	4	4	4	16.4504	16.9818	16.3102	16.626	17.6909	15.8862	16.193	15.6376	16.869	17.2278	16.5421	17.5696
P51125	ICAL_MOUSE	Calpastatin	Cast	0.0337558	-0.277817	0.922471	0.363463	0.625744	0.830778	12	4	4	4	13.2794	14.3237	13.8698	13.3512	13.1883	14.1133	14.1042	13.5534	13.1974	13.6625	13.1516	13.8364
P24270	CATA_MOUSE	Catalase	Cat	0.0766487	0.0745311	0.663061	0.402343	0.564989	0.850515	12	4	4	4	17.6121	17.1874	17.8527	17.3546	17.3449	17.7004	17.5858	17.6823	17.6397	17.648	17.6892	17.6346
P49817	CAV1_MOUSE	Caveolin-1	Cav1	-0.00461292	0.300598	0.977093	0.0398628	0.0921007	0.517118	12	4	4	4	20.0324	19.7278	19.6398	20.1579	20.05	19.6408	20.0083	19.8403	20.0647	20.2581	20.0801	20.3389
Q9WVC3	CAV2_MOUSE	Caveolin-2	Cav2	-0.232934	0.609887	0.395941	0.0391957	0.0529964	0.449814	12	4	4	4	18.8563	18.4989	18.5259	18.9867	18.7729	17.8593	18.8429	18.4611	18.917	19.1847	19.1252	19.1488
O54724	CAVN1_MOUSE	Caveolae-associated protein 1	Cavin1	0.160586	-0.147799	0.361315	0.5662	0.692923	0.876357	12	4	4	4	19.6596	19.5914	19.6627	19.8547	19.6028	19.9177	20.2572	19.6331	19.3419	19.9719	19.417	20.0888
Q63918	CAVN2_MOUSE	Caveolae-associated protein 2	Cavin2	0.0392723	0.141428	0.803984	0.578266	0.666507	0.865748	12	4	4	4	17.3518	17.404	17.1618	17.5313	17.567	17.4005	17.6051	17.0333	17.1389	17.8502	17.2533	17.9294
Q91VJ2	CAVN3_MOUSE	Caveolae-associated protein 3	Cavin3	-0.0609517	0.432528	0.839321	0.24756	0.354489	0.662642	12	4	4	4	18.1965	17.7534	18.0781	18.5484	18.28	17.4887	18.5982	17.9658	17.9138	18.9736	18.3478	18.8276
P48758	CBR1_MOUSE	Carbonyl reductase [NADPH] 1	Cbr1	-0.0876222	-0.0108144	0.751945	0.968814	0.919242	0.964479	12	4	4	4	14.7001	15.4637	15.1171	15.4529	15.5974	14.9214	14.6909	15.1735	15.3709	14.6574	14.9126	15.3991
P08074	CBR2_MOUSE	Carbonyl reductase [NADPH] 2	Cbr2	-0.192179	0.296854	0.612909	0.508929	0.798914	0.901558	12	4	4	4	17.6134	16.8579	17.5117	18.5186	17.3434	17.1605	17.5455	17.6834	17.0548	18.9138	17.4988	17.4528
Q8K354	CBR3_MOUSE	Carbonyl reductase [NADPH] 3	Cbr3	-0.208887	0.0866349	0.388099	0.561931	0.607956	0.841865	12	4	4	4	13.3138	13.7505	12.9433	12.8354	12.9079	13.0411	13.2276	12.8309	13.1831	12.8652	12.951	13.3546
Q91VT4	CBR4_MOUSE	3-oxoacyl-[acyl-carrier-protein] reductase	Cbr4	0.175671	-0.17364	0.0464279	0.0118187	0.0368695	0.548595	12	4	4	4	16.3543	16.5791	16.2872	16.4084	16.6098	16.4916	16.6405	16.5898	16.4983	16.412	16.3195	16.4074
P83917	CBX1_MOUSE	Chromobox protein homolog 1	Cbx1	-0.0949361	-0.0335886	0.598669	0.86426	0.704767	0.89365	12	4	4	4	15.8809	15.7198	15.8287	15.776	15.4293	16.1909	15.5635	15.6419	15.8093	15.4924	15.5589	15.8306
P23198	CBX3_MOUSE	Chromobox protein homolog 3	Cbx3	0.108772	0.189184	0.537348	0.222377	0.14607	0.579537	12	4	4	4	16.26	15.8045	16.0327	15.9474	15.8924	16.5157	16.0248	16.0467	16.3291	16.2865	16.2467	16.3741
Q61686	CBX5_MOUSE	Chromobox protein homolog 5	Cbx5	-0.167628	0.324388	0.264817	0.0221041	0.112875	0.543583	12	4	4	4	15.6168	15.0078	15.467	15.4103	15.1891	15.123	15.3189	15.2004	15.7971	15.355	15.4208	15.5561
Q9DBY5	CBX6_MOUSE	Chromobox protein homolog 6	Cbx6	0.0372617	0.109374	0.818655	0.365029	0.519703	0.834944	12	4	4	4	12.8376	12.3405	12.4018	12.5041	12.5539	12.4382	12.8664	12.3747	12.73	12.676	12.6281	12.6365
Q8K1A6	C2D1A_MOUSE	Coiled-coil and C2 domain-containing protein 1A	Cc2d1a	-0.499404	0.444246	0.0326185	0.0639761	0.0636023	0.472113	12	4	4	4	14.5262	13.9023	13.9405	14.2002	13.9051	13.3991	13.5504	13.7169	13.8487	14.3609	14.3747	13.7642
Q8BRN9	C2D1B_MOUSE	Coiled-coil and C2 domain-containing protein 1B	Cc2d1b	0.303695	-0.0640552	0.323213	0.789715	0.522262	0.778982	12	4	4	4	11.5557	12.5005	11.8347	11.4272	11.6855	12.2819	12.3086	12.2568	12.2476	11.836	11.7245	12.4685
Q8CH18	CCAR1_MOUSE	Cell division cycle and apoptosis regulator protein 1	Ccar1	0.094219	0.0513997	0.578943	0.743403	0.660969	0.876181	12	4	4	4	16.5069	15.9242	16.2524	16.3561	16.0778	16.5746	16.3723	16.3917	16.5141	16.1857	16.657	16.2654
Q8VDP4	CCAR2_MOUSE	Cell cycle and apoptosis regulator protein 2	Ccar2	0.0460436	-0.0890641	0.755329	0.439437	0.770775	0.93015	12	4	4	4	15.9044	15.6321	16.0098	15.5865	15.596	15.9155	16.0421	15.7635	15.7101	15.7736	15.6259	15.8512
Q3TMW1	C102A_MOUSE	Coiled-coil domain-containing protein 102A	Ccdc102a	0.0741477	-0.000664233	0.759143	0.997783	0.94014	0.97391	12	4	4	4	13.0174	12.5111	12.9641	12.2351	12.5717	12.7694	13.1337	12.5494	13.1147	12.2954	12.9872	12.6243
Q8VE99	CC115_MOUSE	Coiled-coil domain-containing protein 115	Ccdc115	0.0634599	-0.543547	0.824519	0.141886	0.175003	0.532931	12	4	4	4	12.8109	12.5078	12.3645	12.1148	11.9941	12.5396	12.4011	13.1171	12.6054	11.6823	11.6445	11.9454
Q8R344	CCD12_MOUSE	Coiled-coil domain-containing protein 12	Ccdc12	0.249514	0.0655067	0.3864	0.846444	0.557852	0.79675	12	4	4	4	13.0988	12.3134	12.8615	12.8849	13.0139	13.1675	12.4889	13.4865	13.2384	12.4018	13.5705	13.2082
Q3TC33	CC127_MOUSE	Coiled-coil domain-containing protein 127	Ccdc127	-0.0117016	-0.113581	0.945846	0.492002	0.653033	0.877692	12	4	4	4	15.2917	15.2998	15.2893	14.9351	15.3764	14.8917	15.0268	15.4743	15.1804	14.9098	15.0202	15.2043
Q3TVA9	CC136_MOUSE	Coiled-coil domain-containing protein 136	Ccdc136	-0.235204	-0.637789	0.622446	0.285198	0.224482	0.540342	12	4	4	4	13.4099	14.1146	14.4831	13.9292	14.1837	12.9156	13.2759	14.6208	14.0454	12.2629	12.864	13.2725
E9Q8Q6	E9Q8Q6_MOUSE	Coiled-coil domain-containing 141	Ccdc141	-0.291316	0.407913	0.113503	0.0383725	0.0512915	0.48209	12	4	4	4	17.2118	16.9038	16.7998	16.9844	17.0455	16.4454	16.6913	16.5523	17.1998	16.8517	17.1952	17.1196
Q3UHB8	CC177_MOUSE	Coiled-coil domain-containing protein 177	Ccdc177	-0.397774	-0.166238	0.470598	0.737604	0.457299	0.70723	12	4	4	4	13.6294	14.3144	14.2428	13.1959	14.239	12.4175	13.0013	14.1336	13.7492	13.0342	13.0474	13.2957
Q9JIG7	CCD22_MOUSE	Coiled-coil domain-containing protein 22	Ccdc22	-0.130566	-0.156334	0.289071	0.315835	0.112028	0.557831	12	4	4	4	15.8805	16.0359	15.926	15.8599	15.8265	15.5431	16.0536	15.7569	15.4953	15.5041	15.6457	15.9097
Q9D024	CCD47_MOUSE	PAT complex subunit CCDC47	Ccdc47	0.0876536	0.0123372	0.515012	0.949542	0.803141	0.930685	12	4	4	4	17.0692	16.7754	17.0638	16.9845	16.7457	17.1721	17.2049	17.1209	17.2227	16.6189	17.2901	17.1613
Q3URS9	MITOK_MOUSE	Mitochondrial potassium channel	Ccdc51	-0.0787845	-0.048744	0.711282	0.82888	0.792172	0.92219	12	4	4	4	15.461	15.6297	15.8139	15.5863	15.6098	15.0119	15.6465	15.9076	15.4539	15.2223	15.6096	15.695
D3YZP9	CCDC6_MOUSE	Coiled-coil domain-containing protein 6	Ccdc6	-0.0318599	-0.246575	0.783111	0.0237872	0.0460494	0.49045	12	4	4	4	13.7188	13.3115	13.3386	13.5364	13.4443	13.3922	13.3397	13.6016	13.1797	13.3597	13.0739	13.1783
Q5SNZ0	GRDN_MOUSE	Girdin	Ccdc88a	-0.293568	-0.732157	0.342081	0.229226	0.116599	0.482404	12	4	4	4	12.1279	12.207	12.4499	12.2736	11.7452	12.1151	11.3636	12.6601	12.3269	11.4949	10.0558	11.0778
Q8VC31	CCDC9_MOUSE	Coiled-coil domain-containing protein 9	Ccdc9	0.0164523	-0.0102024	0.947414	0.95386	0.997181	0.998953	12	4	4	4	13.2201	14.0326	14.1717	13.7082	14.0083	13.829	13.4826	13.8784	13.9824	13.7566	13.9748	13.4438
Q8C3X2	CC90B_MOUSE	Coiled-coil domain-containing protein 90B, mitochondrial	Ccdc90b	0.0924571	0.186047	0.606783	0.270048	0.219338	0.63538	12	4	4	4	15.33	15.3755	15.7335	15.6522	15.4068	15.3497	15.823	15.8815	15.62	15.8872	15.9146	15.7834
Q7TQK5	CCD93_MOUSE	Coiled-coil domain-containing protein 93	Ccdc93	-0.0230687	-0.213033	0.873357	0.133603	0.228985	0.649835	12	4	4	4	13.1695	13.6686	13.6059	13.315	13.3248	13.5696	13.2666	13.5055	13.1155	13.2073	13.014	13.4777
Q8K2Y9	CCM2_MOUSE	Cerebral cavernous malformations protein 2 homolog	Ccm2	-0.258739	-0.232291	0.163059	0.209188	0.0497782	0.465718	12	4	4	4	13.443	13.5685	13.5073	13.0245	13.314	13.0599	13.2786	12.8558	13.1371	12.8929	13.0022	12.5469
P29268	CCN2_MOUSE	CCN family member 2	Ccn2	-0.174571	0.529271	0.777715	0.335855	0.675332	0.833052	12	4	4	4	13.2456	12.488	12.8579	14.8719	12.9011	12.5851	13.5195	13.7595	12.7579	13.2489	14.3588	14.5166
Q8BGU5	CCNY_MOUSE	Cyclin-Y	Ccny	-0.386027	0.160525	0.00946142	0.166075	0.00827964	0.421043	12	4	4	4	14.7588	14.9018	15.0175	14.8812	14.7491	14.4017	14.5106	14.3538	14.8002	14.6354	14.5547	14.6669
D3YUJ3	D3YUJ3_MOUSE	Cyclin Y-like 1	Ccnyl1	-0.412596	0.258559	0.0762054	0.325137	0.228069	0.596491	12	4	4	4	13.8288	13.616	13.4327	14.0208	13.4935	13.5308	12.9	13.3235	13.4798	13.9323	13.8039	13.0661
Q640L3	CCPG1_MOUSE	Cell cycle progression protein 1	Ccpg1	0.0343797	-0.295451	0.916821	0.423394	0.680883	0.851497	12	4	4	4	13.0064	11.7936	12.601	12.9284	12.4808	12.9179	12.8087	12.2596	12.0081	11.6028	12.8419	12.8323
Q8QZT2	CCSAP_MOUSE	Centriole, cilia and spindle-associated protein	Ccsap	-0.415573	0.662501	0.147695	0.0450539	0.048862	0.44438	12	4	4	4	15.2929	15.1373	15.3364	14.9103	15.3412	14.2466	14.8436	14.5832	15.6792	15.3861	15.5119	15.0874
P80314	TCPB_MOUSE	T-complex protein 1 subunit beta	Cct2	-0.294932	0.584133	0.412302	0.113094	0.203636	0.548539	12	4	4	4	17.9487	17.1992	17.1401	17.3052	17.0383	16.3576	17.3704	17.6472	17.2711	17.8018	17.9632	17.7139
P80318	TCPG_MOUSE	T-complex protein 1 subunit gamma	Cct3	-0.241927	0.533435	0.515825	0.151175	0.276977	0.608826	12	4	4	4	18.9494	18.119	18.1106	18.3451	18.1653	17.3185	18.4403	18.6322	18.3277	18.7554	19.0209	18.5861
P80315	TCPD_MOUSE	T-complex protein 1 subunit delta	Cct4	-0.281608	0.638458	0.42094	0.0658592	0.143035	0.503073	12	4	4	4	19.2412	18.2944	18.4082	18.7664	18.3721	17.7118	18.6736	18.8262	18.709	19.0425	19.3969	18.9893
P80316	TCPE_MOUSE	T-complex protein 1 subunit epsilon	Cct5	-0.159964	0.512847	0.628274	0.12204	0.230623	0.578577	12	4	4	4	18.7766	17.9834	17.9226	18.2023	17.8547	17.4862	18.2985	18.6057	18.1862	18.5972	18.8811	18.6319
P80317	TCPZ_MOUSE	T-complex protein 1 subunit zeta	Cct6a	-0.401898	0.834058	0.419146	0.120768	0.160759	0.503944	12	4	4	4	18.5517	17.9574	17.9954	18.1635	17.9888	16.4579	18.2355	18.3781	18.2358	18.7033	18.8385	18.619
P80317;Q61390	TCPW_MOUSE;TCPZ_MOUSE	T-complex protein 1 subunit zeta	Cct6a;Cct6b	-0.2014	0.35757	0.530547	0.25973	0.464042	0.742311	12	4	4	4	18.4974	17.7794	17.6927	17.9533	17.621	17.1952	17.9681	18.3329	17.7742	18.0545	18.5095	18.2092
P80313	TCPH_MOUSE	T-complex protein 1 subunit eta	Cct7	-0.336919	0.617594	0.427097	0.138099	0.238652	0.570789	12	4	4	4	18.5384	17.6523	17.7451	17.944	17.6325	16.6687	18.0536	18.1772	17.9911	18.2664	18.5526	18.1922
P42932	TCPQ_MOUSE	T-complex protein 1 subunit theta	Cct8	-0.153583	0.502792	0.636107	0.134025	0.231936	0.580543	12	4	4	4	18.8557	18.0965	18.1208	18.3821	18.1538	17.5518	18.373	18.7621	18.3686	18.7982	19.0478	18.6374
Q8C1Y8	CCZ1_MOUSE	Vacuolar fusion protein CCZ1 homolog	Ccz1	-0.0516276	-0.172969	0.701184	0.287082	0.326714	0.712272	12	4	4	4	13.7144	13.8875	13.4049	13.5561	13.5084	13.6513	13.4286	13.7681	13.4416	13.3673	13.1183	13.7374
Q8R422	CD109_MOUSE	CD109 antigen	Cd109	0.400326	-1.0152	0.48739	0.108114	0.133986	0.484705	12	4	4	4	12.9756	12.9712	13.5447	12.9854	12.2879	14.8426	13.5001	13.4477	12.1808	12.6507	12.4215	12.7644
P10810	CD14_MOUSE	Monocyte differentiation antigen CD14	Cd14	-0.582896	-0.201476	0.48011	0.76566	0.521273	0.734621	12	4	4	4	15.1232	14.0678	15.3361	16.7015	15.9947	13.3102	14.626	14.9661	15.1613	13.6319	14.4346	14.8633
O35566	CD151_MOUSE	CD151 antigen	Cd151	-0.168016	0.527822	0.483524	0.00838715	0.0588923	0.469848	12	4	4	4	17.6947	17.0949	17.2849	17.9369	17.3339	17.1853	17.6698	17.1503	17.7458	17.8526	18.0569	17.7953
Q2VLH6	C163A_MOUSE	Scavenger receptor cysteine-rich type 1 protein M130	Cd163	-0.0328448	0.253052	0.933391	0.210237	0.69067	0.861858	12	4	4	4	15.4142	13.8234	14.9901	14.9035	14.3104	14.7196	15.093	14.8768	15.0078	15.072	15.132	14.8003
Q62192	CD180_MOUSE	CD180 antigen	Cd180	-0.00793147	-0.534283	0.986565	0.203551	0.366813	0.650069	12	4	4	4	13.349	12.2481	13.8948	13.0817	12.2793	13.6023	13.4053	13.2549	12.9967	12.4547	12.9435	12.0098
O54901	OX2G_MOUSE	OX-2 membrane glycoprotein	Cd200	-0.515208	0.588907	0.369739	0.29649	0.377445	0.654334	12	4	4	4	17.6378	17.4257	17.4458	18.0133	17.7843	15.5842	17.5122	17.581	17.7657	17.606	17.7665	17.6791
Q9JLQ0	CD2AP_MOUSE	CD2-associated protein	Cd2ap	0.131788	-0.236155	0.52197	0.355607	0.574251	0.822262	12	4	4	4	15.9131	16.1727	15.8074	15.5726	15.9987	16.4186	15.7884	15.7873	15.3775	15.9979	15.5295	16.1435
Q9CWK3	CD2B2_MOUSE	CD2 antigen cytoplasmic tail-binding protein 2	Cd2bp2	0.132904	0.034776	0.512829	0.876455	0.722745	0.885829	12	4	4	4	14.0978	13.5152	14.2087	14.046	13.9359	14.3943	14.1577	13.9115	14.4799	13.6351	14.3077	14.1158
Q64314	CD34_MOUSE	Hematopoietic progenitor cell antigen CD34	Cd34	-0.434748	0.994408	0.34458	0.0593641	0.0610482	0.432311	12	4	4	4	17.035	16.5905	16.9071	16.8699	17.3248	15.3184	16.5428	16.4775	17.4722	17.3863	17.6625	17.1202
P56528	CD38_MOUSE	ADP-ribosyl cyclase/cyclic ADP-ribose hydrolase 1	Cd38	-0.136777	0.472641	0.597425	0.0533182	0.142773	0.5226	12	4	4	4	17.8733	17.2474	17.4931	18.067	17.4604	17.1217	17.8794	17.6721	18.1467	17.7006	18.2006	17.9763
P27512	TNR5_MOUSE	Tumor necrosis factor receptor superfamily member 5	Cd40	-0.535261	0.35058	0.179126	0.418815	0.43096	0.695159	12	4	4	4	11.6596	10.9369	10.9711	12.0718	11.1446	10.9875	11.1363	10.23	11.53	10.268	11.84	11.2626
P15379	CD44_MOUSE	CD44 antigen	Cd44	-0.339259	-0.285407	0.628644	0.594221	0.540006	0.753101	12	4	4	4	15.0648	14.3421	16.2459	15.9421	13.7037	16.1584	15.1534	15.2224	14.8371	14.7362	14.7199	14.803
Q61735	CD47_MOUSE	Leukocyte surface antigen CD47	Cd47	0.156169	-0.279612	0.517413	0.218354	0.369411	0.714561	12	4	4	4	18.3378	18.5372	18.2285	18.7117	18.7956	18.799	18.0098	18.8357	18.4146	18.2471	18.3528	18.3071
Q61476;Q61475	DAF1_MOUSE	Complement decay-accelerating factor, GPI-anchored	Cd55	-0.510777	0.850186	0.553513	0.300154	0.494953	0.715804	12	4	4	4	13.8341	12.9915	13.3581	14.8353	13.7539	11.1258	14.0615	14.0346	13.6207	13.962	14.7731	14.0209
O55186	CD59A_MOUSE	CD59A glycoprotein	Cd59a	-0.168948	0.536726	0.627288	0.0466198	0.226889	0.570722	12	4	4	4	15.8215	14.8688	14.8878	15.9195	15.2569	15.079	15.6293	14.8567	15.7597	15.3491	15.8647	15.9952
P41731	CD63_MOUSE	CD63 antigen	Cd63	-0.0777864	-0.216416	0.763625	0.239052	0.448929	0.747529	12	4	4	4	13.3276	13.3071	14.0136	14.1841	13.4566	13.8694	13.5026	13.6926	13.6137	13.0673	13.6463	13.3282
P04441	HG2A_MOUSE	H-2 class II histocompatibility antigen gamma chain	Cd74	0.119523	0.0929291	0.802005	0.835727	0.867055	0.934498	12	4	4	4	13.9775	12.886	13.5268	13.3743	12.4544	13.8704	14.313	13.6048	13.8504	13.3366	14.01	13.4173
P35762	CD81_MOUSE	CD81 antigen	Cd81	-0.383689	0.665992	0.545717	0.291502	0.434192	0.688287	12	4	4	4	20.4069	20.3638	20.0455	20.9355	21.1702	18.4963	20.0179	20.5326	20.6022	20.8296	20.5633	20.886
P40237	CD82_MOUSE	CD82 antigen	Cd82	0.198042	-0.163822	0.659444	0.675264	0.846217	0.927831	12	4	4	4	16.512	17.1035	16.6657	17.5932	18.0644	16.5248	16.6974	17.3799	17.0246	16.8673	16.7824	17.3369
P40240	CD9_MOUSE	CD9 antigen	Cd9	-0.106988	0.019958	0.786207	0.946737	0.941442	0.97225	12	4	4	4	18.3487	18.2286	18.4138	19.4348	19.1289	17.8877	18.4463	18.535	18.2291	18.4851	18.491	18.8724
O89103	C1QR1_MOUSE	Complement component C1q receptor	Cd93	-0.442493	0.539435	0.269081	0.179493	0.234319	0.572823	12	4	4	4	16.5613	16.3003	16.872	16.8654	16.6635	15.2088	16.5373	16.4194	17.0537	16.5087	16.6952	16.7292
Q8R349	CDC16_MOUSE	Cell division cycle protein 16 homolog	Cdc16	0.0685744	-0.0131712	0.565962	0.929677	0.856953	0.953496	12	4	4	4	15.7919	15.5051	15.6275	15.4942	15.5697	15.9206	15.6823	15.5204	15.4924	15.736	15.4688	15.943
Q8BGZ4	CDC23_MOUSE	Cell division cycle protein 23 homolog	Cdc23	-0.157303	0.443474	0.532735	0.0794671	0.160999	0.542627	12	4	4	4	16.252	15.7348	16.1856	15.6591	15.9209	15.3616	16.2272	15.6925	15.957	16.4172	16.2272	16.3747
Q61081	CDC37_MOUSE	Hsp90 co-chaperone Cdc37	Cdc37	-0.136578	-0.227089	0.541996	0.134282	0.185498	0.581386	12	4	4	4	14.6903	15.4199	14.8565	14.6324	14.9467	14.9509	14.649	14.5062	14.6668	14.5166	14.3482	14.6128
Q9DC48	PRP17_MOUSE	Pre-mRNA-processing factor 17	Cdc40	0.0420942	0.240092	0.832405	0.213143	0.236042	0.635912	12	4	4	4	14.1881	13.7322	13.9409	14.1514	13.7607	14.4985	13.9859	13.9359	14.4682	14.2637	14.2677	14.1418
P60766	CDC42_MOUSE	Cell division control protein 42 homolog	Cdc42	-0.205359	0.324352	0.500898	0.302805	0.423798	0.729608	12	4	4	4	18.203	18.2539	18.1776	18.4035	18.5568	17.2656	18.0537	18.3405	18.357	18.4866	18.2312	18.4392
Q3UU96	MRCKA_MOUSE	Serine/threonine-protein kinase MRCK alpha	Cdc42bpa	-0.00878144	0.0245597	0.932866	0.822729	0.959868	0.990286	12	4	4	4	15.0478	15.0029	15.0094	14.9659	15.1428	14.707	15.056	15.085	15.004	14.9559	15.1248	15.0045
Q3UU96;Q7TT50	MRCKA_MOUSE;MRCKB_MOUSE	Serine/threonine-protein kinase MRCK alpha	Cdc42bpa;Cdc42bpb	0.467842	0.31116	0.0928506	0.202832	0.0232649	0.407685	12	4	4	4	13.3518	13.5539	13.5775	14.1697	14.2852	14.2415	13.6709	14.3267	14.0217	14.7583	14.5092	14.4796
Q7TT50	MRCKB_MOUSE	Serine/threonine-protein kinase MRCK beta	Cdc42bpb	-0.165062	0.207885	0.185628	0.0302946	0.117653	0.609919	12	4	4	4	16.0381	15.6656	15.6981	15.9041	15.7812	15.5179	15.768	15.5785	15.8417	15.9557	15.8716	15.8082
Q91W92	BORG5_MOUSE	Cdc42 effector protein 1	Cdc42ep1	0.295155	-0.148453	0.274344	0.643597	0.59183	0.816883	12	4	4	4	13.9622	14.6753	14.2271	14.0753	15.0534	14.5405	14.1845	14.3421	13.8753	14.9334	14.109	14.6089
Q9JM96	BORG4_MOUSE	Cdc42 effector protein 4	Cdc42ep4	0.0800257	-0.385721	0.683281	0.106291	0.16156	0.549306	12	4	4	4	12.8506	13.4255	13.1877	13.104	13.262	13.5293	13.2645	12.8321	13.0183	12.4329	12.8355	13.0583
A0A1W2P6Q8;A0A1W2P7S8;A0A1W2P7H4;Q6A068;A0A1W2P7Z8;A0A1W2P855	CDC5L_MOUSE	Cell division cycle 5-like protein	Cdc5l	0.128556	-0.0331526	0.476372	0.859587	0.749475	0.908701	12	4	4	4	15.8293	15.3477	15.781	15.532	15.4289	16.0288	15.8452	15.7013	16.0774	15.4762	15.6607	15.6573
Q8JZM7	CDC73_MOUSE	Parafibromin	Cdc73	-0.0392847	-0.0234861	0.819999	0.905405	0.939303	0.976525	12	4	4	4	13.9821	13.5227	13.9416	13.9521	13.4863	14.0723	13.9075	13.7753	14.1883	13.593	13.7977	13.5685
P09803	CADH1_MOUSE	Cadherin-1	Cdh1	0.185921	-0.64614	0.760964	0.279499	0.455183	0.69771	12	4	4	4	14.4381	13.6657	14.8191	15.0328	13.3734	15.7957	14.9065	14.6237	13.7903	13.663	14.0418	14.6196
P55288	CAD11_MOUSE	Cadherin-11	Cdh11	-0.0565133	-0.355664	0.752335	0.00111828	0.042617	0.465947	12	4	4	4	13.9847	14.0268	14.4544	14.6886	14.2534	14.1889	14.2367	14.2496	13.9251	13.7143	13.9918	13.8747
Q9WTR5	CAD13_MOUSE	Cadherin-13	Cdh13	0.246941	0.206499	0.279486	0.260265	0.141512	0.531144	12	4	4	4	16.791	16.5243	16.9065	17.4232	17.0243	17.2638	16.9961	17.3485	16.9889	17.5972	17.3057	17.567
P15116	CADH2_MOUSE	Cadherin-2	Cdh2	-0.0110707	-0.620017	0.964997	0.0712741	0.0622789	0.450027	12	4	4	4	16.0317	16.3669	16.7509	16.354	16.3567	16.785	15.8575	16.4601	16.2598	15.4451	15.3704	15.9039
P55284	CADH5_MOUSE	Cadherin-5	Cdh5	-0.18269	0.218974	0.4241	0.30723	0.514187	0.798915	12	4	4	4	16.9518	16.6923	16.4231	17.0349	16.8172	16.5334	16.8623	16.1584	16.582	16.8153	16.7398	17.1101
P97326	CADH6_MOUSE	Cadherin-6	Cdh6	-0.0883389	-0.0824912	0.792447	0.772243	0.833877	0.927461	12	4	4	4	13.2769	13.4602	13.5666	14.2379	13.2705	14.2723	13.2631	13.3824	13.2211	13.716	13.2909	13.6304
Q8VDP6	CDIPT_MOUSE	CDP-diacylglycerol--inositol 3-phosphatidyltransferase	Cdipt	0.0990667	0.158704	0.538142	0.153552	0.249054	0.660935	12	4	4	4	18.2038	17.5988	17.8064	18.1781	18.0034	18.0619	18.1416	17.9765	18.1928	18.1751	18.4436	18.0068
P24788	CD11B_MOUSE	Cyclin-dependent kinase 11B	Cdk11b	0.0191269	-0.231029	0.912714	0.275449	0.335464	0.704789	12	4	4	4	13.7267	13.6943	13.6592	13.8984	13.4228	14.186	13.677	13.7693	13.6955	13.2683	13.44	13.7272
Q8K0D0	CDK17_MOUSE	Cyclin-dependent kinase 17	Cdk17	-0.382947	-0.00269079	0.00907905	0.986857	0.0255519	0.443705	12	4	4	4	14.1079	14.1715	14.1886	14.0168	13.6698	13.6941	14.0083	13.5807	13.8381	13.9139	13.3622	13.828
P49615	CDK5_MOUSE	Cyclin-dependent-like kinase 5	Cdk5	-0.214747	-0.384394	0.291723	0.0800518	0.0519177	0.449453	12	4	4	4	15.6683	16.5195	15.9118	15.9304	15.8976	15.7382	15.7094	15.8258	15.8477	15.0414	15.2169	15.5275
Q99LM2	CK5P3_MOUSE	CDK5 regulatory subunit-associated protein 3	Cdk5rap3	-0.0776663	0.0896814	0.720696	0.520315	0.851335	0.944446	12	4	4	4	15.6356	14.987	15.6856	15.5504	15.2186	15.2795	15.7737	15.2761	15.4689	15.4938	15.4221	15.5219
Q99J95	CDK9_MOUSE	Cyclin-dependent kinase 9	Cdk9	-0.0740852	-0.472043	0.713689	0.02699	0.0252667	0.425309	12	4	4	4	14.1998	13.8742	14.2715	13.6683	13.6798	13.8601	14.2981	13.8794	13.6344	13.3159	13.2688	13.6102
Q91WE6	CDKAL_MOUSE	Threonylcarbamoyladenosine tRNA methylthiotransferase	Cdkal1	0.162103	-0.210432	0.515285	0.451897	0.62762	0.846233	12	4	4	4	12.7924	13.1629	12.9418	12.9468	12.9455	13.7298	12.6866	13.1304	12.5001	13.0104	13.1005	13.0395
Q3UTQ8	CDKL5_MOUSE	Cyclin-dependent kinase-like 5	Cdkl5	-0.362762	-0.281919	0.158459	0.0596809	0.0315976	0.431882	12	4	4	4	13.963	13.4293	13.5481	12.9267	12.9222	13.2766	13.0998	13.1174	12.8039	12.8134	12.597	13.074
Q8BI72	CARF_MOUSE	CDKN2A-interacting protein	Cdkn2aip	0.0113819	-0.194863	0.966848	0.485964	0.634095	0.849975	12	4	4	4	14.4875	14.3885	14.4891	14.1618	13.9867	14.7654	14.886	13.9345	14.3292	14.1559	14.0005	14.3074
P98191	CDS1_MOUSE	Phosphatidate cytidylyltransferase 1	Cds1	0.163229	0.0707612	0.797471	0.912888	0.915613	0.955023	12	4	4	4	11.6974	12.3114	12.5997	13.224	14.1268	11.8486	12.4825	12.0276	13.4316	12.0604	12.1752	13.1014
Q99L43	CDS2_MOUSE	Phosphatidate cytidylyltransferase 2	Cds2	-0.0296807	0.374244	0.908832	0.148642	0.187234	0.569515	12	4	4	4	17.3387	17.0873	16.7878	17.0069	17.379	16.379	17.1722	17.1719	17.3187	17.3495	17.5313	17.3996
P31809	CEAM1_MOUSE	Carcinoembryonic antigen-related cell adhesion molecule 1	Ceacam1	-0.23291	0.246935	0.0869761	0.229152	0.272552	0.667217	12	4	4	4	16.7645	16.4975	16.5302	16.7056	16.2705	16.2748	16.6655	16.3555	16.7762	16.2655	16.9989	16.5133
P28659	CELF1_MOUSE	CUGBP Elav-like family member 1	Celf1	-0.553893	0.632329	0.207675	0.185922	0.204364	0.541011	12	4	4	4	14.535	14.4944	14.8583	14.7731	14.5876	13.0607	14.7565	14.0404	14.8199	15.0728	14.2223	14.8595
Q9Z0H4	CELF2_MOUSE	CUGBP Elav-like family member 2	Celf2	-0.258312	0.0859482	0.282401	0.784691	0.646551	0.844983	12	4	4	4	15.5027	15.213	15.458	14.8424	15.2545	14.5358	15.1195	15.0732	15.8023	15.0702	14.6402	14.814
Q5FWI3	CEIP2_MOUSE	Cell surface hyaluronidase	Cemip2	-0.167676	0.374105	0.391138	0.00097344	0.0950536	0.510192	12	4	4	4	15.027	14.3961	14.4788	15.0454	14.6307	14.4401	14.5309	14.675	14.8797	14.9002	15.0292	14.9641
Q9JKC6	CEND_MOUSE	Cell cycle exit and neuronal differentiation protein 1	Cend1	0.111106	-0.686932	0.805907	0.27502	0.373452	0.648084	12	4	4	4	18.6124	19.5211	19.124	18.7127	19.8689	18.5451	18.3648	19.6358	19.4902	17.4949	18.0363	18.6455
Q9CXS4	CENPV_MOUSE	Centromere protein V	Cenpv	0.101175	0.116114	0.628869	0.486387	0.561792	0.82312	12	4	4	4	18.012	17.3792	17.7047	18.2116	17.7007	17.9974	18.0681	17.9459	18.3576	17.724	18.14	17.955
Q6P5D4	CP135_MOUSE	Centrosomal protein of 135 kDa	Cep135	-0.137201	0.221138	0.222446	0.162299	0.297417	0.702799	12	4	4	4	14.7269	14.3271	14.4855	14.6285	14.2644	14.4811	14.3962	14.4775	14.6012	14.2817	14.8918	14.729
Q6A065	CE170_MOUSE	Centrosomal protein of 170 kDa	Cep170	-0.173538	-0.461682	0.490873	0.0179503	0.0459928	0.443011	12	4	4	4	12.6777	13.0742	13.4836	12.4381	12.8949	12.6282	12.6931	12.7632	12.6148	12.3213	11.9833	12.2133
Q80U49	C170B_MOUSE	Centrosomal protein of 170 kDa protein B	Cep170b	-0.398057	-0.437019	0.0805535	0.108031	0.019334	0.44333	12	4	4	4	14.2289	14.5288	15.0484	14.5027	14.0374	14.3621	14.2722	14.0451	14.2601	13.9396	13.3865	13.3825
Q60952	CP250_MOUSE	Centrosome-associated protein CEP250	Cep250	-0.13037	0.331017	0.338428	0.0363101	0.101805	0.534596	12	4	4	4	13.5666	13.3714	13.5941	13.9179	13.4008	13.3792	13.5908	13.5577	13.6507	13.7109	14.1402	13.7507
Q8C0D9	CEP68_MOUSE	Centrosomal protein of 68 kDa	Cep68	-0.293886	-0.0374739	0.447027	0.915283	0.616168	0.818239	12	4	4	4	12.5115	11.7956	12.1462	11.1897	11.1767	11.4115	12.2334	11.6458	11.7921	10.8299	11.8218	11.8738
Q8BGS7	CEPT1_MOUSE	Choline/ethanolaminephosphotransferase 1	Cept1	-0.442621	0.757895	0.472829	0.209619	0.331038	0.619365	12	4	4	4	18.4651	17.734	17.662	18.562	18.0496	16.115	18.4839	18.0043	18.515	18.2089	18.6977	18.2627
Q924Z4	CERS2_MOUSE	Ceramide synthase 2	Cers2	0.026154	0.146104	0.895843	0.30343	0.550058	0.831203	12	4	4	4	15.6385	15.0014	15.3264	15.6488	15.3472	15.6903	15.5237	15.1584	15.4315	15.5647	15.7314	15.5764
Q9D6J1	CERS4_MOUSE	Ceramide synthase 4	Cers4	0.0788631	0.114138	0.688953	0.537185	0.514875	0.814152	12	4	4	4	14.5485	14.4944	14.1984	14.6379	14.678	14.9297	14.3977	14.1892	14.5157	14.6629	14.6392	14.8333
Q9D6K9	CERS5_MOUSE	Ceramide synthase 5	Cers5	-0.181074	0.604508	0.55847	0.0287647	0.115915	0.490003	12	4	4	4	13.7345	12.946	13.0401	13.9203	13.2489	13.2058	13.6228	12.8392	13.5131	14.107	13.7004	14.0142
Q9EQG9	CERT_MOUSE	Ceramide transfer protein	Cert1	-0.446832	0.684478	0.368092	0.185066	0.247447	0.570235	12	4	4	4	12.9654	13.2406	12.9461	12.701	13.1588	11.2213	13.0442	12.6415	13.1251	13.1421	13.0374	13.4991
P23953	EST1C_MOUSE	Carboxylesterase 1C	Ces1c	-0.799476	0.450756	0.00951816	0.0945804	0.033444	0.410364	12	4	4	4	14.5427	14.3214	14.99	15.2375	13.854	14.0407	13.9462	14.0527	14.8674	13.8122	14.5746	14.4424
E9PV38;Q91WG0	E9PV38_MOUSE	Carboxylic ester hydrolase	Ces2g	0.171551	0.0131071	0.541612	0.961251	0.687236	0.870103	12	4	4	4	14.7527	14.4018	14.2729	14.2173	14.0316	15.0773	14.8564	14.3656	14.7297	14.4482	14.3865	14.8189
Q9R1K9	CETN2_MOUSE	Centrin-2	Cetn2	-0.329055	0.391669	0.0938486	0.0750629	0.0826184	0.491116	12	4	4	4	13.7186	13.6109	13.8402	13.4552	13.6202	12.9697	13.232	13.4869	13.7718	13.679	13.9819	13.4426
Q8BTU1	CFA20_MOUSE	Cilia- and flagella-associated protein 20	Cfap20	-0.517738	0.737142	0.17982	0.158528	0.250906	0.566769	12	4	4	4	14.1457	13.208	13.5386	14.1702	13.2967	13.5149	13.6385	12.5414	13.7062	15.1375	13.511	13.5854
P06909	CFAH_MOUSE	Complement factor H	Cfh	-0.644785	0.320689	0.0528334	0.0258509	0.0604877	0.462237	12	4	4	4	14.3908	14.5305	14.6862	15.5522	14.1301	14.1475	14.2977	14.0053	14.3909	14.2477	14.5717	14.653
P18760	COF1_MOUSE	Cofilin-1	Cfl1	-0.418807	-0.00738477	0.177367	0.977999	0.194693	0.557435	12	4	4	4	16.7024	17.3304	17.3602	17.2849	17.2542	16.1938	16.6313	16.9233	17.0248	16.426	16.7182	16.8041
P45591	COF2_MOUSE	Cofilin-2	Cfl2	-0.187555	-0.179621	0.55355	0.501381	0.436185	0.726321	12	4	4	4	14.8284	15.8079	15.6837	15.5302	15.6019	14.8747	14.9741	15.6493	15.4357	14.7941	14.9146	15.237
Q6AW69	CGNL1_MOUSE	Cingulin-like protein 1	Cgnl1	-0.0229845	0.0962696	0.876177	0.357507	0.727421	0.916062	12	4	4	4	17.2121	16.7533	17.0846	16.7539	16.7762	16.9508	17.1408	16.8442	17.1025	16.9005	17.1297	16.9644
E9Q7T7	CHADL_MOUSE	Chondroadherin-like protein	Chadl	-0.0333457	0.359908	0.89117	0.0996652	0.299842	0.645829	12	4	4	4	13.5192	12.6065	13.5971	13.3749	13.1275	13.175	13.3561	13.3057	13.5241	13.7785	13.9591	13.1424
Q8K327	CHAP1_MOUSE	Chromosome alignment-maintaining phosphoprotein 1	Champ1	0.0187464	0.0658157	0.916758	0.728592	0.865022	0.949987	12	4	4	4	13.8994	13.8599	14.0973	14.2264	13.601	14.1395	14.1509	14.2665	14.2954	14.2524	14.0149	13.8585
Q9D1L0;B2RPU8	CHCH2_MOUSE	Coiled-coil-helix-coiled-coil-helix domain-containing protein 2	Chchd2	-0.0900204	0.277628	0.710595	0.0810174	0.413293	0.735674	12	4	4	4	16.3402	15.5835	16.2338	15.5446	15.8739	15.5831	16.0541	15.8309	16.2048	16.0033	16.3185	15.9259
Q9CRB9	MIC19_MOUSE	MICOS complex subunit Mic19	Chchd3	0.184005	-0.227653	0.0776431	0.0783292	0.109347	0.586333	12	4	4	4	17.5269	17.2846	17.4455	17.2776	17.417	17.5764	17.5621	17.715	17.4511	17.0757	17.4189	17.4142
Q9CQP3	CHCH5_MOUSE	Coiled-coil-helix-coiled-coil-helix domain-containing protein 5	Chchd5	-0.2366	0.467726	0.158875	0.036786	0.0528863	0.470057	12	4	4	4	12.0726	11.8953	12.0626	11.6677	11.7411	11.6532	11.407	11.9505	12.468	11.8269	12.0959	12.2319
Q91VN4	MIC25_MOUSE	MICOS complex subunit Mic25	Chchd6	0.104258	-0.445516	0.574176	0.152769	0.217271	0.57946	12	4	4	4	16.0589	16.5978	16.5729	16.4555	16.5913	16.5097	16.203	16.7982	16.6835	15.6059	15.7823	16.2484
E9PZM4	CHD2_MOUSE	Chromodomain-helicase-DNA-binding protein 2	Chd2	0.258448	0.0931494	0.290497	0.659603	0.251597	0.625409	12	4	4	4	13.8312	13.2198	13.8266	13.7218	13.7244	14.3458	13.5752	13.9878	14.2012	13.8156	14.1796	13.8094
Q6PDQ2	CHD4_MOUSE	Chromodomain-helicase-DNA-binding protein 4	Chd4	-0.0345764	0.0344663	0.78857	0.792052	0.942718	0.982436	12	4	4	4	16.5359	16.3043	16.5187	16.616	16.2888	16.589	16.6825	16.2764	16.557	16.303	16.4867	16.6278
Q6PDQ2;B1AR17;A2A8L1	CHD4_MOUSE;CHD5_MOUSE	Chromodomain-helicase-DNA-binding protein 5	Chd4;Chd5	-0.0916064	-0.000540732	0.611775	0.99761	0.786226	0.927022	12	4	4	4	16.132	15.8174	15.9975	16.0031	15.8638	15.4875	16.2514	15.9809	15.967	15.6862	15.957	15.9712
Q8BJ64	CHDH_MOUSE	Choline dehydrogenase, mitochondrial	Chdh	0.555967	-1.33317	0.239073	0.0259631	0.0349222	0.421901	12	4	4	4	11.9404	12.2578	12.8748	13.0104	12.4979	14.0654	12.9173	12.8267	12.3844	11.0253	11.5196	12.0454
Q8CGZ0	CHERP_MOUSE	Calcium homeostasis endoplasmic reticulum protein	Cherp	-0.177409	0.134117	0.393385	0.455966	0.648595	0.863222	12	4	4	4	15.1296	14.6527	15.323	15.3996	14.7756	15.1788	15.0314	14.8094	15.3843	14.826	15.2519	14.8696
P16014	SCG1_MOUSE	Secretogranin-1	Chgb	0.23372	-0.314764	0.732135	0.582388	0.872504	0.932532	12	4	4	4	12.0897	13.5343	13.0659	11.1318	13.4429	12.3313	11.8207	13.1616	12.939	11.2431	12.4464	12.8689
Q922Q9	CHID1_MOUSE	Chitinase domain-containing protein 1	Chid1	0.0156283	-0.276036	0.887248	0.132116	0.123746	0.554993	12	4	4	4	14.4043	14.3291	14.4716	14.2649	14.131	14.5103	14.3403	14.5509	14.3473	13.7716	14.0633	14.246
P70232	NCHL1_MOUSE	Neural cell adhesion molecule L1-like protein	Chl1	-0.165067	-0.722321	0.711064	0.0531559	0.116829	0.48743	12	4	4	4	12.548	13.7739	14.424	13.7203	13.3604	13.7276	13.0158	13.7022	13.4311	12.6684	12.2568	12.5605
Q9QXG2	RAE1_MOUSE	Rab proteins geranylgeranyltransferase component A 1	Chm	0.275244	-0.231442	0.549581	0.571269	0.782755	0.893543	12	4	4	4	10.9256	12.4391	12.1944	11.9933	12.9134	12.1248	12.0429	11.5722	12.0922	12.2203	11.1349	12.2801
Q9DB34	CHM2A_MOUSE	Charged multivesicular body protein 2a	Chmp2a	-0.299698	-0.163408	0.304021	0.679005	0.377054	0.677798	12	4	4	4	14.0216	13.739	13.622	14.0336	12.8281	13.6861	13.8041	13.899	14.1146	13.3375	13.3866	12.725
Q9D8B3	CHM4B_MOUSE	Charged multivesicular body protein 4b	Chmp4b	0.0764697	-0.224025	0.693209	0.514939	0.727414	0.878694	12	4	4	4	15.4259	15.449	15.6054	15.0644	15.3128	15.4452	15.2182	15.8744	15.8118	14.5136	15.5796	15.0494
Q9D7S9	CHMP5_MOUSE	Charged multivesicular body protein 5	Chmp5	-0.256638	0.0669327	0.332052	0.759949	0.585487	0.820999	12	4	4	4	14.0176	14.9449	14.0907	14.6458	14.2477	14.2942	13.8782	14.2524	13.8583	14.4578	13.989	14.6352
P0C0A3	CHMP6_MOUSE	Charged multivesicular body protein 6	Chmp6	0.00645756	-0.298237	0.952334	0.17112	0.167164	0.578571	12	4	4	4	15.2958	15.4232	15.4644	15.2381	15.2933	15.3873	15.1726	15.594	15.4517	14.6981	15.2288	14.8757
Q9D1P4	CHRD1_MOUSE	Cysteine and histidine-rich domain-containing protein 1	Chordc1	-0.328403	-0.558739	0.286938	0.0697285	0.0413741	0.425989	12	4	4	4	13.364	14.3784	13.3839	13.3101	13.6051	13.2677	13.1574	13.0927	13.3631	12.3716	12.4364	12.7167
P61022	CHP1_MOUSE	Calcineurin B homologous protein 1	Chp1	0.103487	-0.31237	0.48844	0.138788	0.195374	0.606861	12	4	4	4	17.5005	17.1976	17.4481	17.489	17.1797	17.5964	17.5214	17.7517	17.3809	16.79	17.3147	17.3141
Q9D869	CHP2_MOUSE	Calcineurin B homologous protein 2	Chp2	-0.28847	0.669526	0.417824	0.0455679	0.106759	0.483894	12	4	4	4	13.0017	12.1012	12.1351	12.2135	11.3415	12.1534	12.3246	12.4781	12.791	12.5957	12.9555	12.6335
Q99LL3	CHSTC_MOUSE	Carbohydrate sulfotransferase 12	Chst12	-0.124644	0.232195	0.630403	0.356992	0.576841	0.824497	12	4	4	4	13.1504	12.923	12.8707	12.5551	12.5915	12.2614	13.2634	12.8843	12.9582	13.2531	12.8723	12.8458
Q80V53	CHSTE_MOUSE	Carbohydrate sulfotransferase 14	Chst14	-0.00643396	-0.295426	0.979155	0.161009	0.302443	0.657623	12	4	4	4	14.1679	13.4271	14.1183	13.7083	13.6029	13.6547	14.2957	13.8424	13.6537	13.2675	13.6838	13.6091
Q9CY57	CHTOP_MOUSE	Chromatin target of PRMT1 protein	Chtop	-0.236078	0.107693	0.373778	0.823888	0.828777	0.920627	12	4	4	4	15.8101	15.6238	15.9288	15.7901	15.0976	15.2525	15.7096	16.1489	16.2497	14.5065	16.116	15.7672
Q9D187	CIA2B_MOUSE	Cytosolic iron-sulfur assembly component 2B	Ciao2b	0.102356	-0.270514	0.712872	0.143724	0.560826	0.807458	12	4	4	4	11.7103	12.8638	12.4854	12.0146	12.5641	12.3165	12.2101	12.3928	11.9523	11.805	12.4573	12.1868
Q8WTY4	CPIN1_MOUSE	Anamorsin	Ciapin1	-0.299228	-0.500423	0.390368	0.11738	0.115504	0.48562	12	4	4	4	13.2667	14.5234	13.207	13.2712	13.3855	13.1825	13.1789	13.3246	13.3005	13.16	12.2868	12.3224
P60824	CIRBP_MOUSE	Cold-inducible RNA-binding protein	Cirbp	-0.338901	0.32761	0.568279	0.620757	0.763408	0.878673	12	4	4	4	14.3421	14.4638	14.6666	14.5552	14.4465	12.5263	14.737	14.9623	15.1855	14.7656	14.0302	14.0013
Q91WS0	CISD1_MOUSE	CDGSH iron-sulfur domain-containing protein 1	Cisd1	-0.17575	-0.15062	0.495921	0.576435	0.359454	0.693542	12	4	4	4	18.83	19.1088	18.8251	18.8636	18.9669	18.0793	18.7348	19.1435	18.8178	18.4063	18.4046	18.6934
Q9CQB5	CISD2_MOUSE	CDGSH iron-sulfur domain-containing protein 2	Cisd2	0.2986	0.152987	0.282811	0.543956	0.144783	0.532941	12	4	4	4	16.5696	16.3671	16.6222	16.8279	17.1235	17.4437	16.448	16.566	16.9566	17.0437	17.0479	17.1449
B1AR13	CISD3_MOUSE	CDGSH iron-sulfur domain-containing protein 3, mitochondrial	Cisd3	0.274928	-0.371163	0.155539	0.0192878	0.121967	0.532841	12	4	4	4	15.191	15.7544	15.4882	14.9952	15.5466	15.6723	15.6394	15.6702	15.482	15.1777	14.9815	15.4026
P49025	CTRO_MOUSE	Citron Rho-interacting kinase	Cit	-0.217121	-0.479244	0.520587	0.23659	0.128017	0.488689	12	4	4	4	13.7795	14.2759	14.2613	14.1229	14.5466	13.5018	13.2918	14.231	13.9606	13.1379	13.0265	13.5293
Q8BMK4	CKAP4_MOUSE	Cytoskeleton-associated protein 4	Ckap4	-0.0781751	0.0785651	0.69709	0.672983	0.869427	0.949994	12	4	4	4	17.7916	17.3332	17.7974	17.6307	17.1717	17.4361	17.8119	17.8206	17.4877	17.5087	17.7759	17.7822
A2AGT5	CKAP5_MOUSE	Cytoskeleton-associated protein 5	Ckap5	-0.188576	0.143276	0.233954	0.343826	0.386257	0.762305	12	4	4	4	15.8645	15.717	15.5251	15.477	15.7379	15.1968	15.4688	15.4256	15.3858	15.7967	15.6299	15.5899
Q04447	KCRB_MOUSE	Creatine kinase B-type	Ckb	-0.0687079	-0.538784	0.822502	0.122867	0.135006	0.498611	12	4	4	4	19.4041	20.3457	19.9893	20.1609	20.3114	19.5648	19.5205	20.2284	19.8675	18.9166	19.1264	19.5594
P30275	KCRU_MOUSE	Creatine kinase U-type, mitochondrial	Ckmt1	-0.0774732	-0.256734	0.861984	0.660412	0.788977	0.892787	12	4	4	4	18.6556	19.7319	19.7425	19.6071	19.9329	18.6031	18.9703	19.921	19.3133	20.0496	17.9203	19.1172
Q80TV8	CLAP1_MOUSE	CLIP-associating protein 1	Clasp1	-0.130659	-0.117407	0.526041	0.313714	0.366168	0.727352	12	4	4	4	13.8263	14.5164	14.1063	13.7585	14.1886	13.8614	13.8085	13.8265	13.9068	13.8437	13.6383	13.8265
Q80TV8;Q8BRT1	CLAP1_MOUSE;CLAP2_MOUSE	CLIP-associating protein 1	Clasp1;Clasp2	-0.374735	0.106075	0.443247	0.814138	0.608529	0.810915	12	4	4	4	15.4099	16.0982	15.475	15.8652	16.1952	14.1565	15.5007	15.4969	15.5226	15.5147	15.2408	15.4956
Q8BRT1	CLAP2_MOUSE	CLIP-associating protein 2	Clasp2	-0.15069	-0.287687	0.516459	0.208317	0.173084	0.549578	12	4	4	4	14.9116	15.5488	15.2648	14.827	15.3803	14.7036	14.9369	14.9286	15.1235	14.6383	14.4482	14.5887
Q99LI2	CLCC1_MOUSE	Chloride channel CLIC-like protein 1	Clcc1	0.12961	0.131315	0.557823	0.537207	0.368925	0.721967	12	4	4	4	14.8396	14.5409	14.7679	14.8661	14.5689	15.3298	15.0921	14.542	14.9039	15.0992	15.0794	14.9756
Q9R0A1	CLCN2_MOUSE	Chloride channel protein 2	Clcn2	0.26676	-0.35517	0.488956	0.312736	0.490578	0.752963	12	4	4	4	15.8736	15.1112	15.6632	15.3236	14.8252	16.1069	16.2235	15.883	15.3965	15.4865	15.2864	15.4485
P51791	CLCN3_MOUSE	H(+)/Cl(-) exchange transporter 3	Clcn3	-0.295577	0.0591841	0.169063	0.80251	0.347104	0.693976	12	4	4	4	13.65	14.0981	13.9837	13.7706	13.8214	13.1486	13.5274	13.8227	14.0086	13.5469	13.25	13.7514
Q61418	CLCN4_MOUSE	H(+)/Cl(-) exchange transporter 4	Clcn4	-0.196202	0.0773673	0.218174	0.767893	0.655299	0.862515	12	4	4	4	13.845	13.8761	14.0338	13.7556	13.8267	13.2944	13.7592	13.8455	14.144	13.1481	13.9063	13.8368
O35454	CLCN6_MOUSE	Chloride transport protein 6	Clcn6	-0.00126195	-0.577782	0.996056	0.124198	0.116405	0.488634	12	4	4	4	14.3344	14.9623	14.632	14.7165	14.9042	14.6273	14.0877	15.0209	14.6614	13.4559	14.045	14.1666
O70496	CLCN7_MOUSE	H(+)/Cl(-) exchange transporter 7	Clcn7	0.337161	-0.0502996	0.0399185	0.713172	0.0816427	0.502049	12	4	4	4	14.4792	13.9805	14.0335	14.1982	14.5244	14.6619	14.3506	14.5032	14.6902	14.3755	14.5924	14.1808
Q60771	CLD11_MOUSE	Claudin-11	Cldn11	0.12426	-0.745303	0.860488	0.333375	0.493969	0.717558	12	4	4	4	17.4639	18.8358	18.0051	18.948	19.8168	17.2829	17.7117	18.9386	18.4088	16.7992	17.1951	18.3655
O54942	CLD5_MOUSE	Claudin-5	Cldn5	0.00450372	0.820273	0.989968	0.0318445	0.0275337	0.407091	12	4	4	4	17.2876	16.4458	16.6018	16.9901	17.3519	17.1694	16.7601	16.0618	17.5514	17.7188	17.8252	17.5291
Q9CQX5	CLDN1_MOUSE	Claudin domain-containing protein 1	Cldnd1	-0.151262	-0.0853846	0.483448	0.729855	0.610632	0.835272	12	4	4	4	14.5355	14.5961	14.0493	14.8318	14.3229	14.4906	14.03	14.564	14.7954	13.8099	14.1649	14.2959
P49300	CLC10_MOUSE	C-type lectin domain family 10 member A	Clec10a	-0.159261	0.257907	0.649229	0.155802	0.650699	0.847489	12	4	4	4	15.6329	14.4244	14.5187	14.4184	14.1838	14.6816	14.5752	14.9167	14.934	14.7417	14.9012	14.812
Q8VCP9	CLC14_MOUSE	C-type lectin domain family 14 member A	Clec14a	-0.285692	0.780371	0.376014	0.0271167	0.04211	0.430112	12	4	4	4	14.7095	13.9579	14.4624	14.664	14.6606	14.0336	14.4165	13.5403	14.6388	14.939	15.1634	15.0313
Q91V08	CLC2D_MOUSE	C-type lectin domain family 2 member D	Clec2d	-0.0948827	0.210564	0.65979	0.148292	0.507831	0.805027	12	4	4	4	16.4754	15.8638	16.069	15.6739	15.9297	16.0215	16.1366	15.6148	16.2929	16.0309	16.1661	16.055
Q9Z1Q5	CLIC1_MOUSE	Chloride intracellular channel protein 1	Clic1	-0.110862	-0.010381	0.712162	0.968053	0.8704	0.944375	12	4	4	4	13.9603	14.7294	13.9496	14.0884	14.2202	14.4224	14.2098	13.4318	14.1173	13.7454	14.0631	14.3169
Q9QYB1	CLIC4_MOUSE	Chloride intracellular channel protein 4	Clic4	0.0226533	-0.365708	0.947033	0.380308	0.51589	0.761348	12	4	4	4	15.0127	15.816	15.3522	15.4705	16.1487	15.0549	14.9189	15.6194	15.6788	14.4983	14.7882	15.3139
Q8BXK9	CLIC5_MOUSE	Chloride intracellular channel protein 5	Clic5	0.106044	0.332097	0.721033	0.180067	0.211373	0.577495	12	4	4	4	14.5958	14.9981	14.2511	14.155	15.1965	14.5969	14.3751	14.2557	15.0778	14.7649	14.9443	14.9656
Q8BXK9;Q8BHB9	CLIC5_MOUSE;CLIC6_MOUSE	Chloride intracellular channel protein 6	Clic5;Clic6	0.374761	0.216817	0.334927	0.582883	0.214756	0.553272	12	4	4	4	13.3501	13.3482	12.9981	13.2579	14.2736	14.1374	12.8809	13.1614	14.2243	13.7208	13.5969	13.7786
Q99KN9	EPN4_MOUSE	Clathrin interactor 1	Clint1	-0.117381	-0.166962	0.483497	0.308755	0.189815	0.614373	12	4	4	4	14.9747	15.187	15.3841	15.0596	14.903	15.4054	15.0074	14.8202	15.0628	14.7077	14.8973	14.8003
Q922J3	CLIP1_MOUSE	CAP-Gly domain-containing linker protein 1	Clip1	-0.116486	-0.166934	0.372532	0.0646383	0.0756289	0.533593	12	4	4	4	14.2942	14.7163	14.221	14.374	14.3951	14.3488	14.1925	14.2032	14.0338	14.2219	14.0186	14.1975
Q9Z0H8;Q922J3	CLIP1_MOUSE;CLIP2_MOUSE	CAP-Gly domain-containing linker protein 1	Clip1;Clip2	-0.10942	-0.130753	0.497897	0.564545	0.429625	0.757853	12	4	4	4	13.4591	13.4662	13.5234	13.3985	13.4549	12.9298	13.3939	13.6309	13.4792	13.3879	13.2334	12.786
Q9Z0H8	CLIP2_MOUSE	CAP-Gly domain-containing linker protein 2	Clip2	-0.158231	-0.26303	0.136899	0.0534457	0.00768942	0.409224	12	4	4	4	15.4887	15.3334	15.4799	15.2471	15.2283	15.1795	15.0856	15.4228	15.1328	14.8988	15.0687	14.7638
Q8C5W0	CLMN_MOUSE	Calmin	Clmn	0.222173	-0.614167	0.284457	0.0395994	0.0748765	0.470686	12	4	4	4	13.278	13.4858	13.6277	14.0659	13.651	14.0541	13.7402	13.9009	13.564	13.0506	12.6882	13.5868
Q8R373	CLMP_MOUSE	CXADR-like membrane protein	Clmp	-0.230409	-0.454886	0.300713	0.337219	0.241763	0.567686	12	4	4	4	13.5073	13.3251	13.527	14.1006	13.1486	13.262	13.4575	13.6703	13.0728	11.7009	13.5272	13.4178
Q3UMW8	CLN5_MOUSE	Ceroid-lipofuscinosis neuronal protein 5 homolog	Cln5	0.208705	-0.452891	0.452534	0.251593	0.416926	0.696748	12	4	4	4	12.9345	12.3292	13.1829	12.793	12.8705	13.4374	12.5748	13.1918	11.695	12.7295	13.1067	12.7316
Q60649	CLPB_MOUSE	Caseinolytic peptidase B protein homolog	Clpb	-0.00399924	-0.183647	0.964806	0.0902324	0.0821733	0.585685	12	4	4	4	15.0417	14.8303	14.9751	14.9857	14.9608	14.9439	14.7741	15.1379	14.8281	14.6178	14.787	14.8493
O88696	CLPP_MOUSE	ATP-dependent Clp protease proteolytic subunit, mitochondrial	Clpp	0.131245	0.110243	0.35091	0.374632	0.200468	0.646048	12	4	4	4	16.2801	16.7226	16.5213	16.6525	16.5067	16.6995	16.5915	16.9039	16.6023	16.9677	16.7443	16.8282
Q8VBZ3	CLPT1_MOUSE	Cleft lip and palate transmembrane protein 1 homolog	Clptm1	0.141102	0.00943613	0.105437	0.910304	0.199985	0.69789	12	4	4	4	16.8581	16.7063	16.705	16.9856	16.8801	17.0239	16.9747	16.9407	17.1298	16.8248	16.8532	17.0493
Q8BXA5	CLP1L_MOUSE	Cleft lip and palate transmembrane protein 1-like protein	Clptm1l	-0.110694	0.206723	0.579178	0.219948	0.51676	0.809036	12	4	4	4	15.6653	14.9917	15.1431	15.4237	15.3615	14.9195	15.4082	15.0918	15.1535	15.5534	15.5609	15.3401
Q9JHS4	CLPX_MOUSE	ATP-dependent Clp protease ATP-binding subunit clpX-like, mitochondrial	Clpx	-0.0956795	-0.0374093	0.536985	0.662698	0.577995	0.861679	12	4	4	4	14.6543	14.2679	14.3509	14.0107	14.1044	14.3615	14.14	14.295	14.2323	14.0425	14.2948	14.1818
Q9EPL2	CSTN1_MOUSE	Calsyntenin-1	Clstn1	0.0193474	-0.139762	0.933876	0.561364	0.792969	0.91802	12	4	4	4	14.0172	14.4715	14.4198	13.8978	14.523	14.2929	13.7281	14.3397	14.4402	13.715	14.0398	14.1295
O08585	CLCA_MOUSE	Clathrin light chain A	Clta	-0.11012	0.22112	0.709744	0.397111	0.646285	0.854164	12	4	4	4	17.8456	18.4799	18.4421	18.2221	18.8285	17.84	17.7711	18.1097	18.3954	18.3929	18.3229	18.3226
Q6IRU5	CLCB_MOUSE	Clathrin light chain B	Cltb	-0.0359769	0.113235	0.907512	0.667616	0.89407	0.954411	12	4	4	4	17.5872	18.3279	18.1805	18.0228	18.6651	17.5478	17.6868	18.0747	18.075	18.0685	18.1341	18.1497
Q68FD5	CLH1_MOUSE	Clathrin heavy chain 1	Cltc	-0.242645	0.0729289	0.394443	0.785883	0.546366	0.807248	12	4	4	4	20.9771	21.1629	21.352	21.2084	21.3546	20.2003	21.0332	21.1417	21.1344	20.9616	20.9499	20.9756
Q06890	CLUS_MOUSE	Clusterin	Clu	-0.330327	0.356163	0.224213	0.117195	0.26537	0.625201	12	4	4	4	17.9373	18.0019	17.9948	18.7633	18.1416	17.4535	17.8533	17.9276	17.946	18.0319	18.5229	18.2999
Q5SW19	CLU_MOUSE	Clustered mitochondria protein homolog	Cluh	-0.338819	-0.129754	0.105011	0.565907	0.110001	0.503603	12	4	4	4	13.2854	13.6241	13.0296	13.1766	13.0225	13.2419	12.8346	12.6614	12.3295	13.1364	12.8116	12.9639
Q9D4C9	CLVS1_MOUSE	Clavesin-1	Clvs1	-0.257518	-0.679136	0.520673	0.0614583	0.0661026	0.441741	12	4	4	4	14.8565	15.7044	14.8824	14.1513	14.9833	14.1656	14.435	14.9807	14.5918	13.8427	13.6433	13.7702
Q8R4N0	CLYBL_MOUSE	Citramalyl-CoA lyase, mitochondrial	Clybl	0.269557	-0.0903587	0.0459839	0.438111	0.0644632	0.526976	12	4	4	4	16.1349	16.0539	16.1997	16.3182	16.4204	16.6929	16.2485	16.4232	16.4474	16.2197	16.2976	16.4588
P21844	CMA1_MOUSE	Chymase	Cma1	0.0691133	-1.06371	0.848194	0.0107527	0.014347	0.413846	12	4	4	4	12.4738	12.6809	12.1659	13.3725	12.7897	12.5401	13.3647	12.275	11.7835	11.2335	12.0782	11.6195
Q99KK2	NEUA_MOUSE	N-acylneuraminate cytidylyltransferase	Cmas	0.00987148	0.305178	0.963139	0.176075	0.172398	0.575895	12	4	4	4	16.3876	16.4685	16.1328	16.3107	16.5373	15.7732	16.6176	16.4109	16.7962	16.5682	16.5935	16.6018
Q8R1G2	CMBL_MOUSE	Carboxymethylenebutenolidase homolog	Cmbl	0.297333	-0.252009	0.448426	0.548565	0.654444	0.841497	12	4	4	4	13.9846	13.3829	13.5941	13.7308	13.3966	13.362	14.672	14.4511	13.661	13.9942	13.1843	14.0341
Q8K199	COXM2_MOUSE	COX assembly mitochondrial protein 2 homolog	Cmc2	-0.126143	0.144326	0.363721	0.50303	0.655467	0.872725	12	4	4	4	13.7765	13.9132	13.8341	13.8564	13.9691	13.564	13.451	13.8915	14.3389	13.6621	13.7335	13.7184
Q9D486	CMIP_MOUSE	C-Maf-inducing protein	Cmip	0.0291777	-0.737395	0.914759	0.0543601	0.0586106	0.443126	12	4	4	4	12.9849	13.7081	13.8455	13.6487	13.7307	13.4426	13.1551	13.9755	13.2848	12.1353	12.8232	13.1111
Q9DBP5	KCY_MOUSE	UMP-CMP kinase	Cmpk1	-0.316922	-0.224999	0.382986	0.301093	0.244993	0.585744	12	4	4	4	14.8713	16.284	15.2562	15.155	14.9539	14.8672	15.0066	15.4711	15.2217	14.6196	14.6148	14.9428
Q3U5Q7	CMPK2_MOUSE	UMP-CMP kinase 2, mitochondrial	Cmpk2	0.0284622	0.0499778	0.748272	0.625848	0.739038	0.928395	12	4	4	4	15.5745	15.7616	15.5445	15.3954	15.677	15.6396	15.4999	15.5733	15.8619	15.5023	15.4989	15.7267
Q8CJ61	CKLF4_MOUSE	CKLF-like MARVEL transmembrane domain-containing protein 4	Cmtm4	-0.0378108	-0.192848	0.850029	0.33609	0.385885	0.735903	12	4	4	4	14.5227	14.7816	14.9731	14.8689	14.7974	15.1953	14.5499	14.4525	14.7259	14.6641	14.4171	14.4166
Q9DBC3	CMTR1_MOUSE	Cap-specific mRNA (nucleoside-2'-O-)-methyltransferase 1	Cmtr1	0.0675218	0.314865	0.717741	0.0834594	0.0896387	0.503945	12	4	4	4	14.3286	13.9426	13.7547	13.8374	13.9866	13.9205	14.396	13.8303	14.2445	14.3897	14.5725	14.1862
P53996	CNBP_MOUSE	CCHC-type zinc finger nucleic acid binding protein	Cnbp	0.188061	-0.76886	0.742088	0.0847212	0.254491	0.566168	12	4	4	4	13.3324	14.1368	14.9226	13.1754	13.5139	14.6201	14.8036	13.3818	13.3861	13.1955	13.4406	13.2217
Q9D1A2	CNDP2_MOUSE	Cytosolic non-specific dipeptidase	Cndp2	0.0438151	-0.281961	0.886663	0.189392	0.501322	0.773846	12	4	4	4	13.4016	14.3795	14.4237	14.1668	14.4829	14.2823	13.6618	14.12	13.9856	13.6491	13.8352	13.9491
Q3UJ81	NEPR1_MOUSE	Nuclear envelope phosphatase-regulatory subunit 1	Cnep1r1	-0.321715	0.0812395	0.058665	0.542814	0.070498	0.501596	12	4	4	4	14.53	14.218	14.4276	14.6166	14.4153	13.9133	14.0229	14.1538	14.1627	14.3788	14.2177	14.0711
Q80YA9	CNKR2_MOUSE	Connector enhancer of kinase suppressor of ras 2	Cnksr2	-0.261853	-0.180801	0.489695	0.608741	0.41732	0.698232	12	4	4	4	14.2138	14.6324	14.7889	13.8858	14.5531	13.5811	13.6525	14.6867	14.3925	13.9492	13.6253	13.7833
Q08091	CNN1_MOUSE	Calponin-1	Cnn1	0.328092	-0.644818	0.666921	0.467725	0.67124	0.827738	12	4	4	4	15.5871	15.3503	16.276	16.2681	15.324	16.0621	18.1779	15.2299	14.4027	16.695	15.4203	15.6966
Q08093	CNN2_MOUSE	Calponin-2	Cnn2	0.217142	-0.00992846	0.634066	0.98262	0.836428	0.922253	12	4	4	4	14.9002	14.9155	14.9619	15.8735	15.0946	14.8957	16.4591	15.0702	14.6974	15.8433	15.3662	15.573
Q9DAW9	CNN3_MOUSE	Calponin-3	Cnn3	-0.0470154	-0.137455	0.857073	0.538856	0.694234	0.875099	12	4	4	4	15.1851	15.6029	16.0021	15.6511	15.3354	15.6553	16.0465	15.216	15.2628	15.5321	15.254	15.6545
Q0GA42;Q3TWN3	CNNM1_MOUSE;CNNM2_MOUSE	Metal transporter CNNM1	Cnnm1;Cnnm2	0.263236	-0.750752	0.261798	0.00332716	0.0114443	0.439194	12	4	4	4	13.1343	13.8353	13.2834	13.7895	13.5612	14.0665	13.608	13.8597	13.1881	12.7601	12.9319	13.2123
Q3TWN3	CNNM2_MOUSE	Metal transporter CNNM2	Cnnm2	0.184477	-0.239909	0.109182	0.0446846	0.0584894	0.534362	12	4	4	4	14.8284	14.6763	14.6068	14.8191	14.689	14.9871	14.9238	15.0686	14.5856	14.6566	14.6531	14.8135
Q32NY4	CNNM3_MOUSE	Metal transporter CNNM3	Cnnm3	0.0953157	-0.254911	0.473313	0.0971304	0.191549	0.631084	12	4	4	4	14.4701	14.2718	14.4392	14.7082	14.3625	14.779	14.6004	14.5285	14.4639	14.0866	14.2161	14.4842
Q6ZQ08	CNOT1_MOUSE	CCR4-NOT transcription complex subunit 1	Cnot1	0.0785499	-0.22968	0.506587	0.0878282	0.121466	0.600332	12	4	4	4	14.9915	14.981	15.0624	14.8257	15.0233	15.1139	15.2555	14.7821	14.7562	14.9237	14.6953	14.881
Q9CWN7	CNO11_MOUSE	CCR4-NOT transcription complex subunit 11	Cnot11	0.091306	-0.556377	0.529011	0.0166831	0.0220901	0.408536	12	4	4	4	12.2182	12.5224	12.8268	12.4394	12.6006	12.7395	12.5002	12.5316	11.8171	11.7229	12.2002	12.4063
Q8C5L3	CNOT2_MOUSE	CCR4-NOT transcription complex subunit 2	Cnot2	-0.486126	0.00793957	0.0256499	0.971808	0.0659476	0.472671	12	4	4	4	12.855	13.0188	13.312	12.7299	12.2324	12.6602	12.6736	12.405	12.2518	12.9069	12.1206	12.7237
Q60809	CNOT7_MOUSE	CCR4-NOT transcription complex subunit 7	Cnot7	0.193116	-0.385162	0.44134	0.0354528	0.215077	0.596634	12	4	4	4	12.7212	12.5643	13.0562	12.0888	12.6226	13.0662	12.9408	12.5732	12.3171	12.5878	12.2602	12.4971
Q9JKY0	CNOT9_MOUSE	CCR4-NOT transcription complex subunit 9	Cnot9	-0.0525768	0.115805	0.817741	0.541603	0.872693	0.946821	12	4	4	4	13.5727	13.6006	13.7805	12.8634	13.6461	13.35	13.3153	13.2953	13.0491	13.7522	13.6619	13.6068
P16330	CN37_MOUSE	2',3'-cyclic-nucleotide 3'-phosphodiesterase	Cnp	0.350255	-0.967357	0.625522	0.215667	0.372713	0.636238	12	4	4	4	20.401	22.3593	21.2595	21.5557	22.9322	20.8261	20.798	22.4203	21.5659	19.8056	20.2872	21.4484
Q9QXT0	CNPY2_MOUSE	Protein canopy homolog 2	Cnpy2	-0.00860405	-0.0340395	0.962097	0.858263	0.965511	0.987361	12	4	4	4	17.5796	17.1484	17.5612	17.4029	17.0754	17.7464	17.5111	17.3248	17.5068	17.0406	17.5282	17.446
Q9DAU1	CNPY3_MOUSE	Protein canopy homolog 3	Cnpy3	0.2001	-0.076149	0.125886	0.692217	0.465931	0.793131	12	4	4	4	15.1225	14.8885	14.9637	14.8784	14.914	15.3878	15.1997	15.1521	15.2767	14.6247	15.1926	15.255
Q8BQ47	CNPY4_MOUSE	Protein canopy homolog 4	Cnpy4	-0.13181	0.183403	0.441189	0.294692	0.480842	0.804676	12	4	4	4	16.232	16.1956	16.515	16.0905	15.7833	16.419	16.193	16.1106	16.4046	16.1173	16.5129	16.2048
P47746	CNR1_MOUSE	Cannabinoid receptor 1	Cnr1	-0.347502	-0.763266	0.432332	0.212182	0.141706	0.481392	12	4	4	4	13.3137	14.385	14.6641	14.5626	14.1376	13.2898	13.6019	14.506	14.2291	11.956	12.9068	13.3904
Q5M8N0	CNRP1_MOUSE	CB1 cannabinoid receptor-interacting protein 1	Cnrip1	-0.407679	-0.213303	0.443033	0.609352	0.381422	0.658907	12	4	4	4	14.9801	16.5327	15.1627	15.4216	15.9861	14.3823	14.7327	15.3653	15.3986	14.8764	14.5697	14.7686
Q8CBC4	CNST_MOUSE	Consortin	Cnst	0.357551	-0.570728	0.265389	0.0960242	0.144279	0.508386	12	4	4	4	11.5928	12.0565	12.1221	12.2214	12.1419	13.12	12.118	12.043	12.0837	11.7763	11.4289	11.8513
O88507	CNTFR_MOUSE	Ciliary neurotrophic factor receptor subunit alpha	Cntfr	-0.189155	-0.247849	0.413368	0.431115	0.320244	0.647139	12	4	4	4	16.123	16.1622	15.977	16.6986	16.0478	15.6875	16.065	16.4038	16.3106	15.101	15.9674	15.8339
P12960	CNTN1_MOUSE	Contactin-1	Cntn1	-0.0468655	-0.890861	0.936212	0.217923	0.249518	0.547979	12	4	4	4	18.5415	20.019	19.5162	19.5354	20.1604	18.7066	18.3978	20.1599	19.3988	17.4792	17.9671	19.0162
Q61330	CNTN2_MOUSE	Contactin-2	Cntn2	0.132613	-1.13399	0.848066	0.175207	0.257365	0.548716	12	4	4	4	14.4034	16.4276	15.7587	15.8473	16.7212	15.102	14.6651	16.4792	15.7282	13.5173	13.8804	15.3056
O54991	CNTP1_MOUSE	Contactin-associated protein 1	Cntnap1	0.0445404	-0.733721	0.943967	0.30372	0.429103	0.678475	12	4	4	4	16.3934	18.0213	17.3062	17.6148	18.4485	16.572	16.483	18.0106	17.4877	15.7144	16.1732	17.2038
Q9CPW0	CNTP2_MOUSE	Contactin-associated protein-like 2	Cntnap2	-0.0824702	-0.985987	0.892399	0.202714	0.238146	0.538599	12	4	4	4	14.4023	16.1681	15.6861	15.8749	16.2552	14.9702	14.4679	16.1083	15.6716	13.2865	13.9091	14.9904
Q9D2R6	COA3_MOUSE	Cytochrome c oxidase assembly factor 3 homolog, mitochondrial	Coa3	0.182875	-0.0665107	0.63315	0.858147	0.827557	0.923672	12	4	4	4	15.9681	16.1833	16.3079	16.2763	16.7006	16.9155	15.3271	16.5239	16.2993	16.2756	16.2584	16.3677
Q8BGD8	COA6_MOUSE	Cytochrome c oxidase assembly factor 6 homolog	Coa6	0.143693	-0.0930653	0.242175	0.511394	0.538424	0.845056	12	4	4	4	14.4692	14.5254	14.1752	14.4624	14.7357	14.571	14.3562	14.5441	14.6677	14.4348	14.1667	14.5655
Q921H9	COA7_MOUSE	Cytochrome c oxidase assembly factor 7	Coa7	0.170331	0.0632238	0.435298	0.773345	0.520869	0.799299	12	4	4	4	14.3637	13.7802	14.1974	13.8845	14.4758	14.4871	14.0691	13.8751	14.5721	13.9143	14.2252	14.4485
Q9DBL7	COASY_MOUSE	Bifunctional coenzyme A synthase	Coasy	-0.0408092	-0.104548	0.893558	0.645807	0.849265	0.934156	12	4	4	4	14.3094	15.1132	14.0521	14.2533	14.8554	14.2146	14.0444	14.4502	14.3366	14.5907	14.2377	13.9816
Q3UMF0	COBL1_MOUSE	Cordon-bleu protein-like 1	Cobll1	0.153723	-0.0435395	0.566429	0.852527	0.780489	0.912731	12	4	4	4	16.08	16.501	16.0228	15.7591	16.4586	16.6378	16.1673	15.714	16.1303	16.1708	16.022	16.4804
Q62507	COCH_MOUSE	Cochlin	Coch	0.0827646	0.993397	0.908081	0.0534331	0.203377	0.512789	12	4	4	4	17.2237	16.081	14.8865	17.6824	16.7837	15.7343	17.0427	16.6439	17.5454	17.0195	18.3875	17.2259
Q9Z160	COG1_MOUSE	Conserved oligomeric Golgi complex subunit 1	Cog1	0.205523	-0.362467	0.157395	0.160477	0.230214	0.611469	12	4	4	4	13.653	13.7594	13.5147	13.4121	13.5048	13.9517	13.92	13.7848	12.9692	13.5625	13.2661	13.9136
Q921L5	COG2_MOUSE	Conserved oligomeric Golgi complex subunit 2	Cog2	-0.023345	-0.0742898	0.919254	0.743692	0.897699	0.957203	12	4	4	4	13.0912	13.0048	12.8351	12.3904	12.7677	12.3806	13.0661	13.0137	12.3539	13.0897	12.7294	12.7581
Q8CI04	COG3_MOUSE	Conserved oligomeric Golgi complex subunit 3	Cog3	-0.042187	0.153607	0.856694	0.555167	0.747306	0.899849	12	4	4	4	12.6842	12.6337	12.8511	12.7752	12.635	12.6937	13.2562	12.1905	12.7055	13.0966	12.6143	12.9735
Q8R1U1	COG4_MOUSE	Conserved oligomeric Golgi complex subunit 4	Cog4	0.0117311	-0.172421	0.950609	0.404693	0.586608	0.84143	12	4	4	4	13.3699	12.9842	13.3212	13.5021	12.8777	13.4215	13.5094	13.4158	13.1375	12.7882	13.2142	13.3948
Q8C0L8	COG5_MOUSE	Conserved oligomeric Golgi complex subunit 5	Cog5	0.139774	-0.531678	0.615073	0.109189	0.128785	0.503401	12	4	4	4	13.7331	13.8925	13.4701	13.7558	13.5217	14.5752	13.7845	13.5292	13.1992	13.0255	13.4071	13.652
Q3UM29	COG7_MOUSE	Conserved oligomeric Golgi complex subunit 7	Cog7	-0.211691	-0.0558488	0.186849	0.712685	0.230818	0.642801	12	4	4	4	13.7808	13.7773	13.414	13.3434	13.3492	13.1684	13.5656	13.3855	13.2055	13.5065	13.0236	13.5097
Q9JJA2	COG8_MOUSE	Conserved oligomeric Golgi complex subunit 8	Cog8	-0.18263	-0.208396	0.287274	0.328136	0.186875	0.575662	12	4	4	4	12.723	13.3512	12.87	12.9296	12.6634	12.9668	12.8711	12.642	12.0804	12.5785	12.7409	12.91
Q60847	COCA1_MOUSE	Collagen alpha-1(XII) chain	Col12a1	-0.0576797	0.457464	0.882773	0.148509	0.416895	0.693281	12	4	4	4	19.554	18.2881	18.2171	19.2842	18.5283	18.493	19.0362	19.0552	18.5781	19.6157	19.4512	19.2975
Q80X19	COEA1_MOUSE	Collagen alpha-1(XIV) chain	Col14a1	-0.0712566	0.748878	0.908457	0.202617	0.407329	0.663147	12	4	4	4	17.1038	16.1099	15.3687	17.5512	15.923	15.8685	17.1941	16.8629	16.7912	16.8413	18.4201	16.7914
O35206	COFA1_MOUSE	Collagen alpha-1(XV) chain	Col15a1	-0.256444	0.721048	0.306806	0.0136844	0.0343829	0.425855	12	4	4	4	19.1755	18.6734	18.4627	19.2402	18.8599	18.2755	18.7731	18.6175	18.8694	19.4966	19.6066	19.4375
Q8BLX7	COGA1_MOUSE	Collagen alpha-1(XVI) chain	Col16a1	-0.0885851	0.31234	0.90831	0.687086	0.922666	0.957399	12	4	4	4	13.42	10.3892	12.2786	12.6127	11.5603	11.9408	13.151	11.6942	10.4853	12.9686	12.8836	13.2582
P39061	COIA1_MOUSE	Collagen alpha-1(XVIII) chain	Col18a1	-0.0526938	0.631522	0.885616	0.0769158	0.152974	0.50152	12	4	4	4	19.35	18.7508	18.7589	19.8541	19.2938	18.531	19.6231	19.0551	19.2078	20.0248	19.9465	19.8501
P11087	CO1A1_MOUSE	Collagen alpha-1(I) chain	Col1a1	0.0101013	0.592832	0.9857	0.169711	0.417679	0.67856	12	4	4	4	21.9693	19.9396	20.5671	21.69	20.3215	21.335	21.0824	21.4675	21.0875	21.8138	22.3535	21.323
Q01149	CO1A2_MOUSE	Collagen alpha-2(I) chain	Col1a2	-0.0477376	0.539073	0.926015	0.189315	0.465447	0.711662	12	4	4	4	21.4782	19.5504	20.04	20.929	19.7945	20.4655	20.665	20.8817	20.3609	21.059	21.7016	20.8414
P08121	CO3A1_MOUSE	Collagen alpha-1(III) chain	Col3a1	-0.0773985	0.472898	0.882631	0.378688	0.66879	0.833051	12	4	4	4	14.9494	13.1145	13.062	14.2521	13.6031	14.1006	13.267	14.0978	13.6046	15.1006	14.9352	13.3197
Q63ZW6;P02463	CO4A1_MOUSE	Collagen alpha-1(IV) chain	Col4a1	-0.398779	1.05936	0.552269	0.0818145	0.196177	0.511928	12	4	4	4	20.5414	19.1448	18.8664	20.375	19.9701	17.9425	19.8337	19.5862	19.8776	20.7815	20.5265	20.3843
P08122	CO4A2_MOUSE	Collagen alpha-2(IV) chain	Col4a2	-0.130267	0.809029	0.80577	0.0269548	0.207085	0.533149	12	4	4	4	21.5679	20.275	19.6164	21.4559	20.9487	20.0877	20.7514	20.6064	20.8028	21.7284	21.624	21.4751
Q63ZW6	Q63ZW6_MOUSE	Col4a5 protein	Col4a5	-0.516034	1.24094	0.538497	0.113311	0.231349	0.534157	12	4	4	4	18.3462	16.7997	16.5708	18.2972	17.5333	15.1231	17.935	17.3584	17.6443	18.1606	18.6384	18.4704
B1AVK5	B1AVK5_MOUSE	Collagen, type IV, alpha 6	Col4a6	-0.0316658	1.06504	0.955003	0.0375165	0.105062	0.468746	12	4	4	4	18.1862	16.7652	16.2434	17.9401	17.7075	16.4903	17.5574	17.253	17.4429	18.7328	18.5607	18.5321
O88207	CO5A1_MOUSE	Collagen alpha-1(V) chain	Col5a1	-0.0958297	0.342422	0.852153	0.47531	0.797878	0.897302	12	4	4	4	17.1395	15.6273	15.9868	17.5033	16.0874	16.2441	16.5385	17.0036	15.6824	17.0901	17.5737	16.8971
Q3U962	CO5A2_MOUSE	Collagen alpha-2(V) chain	Col5a2	-0.397063	0.610059	0.517794	0.16971	0.519274	0.742534	12	4	4	4	16.847	14.9849	14.906	16.506	14.6134	15.5095	15.9298	15.603	15.2634	16.0864	16.5412	16.2049
Q04857	CO6A1_MOUSE	Collagen alpha-1(VI) chain	Col6a1	-0.36855	0.645975	0.393626	0.0965647	0.274735	0.590863	12	4	4	4	21.1287	19.9846	19.9557	21.0283	20.0137	19.5374	20.5867	20.4853	20.1661	20.8545	20.9961	21.1903
Q02788	CO6A2_MOUSE	Collagen alpha-2(VI) chain	Col6a2	-0.382282	0.754826	0.409566	0.0677976	0.21971	0.544784	12	4	4	4	21.0665	19.8198	19.8584	21.0306	20.0146	19.3683	20.5079	20.3553	20.1541	20.9517	20.9853	21.1743
E9PWQ3	E9PWQ3_MOUSE	Collagen, type VI, alpha 3	Col6a3	-0.303064	0.733682	0.509778	0.0738843	0.229892	0.550024	12	4	4	4	21.4545	20.257	20.0937	21.2632	20.3641	19.7697	20.8084	20.9139	20.545	21.4305	21.3893	21.4261
A6H584	CO6A5_MOUSE	Collagen alpha-5(VI) chain	Col6a5	0.773582	-0.657426	0.565435	0.20504	0.737285	0.859057	12	4	4	4	15.8815	10.3234	11.4526	12.3248	12.0662	13.4079	14.0132	13.5893	12.0966	12.9134	12.5372	12.8997
Q8C6K9;A6H584	CO6A5_MOUSE;CO6A6_MOUSE	Collagen alpha-5(VI) chain	Col6a5;Col6a6	0.345007	-0.483262	0.706432	0.342071	0.800105	0.891905	12	4	4	4	15.8657	12.5593	13.0908	14.8812	13.3642	14.5546	15.3654	14.4928	13.9452	14.1171	13.3571	14.4246
Q8C6K9	CO6A6_MOUSE	Collagen alpha-6(VI) chain	Col6a6	0.481441	-0.426105	0.666541	0.522746	0.849816	0.919814	12	4	4	4	17.3821	13.3912	14.8244	16.9001	15.479	15.042	17.3131	16.5895	15.6241	16.0841	14.7026	16.3084
Q8K4Q8	COL12_MOUSE	Collectin-12	Colec12	0.122943	0.15737	0.631954	0.490288	0.472433	0.763477	12	4	4	4	16.2503	15.5561	16.2479	16.0014	15.6444	16.1248	16.4954	16.2828	15.9947	16.4085	16.5251	16.2486
Q8K297	GT251_MOUSE	Procollagen galactosyltransferase 1	Colgalt1	-0.0649748	0.279035	0.621507	0.0494344	0.0818084	0.533935	12	4	4	4	16.0291	15.6914	15.9727	16.0054	15.7968	16.1316	15.8366	15.6737	16.0577	16.2082	16.268	16.0209
Q6NVG7	GT252_MOUSE	Procollagen galactosyltransferase 2	Colgalt2	-0.076252	0.349201	0.793823	0.247347	0.441687	0.73022	12	4	4	4	13.2686	13.2154	13.3881	12.5182	12.9379	13.2427	13.4028	12.5019	13.6639	12.883	13.6641	13.2711
Q8JZY2	COMDA_MOUSE	COMM domain-containing protein 10	Commd10	-0.0834503	-0.471384	0.741544	0.00787807	0.0662954	0.469901	12	4	4	4	12.3528	13.5276	12.9564	12.976	12.8324	12.9329	12.8999	12.8138	12.1991	12.3169	12.7376	12.3398
Q63829	COMD3_MOUSE	COMM domain-containing protein 3	Commd3	0.364366	-0.514089	0.138156	0.00708247	0.0580855	0.470602	12	4	4	4	13.5136	14.3083	14.3284	13.9741	14.2528	14.6462	14.2423	14.4405	13.9119	14.1131	13.7509	13.7495
Q8BG94	COMD7_MOUSE	COMM domain-containing protein 7	Commd7	0.20532	-0.447308	0.301852	0.0338917	0.105344	0.503574	12	4	4	4	12.8481	13.2262	12.7103	12.474	12.818	13.2271	13.1054	12.9294	12.2086	12.6147	12.6007	12.8666
Q9CZG3	COMD8_MOUSE	COMM domain-containing protein 8	Commd8	-0.232752	-0.229235	0.461362	0.437515	0.336352	0.650925	12	4	4	4	13.8441	14.0942	14.3599	13.2723	13.4565	13.2541	13.8852	14.0437	13.8235	13.3807	12.8769	13.6414
Q8K2Q0	COMD9_MOUSE	COMM domain-containing protein 9	Commd9	0.0199709	-0.454313	0.913763	0.00607465	0.0283258	0.435482	12	4	4	4	13.0148	13.0003	13.6517	13.3654	13.2204	13.1548	13.2132	13.5238	12.6755	12.7906	12.81	13.0189
O88587	COMT_MOUSE	Catechol O-methyltransferase	Comt	-0.0525947	0.191942	0.635994	0.0996907	0.238507	0.693339	12	4	4	4	15.9563	15.6833	15.951	16.1064	15.9185	15.8892	15.9738	15.7051	15.9342	16.2539	16.1364	15.9298
Q8BIG7	CMTD1_MOUSE	Catechol O-methyltransferase domain-containing protein 1	Comtd1	0.0158191	-0.503276	0.962945	0.241619	0.264944	0.592425	12	4	4	4	16.8498	17.0906	17.1187	16.7313	16.9618	16.1729	17.0162	17.7027	16.9234	15.8855	16.3209	16.7107
Q8CIE6	COPA_MOUSE	Coatomer subunit alpha	Copa	-0.133447	0.020648	0.465291	0.919937	0.695697	0.886661	12	4	4	4	16.9047	16.9621	17.1232	17.0147	16.9163	16.4999	17.2892	16.7655	16.6221	17.0867	16.8054	17.0394
Q9JIF7	COPB_MOUSE	Coatomer subunit beta	Copb1	-0.0185926	-0.0159683	0.888733	0.926714	0.971692	0.990238	12	4	4	4	16.0551	16.153	16.2237	15.9545	15.8979	15.9991	16.4091	16.0059	15.807	16.325	15.9081	16.2079
O55029	COPB2_MOUSE	Coatomer subunit beta'	Copb2	-0.103286	0.0767353	0.532581	0.70021	0.80203	0.930756	12	4	4	4	16.093	16.056	16.1941	15.9732	15.9561	15.745	16.4027	15.7994	15.7784	16.2191	15.9371	16.2754
O89079	COPE_MOUSE	Coatomer subunit epsilon	Cope	0.0328586	-0.127427	0.892456	0.537115	0.837604	0.933577	12	4	4	4	14.0866	14.2568	14.8086	13.9648	14.4198	14.1843	14.6434	14.0008	13.8967	14.3416	14.0218	14.4785
Q9QZE5	COPG1_MOUSE	Coatomer subunit gamma-1	Copg1	-0.0032115	0.0532107	0.983819	0.790112	0.937247	0.976241	12	4	4	4	15.3592	15.1557	15.3786	15.4685	15.3033	15.0521	15.7104	15.2833	15.0603	15.5009	15.3151	15.6857
Q9QXK3	COPG2_MOUSE	Coatomer subunit gamma-2	Copg2	0.000388862	-0.225199	0.996607	0.0751259	0.0899552	0.553412	12	4	4	4	14.3077	14.4587	14.2395	14.1227	14.2977	14.3069	14.3887	14.1369	14.0735	13.7963	14.178	14.1815
P61202	CSN2_MOUSE	COP9 signalosome complex subunit 2	Cops2	-0.253113	0.180779	0.327757	0.348534	0.493314	0.780543	12	4	4	4	15.4773	16.2639	15.472	15.8193	15.8537	15.1554	15.5874	15.4236	15.6617	15.7522	15.4235	15.9057
O88543	CSN3_MOUSE	COP9 signalosome complex subunit 3	Cops3	-0.283655	0.0308287	0.12404	0.823556	0.159197	0.585149	12	4	4	4	14.9768	15.3549	14.7856	14.9484	14.9299	14.4433	14.7544	14.8034	14.6768	14.7655	14.6177	14.9944
O88544	CSN4_MOUSE	COP9 signalosome complex subunit 4	Cops4	-0.280437	0.0607319	0.288909	0.789796	0.412315	0.732596	12	4	4	4	15.2318	15.8093	15.211	15.4256	15.449	14.5846	15.1316	15.3907	15.0611	15.3272	15.0219	15.3887
O35864	CSN5_MOUSE	COP9 signalosome complex subunit 5	Cops5	-0.259842	0.134286	0.346434	0.616903	0.535627	0.800099	12	4	4	4	14.9538	15.3487	14.9447	15.2577	15.2371	14.1867	15.0205	15.0211	14.97	15.2316	14.7319	15.0691
O88545	CSN6_MOUSE	COP9 signalosome complex subunit 6	Cops6	-0.179013	-0.135588	0.387047	0.444554	0.307416	0.672071	12	4	4	4	14.9764	15.4844	14.6775	14.9913	15.0676	14.7586	14.9437	14.6435	14.4814	14.9467	14.4826	14.9605
Q9CZ04	CSN7A_MOUSE	COP9 signalosome complex subunit 7a	Cops7a	-0.254634	-0.0715134	0.392221	0.802103	0.457316	0.741948	12	4	4	4	14.9582	15.4997	14.6891	14.9861	15.2491	14.1992	14.7664	14.8999	14.6534	15.0401	14.2764	14.8587
Q8VBV7	CSN8_MOUSE	COP9 signalosome complex subunit 8	Cops8	-0.0696232	-0.172998	0.76436	0.274924	0.445932	0.761815	12	4	4	4	14.8048	15.5266	14.7485	15.1406	15.2504	14.6257	15.0516	15.0142	14.753	14.7403	14.7628	14.9938
P61924	COPZ1_MOUSE	Coatomer subunit zeta-1	Copz1	-0.0505624	-0.0356874	0.607674	0.866433	0.886974	0.957038	12	4	4	4	16.156	16.0657	16.3241	16.3677	16.274	16.0281	16.1296	16.2797	15.6792	16.2132	16.0592	16.6169
E9Q3H6	E9Q3H6_MOUSE	Coenzyme Q10A	Coq10a	0.834172	-0.194393	0.00916261	0.532613	0.0320586	0.402025	12	4	4	4	13.8024	13.6167	13.31	14.051	14.7308	14.8517	14.1989	14.3353	13.8361	15.0136	14.3399	14.1496
Q3THF9	CQ10B_MOUSE	Coenzyme Q-binding protein COQ10 homolog B, mitochondrial	Coq10b	-0.115302	-0.388169	0.720365	0.281208	0.310375	0.631035	12	4	4	4	14.7609	14.46	14.7871	15.5008	14.1883	14.6953	15.1521	15.0118	13.7771	14.2622	14.9755	14.4801
Q8BMS4	COQ3_MOUSE	Ubiquinone biosynthesis O-methyltransferase, mitochondrial	Coq3	0.269544	-0.833064	0.36489	0.0923499	0.132195	0.487855	12	4	4	4	12.9173	13.7186	13.736	13.265	13.2961	13.8947	13.4191	14.1051	13.6537	11.8673	12.8473	13.0144
Q9CXI0	COQ5_MOUSE	2-methoxy-6-polyprenyl-1,4-benzoquinol methylase, mitochondrial	Coq5	0.0654173	-0.590864	0.788992	0.052091	0.0781281	0.468814	12	4	4	4	13.6188	13.8247	14.083	13.2357	13.6178	13.8114	13.4466	14.1482	13.5934	12.807	12.8738	13.3863
Q8R1S0	COQ6_MOUSE	Ubiquinone biosynthesis monooxygenase COQ6, mitochondrial	Coq6	-0.128124	-0.455145	0.795281	0.413099	0.404409	0.678056	12	4	4	4	13.5986	14.0144	14.0368	13.6654	14.2975	12.5313	13.4246	14.5492	13.8377	12.8438	12.8624	13.4383
P97478	COQ7_MOUSE	5-demethoxyubiquinone hydroxylase, mitochondrial	Coq7	0.166729	-0.435171	0.679483	0.382251	0.592318	0.798458	12	4	4	4	12.8953	13.942	13.2921	13.4842	13.943	12.8604	13.2363	14.2409	13.8022	12.2911	12.923	13.5236
Q566J8	COQ8B_MOUSE	Atypical kinase COQ8B, mitochondrial	Coq8b	0.0323267	-0.0702114	0.901002	0.66849	0.952998	0.978941	12	4	4	4	12.6251	12.9579	13.6982	12.9182	12.9117	13.2436	12.909	13.2645	13.3338	12.7508	12.9897	12.9736
Q8K1Z0	COQ9_MOUSE	Ubiquinone biosynthesis protein COQ9, mitochondrial	Coq9	0.0584326	-0.410865	0.767667	0.100047	0.177213	0.552869	12	4	4	4	16.4981	17.2043	16.8791	16.5865	16.9155	16.892	16.5617	17.0326	16.8114	15.9769	16.3152	16.6549
O89053	COR1A_MOUSE	Coronin-1A	Coro1a	-0.776002	-0.0707788	0.0571201	0.812921	0.0355895	0.406186	12	4	4	4	15.6326	16.7238	16.2986	16.3783	16.0968	14.9336	15.4958	15.4031	15.8546	15.38	15.1169	15.2946
Q9WUM3	COR1B_MOUSE	Coronin-1B	Coro1b	-0.190156	0.335803	0.371035	0.118612	0.183597	0.589453	12	4	4	4	15.4564	15.8534	15.6535	15.5473	15.9469	15.2154	15.4097	15.178	15.7012	15.9194	15.7701	15.7024
Q9WUM4	COR1C_MOUSE	Coronin-1C	Coro1c	-0.0395555	0.192116	0.813756	0.403305	0.551785	0.824214	12	4	4	4	17.6525	17.4751	17.717	17.5475	17.6147	17.1183	17.7973	17.7037	17.6974	18.171	17.681	17.453
Q8C0P5	COR2A_MOUSE	Coronin-2A	Coro2a	-0.200682	-0.137472	0.151502	0.320858	0.0849686	0.513054	12	4	4	4	15.2044	15.2684	15.6323	15.5182	15.269	15.1211	15.0663	15.3641	15.1493	14.8774	14.9107	15.3333
Q8BH44	COR2B_MOUSE	Coronin-2B	Coro2b	-0.0708489	0.0683103	0.49385	0.558532	0.720347	0.924312	12	4	4	4	17.0696	17.0213	17.2337	17.1181	17.2783	16.9922	16.8691	17.0197	17.3032	17.0065	17.0133	17.1096
Q9D2V7	CORO7_MOUSE	Coronin-7	Coro7	-0.288511	-0.201572	0.384623	0.422794	0.247598	0.592346	12	4	4	4	12.596	13.361	12.6303	12.228	12.6627	12.4602	11.8479	12.6904	12.3675	11.9538	12.0415	12.4921
Q9CQI6	COTL1_MOUSE	Coactosin-like protein	Cotl1	-0.621858	0.157429	0.20015	0.710981	0.265893	0.587068	12	4	4	4	14.6699	15.516	14.7103	14.8092	14.9687	13.236	14.2807	14.7325	14.8386	14.4098	14.247	14.3524
Q8BJ03	COX15_MOUSE	Cytochrome c oxidase assembly protein COX15 homolog	Cox15	0.166652	0.119168	0.202525	0.169095	0.0521097	0.499982	12	4	4	4	14.5862	14.2248	14.5141	14.2266	14.4155	14.7142	14.4738	14.6148	14.7652	14.6499	14.6822	14.5977
Q9D7J4	COX20_MOUSE	Cytochrome c oxidase assembly protein COX20, mitochondrial	Cox20	-0.0738952	0.102672	0.796821	0.701233	0.897878	0.956788	12	4	4	4	15.0018	14.723	14.7534	14.4631	14.6239	13.9637	15.0198	15.0386	14.8866	14.6934	14.723	14.7535
P19783	COX41_MOUSE	Cytochrome c oxidase subunit 4 isoform 1, mitochondrial	Cox4i1	-0.212833	-0.0606632	0.533599	0.871111	0.648147	0.841823	12	4	4	4	19.6073	19.9844	19.9671	19.8304	20.002	18.7462	19.6758	20.114	20.081	19.3279	19.3153	19.5709
Q91W29	COX42_MOUSE	Cytochrome c oxidase subunit 4 isoform 2, mitochondrial	Cox4i2	-0.236409	0.597231	0.29169	0.0175005	0.0238032	0.41836	12	4	4	4	16.7552	16.3712	16.2233	16.508	16.441	15.7859	16.5446	16.1406	16.8277	16.702	17.0168	16.7544
P12787	COX5A_MOUSE	Cytochrome c oxidase subunit 5A, mitochondrial	Cox5a	0.140182	-0.263384	0.628677	0.320547	0.57368	0.81605	12	4	4	4	18.8716	19.4159	19.6595	19.4844	19.7954	19.076	19.1811	19.9397	19.4072	19.2416	18.9188	19.3712
P19536	COX5B_MOUSE	Cytochrome c oxidase subunit 5B, mitochondrial	Cox5b	0.273062	-0.0554371	0.131439	0.761223	0.218777	0.631575	12	4	4	4	18.9811	19.0023	19.2394	19.1847	19.7248	19.475	19.0807	19.2191	19.5765	19.3708	19.1148	19.2158
P43024	CX6A1_MOUSE	Cytochrome c oxidase subunit 6A1, mitochondrial	Cox6a1	-0.727533	0.38043	0.315224	0.51098	0.477918	0.710285	12	4	4	4	16.6205	16.6375	18.5113	17.421	17.2632	15.1921	17.296	16.5289	17.432	17.1593	16.3433	16.8673
P56391	CX6B1_MOUSE	Cytochrome c oxidase subunit 6B1	Cox6b1	-0.146211	0.121222	0.669914	0.736841	0.862786	0.939219	12	4	4	4	19.7225	19.7936	20.0092	19.8293	20.3977	18.8716	19.5831	19.9174	19.9654	19.7269	19.5015	20.0608
Q9CPQ1	COX6C_MOUSE	Cytochrome c oxidase subunit 6C	Cox6c	0.194644	0.176183	0.583121	0.644521	0.573899	0.797642	12	4	4	4	18.8043	19.4002	18.4221	18.6766	19.3218	18.5174	18.6353	19.6073	19.7841	18.5738	19.1442	19.2845
P48771	CX7A2_MOUSE	Cytochrome c oxidase subunit 7A2, mitochondrial	Cox7a2	0.130157	-0.576581	0.750713	0.105512	0.240141	0.573471	12	4	4	4	18.7955	19.4443	18.6611	18.1419	18.594	18.9327	18.3651	19.6716	18.5969	18.3261	18.1472	18.1869
Q61387	COX7R_MOUSE	Cytochrome c oxidase subunit 7A-related protein, mitochondrial	Cox7a2l	-0.134585	0.499858	0.791322	0.179285	0.471848	0.723241	12	4	4	4	13.5014	14.9533	14.8385	15.1101	15.37	14.1047	13.9756	14.4146	15.1803	15.0318	14.7333	14.9189
P56393	COX7B_MOUSE	Cytochrome c oxidase subunit 7B, mitochondrial	Cox7b	0.0373504	-0.0508151	0.872918	0.753918	0.969011	0.987417	12	4	4	4	14.6967	14.1708	15.1206	14.9192	15.035	14.6691	14.6967	14.6559	14.6459	14.3879	14.9356	14.884
Q61147	CERU_MOUSE	Ceruloplasmin	Cp	-0.0466056	0.43258	0.862128	0.0539697	0.160679	0.53855	12	4	4	4	19.1114	18.4248	18.4746	19.2042	18.6375	18.3972	19.1141	18.8797	18.9199	19.2269	19.3576	19.2544
O89001	CBPD_MOUSE	Carboxypeptidase D	Cpd	0.176007	0.065928	0.186387	0.366669	0.106354	0.577978	12	4	4	4	15.3611	15.0453	15.3799	14.9598	15.4368	15.4457	15.2445	15.3231	15.499	15.2896	15.4522	15.4731
Q00493	CBPE_MOUSE	Carboxypeptidase E	Cpe	0.0365491	-0.339408	0.893401	0.248678	0.37816	0.693017	12	4	4	4	16.2532	16.6538	16.7888	16.12	16.7722	16.2553	16.0309	16.9035	16.6038	15.8539	15.9605	16.1862
Q812E0	CPEB2_MOUSE	Cytoplasmic polyadenylation element-binding protein 2	Cpeb2	-0.0756531	-0.101929	0.771332	0.632591	0.710806	0.881164	12	4	4	4	11.7878	11.9769	12.4697	11.7806	11.3854	12.0475	12.0172	12.2624	11.8309	11.637	11.9911	11.8458
Q7TN98;Q7TN99;Q812E0	CPEB2_MOUSE;CPEB3_MOUSE;CPEB4_MOUSE	Cytoplasmic polyadenylation element-binding protein 4	Cpeb2;Cpeb3;Cpeb4	-0.000260593	-0.111058	0.998969	0.540644	0.788994	0.921124	12	4	4	4	14.9418	14.9522	14.5047	14.3876	14.9061	14.5412	14.4221	14.9159	14.7732	14.4654	14.3184	14.784
P63040	CPLX1_MOUSE	Complexin-1	Cplx1	-0.110142	-0.568607	0.833667	0.213599	0.336356	0.626451	12	4	4	4	13.8556	15.5595	15.429	14.6403	15.0653	14.9264	13.8456	15.2065	14.7734	13.762	13.7205	14.5134
P84086;P63040	CPLX1_MOUSE;CPLX2_MOUSE	Complexin-1	Cplx1;Cplx2	-0.0762334	-0.142474	0.786811	0.660026	0.728771	0.878923	12	4	4	4	17.4708	17.9662	17.7223	17.3696	17.9516	17.4496	16.9384	17.8843	17.6369	17.5812	16.8135	17.6225
P84086	CPLX2_MOUSE	Complexin-2	Cplx2	-0.285137	-0.340067	0.368694	0.303929	0.128836	0.497842	12	4	4	4	15.841	16.485	16.352	16.0279	16.4041	15.8572	15.2082	16.0957	16.0142	15.4906	15.2344	15.4658
Q80V42	CBPM_MOUSE	Carboxypeptidase M	Cpm	-0.0742173	0.0680456	0.868724	0.876348	0.974462	0.987338	12	4	4	4	16.1868	16.7929	16.2843	16.6342	17.327	15.4612	16.0638	16.7494	16.7159	16.2442	16.3567	16.5568
Q8C166	CPNE1_MOUSE	Copine-1	Cpne1	-0.119004	0.340957	0.520681	0.0609506	0.164942	0.574305	12	4	4	4	16.8959	16.6671	16.2507	16.4948	16.7615	16.4711	16.3022	16.2976	16.6264	17.0386	16.64	16.8914
P59108	CPNE2_MOUSE	Copine-2	Cpne2	-0.162483	0.26526	0.365989	0.00320445	0.199373	0.631276	12	4	4	4	13.6401	13.4299	13.4485	14.1032	13.3886	13.5952	13.5825	13.4053	13.7602	13.7379	13.7637	13.7709
Q8BT60	CPNE3_MOUSE	Copine-3	Cpne3	-0.236913	0.380569	0.291628	0.0264454	0.139165	0.542886	12	4	4	4	17.0895	16.6427	16.3623	16.9928	16.379	16.4289	16.8895	16.4422	16.828	16.8855	17.0684	16.88
Q8BLR2	CPNE4_MOUSE	Copine-4	Cpne4	-0.176192	-0.85097	0.763714	0.252484	0.206966	0.516881	12	4	4	4	14.6016	15.378	14.8929	14.7632	15.3379	13.8753	13.7878	15.9299	15.0508	13.3974	13.2572	13.8217
Q8JZW4;Q1RLL3;Q9DC53	CPNE5_MOUSE;CPNE8_MOUSE;CPNE9_MOUSE	Copine-9	Cpne5;Cpne8;Cpne9	-0.47401	-0.134836	0.258317	0.699633	0.231775	0.565655	12	4	4	4	14.2947	15.0359	14.9821	15.5527	14.7983	14.2428	13.8428	15.0854	14.8693	14.1304	14.0608	14.3695
Q9Z140	CPNE6_MOUSE	Copine-6	Cpne6	-0.413091	-0.250026	0.391044	0.630867	0.337731	0.631428	12	4	4	4	15.9807	16.368	15.9711	15.5213	16.088	14.7785	14.9098	16.4123	15.9615	15.2128	14.6367	15.3775
Q9DC53	CPNE8_MOUSE	Copine-8	Cpne8	-0.344118	-0.120775	0.363318	0.758708	0.410623	0.693454	12	4	4	4	12.3821	12.2122	12.5001	13.0891	12.0551	13.0132	12.1269	11.6118	12.7242	11.5985	11.9986	12.0027
P36552	HEM6_MOUSE	Oxygen-dependent coproporphyrinogen-III oxidase, mitochondrial	Cpox	-0.0373943	-0.234056	0.7629	0.306803	0.301972	0.677817	12	4	4	4	14.3899	14.577	14.6146	14.401	14.5653	14.4842	14.161	14.6224	14.5921	13.738	14.1809	14.3857
Q9WVJ3	CBPQ_MOUSE	Carboxypeptidase Q	Cpq	0.0789247	0.100183	0.676467	0.604115	0.601856	0.849885	12	4	4	4	16.8014	16.3428	16.6013	16.7865	16.3012	16.9752	16.7471	16.8241	16.5517	16.7017	17.0282	16.9669
Q9EPU4	CPSF1_MOUSE	Cleavage and polyadenylation specificity factor subunit 1	Cpsf1	-0.131121	0.237836	0.345297	0.0729849	0.200312	0.648701	12	4	4	4	14.6906	14.2809	14.5322	14.717	14.328	14.4441	14.6408	14.2832	14.7952	14.5835	14.7796	14.4891
O35218	CPSF2_MOUSE	Cleavage and polyadenylation specificity factor subunit 2	Cpsf2	-0.104522	0.259516	0.602464	0.0941365	0.359724	0.717451	12	4	4	4	14.4941	13.7195	14.2264	14.3115	14.0699	13.867	14.3223	14.0742	14.558	14.1254	14.4033	14.2847
Q9QXK7	CPSF3_MOUSE	Cleavage and polyadenylation specificity factor subunit 3	Cpsf3	-0.0408244	0.0793653	0.808492	0.559759	0.851315	0.949536	12	4	4	4	15.9052	15.3928	15.7682	15.7841	15.4251	15.9525	15.7639	15.5455	15.8518	15.5999	15.7731	15.7796
Q8BQZ5	CPSF4_MOUSE	Cleavage and polyadenylation specificity factor subunit 4	Cpsf4	0.111755	0.214638	0.627126	0.248617	0.367461	0.69516	12	4	4	4	13.2829	12.6658	13.4719	13.6426	13.2483	13.4676	13.4291	13.3653	13.8109	13.1793	13.8815	13.4971
Q6NVF9	CPSF6_MOUSE	Cleavage and polyadenylation specificity factor subunit 6	Cpsf6	0.0683708	0.115317	0.805507	0.641069	0.756648	0.896944	12	4	4	4	16.1477	15.3236	15.6889	15.4042	15.214	15.9742	16.0356	15.614	16.1796	15.5692	15.9081	15.6421
Q8BTV2	CPSF7_MOUSE	Cleavage and polyadenylation specificity factor subunit 7	Cpsf7	0.20641	0.0608089	0.230916	0.737456	0.279281	0.669399	12	4	4	4	14.6078	14.2578	14.1383	14.3267	14.393	14.4275	14.8933	14.4425	14.7892	14.8159	14.5122	14.2821
P97742	CPT1A_MOUSE	Carnitine O-palmitoyltransferase 1, liver isoform	Cpt1a	-0.0316019	0.337852	0.864591	0.0334492	0.0874109	0.501456	12	4	4	4	18.1495	17.5134	17.7992	17.7572	17.7841	17.4983	18.081	17.7295	18.0783	18.0778	18.1938	18.0944
Q924X2	CPT1B_MOUSE	Carnitine O-palmitoyltransferase 1, muscle isoform	Cpt1b	0.382383	-0.671916	0.401354	0.0765986	0.210937	0.546269	12	4	4	4	14.4905	13.3481	13.5902	14.4282	13.543	14.9272	14.7156	14.2007	13.5807	13.5644	13.7247	13.829
Q8BGD5	CPT1C_MOUSE	Carnitine O-palmitoyltransferase 1, brain isoform	Cpt1c	0.0732048	-0.644762	0.749728	0.044404	0.0390689	0.433016	12	4	4	4	14.7445	15.2904	15.1679	14.9955	15.2788	15.0685	14.6384	15.5055	14.9781	14.1612	14.3656	14.4072
P52825	CPT2_MOUSE	Carnitine O-palmitoyltransferase 2, mitochondrial	Cpt2	0.406145	-0.115252	0.0703663	0.54979	0.068918	0.486555	12	4	4	4	17.3264	17.0659	17.1995	17.1717	17.2141	18.0394	17.6928	17.4418	17.4814	17.3622	17.5327	17.5508
Q64735	CR1L_MOUSE	Complement component receptor 1-like protein	Cr1l	-0.667778	0.752322	0.148466	0.107837	0.0968255	0.471705	12	4	4	4	18.3608	17.9386	18.0734	18.0883	17.9509	16.2857	17.9064	17.6469	18.3213	18.027	18.1782	18.2727
E9Q3M9	E9Q3M9_MOUSE	Capping protein-inhibiting regulator of actin-like	Cracdl	-0.143836	-0.132157	0.636431	0.697202	0.66741	0.851958	12	4	4	4	14.3411	14.8549	14.7974	14.1406	14.842	14.4408	13.748	14.5279	14.669	14.6303	13.8265	13.9041
Q80ZJ8	EFC4A_MOUSE	EF-hand calcium-binding domain-containing protein 4A	Cracr2b	-0.241855	0.142285	0.0244097	0.227163	0.0911769	0.569434	12	4	4	4	14.4749	14.3178	14.2751	14.4815	14.1103	14.0003	14.2909	14.1804	14.2955	14.3779	14.4345	14.0432
P47934	CACP_MOUSE	Carnitine O-acetyltransferase	Crat	0.196737	-0.0333023	0.099651	0.753694	0.147591	0.636079	12	4	4	4	16.135	15.9737	15.8607	16.0798	16.156	16.4422	16.0681	16.1699	16.1782	16.3144	16.0171	16.1933
Q8C7D2	CRBN_MOUSE	Protein cereblon	Crbn	0.0499129	-0.254859	0.916863	0.469288	0.819574	0.913898	12	4	4	4	14.0393	14.7756	12.8763	14.2374	14.4816	13.8412	13.4967	14.3089	14.1892	13.1928	13.5642	14.1627
P81269;Q01147	CREB1_MOUSE	Cyclic AMP-responsive element-binding protein 1	Creb1	0.297557	0.569453	0.306098	0.0936794	0.0310751	0.408203	12	4	4	4	14.361	13.7854	14.4437	14.554	14.5294	14.945	14.0328	14.8271	14.8554	15.7361	15.102	14.9186
P45481	CBP_MOUSE	Histone lysine acetyltransferase CREBBP	Crebbp	-0.118576	0.0253482	0.604928	0.897636	0.838879	0.934888	12	4	4	4	13.6545	12.9767	13.7436	13.3907	13.1412	13.1776	13.714	13.2584	13.5315	13.5933	13.2592	13.0086
Q91XD7	CREL1_MOUSE	Protein disulfide isomerase Creld1	Creld1	-0.330607	0.413411	0.222712	0.118718	0.165343	0.549075	12	4	4	4	14.9978	14.8153	15.2267	15.327	15.2381	14.2459	14.9486	14.6118	15.2866	15.3153	14.9987	15.0974
Q9CYA0	CREL2_MOUSE	Protein disulfide isomerase Creld2	Creld2	-0.241553	0.193203	0.320531	0.338646	0.448922	0.762055	12	4	4	4	14.3782	13.9956	14.7007	14.4554	13.6905	14.1453	14.503	14.2249	14.5423	14.338	14.166	14.2901
Q9JLL0	CRIM1_MOUSE	Cysteine-rich motor neuron 1 protein	Crim1	-0.192195	0.141055	0.641968	0.38799	0.838561	0.926708	12	4	4	4	14.5718	13.4154	13.3912	14.8258	13.6878	13.9074	14.145	13.6953	13.693	14.1396	14.021	14.146
P63254	CRIP1_MOUSE	Cysteine-rich protein 1	Crip1	0.161561	-0.302818	0.800513	0.620211	0.842194	0.92162	12	4	4	4	16.0794	15.8147	16.9306	16.37	15.5386	16.9202	17.839	15.5432	15.8626	16.5331	16.1027	16.1312
Q9DCT8	CRIP2_MOUSE	Cysteine-rich protein 2	Crip2	-0.199479	-0.23429	0.728122	0.594755	0.646776	0.826853	12	4	4	4	16.1231	15.9776	17.6018	16.4866	16.0026	16.2073	17.5182	15.6631	16.0697	16.2741	15.8594	16.2509
Q64010	CRK_MOUSE	Adapter molecule crk	Crk	-0.250602	-0.247463	0.473349	0.500509	0.319592	0.639164	12	4	4	4	13.9417	14.5902	14.062	14.4584	14.3994	13.9248	13.2315	14.4941	14.0262	13.2595	13.6898	14.0845
P47941	CRKL_MOUSE	Crk-like protein	Crkl	0.185135	-0.376907	0.251923	0.0884176	0.126223	0.53525	12	4	4	4	14.8288	14.9258	14.7634	15.123	14.9555	15.3385	14.8221	15.2654	14.354	14.7868	14.7098	15.0234
P97427	DPYL1_MOUSE	Dihydropyrimidinase-related protein 1	Crmp1	-0.313224	-0.0541842	0.391733	0.877463	0.426858	0.714669	12	4	4	4	16.0152	16.1161	16.2666	16.5294	16.3438	14.9687	16.1043	16.2576	16.1706	15.7987	15.7171	15.7711
P97427;O35098	DPYL1_MOUSE;DPYL4_MOUSE	Dihydropyrimidinase-related protein 4	Crmp1;Dpysl4	-0.0271869	-0.0264378	0.944378	0.945917	0.987124	0.993516	12	4	4	4	15.8995	16.3422	15.6596	16.2887	16.3604	16.2971	15.0132	16.4106	16.4606	15.7449	15.8	15.97
P63154	CRNL1_MOUSE	Crooked neck-like protein 1	Crnkl1	-0.118447	0.252705	0.443381	0.0159189	0.159794	0.61334	12	4	4	4	14.9607	14.4612	14.5703	14.9142	14.4466	14.6537	14.7895	14.543	14.8549	14.8835	14.8935	14.8117
Q8CJ40	CROCC_MOUSE	Rootletin	Crocc	0.0412922	-0.0389559	0.774888	0.792819	0.955334	0.98398	12	4	4	4	15.4845	15.0453	15.3017	14.9447	15.0566	15.2338	15.3175	15.3334	15.1974	14.8596	15.4723	15.2562
Q9DC50	OCTC_MOUSE	Peroxisomal carnitine O-octanoyltransferase	Crot	0.0297859	-0.308332	0.923679	0.0915433	0.486128	0.756187	12	4	4	4	12.8524	12.8361	13.9525	12.6614	13.0043	13.0815	13.1529	13.1828	13.138	12.4158	12.8473	12.787
Q8R555	CRAC1_MOUSE	Cartilage acidic protein 1	Crtac1	-0.080085	0.413569	0.638053	0.116295	0.154144	0.541534	12	4	4	4	15.3832	15.2536	15.1652	15.6555	15.5245	15.0156	15.1462	15.4509	15.1865	15.6926	15.8178	16.0945
Q9CYD3	CRTAP_MOUSE	Cartilage-associated protein	Crtap	-0.273299	0.435551	0.275021	0.0787692	0.147774	0.536242	12	4	4	4	14.6718	14.0234	14.4828	14.4302	13.7833	14.5596	14.2975	13.8747	14.2813	14.6086	14.6923	14.675
P23927	CRYAB_MOUSE	Alpha-crystallin B chain	Cryab	0.0641403	-1.39306	0.918667	0.0821186	0.0943178	0.447969	12	4	4	4	15.8913	17.7479	16.7007	17.114	17.8075	16.1572	16.1102	17.6355	16.7283	14.5912	14.9239	15.8949
O54983	CRYM_MOUSE	Ketimine reductase mu-crystallin	Crym	0.0749114	-0.545758	0.794703	0.0885765	0.11035	0.488523	12	4	4	4	16.0223	16.4055	16.0875	15.714	16.4156	15.4928	16.0694	16.5512	15.9614	15.4131	15.5455	15.4259
P47199	QOR_MOUSE	Quinone oxidoreductase	Cryz	0.244507	-0.457413	0.249125	0.0494077	0.121387	0.511538	12	4	4	4	13.247	13.6314	13.6096	14.0013	13.8971	14.1352	13.5791	13.8559	13.7496	13.3715	13.0373	13.4793
Q921W4	QORL1_MOUSE	Quinone oxidoreductase-like protein 1	Cryzl1	-0.420704	0.378095	0.287771	0.34892	0.368985	0.672952	12	4	4	4	14.2346	14.1936	13.9158	14.2124	13.9769	12.6761	14.2403	13.9802	13.9905	13.9372	14.0095	14.4487
Q3UNZ8	QORL2_MOUSE	Quinone oxidoreductase-like protein 2	Cryzl2	-0.473816	0.512437	0.634101	0.609288	0.773396	0.87721	12	4	4	4	14.4122	14.452	15.0016	14.4497	14.5992	11.3448	15.405	15.0711	14.7473	14.1914	14.5231	15.0081
Q9CZU6	CISY_MOUSE	Citrate synthase, mitochondrial	Cs	0.0609646	0.0433612	0.722387	0.783878	0.76428	0.922265	12	4	4	4	20.2767	20.4666	20.2254	20.5823	20.7182	20.4259	20.0653	20.5855	20.6003	20.3862	20.4119	20.5698
Q91W50	CSDE1_MOUSE	Cold shock domain-containing protein E1	Csde1	0.0536668	-0.0580957	0.616949	0.717892	0.900393	0.965948	12	4	4	4	14.5916	14.868	14.5218	14.745	14.8746	14.6469	14.818	14.6015	14.3339	15.0031	14.6304	14.7413
Q9ERK4	XPO2_MOUSE	Exportin-2	Cse1l	-0.147601	-0.229516	0.73434	0.435829	0.6054	0.810325	12	4	4	4	14.0161	15.4088	13.9707	13.9424	14.7057	13.8615	14.3478	13.8327	14.2709	14.1245	13.4535	13.9806
P41241	CSK_MOUSE	Tyrosine-protein kinase CSK	Csk	0.116354	0.164526	0.540669	0.442454	0.42559	0.742147	12	4	4	4	13.609	14.1546	13.4359	13.7173	14.0761	13.7207	13.916	13.6694	13.5179	14.1083	14.0549	14.3593
Q8BK63	KC1A_MOUSE	Casein kinase I isoform alpha	Csnk1a1	-0.185724	0.253395	0.402113	0.239455	0.499143	0.782246	12	4	4	4	16.7405	16.0808	15.9619	16.0937	15.9372	16.2159	16.203	15.7779	16.0174	16.6862	16.4155	16.0286
Q9DC28	KC1D_MOUSE	Casein kinase I isoform delta	Csnk1d	-0.134424	-0.0364869	0.739467	0.89092	0.859088	0.934065	12	4	4	4	13.07	13.9289	14.0939	12.8785	13.7075	12.6751	13.394	13.657	13.5135	13.3948	13.0794	13.2999
Q9DC28;Q9JMK2	KC1D_MOUSE;KC1E_MOUSE	Casein kinase I isoform delta	Csnk1d;Csnk1e	-0.0582135	0.00223541	0.641996	0.986092	0.844459	0.95348	12	4	4	4	15.3002	15.3024	15.5458	15.2945	15.5476	15.0526	15.3336	15.2761	15.3685	15.3188	15.1074	15.4242
Q8BVP5;Q8BTH8;Q8C4X2	KC1G1_MOUSE;KC1G2_MOUSE;KC1G3_MOUSE	Casein kinase I isoform gamma-1	Csnk1g1;Csnk1g2;Csnk1g3	-0.205823	-0.0999646	0.155721	0.672687	0.306985	0.672671	12	4	4	4	14.4864	14.6202	14.7076	14.465	14.524	14.5725	14.0888	14.2706	14.7735	14.35	13.8926	14.04
Q8BVP5;Q8C4X2	KC1G2_MOUSE;KC1G3_MOUSE	Casein kinase I isoform gamma-2	Csnk1g2;Csnk1g3	-0.403076	-0.205748	0.0655705	0.305432	0.0223659	0.407739	12	4	4	4	15.5215	15.014	15.0096	15.2033	14.4758	15.12	14.7265	14.8137	14.7479	14.6874	14.201	14.6768
Q8C4X2	KC1G3_MOUSE	Casein kinase I isoform gamma-3	Csnk1g3	0.138061	-1.06966	0.490888	0.0146089	0.0118251	0.481354	12	4	4	4	13.0366	12.4414	13.0814	13.3204	13.0481	13.1021	13.1305	13.1513	12.9039	11.4136	11.824	12.0118
Q60737	CSK21_MOUSE	Casein kinase II subunit alpha	Csnk2a1	-0.41186	0.585958	0.274572	0.101249	0.168526	0.526276	12	4	4	4	18.8457	18.118	18.2379	18.7402	18.0185	17.2774	18.5941	18.4044	18.5232	18.6067	18.9035	18.6049
O54833	CSK22_MOUSE	Casein kinase II subunit alpha'	Csnk2a2	-0.233239	0.484669	0.33714	0.0264247	0.116614	0.501053	12	4	4	4	17.6695	16.919	17.1067	17.6537	16.8971	16.9645	17.4171	17.1372	17.4479	17.5458	17.9347	17.4262
P67871	CSK2B_MOUSE	Casein kinase II subunit beta	Csnk2b	-0.376977	0.38814	0.245682	0.167814	0.270371	0.617771	12	4	4	4	17.4312	16.6	16.9216	17.2932	16.5378	16.113	17.0707	17.0165	16.9793	17.0171	17.3757	16.9186
Q8VHY0	CSPG4_MOUSE	Chondroitin sulfate proteoglycan 4	Cspg4	-0.0461597	0.367302	0.853344	0.171115	0.32695	0.657809	12	4	4	4	17.6582	17.3205	17.0381	17.9418	17.7448	17.2566	17.5972	17.1754	17.3296	18.2607	17.9114	17.7415
Q71M36	CSPG5_MOUSE	Chondroitin sulfate proteoglycan 5	Cspg5	-0.249231	-0.734194	0.490141	0.0277459	0.0270929	0.432893	12	4	4	4	13.7688	14.5494	15.105	14.6529	14.2724	14.5213	13.7187	14.5667	13.912	13.3654	13.1794	13.6857
P97315	CSRP1_MOUSE	Cysteine and glycine-rich protein 1	Csrp1	-0.114988	-0.0630007	0.852172	0.922912	0.942509	0.968927	12	4	4	4	17.5598	17.5349	18.0403	18.038	17.6766	16.767	19.2973	16.9722	17.1067	18.2617	17.4025	17.6902
P97314	CSRP2_MOUSE	Cysteine and glycine-rich protein 2	Csrp2	0.224809	-0.893651	0.792325	0.330963	0.485816	0.704697	12	4	4	4	14.5973	14.1538	15.7538	14.7991	14.0232	14.2975	17.2504	14.6322	13.2589	15.1028	13.7946	14.4725
P21460	CYTC_MOUSE	Cystatin-C	Cst3	0.149861	-0.134902	0.580918	0.636102	0.820343	0.92372	12	4	4	4	16.4005	15.7629	16.4935	16.0767	16.0043	16.9012	16.2374	16.1901	16.5107	15.6569	16.3491	16.2767
Q99LC2	CSTF1_MOUSE	Cleavage stimulation factor subunit 1	Cstf1	-0.401144	0.508208	0.456531	0.341841	0.478479	0.726418	12	4	4	4	14.534	13.7694	14.2522	14.3369	14.0351	12.4296	14.5764	14.2467	14.5332	13.9909	14.4708	14.3258
Q8BIQ5	CSTF2_MOUSE	Cleavage stimulation factor subunit 2	Cstf2	-0.173819	0.0238359	0.189115	0.85474	0.324341	0.741621	12	4	4	4	14.8631	14.6547	14.9691	14.7024	14.6054	14.4236	14.5944	14.8705	14.8596	14.4725	14.6928	14.5644
Q99LI7	CSTF3_MOUSE	Cleavage stimulation factor subunit 3	Cstf3	-0.0643702	0.148229	0.627577	0.266207	0.489471	0.830245	12	4	4	4	14.3572	14.02	14.1795	14.3662	13.9885	14.3501	14.311	14.0159	14.4434	14.1322	14.4285	14.2542
O88712	CTBP1_MOUSE	C-terminal-binding protein 1	Ctbp1	-0.43459	-0.158648	0.0554196	0.496507	0.0350754	0.438426	12	4	4	4	14.9016	15.3054	15.1431	15.2933	15.0196	14.7335	14.288	14.8639	14.7623	14.7638	14.1203	14.6239
P56546;O88712	CTBP1_MOUSE;CTBP2_MOUSE	C-terminal-binding protein 1	Ctbp1;Ctbp2	-0.450854	0.0524042	0.0725477	0.822767	0.0914244	0.4883	12	4	4	4	16.6928	17.0228	16.6517	16.6823	16.6788	15.8276	16.2143	16.5254	16.5183	16.2046	16.1131	16.6198
P56546	CTBP2_MOUSE	C-terminal-binding protein 2	Ctbp2	-0.0637157	0.72234	0.747204	0.00672794	0.00413654	0.524216	12	4	4	4	14.8561	14.4778	14.3473	14.7015	14.9444	14.5084	14.222	14.4529	15.029	15.1985	15.307	15.4826
Q8R242	DIAC_MOUSE	Di-N-acetylchitobiase	Ctbs	0.0630765	0.569043	0.911913	0.21863	0.348096	0.635913	12	4	4	4	11.8587	13.2783	11.8483	12.9139	13.2125	13.1039	11.4534	12.3817	12.8935	13.2053	13.0618	13.267
Q5SUQ9	CTC1_MOUSE	CST complex subunit CTC1	Ctc1	-0.140364	0.202125	0.610849	0.446217	0.744698	0.886859	12	4	4	4	15.0304	14.0876	14.2525	14.283	13.8741	14.2547	14.6316	14.3317	14.2309	14.4472	15.0291	14.1934
Q61164	CTCF_MOUSE	Transcriptional repressor CTCF	Ctcf	-0.11853	0.0776033	0.511098	0.771472	0.878091	0.948028	12	4	4	4	15.2959	14.6984	14.8732	15.1106	14.7631	15.0159	15.0931	14.632	15.1665	14.263	15.2522	15.1328
Q3TP92	CNEP1_MOUSE	CTD nuclear envelope phosphatase 1	Ctdnep1	0.165671	-0.13017	0.545176	0.330599	0.734355	0.890509	12	4	4	4	12.9879	12.7203	12.4166	13.5346	12.9634	13.3561	12.8924	13.1103	12.9091	12.9378	13.1389	12.8156
P58466	CTDS1_MOUSE	Carboxy-terminal domain RNA polymerase II polypeptide A small phosphatase 1	Ctdsp1	-0.160251	0.00242401	0.325984	0.990475	0.57893	0.841971	12	4	4	4	14.9608	14.8672	14.8431	15.1714	14.5851	15.1351	14.8766	14.6047	14.9073	14.4756	14.6794	15.1489
P58465;P58466	CTDS1_MOUSE;CTDSL_MOUSE	CTD small phosphatase-like protein	Ctdsp1;Ctdspl	0.0752578	0.162129	0.790281	0.740621	0.840832	0.923783	12	4	4	4	13.2768	12.7698	13.1106	13.6186	13.6257	13.3252	13.4435	12.6825	13.9358	12.1741	13.7983	13.8171
P58465	CTDSL_MOUSE	CTD small phosphatase-like protein	Ctdspl	-0.449167	0.596642	0.202943	0.106268	0.111079	0.488264	12	4	4	4	13.5035	13.4329	13.6116	13.3268	13.5237	12.1282	13.3107	13.1154	13.7906	13.5568	13.5365	13.5807
Q8BG15	CTSL2_MOUSE	CTD small phosphatase-like protein 2	Ctdspl2	-0.0436411	0.304381	0.794001	0.146851	0.205069	0.609332	12	4	4	4	13.6653	13.5161	13.8365	13.3867	13.3936	13.5124	13.3945	13.9296	14.247	13.6696	13.804	13.7269
Q6PEE2	CTIF_MOUSE	CBP80/20-dependent translation initiation factor	Ctif	-0.175807	-0.00560665	0.381544	0.981517	0.617302	0.846422	12	4	4	4	13.669	13.8135	13.4859	13.3938	13.7587	13.0094	13.5595	13.3313	13.807	13.41	12.9878	13.4317
P26231	CTNA1_MOUSE	Catenin alpha-1	Ctnna1	-0.0724611	0.0131197	0.556587	0.920311	0.802796	0.941473	12	4	4	4	17.4234	17.174	17.3493	17.4608	17.176	17.2023	17.571	17.1683	17.1925	17.2855	17.1729	17.5192
Q61301;P26231	CTNA1_MOUSE;CTNA2_MOUSE	Catenin alpha-1	Ctnna1;Ctnna2	-0.494391	0.394207	0.359873	0.452589	0.473514	0.723754	12	4	4	4	18.2146	18.1534	18.5729	18.5114	18.3486	16.4583	18.6511	18.0167	18.3093	18.2273	18.1255	18.3895
Q61301	CTNA2_MOUSE	Catenin alpha-2	Ctnna2	-0.106666	-0.705955	0.725315	0.0717177	0.064121	0.44134	12	4	4	4	15.4603	16.2005	16.5057	16.2277	16.2222	16.0567	15.4533	16.2353	15.9673	15.0053	14.7505	15.4206
Q65CL1	CTNA3_MOUSE	Catenin alpha-3	Ctnna3	0.299057	-0.267691	0.186596	0.118628	0.252963	0.636974	12	4	4	4	13.5918	14.1036	13.4407	14.0843	14.3054	13.8156	14.0771	14.2185	13.6942	13.8232	13.7027	14.1258
O88327	CTNL1_MOUSE	Alpha-catulin	Ctnnal1	0.145623	0.0220842	0.614497	0.887166	0.749228	0.894172	12	4	4	4	14.8471	14.4897	14.6654	15.6136	14.7509	15.2988	15.1598	14.9888	15.0745	14.9157	15.327	14.9695
Q02248	CTNB1_MOUSE	Catenin beta-1	Ctnnb1	-0.127733	-0.0273733	0.462442	0.852192	0.556458	0.841962	12	4	4	4	17.3797	17.1965	17.5492	17.7296	17.3411	17.079	17.6403	17.2836	17.2825	17.2009	17.2098	17.5413
Q02248;Q02257	CTNB1_MOUSE;PLAK_MOUSE	Catenin beta-1	Ctnnb1;Jup	-0.83187	0.626929	0.27933	0.402979	0.367716	0.637546	12	4	4	4	18.6959	18.4566	18.8205	19.0892	18.5975	15.8839	18.8031	18.4502	18.5386	18.7406	18.2395	18.7237
Q9CWL8	CTBL1_MOUSE	Beta-catenin-like protein 1	Ctnnbl1	0.121616	0.0514166	0.63379	0.826875	0.73632	0.890518	12	4	4	4	15.1875	15.6595	15.2454	14.9065	15.0987	15.0324	15.8176	15.5367	15.6344	15.5831	15.3987	15.0749
P30999	CTND1_MOUSE	Catenin delta-1	Ctnnd1	-0.173141	0.306455	0.234017	0.0092666	0.0557996	0.503512	12	4	4	4	19.3016	18.8582	18.9764	19.2297	18.9607	18.7576	19.1189	18.8361	19.1682	19.2388	19.258	19.234
O35927	CTND2_MOUSE	Catenin delta-2	Ctnnd2	-0.264688	-0.646835	0.400953	0.126336	0.0683887	0.442124	12	4	4	4	14.7176	15.2866	15.7627	15.4026	15.1263	15.1584	14.4588	15.367	15.2272	14.0103	13.8582	14.4277
Q68FH0;O35927	CTND2_MOUSE;PKP4_MOUSE	Catenin delta-2	Ctnnd2;Pkp4	0.283989	-0.421143	0.425959	0.237898	0.344263	0.6632	12	4	4	4	18.1999	17.7157	17.8012	18.0077	17.575	19.0803	18.0672	18.1379	17.7208	17.7003	17.766	17.9888
P70698	PYRG1_MOUSE	CTP synthase 1	Ctps1	-0.0171914	-0.0875971	0.964468	0.79439	0.937364	0.970581	12	4	4	4	12.6875	13.6309	13.1513	13.4389	13.7155	12.3776	13.6359	13.111	12.8582	13.2805	13.1665	13.1842
P70303	PYRG2_MOUSE	CTP synthase 2	Ctps2	0.365824	-0.394739	0.0776942	0.0452104	0.0658844	0.487503	12	4	4	4	13.9387	14.2069	13.829	13.6322	14.1833	14.634	14.0957	14.1573	13.7766	13.8213	13.7367	14.1567
Q62018	CTR9_MOUSE	RNA polymerase-associated protein CTR9 homolog	Ctr9	-0.629098	0.660896	0.144693	0.124775	0.105554	0.485455	12	4	4	4	14.7147	14.5001	14.3648	14.6044	14.326	12.8322	14.4145	14.0949	14.6379	14.4473	14.6398	14.5862
P16675	PPGB_MOUSE	Lysosomal protective protein	Ctsa	0.112469	0.276156	0.566418	0.152501	0.132533	0.535816	12	4	4	4	15.3354	14.9797	15.647	15.2989	15.5201	15.7165	15.1259	15.3483	15.7909	15.8721	15.7802	15.3723
P10605	CATB_MOUSE	Cathepsin B	Ctsb	0.00299979	0.100525	0.981655	0.518139	0.711833	0.903049	12	4	4	4	16.9537	16.9531	17.3324	17.1125	17.1824	17.1462	16.8315	17.2036	17.3378	16.9093	17.0923	17.4264
P97821	CATC_MOUSE	Dipeptidyl peptidase 1	Ctsc	-0.597001	1.09445	0.199976	0.0323644	0.0353013	0.404115	12	4	4	4	14.4915	13.8612	14.1933	14.5629	13.9749	12.5369	14.0789	14.1302	14.5287	14.7038	14.9472	14.919
P18242	CATD_MOUSE	Cathepsin D	Ctsd	-0.088625	0.127966	0.310887	0.138454	0.316362	0.791716	12	4	4	4	18.8008	18.7429	19.0377	18.9096	18.8375	18.6878	18.7239	18.8872	18.8347	18.8292	18.9049	19.0796
Q9R013	CATF_MOUSE	Cathepsin F	Ctsf	0.0428393	0.241048	0.88642	0.378317	0.554286	0.797855	12	4	4	4	14.54	14.4609	14.2975	13.5876	14.7352	14.1056	13.8536	14.363	14.2173	14.8462	14.2097	14.7484
P49935	CATH_MOUSE	Pro-cathepsin H	Ctsh	0.0280333	0.613092	0.902568	0.00406511	0.0131855	0.443258	12	4	4	4	15.6595	15.1618	15.4778	14.7996	15.5106	15.1342	15.4808	15.0852	15.736	16.0501	15.839	16.0381
P06797	CATL1_MOUSE	Procathepsin L	Ctsl	0.272457	-0.0741453	0.24567	0.761669	0.507376	0.781116	12	4	4	4	14.7226	14.7268	14.1123	14.2135	14.7323	14.8758	14.3315	14.9253	14.3752	14.2551	14.933	15.0049
O70370	CATS_MOUSE	Cathepsin S	Ctss	0.446416	-0.414321	0.283915	0.259819	0.336686	0.64736	12	4	4	4	13.9344	13.6775	14.6112	13.9268	14.2507	15.3835	13.8678	14.4335	13.8877	13.9898	14.1259	14.2749
Q9WUU7	CATZ_MOUSE	Cathepsin Z	Ctsz	-0.203374	0.580279	0.314287	0.00369422	0.0200097	0.411498	12	4	4	4	15.5914	15.183	15.8818	15.2616	15.5029	15.0548	15.3009	15.2457	15.6424	15.8754	15.8445	16.0632
Q60598	SRC8_MOUSE	Src substrate cortactin	Cttn	-0.0483034	0.0906434	0.667276	0.366515	0.640604	0.90224	12	4	4	4	15.8304	15.7689	15.9264	15.6047	15.9599	15.5762	15.7461	15.6549	15.8982	15.7125	15.8108	15.8782
B9EJA2	CTTB2_MOUSE	Cortactin-binding protein 2	Cttnbp2	-0.294175	-0.198404	0.143753	0.2192	0.0602653	0.47189	12	4	4	4	14.1501	14.5026	14.6714	13.9592	14.135	13.8373	14.0481	14.0862	14.0702	13.9355	13.4688	13.8386
Q99LJ0	CT2NL_MOUSE	CTTNBP2 N-terminal-like protein	Cttnbp2nl	0.0926306	-0.258636	0.604344	0.276668	0.477781	0.774338	12	4	4	4	13.2305	13.1341	13.4951	12.8553	13.0228	13.4995	13.3846	13.1786	13.0839	12.5316	12.9886	13.4469
Q9WTX6	CUL1_MOUSE	Cullin-1	Cul1	-0.445548	0.126462	0.235477	0.68146	0.314351	0.642218	12	4	4	4	14.3941	15.2374	14.6235	14.5679	14.5922	13.4112	14.5321	14.5052	14.3731	14.2042	14.3983	14.571
Q9D4H8	CUL2_MOUSE	Cullin-2	Cul2	-0.265915	0.136312	0.165567	0.17833	0.227675	0.648383	12	4	4	4	14.1226	14.6836	14.0999	14.0475	14.1767	13.7957	13.9609	13.9565	14.1301	14.0337	14.0487	14.2226
Q9JLV5	CUL3_MOUSE	Cullin-3	Cul3	-0.239738	-0.052294	0.24568	0.553938	0.197031	0.609632	12	4	4	4	15.4586	16.1454	15.4132	15.4861	15.5067	15.1986	15.3872	15.452	15.3332	15.457	15.2142	15.3308
Q3TCH7	CUL4A_MOUSE	Cullin-4A	Cul4a	-0.0780313	0.0661671	0.573526	0.670314	0.82465	0.943187	12	4	4	4	15.4606	15.2503	15.135	15.372	15.2959	14.9479	15.475	15.1872	15.0572	15.4778	15.2043	15.4313
Q3TCH7;A2A432	CUL4A_MOUSE;CUL4B_MOUSE	Cullin-4B	Cul4a;Cul4b	-0.310953	0.299202	0.0753483	0.0953841	0.0801148	0.50131	12	4	4	4	15.3172	15.4443	15.116	15.323	15.1163	14.776	15.2879	14.7765	15.1113	15.5002	15.2404	15.3015
A2A432	CUL4B_MOUSE	Cullin-4B	Cul4b	-0.189296	-0.198659	0.566508	0.527459	0.37531	0.688418	12	4	4	4	12.7067	13.2193	12.9688	12.6997	12.4149	13.1068	13.2642	12.0514	12.4788	12.716	12.3547	12.4931
Q9D5V5	CUL5_MOUSE	Cullin-5	Cul5	-0.285426	-0.113357	0.306566	0.606559	0.241372	0.60846	12	4	4	4	14.4459	15.1958	14.6806	14.4228	14.7272	13.8818	14.5263	14.4682	14.2994	14.2212	14.0694	14.5601
Q8VE73	CUL7_MOUSE	Cullin-7	Cul7	0.0143735	-0.295997	0.962223	0.277148	0.443009	0.735839	12	4	4	4	13.1238	12.6329	13.3374	13.442	12.7151	13.566	13.5218	12.7907	12.6338	13.0735	12.9218	12.7805
Q80TT8	CUL9_MOUSE	Cullin-9	Cul9	0.157303	-0.33092	0.522878	0.0844256	0.30282	0.663222	12	4	4	4	12.5779	13.2294	13.3977	12.8434	13.078	13.3714	12.8164	13.4117	12.8013	12.6306	12.9397	12.9823
Q9D8X1	CUTC_MOUSE	Copper homeostasis protein cutC homolog	Cutc	0.540433	-0.070087	0.107193	0.813795	0.158564	0.517648	12	4	4	4	13.646	13.5085	14.0807	13.2099	13.7522	14.7586	13.9151	14.1808	13.905	13.8964	14.6213	13.9037
P53564	CUX1_MOUSE	Homeobox protein cut-like 1	Cux1	-0.111131	-0.0445671	0.529536	0.774163	0.54572	0.841239	12	4	4	4	12.7794	12.4742	12.3667	12.5747	12.0644	12.7342	12.4043	12.5476	12.4532	12.2709	12.466	12.3821
Q9JHS9	CWC15_MOUSE	Spliceosome-associated protein CWC15 homolog	Cwc15	0.170093	-0.0185623	0.521775	0.942183	0.688896	0.874903	12	4	4	4	12.8617	12.5053	12.7606	12.8557	12.2306	13.194	13.2556	12.9835	12.9847	12.771	13.043	12.7907
Q8C5N3;A2AK44;A2AK42	CWC22_MOUSE	Pre-mRNA-splicing factor CWC22 homolog	Cwc22	0.17324	-0.146737	0.316148	0.507603	0.677152	0.871467	12	4	4	4	14.2166	13.6629	14.1412	14.3093	14.1017	14.4084	14.3074	14.2054	14.2853	13.5236	14.3881	14.239
O35188	X3CL1_MOUSE	Fractalkine	Cx3cl1	-0.165583	0.294852	0.143792	0.103792	0.165778	0.594517	12	4	4	4	14.223	13.8958	14.1239	13.9367	13.9133	13.7033	13.9162	13.9843	14.5493	13.9919	14.2309	13.9243
P97792	CXAR_MOUSE	Coxsackievirus and adenovirus receptor homolog	Cxadr	-0.00960731	-0.353725	0.985748	0.401832	0.638854	0.823441	12	4	4	4	15.3701	14.6093	15.8936	16.1824	14.5164	16.3846	15.6206	15.4956	15.0557	15.0726	15.077	15.3968
P40224	SDF1_MOUSE	Stromal cell-derived factor 1	Cxcl12	-0.233446	0.0191708	0.26683	0.903808	0.43899	0.755661	12	4	4	4	14.7524	14.6824	14.2294	14.0004	14.2825	14.2003	14.0066	14.2414	13.81	14.1963	14.3907	14.4106
Q9CWW7	CXXC1_MOUSE	CXXC-type zinc finger protein 1	Cxxc1	-0.1348	0.172206	0.646169	0.332458	0.738706	0.890483	12	4	4	4	13.2372	12.2173	13.1184	12.8796	12.4928	13.142	12.8257	12.4529	12.883	12.8413	12.9108	12.9671
P56395	CYB5_MOUSE	Cytochrome b5	Cyb5a	-0.192882	0.315116	0.198638	0.0332365	0.0589778	0.50429	12	4	4	4	19.4228	19.1164	19.3305	19.4678	19.106	18.8595	19.3693	19.2312	19.4055	19.4019	19.5619	19.4573
Q9CQX2	CYB5B_MOUSE	Cytochrome b5 type B	Cyb5b	-0.1086	0.168483	0.584506	0.406347	0.564923	0.842514	12	4	4	4	19.0898	19.0668	19.0627	19.0049	18.8931	18.4408	19.1879	19.2681	19.1583	19.074	19.1581	19.0734
Q5SSH8	NEUFC_MOUSE	Neuferricin	Cyb5d2	0.319503	-0.390406	0.354029	0.252787	0.340275	0.663676	12	4	4	4	14.1053	13.8149	13.6443	13.6661	13.6657	14.9924	14.0598	13.7907	13.6624	13.6151	13.9447	13.7248
Q9DB73	NB5R1_MOUSE	NADH-cytochrome b5 reductase 1	Cyb5r1	-0.028861	0.174614	0.859704	0.28344	0.415828	0.779102	12	4	4	4	17.6478	17.621	17.3743	17.4001	17.5054	17.1034	17.5478	17.7711	17.6331	17.5236	17.7616	17.7078
Q9DCN2	NB5R3_MOUSE	NADH-cytochrome b5 reductase 3	Cyb5r3	0.136948	0.126801	0.364113	0.240993	0.173025	0.614631	12	4	4	4	19.6059	19.0931	19.3194	19.5869	19.3814	19.6876	19.6075	19.4765	19.473	19.7043	19.8062	19.6767
Q61093	CY24B_MOUSE	Cytochrome b-245 heavy chain	Cybb	-0.324133	0.188213	0.242905	0.282836	0.414803	0.723506	12	4	4	4	15.2773	15.2844	15.0783	16.1432	15.0085	15.338	14.9959	15.1442	15.5957	15.3483	15.3645	14.9311
Q3TYS2	CYBC1_MOUSE	Cytochrome b-245 chaperone 1	Cybc1	-0.140848	0.263278	0.51649	0.214035	0.4131	0.742139	12	4	4	4	17.3494	16.8861	17.0295	17.4467	17.205	16.5738	17.2392	17.1304	17.2664	17.1653	17.6137	17.1561
Q9D0M3	CY1_MOUSE	Cytochrome c1, heme protein, mitochondrial	Cyc1	-0.0915904	-0.232901	0.650527	0.359678	0.301879	0.660757	12	4	4	4	19.4832	19.8287	19.7916	19.6807	19.6738	19.1624	19.5657	20.0159	19.7239	19.0055	19.2503	19.5065
P62897	CYC_MOUSE	Cytochrome c, somatic	Cycs	0.0440364	0.00205421	0.864086	0.99394	0.975685	0.989873	12	4	4	4	20.5345	20.9547	20.5195	20.3898	21.1206	20.2782	20.287	20.8888	20.7182	20.9595	20.2508	20.6543
Q7TMB8	CYFP1_MOUSE	Cytoplasmic FMR1-interacting protein 1	Cyfip1	-0.0864782	0.197537	0.415781	0.128458	0.184304	0.66818	12	4	4	4	17.0942	17.1056	16.9279	17.0863	17.086	16.7392	17.1317	16.9111	17.021	17.3274	17.0952	17.2147
Q5SQX6;Q7TMB8	CYFP1_MOUSE;CYFP2_MOUSE	Cytoplasmic FMR1-interacting protein 2	Cyfip1;Cyfip2	-0.308344	0.301421	0.234374	0.245241	0.241552	0.622058	12	4	4	4	17.4152	17.3934	17.4181	17.5258	17.3895	16.4418	17.414	17.2739	17.371	17.5115	17.4699	17.3725
Q5SQX6	CYFP2_MOUSE	Cytoplasmic FMR1-interacting protein 2	Cyfip2	-0.378317	0.120334	0.152593	0.634979	0.20969	0.590634	12	4	4	4	16.1098	16.054	16.1818	16.2635	16.0272	15.0955	16.007	15.9662	16.0775	15.7739	15.985	15.7408
Q80TQ2	CYLD_MOUSE	Ubiquitin carboxyl-terminal hydrolase CYLD	Cyld	0.0231616	-0.493657	0.907085	0.056784	0.0756822	0.482098	12	4	4	4	13.8723	14.0546	14.2489	13.5389	14.2796	13.8428	13.7484	13.9364	13.8764	13.4875	13.021	13.4478
Q64429	CP1B1_MOUSE	Cytochrome P450 1B1	Cyp1b1	-0.545723	0.0484462	0.42792	0.911877	0.56848	0.773465	12	4	4	4	14.3745	13.1911	14.6309	15.7644	13.3208	14.853	14.2184	13.3856	14.4754	13.8176	13.5218	14.1568
Q8BKE6	CP20A_MOUSE	Cytochrome P450 20A1	Cyp20a1	-0.168653	0.315077	0.384909	0.0596819	0.168589	0.586892	12	4	4	4	15.8483	15.3371	15.4282	15.7665	15.2489	15.2017	15.7653	15.4897	15.6625	15.7165	15.8597	15.7271
Q9DBG1	CP27A_MOUSE	Sterol 26-hydroxylase, mitochondrial	Cyp27a1	0.370396	-0.629276	0.305767	0.119144	0.184247	0.533735	12	4	4	4	13.6015	12.9304	13.6257	13.3238	12.9699	14.0526	14.2886	13.6518	13.0376	12.5997	13.4289	13.3796
Q9JKY7	Q9JKY7_MOUSE	Cytochrome P450	Cyp2d22	-0.125374	0.429439	0.526569	0.056707	0.0619223	0.485085	12	4	4	4	18.0635	17.8626	17.7289	17.8776	18.0922	17.3062	17.9546	17.678	18.1052	18.1287	18.3532	18.1617
O54750	CP2J6_MOUSE	Cytochrome P450 2J6	Cyp2j6	-0.0766544	0.142506	0.785912	0.588274	0.837912	0.932516	12	4	4	4	14.9269	14.3289	14.5079	14.9172	13.9877	14.5237	14.8879	14.975	14.4919	14.6172	14.9476	14.8876
Q924D1	Q924D1_MOUSE	Cytochrome P450 CYP2J9	Cyp2j9	0.241031	-0.335355	0.166272	0.133951	0.147151	0.560442	12	4	4	4	14.5529	14.5428	14.515	14.5226	14.3203	14.9409	14.8688	14.9674	14.6019	14.1251	14.3854	14.6435
Q9CX98	CP2U1_MOUSE	Cytochrome P450 2U1	Cyp2u1	0.34009	-0.224023	0.16408	0.57349	0.618839	0.822269	12	4	4	4	13.4827	14.2477	14.2393	14.2157	14.1132	14.6019	14.4681	14.3627	13.0889	14.6167	14.5752	14.3689
Q9WVK8	CP46A_MOUSE	Cholesterol 24-hydroxylase	Cyp46a1	-0.141669	-0.608375	0.667882	0.149307	0.120256	0.484143	12	4	4	4	14.7456	15.369	15.594	14.8664	15.4016	14.753	14.4459	15.4078	15.1421	13.895	14.058	14.4798
Q64462	CP4B1_MOUSE	Cytochrome P450 4B1	Cyp4b1	-0.486669	0.46688	0.318758	0.261151	0.459406	0.712495	12	4	4	4	13.8803	13.148	12.9484	14.5002	12.4826	13.5527	13.6105	12.8845	13.3713	12.98	13.9327	14.1138
Q99N19	Q99N19_MOUSE	Cytochrome P450 CYP4F13	Cyp4f13	0.106089	-0.0555124	0.760761	0.882864	0.955919	0.977575	12	4	4	4	12.2613	12.4294	13.3369	12.7387	13.0446	13.2827	12.6474	12.2159	11.981	12.7012	13.1919	13.0945
Q99N17;Q3V1F1;G3UW78	Q99N17_MOUSE	Cytochrome P450 CYP4F16	Cyp4f16	0.0843146	-0.247063	0.729857	0.265743	0.492606	0.782994	12	4	4	4	14.1655	14.1351	14.3417	14.7669	14.0697	14.8856	14.5656	14.2255	14.4392	14.0831	14.1687	14.0672
Q9DBW0	CP4V2_MOUSE	Cytochrome P450 4V2	Cyp4v2	-0.111105	0.137309	0.644811	0.528133	0.820431	0.926948	12	4	4	4	14.2355	13.5585	13.9965	14.4528	13.9994	13.636	14.2447	13.9187	14.038	13.6789	14.1699	14.4614
Q8K0C4	CP51A_MOUSE	Lanosterol 14-alpha demethylase	Cyp51a1	0.00705147	-0.179875	0.980801	0.282711	0.70751	0.87562	12	4	4	4	14.7007	15.2725	14.9582	15.8685	14.8732	15.4802	15.2512	15.2235	15.1063	14.7767	15.0538	15.1718
Q60991	CP7B1_MOUSE	Cytochrome P450 7B1	Cyp7b1	-0.0135474	0.113868	0.93161	0.457828	0.681898	0.89027	12	4	4	4	14.5199	14.1666	14.4463	14.5834	14.1326	14.585	14.6433	14.3011	14.52	14.6413	14.3113	14.6448
Q8BHZ0	CYRIA_MOUSE	CYFIP-related Rac1 interactor A	Cyria	-0.709237	-0.364331	0.161557	0.326804	0.0959651	0.464272	12	4	4	4	14.1142	15.9471	14.6274	14.2606	14.4209	14.0341	13.9774	13.68	14.5646	13.3976	13.2124	13.4805
Q921M7	CYRIB_MOUSE	CYFIP-related Rac1 interactor B	Cyrib	-0.21281	-0.442322	0.637382	0.217231	0.258839	0.579981	12	4	4	4	14.7758	16.1978	14.8197	15.3636	15.7964	14.88	14.5001	15.1291	14.9322	14.594	14.1735	14.8366
Q9QX11	CYH1_MOUSE	Cytohesin-1	Cyth1	-0.0582094	-0.198212	0.843051	0.382145	0.587003	0.820769	12	4	4	4	13.041	13.2411	12.1964	12.9089	12.6384	12.9716	12.4017	13.1429	12.9664	12.3889	12.5339	12.4725
O08967;Q9QX11;Q80YW0;P63034	CYH1_MOUSE;CYH2_MOUSE;CYH3_MOUSE	Cytohesin-3	Cyth1;Cyth2;Cyth3	-0.169177	-0.00661778	0.600953	0.977631	0.755122	0.893247	12	4	4	4	16.4992	16.5195	16.1392	15.5482	16.3532	15.4321	16.2499	15.9942	16.175	16.045	16.0486	15.7343
O08967	CYH3_MOUSE	Cytohesin-3	Cyth3	0.152674	-0.343293	0.654736	0.358714	0.602118	0.813981	12	4	4	4	16.3293	17.1882	16.8635	16.3107	17.1613	16.1033	16.9734	17.0645	16.774	16.4607	15.8011	16.8934
Q9Z1R4	CF047_MOUSE	Uncharacterized protein C6orf47 homolog	D17h6s53e	-0.0837631	-0.156322	0.748429	0.377222	0.5944	0.8291	12	4	4	4	13.4007	14.2158	14.3498	14.387	14.0447	13.8133	14.2385	13.9217	14.063	13.522	14.0829	13.7251
Q8BPM0	DAAM1_MOUSE	Disheveled-associated activator of morphogenesis 1	Daam1	-0.144224	0.145477	0.347009	0.374097	0.487235	0.817951	12	4	4	4	15.6833	15.8162	15.52	15.7404	15.8939	15.3384	15.3798	15.571	15.8543	15.459	15.7157	15.7361
Q8BPM0;Q80U19	DAAM1_MOUSE;DAAM2_MOUSE	Disheveled-associated activator of morphogenesis 2	Daam1;Daam2	-0.0746753	0.0157726	0.491121	0.882856	0.739802	0.928918	12	4	4	4	16.232	16.3832	16.0719	16.1547	16.289	16.1888	15.9223	16.1429	16.2983	15.973	16.1518	16.183
Q80U19	DAAM2_MOUSE	Disheveled-associated activator of morphogenesis 2	Daam2	0.0618367	0.137605	0.724895	0.422698	0.411507	0.767568	12	4	4	4	16.3181	16.413	16.0691	16.1396	16.7104	16.0452	16.1306	16.3008	16.4585	16.27	16.4429	16.5661
P98078	DAB2_MOUSE	Disabled homolog 2	Dab2	0.172858	-0.298246	0.425715	0.0478727	0.284192	0.663785	12	4	4	4	13.9997	13.9651	14.736	14.2997	14.3395	14.521	14.6303	14.2011	14.1568	14.315	13.9751	14.052
Q3UHC7	DAB2P_MOUSE	Disabled homolog 2-interacting protein	Dab2ip	-0.0280964	-0.0717571	0.864772	0.682502	0.843473	0.94241	12	4	4	4	14.3598	14.2228	14.3326	13.7824	14.2831	14.1904	14.2098	13.9018	14.0515	14.2928	13.6743	14.2795
P61804	DAD1_MOUSE	Dolichyl-diphosphooligosaccharide--protein glycosyltransferase subunit DAD1	Dad1	0.0845957	0.390681	0.611999	0.0449423	0.0414536	0.45113	12	4	4	4	17.0937	17.0345	16.7806	17.4278	17.2972	17.3221	17.0897	16.9659	17.2002	17.7494	17.7446	17.5434
Q62165	DAG1_MOUSE	Dystroglycan 1	Dag1	-0.153881	0.34352	0.469402	0.000668652	0.171267	0.579383	12	4	4	4	18.4825	18.2304	18.1833	19.0357	18.2539	18.303	18.4352	18.3244	18.7794	18.6531	18.6062	18.6518
Q6WQJ1	DGLA_MOUSE	Diacylglycerol lipase-alpha	Dagla	-0.0523996	-0.448503	0.810985	0.150947	0.142807	0.512284	12	4	4	4	15.5872	15.8782	16.1372	15.5452	15.7602	15.392	15.6381	16.1479	15.824	14.9324	14.9095	15.4783
Q91WC9	DGLB_MOUSE	Diacylglycerol lipase-beta	Daglb	0.0865078	-0.294729	0.663785	0.0994677	0.288807	0.665662	12	4	4	4	14.6475	14.0371	14.6933	14.2456	14.2511	14.74	14.4266	14.5519	14.4276	13.9116	14.3009	14.1505
Q9ER88	RT29_MOUSE	28S ribosomal protein S29, mitochondrial	Dap3	0.13157	-0.179955	0.158031	0.103709	0.19066	0.682674	12	4	4	4	14.946	14.8623	15.1669	14.9652	14.9881	15.133	15.1146	15.2309	15.1334	14.7452	14.9178	14.9506
O54784	DAPK3_MOUSE	Death-associated protein kinase 3	Dapk3	0.0291088	-0.165987	0.903568	0.415189	0.68857	0.875235	12	4	4	4	16.3599	15.6743	16.2027	16.3015	16.0663	15.8407	16.6379	16.11	15.7494	16.1272	16.0087	16.1056
Q922B2	SYDC_MOUSE	Aspartate--tRNA ligase, cytoplasmic	Dars1	-0.041502	0.152364	0.529933	0.189517	0.252959	0.736871	12	4	4	4	16.6334	16.5372	16.5596	16.4829	16.5157	16.3618	16.614	16.5555	16.4107	16.7565	16.6869	16.8024
Q8BIP0	SYDM_MOUSE	Aspartate--tRNA ligase, mitochondrial	Dars2	0.167961	-0.303496	0.438951	0.207053	0.343095	0.692954	12	4	4	4	14.9409	15.0186	15.403	14.9847	15.2226	15.7425	14.9439	15.11	15.0667	14.6397	14.8668	15.2318
Q9JII5	DAZP1_MOUSE	DAZ-associated protein 1	Dazap1	0.12705	0.079689	0.551607	0.708465	0.611538	0.84332	12	4	4	4	16.3197	16.0046	15.8011	15.6397	16.0585	15.8704	16.4626	15.8819	15.9619	16.5464	15.8837	16.2001
P31786	ACBP_MOUSE	Acyl-CoA-binding protein	Dbi	0.340525	-0.5651	0.367417	0.159721	0.2862	0.609711	12	4	4	4	16.3882	17.3155	17.2348	16.9021	17.3945	17.9972	16.654	17.1568	17.12	16.4244	16.3063	17.0915
Q9QXS6	DREB_MOUSE	Drebrin	Dbn1	-0.383231	-0.329663	0.32241	0.399137	0.14441	0.502505	12	4	4	4	15.6735	16.1768	16.449	16.1526	16.1525	15.0009	15.4096	16.3559	15.898	15.0599	15.2827	15.3598
Q62418	DBNL_MOUSE	Drebrin-like protein	Dbnl	-0.164603	-0.126489	0.268369	0.329195	0.103102	0.548334	12	4	4	4	15.4117	15.5615	15.1666	15.2661	15.4325	15.2809	14.9817	15.0524	14.9188	15.1923	15.0238	15.1067
P53395	ODB2_MOUSE	Lipoamide acyltransferase component of branched-chain alpha-keto acid dehydrogenase complex, mitochondrial	Dbt	0.294017	-0.174604	0.20782	0.381872	0.317414	0.683911	12	4	4	4	17.5917	17.0219	17.4986	17.2948	17.1717	17.7099	17.9419	17.7596	17.2519	17.6486	17.4697	17.5145
Q80TR8	DCAF1_MOUSE	DDB1- and CUL4-associated factor 1	Dcaf1	0.180066	0.0887394	0.367194	0.663111	0.288652	0.678474	12	4	4	4	12.9842	12.913	13.1154	12.9867	12.6818	13.5326	13.3019	13.2033	13.2676	13.282	13.4391	13.0858
Q91VU6	DCA11_MOUSE	DDB1- and CUL4-associated factor 11	Dcaf11	0.218963	-0.336192	0.523729	0.253785	0.482821	0.753966	12	4	4	4	12.1	11.3217	12.211	11.9607	11.696	12.8207	12.1621	11.7905	11.561	11.9048	11.7971	11.8617
P61963	DCAF7_MOUSE	DDB1- and CUL4-associated factor 7	Dcaf7	-0.190898	0.0227082	0.409082	0.913981	0.529371	0.813932	12	4	4	4	14.7822	14.6823	15.0791	14.8629	14.81	14.0691	14.8831	14.8806	14.7483	14.6733	14.5795	14.7325
Q8N7N5	DCAF8_MOUSE	DDB1- and CUL4-associated factor 8	Dcaf8	-0.0517313	0.122497	0.744716	0.378725	0.720493	0.903207	12	4	4	4	14.9169	14.5648	14.4486	14.974	14.7667	14.7475	14.7461	14.4372	14.6114	14.9518	14.9928	14.6313
Q8BHC4	DCAKD_MOUSE	Dephospho-CoA kinase domain-containing protein	Dcakd	0.246324	-0.25924	0.255582	0.231907	0.321117	0.685832	12	4	4	4	16.926	16.4554	16.8309	16.5977	16.522	17.3215	16.9732	16.9785	16.7989	16.3986	16.8814	16.6794
Q9JLM8	DCLK1_MOUSE	Serine/threonine-protein kinase DCLK1	Dclk1	-0.529356	0.10866	0.060637	0.660657	0.0950087	0.483888	12	4	4	4	16.6079	16.8873	16.7467	16.2233	16.2802	15.5487	16.2366	16.2823	16.5962	16.2473	16.0469	15.8921
Q6PGN3	DCLK2_MOUSE	Serine/threonine-protein kinase DCLK2	Dclk2	-0.481878	0.155163	0.0902654	0.570138	0.154023	0.532708	12	4	4	4	15.5362	15.7271	15.2263	15.3802	15.3329	14.3645	15.0829	15.162	15.4284	15.3546	14.8873	14.8927
P28654	PGS2_MOUSE	Decorin	Dcn	0.0676465	0.629764	0.879409	0.0867968	0.237162	0.553393	12	4	4	4	18.6816	17.4274	17.6718	19.1483	18.0443	18.2609	18.2498	18.6448	18.0903	19.2193	19.2745	19.1346
O08788	DCTN1_MOUSE	Dynactin subunit 1	Dctn1	-0.181351	-0.113568	0.407783	0.564269	0.274736	0.657439	12	4	4	4	16.7263	17.1146	17.0563	16.7706	17.0726	16.2371	16.7572	16.8754	16.7027	16.5946	16.483	16.7077
Q99KJ8	DCTN2_MOUSE	Dynactin subunit 2	Dctn2	-0.189899	0.0139928	0.464714	0.954927	0.611643	0.84255	12	4	4	4	16.9889	17.3647	17.2057	16.9923	17.348	16.3244	16.9241	17.1955	16.9123	16.8198	16.9464	17.1695
Q9Z0Y1	DCTN3_MOUSE	Dynactin subunit 3	Dctn3	-0.416473	0.485489	0.453447	0.377463	0.508423	0.742745	12	4	4	4	15.7119	16.3883	16.1957	16.3413	16.751	14.3758	15.8779	15.9666	15.974	16.4051	16.0899	16.4442
Q8CBY8	DCTN4_MOUSE	Dynactin subunit 4	Dctn4	-0.320824	0.136316	0.22557	0.578698	0.303541	0.667642	12	4	4	4	15.3137	15.4691	15.3928	15.2124	15.4823	14.382	15.1326	15.1078	15.2092	15.1259	15.1955	15.1194
Q9QZB9	DCTN5_MOUSE	Dynactin subunit 5	Dctn5	0.0925698	0.287112	0.871268	0.576476	0.723944	0.862667	12	4	4	4	13.0888	14.0926	12.6072	12.7137	14.3966	12.33	13.0488	13.0972	13.0796	14.1308	13.2943	13.5164
Q9WUB4	DCTN6_MOUSE	Dynactin subunit 6	Dctn6	-0.12646	0.0765827	0.593358	0.679688	0.80581	0.926771	12	4	4	4	14.2802	14.9849	14.4952	14.403	14.8152	14.0477	14.2924	14.5022	14.6819	14.4934	14.3675	14.4211
Q8K0V2	DCNL3_MOUSE	DCN1-like protein 3	Dcun1d3	-0.242247	-0.0902629	0.246714	0.711235	0.25823	0.635569	12	4	4	4	14.85	14.7434	14.9324	14.94	15.0352	14.5227	14.7656	14.1734	14.8438	14.2071	14.3954	14.6895
Q9CWS0	DDAH1_MOUSE	N(G),N(G)-dimethylarginine dimethylaminohydrolase 1	Ddah1	-0.260243	-0.595041	0.446245	0.15248	0.0961522	0.474226	12	4	4	4	14.7467	15.6474	15.5641	15.801	15.4006	15.0968	14.6159	15.605	15.281	13.8908	14.4066	14.7596
Q99LD8	DDAH2_MOUSE	N(G),N(G)-dimethylarginine dimethylaminohydrolase 2	Ddah2	0.094631	-0.184331	0.435362	0.172393	0.246592	0.707556	12	4	4	4	14.8118	14.9755	14.9399	14.9531	15.1077	15.2736	14.839	14.8385	14.8359	14.7112	14.8109	14.9636
Q3U1J4	DDB1_MOUSE	DNA damage-binding protein 1	Ddb1	0.00762844	-0.0136938	0.92847	0.834668	0.98056	0.995943	12	4	4	4	16.6336	16.4439	16.4386	16.6424	16.4537	16.5387	16.7142	16.4825	16.5	16.4996	16.5367	16.5981
O88533	DDC_MOUSE	Aromatic-L-amino-acid decarboxylase	Ddc	0.217221	0.20022	0.414567	0.597639	0.468898	0.734939	12	4	4	4	13.8397	14.1337	13.76	13.3059	14.5066	13.7397	13.7776	13.8843	14.8952	13.3931	14.3379	14.0829
Q80YA3	DDHD1_MOUSE	Phospholipase DDHD1	Ddhd1	0.0872133	-0.641262	0.790447	0.0721474	0.116582	0.487006	12	4	4	4	12.7333	13.7014	13.5483	13.3361	13.5387	13.8607	13.5011	12.7675	12.957	13.1289	12.287	12.7301
Q80Y98	DDHD2_MOUSE	Phospholipase DDHD2	Ddhd2	0.173303	-0.21153	0.184466	0.21029	0.363886	0.735916	12	4	4	4	12.3233	12.6026	12.4409	12.1066	12.4735	12.6642	12.5798	12.4491	12.2082	12.5824	11.9854	12.5444
A2ADY9	DDI2_MOUSE	Protein DDI1 homolog 2	Ddi2	0.0037396	0.14776	0.990664	0.604966	0.854814	0.93364	12	4	4	4	13.0609	13.9637	12.7413	13.2398	13.2645	13.7164	13.037	13.0027	13.0387	13.6582	13.0379	13.8769
O54734	OST48_MOUSE	Dolichyl-diphosphooligosaccharide--protein glycosyltransferase 48 kDa subunit	Ddost	0.0344825	0.112051	0.84595	0.350449	0.59582	0.859577	12	4	4	4	19.1484	18.5282	18.8499	19.0888	18.7704	18.8495	19.2075	18.9258	18.9651	18.9562	19.1951	19.085
Q03146	DDR1_MOUSE	Epithelial discoidin domain-containing receptor 1	Ddr1	-0.260944	-0.604494	0.241931	0.0634984	0.0219382	0.436377	12	4	4	4	11.3853	11.8045	12.1761	11.6389	11.3252	11.783	11.2961	11.5567	11.0832	11.0898	10.1687	11.2014
Q62371	DDR2_MOUSE	Discoidin domain-containing receptor 2	Ddr2	0.077271	-0.0716665	0.796579	0.775567	0.945553	0.976083	12	4	4	4	13.2441	12.305	12.4982	12.6358	12.3575	12.4409	13.1353	13.0584	12.4794	12.4569	12.9987	12.7706
Q80WW9	DDRGK_MOUSE	DDRGK domain-containing protein 1	Ddrgk1	-0.260903	0.240838	0.428343	0.470223	0.564903	0.80572	12	4	4	4	15.1184	14.8189	15.1741	15.0018	14.9804	13.9129	15.2851	14.8911	15.0745	14.8234	14.8833	15.2518
O35215	DOPD_MOUSE	D-dopachrome decarboxylase	Ddt	-0.140966	-0.369545	0.671548	0.451278	0.430284	0.69529	12	4	4	4	15.0668	15.6471	15.2854	15.3522	15.8829	14.5796	14.8666	15.4585	15.4745	13.8552	14.7898	15.1899
Q91VR5	DDX1_MOUSE	ATP-dependent RNA helicase DDX1	Ddx1	-0.217574	0.386731	0.43604	0.187352	0.262348	0.625548	12	4	4	4	17.1025	16.7697	16.9422	16.9919	16.8907	16.0415	17.2373	16.7664	17.0342	17.3166	17.0511	17.081
Q501J6	DDX17_MOUSE	Probable ATP-dependent RNA helicase DDX17	Ddx17	0.000492097	0.245537	0.997816	0.0187163	0.227537	0.640195	12	4	4	4	17.5005	16.8449	16.7642	16.8885	16.9066	17.0128	17.0746	17.006	17.2192	17.2992	17.3938	17.07
Q501J6;Q61656	DDX17_MOUSE;DDX5_MOUSE	Probable ATP-dependent RNA helicase DDX17	Ddx17;Ddx5	-0.0667133	0.454074	0.707868	0.0227846	0.0359702	0.445172	12	4	4	4	18.9464	18.378	18.6636	18.7815	18.5876	18.3011	18.8296	18.7844	19.0139	19.2274	19.2184	18.8592
Q8K363	DDX18_MOUSE	ATP-dependent RNA helicase DDX18	Ddx18	-0.0449905	0.0324039	0.742301	0.885004	0.968829	0.987773	12	4	4	4	14.5995	14.4538	14.5291	14.776	14.3905	14.6783	14.785	14.3245	14.8155	14.0889	14.9009	14.5028
Q8BZY3;Q61655	Q8BZY3_MOUSE	RNA helicase	Ddx19b	-0.449754	-0.028661	0.170583	0.875692	0.14765	0.51651	12	4	4	4	13.6696	14.5182	13.6129	13.4132	13.7607	13.0163	13.355	13.2829	13.439	13.4208	13.364	13.0765
Q9JIK5	DDX21_MOUSE	Nucleolar RNA helicase 2	Ddx21	-0.324108	0.222474	0.0877842	0.139449	0.144831	0.567046	12	4	4	4	15.72	15.5895	15.4874	16.0861	15.1952	15.5889	15.2987	15.5037	15.6191	15.3532	15.7592	15.745
D3Z0M9	D3Z0M9_MOUSE	RNA helicase	Ddx23	0.0689003	0.0830789	0.440493	0.491314	0.423871	0.806354	12	4	4	4	15.5256	15.1646	15.3586	15.3144	15.3581	15.3562	15.4064	15.5182	15.5959	15.2434	15.7293	15.4026
Q921N6	DDX27_MOUSE	Probable ATP-dependent RNA helicase DDX27	Ddx27	-0.11369	0.136552	0.506909	0.564584	0.797286	0.920622	12	4	4	4	13.214	12.5947	13.1269	13.0244	12.963	12.9776	12.6246	12.94	13.539	12.5455	12.8828	13.0841
Q9Z1N5	DX39B_MOUSE	Spliceosome RNA helicase Ddx39b	Ddx39b	-0.320156	0.102063	0.161185	0.331442	0.237046	0.629656	12	4	4	4	16.6892	17.3155	16.4065	16.9779	16.5524	16.3957	16.6162	16.544	16.5892	16.6761	16.4231	16.8282
Q62167	DDX3X_MOUSE	ATP-dependent RNA helicase DDX3X	Ddx3x	-0.365822	0.527816	0.170646	0.00734179	0.0807052	0.485512	12	4	4	4	18.1151	17.4635	17.0898	17.7564	17.2338	17.1554	17.4899	17.0824	17.8722	17.7215	17.513	17.9662
P16381;Q62095;Q62167	DDX3X_MOUSE;DDX3Y_MOUSE	ATP-dependent RNA helicase DDX3Y	Ddx3x;Ddx3y	-0.209439	0.432196	0.385664	0.0164489	0.158884	0.544264	12	4	4	4	18.3148	17.7061	17.359	18.0894	17.6894	17.55	17.8574	17.5347	17.8513	18.365	18.0209	18.1231
Q810A7	DDX42_MOUSE	ATP-dependent RNA helicase DDX42	Ddx42	0.00617599	-0.0834196	0.976068	0.5965	0.869742	0.950206	12	4	4	4	14.1974	13.5977	13.5177	13.6866	13.527	13.5538	13.9575	13.9858	13.8706	13.5008	13.5834	13.7357
Q569Z5	DDX46_MOUSE	Probable ATP-dependent RNA helicase DDX46	Ddx46	0.140254	-0.145181	0.394983	0.404864	0.537927	0.834398	12	4	4	4	14.6188	14.6204	14.7831	14.4581	14.3873	14.8834	14.7388	15.0319	14.6134	14.4628	14.8528	14.5316
Q9CWX9	DDX47_MOUSE	Probable ATP-dependent RNA helicase DDX47	Ddx47	-0.051374	0.199821	0.86418	0.418785	0.699412	0.873526	12	4	4	4	13.4867	12.6109	13.0585	12.8803	12.7076	12.4728	13.4255	13.225	13.1324	13.0394	13.3369	13.1214
Q61656	DDX5_MOUSE	Probable ATP-dependent RNA helicase DDX5	Ddx5	-0.0734529	0.348636	0.561012	0.0483563	0.0496647	0.485206	12	4	4	4	18.1224	17.8285	18.0076	17.9325	17.8031	17.6627	18.1128	18.0186	18.4063	18.2862	18.3339	17.9654
Q99MJ9	DDX50_MOUSE	ATP-dependent RNA helicase DDX50	Ddx50	0.121565	-0.207031	0.656836	0.467377	0.694051	0.872001	12	4	4	4	14.9122	14.4712	15.0072	14.8853	14.2607	15.2001	15.039	15.2624	14.8365	14.3403	14.9262	14.8309
Q6P9R1	DDX51_MOUSE	ATP-dependent RNA helicase DDX51	Ddx51	0.0674586	-0.0567198	0.789723	0.848014	0.963661	0.983277	12	4	4	4	12.325	12.1414	11.6925	11.6941	11.5776	12.4513	11.9719	12.122	12.4422	12.0623	12.0026	11.3888
Q8K301	DDX52_MOUSE	Probable ATP-dependent RNA helicase DDX52	Ddx52	-0.372162	-0.313151	0.372347	0.500404	0.218945	0.548692	12	4	4	4	13.9065	14.0073	13.7237	14.0157	13.437	12.5642	13.7783	14.3851	13.8683	13.0547	13.0544	12.9346
Q6Q899	DDX58_MOUSE	Antiviral innate immune response receptor RIG-I	Ddx58	0.327225	-0.0434892	0.202995	0.893317	0.493957	0.756327	12	4	4	4	12.9836	13.659	13.0534	12.9654	13.236	13.7708	13.7617	13.2018	12.9481	13.7405	13.0531	14.0546
P54823	DDX6_MOUSE	Probable ATP-dependent RNA helicase DDX6	Ddx6	0.0336418	-0.0748863	0.84729	0.718144	0.908589	0.96614	12	4	4	4	17.1551	17.0842	16.8487	17.071	17.0734	17.364	17.2078	16.6484	16.6931	17.2246	16.8982	17.1782
Q9CQ62	DECR_MOUSE	2,4-dienoyl-CoA reductase [(3E)-enoyl-CoA-producing], mitochondrial	Decr1	-0.103832	0.479731	0.747561	0.160899	0.202887	0.561059	12	4	4	4	18.7964	18.3448	18.4727	18.4243	18.3653	17.6073	18.9473	18.703	18.787	18.9767	19.0323	18.7458
Q9WV68	DECR2_MOUSE	Peroxisomal 2,4-dienoyl-CoA reductase [(3E)-enoyl-CoA-producing]	Decr2	0.346572	-0.201878	0.361189	0.569833	0.527491	0.777326	12	4	4	4	13.733	13.1524	13.7537	13.535	13.4694	14.849	13.6481	13.5939	13.5023	13.9215	13.5616	13.7674
O09005	DEGS1_MOUSE	Sphingolipid delta(4)-desaturase DES1	Degs1	-0.394417	0.254589	0.184514	0.397688	0.284112	0.636223	12	4	4	4	15.2918	15.4186	15.5506	15.5823	15.3106	14.3028	15.3288	15.3234	15.5702	15.0137	15.3139	15.3862
Q7TNV0	DEK_MOUSE	Protein DEK	Dek	-0.242568	0.590465	0.23191	0.00359821	0.013105	0.429444	12	4	4	4	15.1924	15.4219	14.7424	15.1399	14.7165	14.7448	14.8474	15.2176	15.3412	15.569	15.5542	15.4237
Q9D8N2	DEN10_MOUSE	DENN domain-containing protein 10	Dennd10	0.0224004	-0.356355	0.904819	0.21584	0.268639	0.627024	12	4	4	4	13.4257	13.868	13.907	13.7497	13.4066	14.1044	13.7503	13.7787	13.5425	12.9216	13.2275	13.923
Q3UHG7	DEN11_MOUSE	DENN domain-containing protein 11	Dennd11	0.190046	-0.384073	0.397939	0.199581	0.318776	0.655607	12	4	4	4	13.8297	14.3052	14.3265	14.0375	14.6209	14.5022	13.839	14.297	14.4106	13.8649	13.4269	14.0203
Q8K382	DEN1A_MOUSE	DENN domain-containing protein 1A	Dennd1a	-0.484415	-0.186259	0.0660262	0.398336	0.0186786	0.401548	12	4	4	4	14.0429	13.7147	14.2839	14.1134	13.0471	13.5668	13.8686	13.7348	13.5681	13.2468	13.1597	13.4977
Q924W7	DEN2B_MOUSE	DENN domain-containing protein 2B	Dennd2b	0.0495884	-0.15049	0.783788	0.450421	0.639396	0.869871	12	4	4	4	14.0589	14.0291	14.1396	13.8879	14.0529	13.9614	14.5376	13.762	13.891	14.1104	13.7024	14.0081
A2RT67	DEND3_MOUSE	DENN domain-containing protein 3	Dennd3	-0.0950136	0.155989	0.678312	0.405369	0.75494	0.902965	12	4	4	4	13.337	13.3114	12.7297	12.6552	13.0256	12.6476	13.1818	12.7983	13.0377	12.9949	12.819	13.4256
Q3U1Y4	DEN4B_MOUSE	DENN domain-containing protein 4B	Dennd4b	-1.27898	0.889735	0.252849	0.410629	0.337508	0.604811	12	4	4	4	12.9444	13.6133	13.2909	12.7405	12.9861	8.90897	12.5404	13.0377	13.1917	12.5882	12.8177	12.4345
A6H8H2	DEN4C_MOUSE	DENN domain-containing protein 4C	Dennd4c	0.105013	0.0604625	0.558415	0.743295	0.628339	0.862488	12	4	4	4	13.7784	13.6423	13.3806	13.3153	13.5698	13.9909	13.6065	13.3695	13.3419	13.8257	13.7582	13.8529
Q6PAL8	DEN5A_MOUSE	DENN domain-containing protein 5A	Dennd5a	-0.274448	-0.00336266	0.395541	0.990315	0.481365	0.758309	12	4	4	4	11.7615	12.5178	12.0512	11.9742	12.1482	11.0685	12.1409	11.8493	11.7647	11.9741	11.6035	11.8511
Q9CQJ6	DENR_MOUSE	Density-regulated protein	Denr	-0.226181	0.110538	0.468018	0.742595	0.732071	0.878896	12	4	4	4	12.6051	12.241	12.3765	12.0091	11.6457	11.781	12.0728	12.8273	12.2518	11.8082	12.67	12.0391
Q99J56	DERL1_MOUSE	Derlin-1	Derl1	0.204744	0.252871	0.469624	0.215425	0.232934	0.589663	12	4	4	4	16.6703	16.0151	16.0056	16.9688	16.5946	16.8564	16.6962	16.3315	16.8297	16.57	17.2706	16.82
P31001	DESM_MOUSE	Desmin	Des	0.190617	0.117641	0.341314	0.635822	0.393736	0.717201	12	4	4	4	17.6198	17.7176	17.1766	17.4088	17.715	17.4667	18.0506	17.4531	17.3534	18.2355	17.6358	17.9311
Q9Z2A7	DGAT1_MOUSE	Diacylglycerol O-acyltransferase 1	Dgat1	-0.112155	0.32321	0.617806	0.101374	0.297116	0.660029	12	4	4	4	14.0972	13.896	13.4684	14.2742	14.0113	13.4772	13.9953	13.8034	14.3274	13.8194	14.1975	14.2356
Q6NS52	DGKB_MOUSE	Diacylglycerol kinase beta	Dgkb	-0.160488	0.470838	0.480179	0.0164272	0.106415	0.502557	12	4	4	4	16.7723	15.9649	15.9469	16.0588	15.9847	15.8127	16.1307	16.173	16.5407	16.5586	16.7191	16.1659
Q9R1C6	DGKE_MOUSE	Diacylglycerol kinase epsilon	Dgke	-0.12347	0.0755601	0.520113	0.741851	0.794226	0.924	12	4	4	4	14.7717	14.8361	14.9408	14.8551	15.0606	14.33	14.5288	14.9904	15.1579	14.5489	14.7185	14.7868
Q91WG7	DGKG_MOUSE	Diacylglycerol kinase gamma	Dgkg	-0.127363	0.221995	0.349211	0.261454	0.396257	0.751109	12	4	4	4	14.4614	14.1628	14.2522	14.3526	14.2453	14.1455	13.9063	14.4225	14.0682	14.6744	14.6033	14.2618
D3YWQ0	DGKI_MOUSE	Diacylglycerol kinase iota	Dgki	-0.326504	0.0682781	0.21594	0.79978	0.329104	0.675868	12	4	4	4	14.5536	14.629	14.7377	14.4273	14.6363	13.6997	14.0836	14.6221	14.6123	14.1457	14.4502	14.1065
D3YWQ0;Q80UP3	DGKI_MOUSE;DGKZ_MOUSE	Diacylglycerol kinase iota	Dgki;Dgkz	-0.14805	0.351993	0.464158	0.107802	0.202791	0.598064	12	4	4	4	14.1451	13.6733	13.6118	13.8272	13.6185	13.2714	13.9317	13.8434	13.9887	13.7089	14.2237	14.1518
Q6P5E8	DGKQ_MOUSE	Diacylglycerol kinase theta	Dgkq	-0.58108	-0.0388205	0.0228141	0.858758	0.0159491	0.431152	12	4	4	4	13.0031	13.4647	13.2951	13.1625	12.7829	12.1761	12.7153	12.9268	12.8685	12.5383	12.2822	12.7567
Q80UP3	DGKZ_MOUSE	Diacylglycerol kinase zeta	Dgkz	-0.118407	0.417286	0.633499	0.100825	0.154375	0.541703	12	4	4	4	13.4781	13.2634	13.2654	13.7546	13.4202	12.752	13.7304	13.3852	13.7468	13.7223	13.9037	13.5841
Q8BH86	GLUCM_MOUSE	D-glutamate cyclase, mitochondrial	Dglucy	0.0319307	-0.282474	0.798068	0.164337	0.204221	0.61353	12	4	4	4	14.0062	14.116	14.2621	13.9044	14.0806	13.8629	14.1784	14.2946	14.1733	13.4597	13.7117	13.9419
Q9QX60	DGUOK_MOUSE	Deoxyguanosine kinase, mitochondrial	Dguok	-0.572402	1.09248	0.290593	0.0686714	0.0746048	0.439987	12	4	4	4	16.1085	15.6121	15.9271	16.0286	15.9427	13.9539	16.0396	15.4505	16.3313	16.7471	16.397	16.2813
Q8VCH6	DHC24_MOUSE	Delta(24)-sterol reductase	Dhcr24	-0.0426788	0.209239	0.879312	0.12383	0.624139	0.844982	12	4	4	4	14.1182	14.0725	13.2268	14.3442	13.6547	13.8605	14.1954	13.8803	14.1525	14.0775	14.0224	14.1754
O88455	DHCR7_MOUSE	7-dehydrocholesterol reductase	Dhcr7	-0.170329	0.185932	0.458332	0.399884	0.536321	0.817472	12	4	4	4	15.9352	15.9444	15.6258	15.8852	16.1282	15.7576	15.1509	15.6725	15.8553	15.8097	15.8111	15.9769
O35435	PYRD_MOUSE	Dihydroorotate dehydrogenase (quinone), mitochondrial	Dhodh	0.108688	-0.238539	0.443371	0.209741	0.298954	0.695389	12	4	4	4	15.6605	15.6109	15.7943	15.5946	15.565	15.7128	15.6826	16.1348	15.7406	15.2061	15.5662	15.6281
Q99L04	DHRS1_MOUSE	Dehydrogenase/reductase SDR family member 1	Dhrs1	0.0754633	-0.1872	0.784054	0.179323	0.708017	0.878361	12	4	4	4	16.6014	16.3817	17.5035	16.7918	16.7956	17.1946	16.7478	16.8422	16.5804	16.9033	16.65	16.6976
Q5SS80	DHR13_MOUSE	Dehydrogenase/reductase SDR family member 13	Dhrs13	-0.0832787	-0.111011	0.841465	0.800618	0.85409	0.932435	12	4	4	4	13.6423	13.6052	13.7354	13.6585	13.8912	12.3871	13.9977	14.0322	13.2768	13.2019	13.6069	13.7786
O88876	DHRS3_MOUSE	Short-chain dehydrogenase/reductase 3	Dhrs3	-0.0709228	-0.147027	0.750876	0.564522	0.580666	0.829589	12	4	4	4	13.4107	13.6245	13.7658	13.4976	12.9484	13.8936	13.5986	13.5743	12.9967	13.5558	13.5814	13.2929
Q99LB2	DHRS4_MOUSE	Dehydrogenase/reductase SDR family member 4	Dhrs4	-0.0270917	0.0717623	0.916794	0.792994	0.948646	0.977475	12	4	4	4	16.1252	15.8796	16.1483	15.8637	15.6822	15.4765	16.2816	16.4681	16.231	15.8011	16.2441	15.9193
Q9CXR1	DHRS7_MOUSE	Dehydrogenase/reductase SDR family member 7	Dhrs7	0.255401	0.14551	0.252986	0.415036	0.116153	0.516947	12	4	4	4	16.9069	16.3488	16.5337	16.8384	16.6097	17.306	16.996	16.7376	16.9142	17.1871	17.1358	16.9943
Q99J47	DRS7B_MOUSE	Dehydrogenase/reductase SDR family member 7B	Dhrs7b	0.203323	-0.18313	0.0990105	0.133274	0.0964716	0.586918	12	4	4	4	15.9255	15.8434	16.0075	15.9065	15.9436	16.0073	16.1579	16.3874	16.0189	15.848	15.9162	15.9805
O35286	DHX15_MOUSE	Pre-mRNA-splicing factor ATP-dependent RNA helicase DHX15	Dhx15	-0.0148921	0.124979	0.910432	0.284091	0.504887	0.842043	12	4	4	4	17.2594	16.9817	16.9409	17.2663	16.961	17.2457	17.2655	16.9167	17.3789	17.1425	17.1905	17.1768
G3X8X0	G3X8X0_MOUSE	RNA helicase	Dhx16	-0.127254	-0.0180695	0.651881	0.946588	0.825119	0.926801	12	4	4	4	13.4386	12.6979	12.8334	12.772	12.9119	12.2296	13.2157	12.8756	13.1051	12.3962	12.708	12.9512
Q6PGC1	DHX29_MOUSE	ATP-dependent RNA helicase DHX29	Dhx29	-0.134014	0.00706792	0.395336	0.94593	0.516047	0.835067	12	4	4	4	13.4876	13.0329	13.1968	12.9532	12.9467	13.0952	13.244	12.8486	12.9057	13.1058	13.025	13.1263
Q99PU8	DHX30_MOUSE	ATP-dependent RNA helicase DHX30	Dhx30	0.0181687	-0.0749815	0.866242	0.454758	0.71914	0.925997	12	4	4	4	15.0361	14.7713	14.9567	15.078	14.7726	15.1442	15.0321	14.966	14.9035	14.7666	15.0203	14.9247
A2ACQ1	A2ACQ1_MOUSE	RNA helicase	Dhx35	0.253104	-0.0649483	0.178928	0.684563	0.320611	0.694996	12	4	4	4	11.8858	12.3144	12.2006	11.7614	12.3403	12.5683	12.1435	12.1224	12.4626	12.1115	12.3618	11.9787
Q8VHK9	DHX36_MOUSE	ATP-dependent DNA/RNA helicase DHX36	Dhx36	0.111359	-0.341524	0.325264	0.0598089	0.0767663	0.501233	12	4	4	4	13.9902	13.676	13.8006	13.7452	13.9015	14.0652	13.9915	13.6993	13.8231	13.2887	13.445	13.7346
Q6NZL1	Q6NZL1_MOUSE	DEAH (Asp-Glu-Ala-His) box polypeptide 37	Dhx37	0.161996	-0.105388	0.379667	0.643018	0.758353	0.902367	12	4	4	4	12.6942	12.279	11.9416	12.1983	12.5747	12.2671	12.3935	12.5258	12.8583	12.0283	12.4621	11.9908
Q80X98	Q80X98_MOUSE	RNA helicase	Dhx38	-0.0650635	0.153564	0.718605	0.435852	0.666527	0.875114	12	4	4	4	13.2492	13.3127	12.9062	13.1041	12.8594	13.5095	12.9428	13.0004	13.1899	13.3985	13.4039	12.934
Q6P5D3	DHX57_MOUSE	Putative ATP-dependent RNA helicase DHX57	Dhx57	-0.0127151	0.251001	0.946245	0.184578	0.250198	0.649881	12	4	4	4	14.4074	14.0664	14.2341	13.9806	13.7137	14.2519	14.4255	14.2466	14.2201	14.444	14.5143	14.4633
A2A4P0	DHX8_MOUSE	ATP-dependent RNA helicase DHX8	Dhx8	-0.433788	0.279	0.0490049	0.0983524	0.0570403	0.483302	12	4	4	4	12.261	12.3649	12.2729	12.7945	12.0469	11.6343	12.0733	12.2038	12.3689	12.3687	12.0641	12.2726
O70133	DHX9_MOUSE	ATP-dependent RNA helicase A	Dhx9	-0.02279	0.151875	0.87228	0.277759	0.509915	0.827226	12	4	4	4	18.1957	17.8059	18.0719	18.3043	17.957	17.9736	18.3159	18.0401	18.4722	18.0069	18.2364	18.1785
Q9JIQ3	DBLOH_MOUSE	Diablo homolog, mitochondrial	Diablo	0.279761	0.175801	0.436122	0.585287	0.319238	0.645043	12	4	4	4	13.9969	14.6371	14.424	14.7742	14.3675	15.5432	14.2718	14.7688	14.6455	15.0742	15.0339	14.9008
O08808	DIAP1_MOUSE	Protein diaphanous homolog 1	Diaph1	-0.314479	0.00757455	0.051319	0.947869	0.069893	0.498643	12	4	4	4	14.0072	14.2626	14.1642	13.7157	13.6494	13.8151	13.8033	13.624	13.7252	13.8629	13.452	13.8819
O70566	DIAP2_MOUSE	Protein diaphanous homolog 2	Diaph2	-0.224318	0.049118	0.00785298	0.601622	0.0382025	0.517149	12	4	4	4	14.0688	14.1952	14.1278	14.0947	13.8232	14.0044	13.9614	13.8004	13.8948	14.1059	13.7679	14.0172
Q8C9B9	DIDO1_MOUSE	Death-inducer obliterator 1	Dido1	0.053273	-0.557196	0.876979	0.144397	0.202264	0.546105	12	4	4	4	11.9627	11.3475	12.2137	11.5755	11.1999	12.4478	12.0278	11.637	11.6883	10.7492	11.2318	11.4143
Q9D0D4	DIM1_MOUSE	Probable dimethyladenosine transferase	Dimt1	0.129215	0.320266	0.389238	0.109964	0.0446159	0.466066	12	4	4	4	13.6693	13.6948	13.4733	13.3527	13.3457	13.8093	13.83	13.7219	13.716	14.3333	14.0136	13.925
Q8BWT5;E9PWR4	DIP2A_MOUSE	Disco-interacting protein 2 homolog A	Dip2a	0.172561	-0.226103	0.252961	0.216632	0.320952	0.708414	12	4	4	4	15.1855	15.4151	15.062	15.1614	15.6473	15.358	15.0914	15.4176	15.4206	14.9821	15.2761	14.9311
Q8BWT5;E9PWR4;Q3UH60	DIP2A_MOUSE;DIP2B_MOUSE	Disco-interacting protein 2 homolog B	Dip2a;Dip2b	-0.0835052	0.44767	0.856507	0.285757	0.456832	0.719243	12	4	4	4	13.0722	14.1293	13.2745	13.5463	14.1204	12.3637	13.4536	13.7506	13.9105	13.9507	13.9079	13.71
Q3UH60	DIP2B_MOUSE	Disco-interacting protein 2 homolog B	Dip2b	-0.170456	0.0759857	0.404596	0.705905	0.602277	0.853865	12	4	4	4	14.2003	14.4148	14.1384	14.1702	14.5811	13.7732	13.8884	13.9992	14.2929	14.0799	14.1927	13.9804
E9PWR4	E9PWR4_MOUSE	Disco-interacting protein 2 homolog C	Dip2c	-0.409867	0.260813	0.271611	0.472341	0.386529	0.689436	12	4	4	4	14.55	14.2176	14.2822	14.2177	14.2194	12.9313	14.3628	14.1146	14.3293	14.2963	14.0643	13.9813
Q9D6I7	DIK1A_MOUSE	Divergent protein kinase domain 1A	Dipk1a	-0.00070596	0.054956	0.997725	0.790777	0.958245	0.982233	12	4	4	4	14.1158	13.283	13.6092	13.7947	13.343	13.5678	14.1006	13.7885	13.7063	13.6473	13.5766	14.0896
Q3USZ8	DIK2A_MOUSE	Divergent protein kinase domain 2A	Dipk2a	0.0704298	0.0474544	0.732767	0.833711	0.82612	0.933139	12	4	4	4	13.2584	13.1709	13.4388	13.0319	13.4134	13.3607	12.7896	13.6179	13.1368	13.1347	13.4711	13.6289
Q91Z61	DIRA1_MOUSE	GTP-binding protein Di-Ras1	Diras1	-0.104399	-0.185843	0.666723	0.316573	0.364099	0.704601	12	4	4	4	12.7413	13.5241	13.069	13.313	13.2491	13.3067	12.6103	13.0638	13.0253	12.7926	12.7453	12.9233
Q5PR73	DIRA2_MOUSE	GTP-binding protein Di-Ras2	Diras2	-0.182077	-0.382316	0.620974	0.202007	0.27288	0.598766	12	4	4	4	13.6049	15.0171	13.8865	14.0433	14.3127	14.1521	13.5868	13.7719	13.807	14.0329	13.1449	13.3095
Q9ESX5	DKC1_MOUSE	H/ACA ribonucleoprotein complex subunit DKC1	Dkc1	0.129093	0.0161672	0.492436	0.946248	0.761664	0.905249	12	4	4	4	17.2221	16.6723	16.8415	17.0732	16.7435	17.2974	17.2607	17.0239	17.3775	16.553	17.3494	17.1102
Q8BMF4	ODP2_MOUSE	Dihydrolipoyllysine-residue acetyltransferase component of pyruvate dehydrogenase complex, mitochondrial	Dlat	0.0776792	-0.252251	0.63974	0.21885	0.326155	0.698099	12	4	4	4	19.0297	19.3837	19.1344	19.1442	19.4789	18.9373	19.0968	19.4896	19.2661	18.7916	18.7981	19.1378
Q9R0Z9	RHG07_MOUSE	Rho GTPase-activating protein 7	Dlc1	-0.266469	0.346431	0.290342	0.166506	0.211325	0.600186	12	4	4	4	14.061	14.1927	13.8588	14.0563	14.321	13.4689	13.9369	13.3762	14.1108	14.1749	14.0883	14.1147
O08749	DLDH_MOUSE	Dihydrolipoyl dehydrogenase, mitochondrial	Dld	-0.177044	0.282151	0.588155	0.390581	0.558289	0.805023	12	4	4	4	19.281	19.5788	19.4447	19.5792	19.8522	18.4552	19.3007	19.5674	19.7057	19.5314	19.4896	19.5772
Q811D0	DLG1_MOUSE	Disks large homolog 1	Dlg1	-0.109507	-0.377575	0.597292	0.0602059	0.0909712	0.487422	12	4	4	4	15.6307	16.2467	16.3187	16.4914	16.225	15.9502	16.0511	16.0231	15.9229	15.3674	15.4804	15.9685
P70175;Q91XM9;Q811D0	DLG1_MOUSE;DLG2_MOUSE;DLG3_MOUSE	Disks large homolog 3	Dlg1;Dlg2;Dlg3	-0.319147	-0.497281	0.112196	0.0608542	0.00754966	0.476765	12	4	4	4	14.6388	15.1267	15.0109	14.9587	14.6809	14.3484	14.4624	14.9668	14.6151	13.8882	13.9639	14.0023
Q91XM9	DLG2_MOUSE	Disks large homolog 2	Dlg2	-0.336257	-0.747098	0.452693	0.124587	0.0693298	0.440732	12	4	4	4	14.4816	15.5432	15.4611	14.5991	15.2853	14.4514	13.9153	15.088	14.6321	13.7271	13.3153	14.0771
P70175	DLG3_MOUSE	Disks large homolog 3	Dlg3	-0.258081	-0.610877	0.429108	0.0999872	0.0397437	0.421025	12	4	4	4	14.9959	15.6929	15.6621	15.2693	15.4653	14.6555	14.7755	15.6916	15.0783	14.363	14.2613	14.4418
Q62108	DLG4_MOUSE	Disks large homolog 4	Dlg4	-0.499761	-0.768104	0.255969	0.158021	0.0477278	0.408962	12	4	4	4	16.1802	16.7542	17.3187	16.8391	16.7776	15.6785	15.755	16.8821	16.4538	14.869	15.1012	15.5967
Q9D415	DLGP1_MOUSE	Disks large-associated protein 1	Dlgap1	-0.030951	-1.16077	0.937988	0.0768182	0.0610214	0.429786	12	4	4	4	12.9383	13.9506	13.9263	13.3095	14.0364	13.4342	12.7119	13.8183	13.3423	12.2749	11.1331	12.6075
Q8BJ42	DLGP2_MOUSE	Disks large-associated protein 2	Dlgap2	-0.255729	-0.858541	0.523522	0.0549111	0.039524	0.407475	12	4	4	4	12.7462	13.6646	14.0327	13.0296	13.4836	13.1006	12.4441	13.4219	13.0507	12.1452	11.8943	11.9258
Q6PFD5	DLGP3_MOUSE	Disks large-associated protein 3	Dlgap3	-0.354121	-0.499421	0.356076	0.274049	0.12914	0.485932	12	4	4	4	13.4947	14.0521	14.2396	13.4279	13.8665	13.5233	12.605	13.803	13.7462	12.9804	12.3471	12.7263
B1AZP2	DLGP4_MOUSE	Disks large-associated protein 4	Dlgap4	-0.342575	-0.510003	0.139843	0.0627393	0.0123654	0.437464	12	4	4	4	14.1711	14.3903	14.8114	14.7805	14.278	14.2681	13.8246	14.4124	14.1959	13.3563	13.5	13.6909
Q9D2G2	ODO2_MOUSE	Dihydrolipoyllysine-residue succinyltransferase component of 2-oxoglutarate dehydrogenase complex, mitochondrial	Dlst	-0.109382	-0.040453	0.708275	0.885358	0.803924	0.920593	12	4	4	4	20.1182	20.5056	20.4158	20.1952	20.4327	19.5081	20.1155	20.741	20.2952	20.0939	20.0532	20.1932
Q9CQ00	DMAC1_MOUSE	Distal membrane-arm assembly complex protein 1	Dmac1	0.0126576	-0.143026	0.969137	0.683545	0.867228	0.940828	12	4	4	4	12.8388	12.2589	12.5588	12.814	12.3926	13.2912	12.8542	11.9831	12.7545	11.9926	12.7338	12.4681
Q9D7K5	DMAC2_MOUSE	Distal membrane-arm assembly complex protein 2	Dmac2	0.0594935	-0.139406	0.813855	0.352213	0.792271	0.920522	12	4	4	4	13.4339	12.8526	13.0821	12.4532	12.7031	12.9158	13.2549	13.186	12.9975	12.7873	12.9368	12.7805
Q9CRA7	ATP5S_MOUSE	ATP synthase subunit s, mitochondrial	Dmac2l	0.415086	-0.677604	0.0643526	0.0862662	0.114984	0.488077	12	4	4	4	14.4958	15.0822	14.7316	14.5777	15.115	15.4997	14.889	15.044	15.0207	13.7625	14.1402	14.9139
Q9JI44	DMAP1_MOUSE	DNA methyltransferase 1-associated protein 1	Dmap1	-0.112971	0.166565	0.562439	0.437731	0.670444	0.873114	12	4	4	4	15.5338	15.2495	15.4168	15.7645	15.2245	15.043	15.546	15.6992	15.7504	15.4188	15.782	15.228
P11531	DMD_MOUSE	Dystrophin	Dmd	-0.0616417	0.299731	0.806656	0.1672	0.432108	0.735061	12	4	4	4	18.9548	18.413	18.2786	19.165	18.4976	18.5377	18.9815	18.548	18.5738	19.323	18.9264	18.9406
Q9WV69	DEMA_MOUSE	Dematin	Dmtn	-0.230985	-0.489256	0.383653	0.105284	0.0422626	0.439656	12	4	4	4	16.7558	16.7556	17.38	16.8467	17.0454	16.1758	16.651	16.942	16.6883	16.1258	16.1417	15.9014
Q08274	DMWD_MOUSE	Dystrophia myotonica WD repeat-containing protein	Dmwd	-0.0369039	-0.463753	0.761546	0.0349114	0.0184897	0.408274	12	4	4	4	13.4205	13.6862	13.8284	13.6263	13.7934	13.575	13.4085	13.6369	13.5342	12.9801	12.841	13.2034
Q8BPN8	DMXL2_MOUSE	DmX-like protein 2	Dmxl2	-0.372775	-0.159392	0.0950433	0.446362	0.0427804	0.445208	12	4	4	4	15.5906	16.0133	15.9249	15.6446	15.6471	15.104	15.2002	15.7311	15.6026	15.0778	15.1903	15.174
P63037	DNJA1_MOUSE	DnaJ homolog subfamily A member 1	Dnaja1	-0.193267	-0.131824	0.42934	0.596894	0.343154	0.686113	12	4	4	4	15.8451	16.262	16.0026	15.8075	16.0836	15.2168	15.7688	16.075	15.8472	15.4884	15.4086	15.8726
Q9QYJ0	DNJA2_MOUSE	DnaJ homolog subfamily A member 2	Dnaja2	-0.112899	-0.174694	0.328803	0.25075	0.090867	0.540821	12	4	4	4	16.2708	16.411	16.3713	16.3065	16.4546	15.9789	16.1667	16.3077	16.2659	15.8663	15.9323	16.1447
Q99M87	DNJA3_MOUSE	DnaJ homolog subfamily A member 3, mitochondrial	Dnaja3	0.0289125	-0.0843706	0.715011	0.462006	0.672027	0.912725	12	4	4	4	16.7868	16.7847	16.9581	16.8061	16.9338	16.856	16.6886	16.9731	16.9952	16.6123	16.6666	16.8398
Q9JMC3	DNJA4_MOUSE	DnaJ homolog subfamily A member 4	Dnaja4	-0.162593	-0.448985	0.2797	0.0327186	0.00365797	0.502386	12	4	4	4	13.2673	13.3205	13.2553	13.2034	12.8948	12.9209	13.1014	13.479	12.9122	12.5453	12.5125	12.6302
Q9QYJ3	DNJB1_MOUSE	DnaJ homolog subfamily B member 1	Dnajb1	-0.295922	-0.215578	0.110262	0.0993467	0.0295168	0.431533	12	4	4	4	14.6602	14.3206	14.0503	13.96	13.9524	13.9419	13.9902	13.9228	14.0073	13.8221	13.5543	13.5612
Q99KV1	DJB11_MOUSE	DnaJ homolog subfamily B member 11	Dnajb11	0.129477	-0.0511007	0.318353	0.683687	0.600839	0.869477	12	4	4	4	16.396	15.9619	16.297	16.1076	16.121	16.3826	16.3415	16.4352	16.475	16.0052	16.2876	16.3081
Q9QYI4	DJB12_MOUSE	DnaJ homolog subfamily B member 12	Dnajb12	0.0313079	-0.0680363	0.707114	0.596334	0.801498	0.944468	12	4	4	4	13.349	13.3078	13.3311	13.4151	13.2882	13.6067	13.2889	13.3445	13.5032	13.0965	13.4397	13.2168
Q149L6	DJB14_MOUSE	DnaJ homolog subfamily B member 14	Dnajb14	-0.0148299	-0.236917	0.923794	0.266459	0.350969	0.701368	12	4	4	4	13.4294	13.7549	13.9256	13.4922	13.7892	13.4924	13.4566	13.8047	13.8366	13.0217	13.3036	13.4333
Q9QYI5	DNJB2_MOUSE	DnaJ homolog subfamily B member 2	Dnajb2	-0.168204	-0.258768	0.626173	0.410293	0.326919	0.650854	12	4	4	4	13.501	14.1162	14.063	13.6264	14.281	13.0124	13.3554	13.985	13.5095	13.3327	13.3261	13.4305
Q9D832	DNJB4_MOUSE	DnaJ homolog subfamily B member 4	Dnajb4	-0.0704067	-0.326571	0.777866	0.370122	0.361477	0.676076	12	4	4	4	14.9349	14.9221	14.7305	14.6819	14.1895	15.1578	15.0868	14.5536	14.0788	14.9872	13.9415	14.674
O89114	DNJB5_MOUSE	DnaJ homolog subfamily B member 5	Dnajb5	-0.196844	-0.0950544	0.422254	0.638722	0.399652	0.723652	12	4	4	4	13.7426	13.0295	13.5528	13.1414	12.8767	13.5989	13.162	13.0414	12.9572	13.3716	12.8449	13.125
O54946;Q9QYI8	DNJB6_MOUSE	DnaJ homolog subfamily B member 6	Dnajb6	-0.111612	0.115693	0.493324	0.574648	0.755776	0.911808	12	4	4	4	14.0375	13.975	14.2399	14.3219	14.3862	14.0616	13.8529	13.8271	14.5377	13.8308	14.0921	14.13
Q61712	DNJC1_MOUSE	DnaJ homolog subfamily C member 1	Dnajc1	-0.331815	0.272051	0.304291	0.324472	0.39941	0.706839	12	4	4	4	13.658	13.1448	13.5373	13.9512	13.5752	12.5184	13.4747	13.3957	13.5631	13.3301	13.6631	13.4958
Q9DC23	DJC10_MOUSE	DnaJ homolog subfamily C member 10	Dnajc10	-0.0534973	0.344117	0.783018	0.0957277	0.121907	0.536336	12	4	4	4	15.4583	15.2411	15.4148	15.6752	15.6015	14.9278	15.634	15.412	15.8411	15.5598	15.7966	15.7543
Q5U458	DJC11_MOUSE	DnaJ homolog subfamily C member 11	Dnajc11	0.0182843	-0.0654497	0.864256	0.603247	0.813957	0.94695	12	4	4	4	16.7535	16.7545	16.8923	16.9224	16.9301	16.6052	16.8233	17.0371	16.9673	16.6138	16.7206	16.8322
D4AFX7	D4AFX7_MOUSE	DnaJ heat shock protein family (Hsp40) member C13	Dnajc13	-0.152207	0.137944	0.082026	0.110477	0.12417	0.661721	12	4	4	4	15.7006	15.4971	15.5064	15.4927	15.2752	15.3693	15.5286	15.4149	15.6839	15.4614	15.525	15.4694
Q80TN4	DJC16_MOUSE	DnaJ homolog subfamily C member 16	Dnajc16	0.0226398	-0.181576	0.891905	0.491648	0.666415	0.863718	12	4	4	4	13.3507	12.994	13.279	13.0417	12.9825	13.182	13.0231	13.5683	13.484	12.4703	12.9811	13.0943
Q9CQV7	TIM14_MOUSE	Mitochondrial import inner membrane translocase subunit TIM14	Dnajc19	0.261436	-0.315824	0.0877978	0.268915	0.356557	0.690404	12	4	4	4	12.3335	12.703	12.6348	12.513	12.9085	12.845	12.5173	12.9592	13.0571	12.0422	12.716	12.1514
Q91YW3	DNJC3_MOUSE	DnaJ homolog subfamily C member 3	Dnajc3	0.00136256	0.100174	0.9903	0.272409	0.53372	0.862622	12	4	4	4	16.1783	15.7497	16.0622	16.0197	15.8928	15.9261	16.1422	16.0542	16.1652	15.9262	16.1504	16.1742
P60904	DNJC5_MOUSE	DnaJ homolog subfamily C member 5	Dnajc5	-0.423477	-0.462678	0.144645	0.258645	0.0598591	0.440251	12	4	4	4	16.6315	16.7622	17.1649	16.7967	16.5958	16.1104	15.99	16.9651	16.6332	15.2025	15.9059	16.0691
Q80TZ3	AUXI_MOUSE	Putative tyrosine-protein phosphatase auxilin	Dnajc6	-0.309133	-0.214054	0.131554	0.232231	0.0409707	0.446202	12	4	4	4	16.0677	16.565	16.6902	16.5377	16.4389	15.9445	16.0079	16.2329	16.2412	15.9616	15.6875	15.8777
Q80TZ3;Q99KY4	AUXI_MOUSE;GAK_MOUSE	Putative tyrosine-protein phosphatase auxilin	Dnajc6;Gak	-0.652597	-0.55727	0.0259511	0.0565748	0.00109148	0.833333	12	4	4	4	14.4746	14.6797	14.9136	14.4109	14.4203	14.0236	13.4907	13.9338	13.6026	13.5999	13.428	13.0087
Q9QYI3	DNJC7_MOUSE	DnaJ homolog subfamily C member 7	Dnajc7	0.0336385	-0.166788	0.869285	0.340145	0.655599	0.866028	12	4	4	4	12.9024	13.5832	13.127	12.8755	13.3746	12.9553	13.3052	12.9876	13.1821	12.9127	12.683	13.1777
Q6NZB0	DNJC8_MOUSE	DnaJ homolog subfamily C member 8	Dnajc8	0.508295	-0.169001	0.206965	0.521564	0.351951	0.651371	12	4	4	4	12.8865	12.1052	11.2849	11.8944	12.869	12.7022	12.3585	12.2746	12.0098	12.8883	12.0928	12.5373
Q9D7J6	DNSL1_MOUSE	Deoxyribonuclease-1-like 1	Dnase1l1	0.135043	-0.145861	0.675522	0.625188	0.837736	0.930618	12	4	4	4	13.4303	12.6474	13.2938	13.1884	12.6961	13.9157	13.1191	13.3691	13.0034	13.0026	13.5016	13.009
P39053	DYN1_MOUSE	Dynamin-1	Dnm1	-0.558908	0.172533	0.0676888	0.522256	0.0755966	0.481793	12	4	4	4	19.214	19.1426	18.8646	19.0085	18.8698	17.802	18.5914	18.7308	18.8746	18.7314	18.6047	18.4735
P39053;P39054	DYN1_MOUSE;DYN2_MOUSE	Dynamin-1	Dnm1;Dnm2	-0.877151	0.626576	0.0134202	0.0542698	0.0119833	0.436079	12	4	4	4	20.4129	20.3204	19.9027	20.1702	19.8561	18.7586	19.2481	19.4347	19.9643	20.2941	19.6614	19.8841
P39053;Q8BZ98;P39054	DYN1_MOUSE;DYN2_MOUSE;DYN3_MOUSE	Dynamin-1	Dnm1;Dnm2;Dnm3	-0.461097	-0.0603004	0.0434417	0.672713	0.0155975	0.408641	12	4	4	4	19.2863	19.4925	18.909	19.0249	18.8535	18.4843	18.5327	18.9979	18.7557	18.5225	18.6138	18.7352
P39053;Q8BZ98	DYN1_MOUSE;DYN3_MOUSE	Dynamin-1	Dnm1;Dnm3	-0.789859	0.461408	0.177935	0.399116	0.228982	0.548926	12	4	4	4	18.929	18.8207	18.4701	18.5321	18.6083	16.4002	18.2204	18.3637	18.5035	18.3099	18.3656	18.2592
Q8K1M6	DNM1L_MOUSE	Dynamin-1-like protein	Dnm1l	-0.343002	-0.102555	0.277423	0.628045	0.229085	0.587079	12	4	4	4	16.6815	17.7004	16.8077	16.8898	16.9934	16.1956	16.7099	16.8084	16.7864	16.5444	16.2935	16.6728
P39054	DYN2_MOUSE	Dynamin-2	Dnm2	0.0534101	0.0518916	0.781431	0.836233	0.901284	0.956627	12	4	4	4	16.0981	16.3073	15.644	16.2021	16.3465	16.1415	16.1678	15.8092	15.735	16.6176	15.8834	16.4366
Q8BZ98;P39054	DYN2_MOUSE;DYN3_MOUSE	Dynamin-2	Dnm2;Dnm3	-0.139526	0.0801806	0.489873	0.585883	0.723747	0.897368	12	4	4	4	17.257	17.2842	16.6086	17.0889	17.215	16.7052	16.8477	16.9127	16.9282	17.1187	16.7846	17.1699
Q8BZ98	DYN3_MOUSE	Dynamin-3	Dnm3	-0.458871	0.286063	0.181585	0.324237	0.238889	0.592509	12	4	4	4	20.1973	20.3037	19.5915	20.0294	20.091	18.895	19.4604	19.8399	19.9463	19.927	19.6924	19.8648
P13864	DNMT1_MOUSE	DNA (cytosine-5)-methyltransferase 1	Dnmt1	-0.0585361	-0.0586944	0.811763	0.739033	0.854634	0.942484	12	4	4	4	14.0339	13.3667	13.2249	13.2566	13.2877	13.2539	13.8264	13.2799	13.291	13.6336	13.2015	13.287
O88508	DNM3A_MOUSE	DNA (cytosine-5)-methyltransferase 3A	Dnmt3a	-0.245101	0.555429	0.602604	0.21248	0.427258	0.693206	12	4	4	4	12.6646	11.4582	12.5536	11.7245	11.327	11.241	12.4635	12.3891	12.8985	11.9744	12.6688	12.1006
Q9Z2W0	DNPEP_MOUSE	Aspartyl aminopeptidase	Dnpep	-0.00564623	-0.0896563	0.968889	0.442584	0.726161	0.912882	12	4	4	4	16.4827	16.8627	16.3798	16.8006	16.5837	16.7793	16.4429	16.6974	16.4012	16.5599	16.4276	16.756
Q99LB0	TDIF1_MOUSE	Deoxynucleotidyltransferase terminal-interacting protein 1	Dnttip1	-0.119057	0.250092	0.589958	0.173514	0.518307	0.797003	12	4	4	4	13.9815	13.1717	13.6356	13.1475	13.2997	13.3024	13.5463	13.3116	14.0092	13.5835	13.2775	13.5903
Q8R2M2	TDIF2_MOUSE	Deoxynucleotidyltransferase terminal-interacting protein 2	Dnttip2	-0.032784	-0.104561	0.903161	0.683622	0.857125	0.938902	12	4	4	4	18.5863	17.7432	17.7726	17.9397	18.009	17.5155	18.313	18.0733	18.2048	17.3759	17.8879	18.024
Q7TNF0;P70169	DOC2A_MOUSE	Double C2-like domain-containing protein alpha	Doc2a	0.0406678	-0.823763	0.858656	0.103208	0.102902	0.470535	12	4	4	4	13.0388	13.454	13.9447	13.5484	13.683	13.3869	13.299	13.7798	13.8026	12.0359	12.9065	12.1086
Q8BUR4	DOCK1_MOUSE	Dedicator of cytokinesis protein 1	Dock1	0.153136	-0.0353282	0.149838	0.799368	0.415694	0.797509	12	4	4	4	14.7123	14.7177	14.5231	14.7038	15.0133	14.622	14.8213	14.8129	14.5828	14.9828	14.6146	14.948
Q8BZN6	DOC10_MOUSE	Dedicator of cytokinesis protein 10	Dock10	-0.0198343	0.0260062	0.938874	0.907097	0.991369	0.996229	12	4	4	4	14.543	14.8996	14.2662	14.7182	14.9939	14.1886	14.2696	14.8955	14.7388	14.6363	14.5432	14.5335
A2AF47	DOC11_MOUSE	Dedicator of cytokinesis protein 11	Dock11	0.452047	-0.321432	0.0769619	0.236711	0.199536	0.567086	12	4	4	4	12.8335	12.2897	12.4918	12.965	12.7445	13.4537	13.1051	13.0849	12.3077	13.2408	12.9006	12.6534
Q8BIK4;A2AF47	DOC11_MOUSE;DOCK9_MOUSE	Dedicator of cytokinesis protein 11	Dock11;Dock9	0.159928	0.597599	0.769422	0.226599	0.271443	0.578486	12	4	4	4	16.451	16.0217	14.8206	15.8416	16.8145	16.3832	15.3873	15.1896	15.953	16.8114	16.5238	16.8767
Q8C3J5	DOCK2_MOUSE	Dedicator of cytokinesis protein 2	Dock2	0.447276	-0.543089	0.0874537	0.0389302	0.0723066	0.471377	12	4	4	4	12.8557	12.4542	12.4737	12.035	12.6149	13.1427	12.7035	13.1466	12.6426	12.5639	12.2348	11.9939
Q8CIQ7	DOCK3_MOUSE	Dedicator of cytokinesis protein 3	Dock3	-0.111929	-0.273553	0.32162	0.0748966	0.0213411	0.444606	12	4	4	4	14.0908	14.3493	14.2646	14.1598	14.1938	14.0039	13.92	14.299	13.99	13.5634	13.8585	13.9105
P59764	DOCK4_MOUSE	Dedicator of cytokinesis protein 4	Dock4	-0.0260227	-0.202881	0.885182	0.201169	0.335126	0.708263	12	4	4	4	14.1781	14.4959	14.065	13.8508	14.3587	13.9771	13.9027	14.2473	14.1439	13.7778	13.7651	13.9874
B2RY04	DOCK5_MOUSE	Dedicator of cytokinesis protein 5	Dock5	0.226273	-0.48908	0.157552	0.0124576	0.0165805	0.420914	12	4	4	4	13.4868	13.8287	13.6495	13.8639	13.9175	13.6312	14.1259	14.0592	13.2143	13.4618	13.4774	13.6241
Q8VDR9	DOCK6_MOUSE	Dedicator of cytokinesis protein 6	Dock6	0.200275	-0.081131	0.221643	0.618011	0.36392	0.749157	12	4	4	4	16.0778	15.8389	15.9199	15.8495	15.9486	16.1081	16.5108	15.9196	16.0352	15.8426	16.1008	16.1842
Q8R1A4	DOCK7_MOUSE	Dedicator of cytokinesis protein 7	Dock7	0.158719	-0.270493	0.486449	0.221956	0.373399	0.719501	12	4	4	4	13.9406	13.7355	13.9933	14.2437	13.7588	14.542	14.3597	13.8874	13.6734	13.9525	13.9621	13.878
Q8C147	DOCK8_MOUSE	Dedicator of cytokinesis protein 8	Dock8	-0.0319083	0.139941	0.872416	0.515469	0.707248	0.888924	12	4	4	4	13.1495	13.3271	13.1886	13.4151	12.9365	13.7091	13.3303	12.9768	13.3417	13.6455	13.2219	13.3034
Q8BIK4	DOCK9_MOUSE	Dedicator of cytokinesis protein 9	Dock9	-0.10556	0.142111	0.598053	0.445593	0.711363	0.890394	12	4	4	4	15.1276	15.2581	14.6989	14.8685	15.2924	14.6424	14.8271	14.769	15.0182	14.8502	14.9214	15.3094
Q9JMF7	DOPP1_MOUSE	Dolichyldiphosphatase 1	Dolpp1	0.208785	-0.0158217	0.462366	0.957562	0.674466	0.86268	12	4	4	4	12.6572	13.2191	13.1434	13.1691	12.7053	13.8192	13.3562	13.1432	13.4335	13.1721	12.8014	13.5536
Q8BL99	DOP1_MOUSE	Protein dopey-1	Dop1a	0.12737	0.0167749	0.493059	0.889805	0.615904	0.862386	12	4	4	4	11.6615	12.1861	11.5491	11.5558	11.8419	12.0842	11.6614	11.8745	12.001	11.6574	11.9104	11.9603
Q61103	REQU_MOUSE	Zinc finger protein ubi-d4	Dpf2	0.00987124	0.0368571	0.966667	0.801019	0.966559	0.987226	12	4	4	4	14.9426	14.1346	14.7547	14.8614	14.3301	14.7276	14.9739	14.7011	14.7542	14.5887	14.78	14.7572
O70152	DPM1_MOUSE	Dolichol-phosphate mannosyltransferase subunit 1	Dpm1	0.042912	0.231545	0.732567	0.0129243	0.0517985	0.501782	12	4	4	4	16.4757	16.2326	16.1035	16.561	16.4828	16.4822	16.3058	16.2736	16.5664	16.6894	16.6665	16.5482
Q9D1Q4	DPM3_MOUSE	Dolichol-phosphate mannosyltransferase subunit 3	Dpm3	0.398991	0.533093	0.51222	0.376534	0.259087	0.56066	12	4	4	4	13.5615	14.4531	13.0803	14.3173	15.4204	14.4343	13.1463	14.0072	14.1435	15.5478	14.8961	14.5531
Q6NXK7	DPP10_MOUSE	Inactive dipeptidyl peptidase 10	Dpp10	-0.344833	-0.89435	0.52167	0.148505	0.0960066	0.460096	12	4	4	4	15.8706	16.8966	17.3116	17.2028	17.14	15.9278	15.6964	17.1381	16.5545	14.9593	15.0114	15.7995
Q99KK7	DPP3_MOUSE	Dipeptidyl peptidase 3	Dpp3	0.137503	-0.558353	0.532613	0.189949	0.245763	0.580196	12	4	4	4	12.783	13.1356	12.8988	13.2494	13.2861	13.4209	12.6285	13.2812	13.2433	11.7148	12.4787	12.9465
P28843	DPP4_MOUSE	Dipeptidyl peptidase 4	Dpp4	0.0652556	-0.059906	0.89838	0.890731	0.984665	0.992697	12	4	4	4	18.1626	16.865	17.7692	17.9056	16.5743	18.273	18.256	17.8602	17.9912	17.6814	17.6448	17.4065
Q9Z218	DPP6_MOUSE	Dipeptidyl aminopeptidase-like protein 6	Dpp6	-0.173286	-0.504436	0.766204	0.459936	0.492345	0.721161	12	4	4	4	15.5163	16.8686	16.198	16.2258	17.0164	15.2378	15.1606	16.7008	16.5492	14.8948	14.7934	15.8604
Q9ET22	DPP2_MOUSE	Dipeptidyl peptidase 2	Dpp7	0.0535951	0.0182211	0.770147	0.925251	0.922751	0.969794	12	4	4	4	14.9926	14.7596	14.5885	14.3803	14.6588	14.4996	14.718	15.0591	14.8586	14.3469	14.7795	15.0231
Q9QZZ6	DERM_MOUSE	Dermatopontin	Dpt	-0.469848	0.810438	0.621251	0.308032	0.612177	0.789198	12	4	4	4	15.3683	14.7273	13.8764	16.9732	14.8078	12.9992	15.7156	15.5433	15.1743	15.1293	16.7097	15.2944
A6X919	D19L1_MOUSE	Probable C-mannosyltransferase DPY19L1	Dpy19l1	0.266399	-0.0235681	0.192842	0.899378	0.376462	0.71237	12	4	4	4	15.3377	14.6057	14.8202	15.1826	15.3326	15.3814	15.0567	15.2409	15.364	14.782	15.5508	15.2206
O08553	DPYL2_MOUSE	Dihydropyrimidinase-related protein 2	Dpysl2	-0.233261	-0.179619	0.585192	0.661821	0.511296	0.755836	12	4	4	4	18.9077	19.6006	19.3371	19.5581	19.9313	18.1746	18.9559	19.4086	19.1917	18.8347	18.6598	19.0658
O08553;Q62188	DPYL2_MOUSE;DPYL3_MOUSE	Dihydropyrimidinase-related protein 2	Dpysl2;Dpysl3	-0.314784	0.243721	0.661825	0.699942	0.84932	0.923335	12	4	4	4	15.9012	17.174	16.6691	17.5609	17.9379	15.1277	16.2335	16.747	16.3374	17.0236	16.9263	16.7336
Q62188	DPYL3_MOUSE	Dihydropyrimidinase-related protein 3	Dpysl3	-0.105271	0.244416	0.812179	0.592808	0.84609	0.926076	12	4	4	4	17.4909	17.3669	16.9156	18.2549	17.4235	16.5946	18.1602	17.429	17.0357	18.3837	17.3635	17.8021
O35098	DPYL4_MOUSE	Dihydropyrimidinase-related protein 4	Dpysl4	-0.128831	-0.356229	0.52505	0.104348	0.0827506	0.483516	12	4	4	4	14.3755	14.6416	15.0353	14.9317	14.7729	14.5472	14.3112	14.8374	14.6874	14.1277	14.0797	14.149
Q9EQF6	DPYL5_MOUSE	Dihydropyrimidinase-related protein 5	Dpysl5	-0.253526	-0.314661	0.434007	0.344949	0.185671	0.540886	12	4	4	4	14.7756	15.1652	14.9081	15.4896	15.1516	14.0825	14.8939	15.1963	15.0006	14.3094	14.2914	14.4643
Q9CR48	DRAM2_MOUSE	DNA damage-regulated autophagy modulator protein 2	Dram2	-0.25389	0.694262	0.595803	0.246593	0.399246	0.666189	12	4	4	4	13.5974	13.1199	13.1716	14.272	14.1655	12.5891	12.7829	13.6079	14.3043	12.8613	14.7101	14.0467
Q9D6N5	NC2A_MOUSE	Dr1-associated corepressor	Drap1	-0.312324	0.0884805	0.307612	0.674629	0.43177	0.73452	12	4	4	4	12.4982	12.925	12.0267	12.0775	12.0252	11.5911	12.1775	12.4844	12.0949	12.15	12.3693	12.0179
P32233	DRG1_MOUSE	Developmentally-regulated GTP-binding protein 1	Drg1	0.161001	0.00346232	0.388431	0.979648	0.458701	0.796914	12	4	4	4	12.9477	13.4596	13.1406	12.962	13.1172	13.5921	13.3949	13.0498	13.2734	13.3897	13.2347	13.2701
Q9QXB9	DRG2_MOUSE	Developmentally-regulated GTP-binding protein 2	Drg2	-0.270627	-0.129209	0.344806	0.44604	0.290136	0.637126	12	4	4	4	14.0152	15.0223	14.0485	14.0035	13.879	14.1942	14.0906	13.843	14.1779	13.9228	13.5256	13.8639
Q05AA6	DRP2_MOUSE	Dystrophin-related protein 2	Drp2	-0.140544	0.139471	0.606998	0.418962	0.760243	0.903605	12	4	4	4	15.0961	14.6938	14.5015	15.4352	14.5217	15.18	14.5699	14.8929	15.0365	14.812	14.9656	14.9084
E9Q557	DESP_MOUSE	Desmoplakin	Dsp	-1.19566	0.932801	0.103335	0.165171	0.180046	0.502649	12	4	4	4	13.987	15.6936	13.8077	15.2802	14.2141	12.3831	14.0064	13.3823	14.0974	15.6618	13.7344	14.2235
Q91ZU6	DYST_MOUSE	Dystonin	Dst	-0.0373204	-0.335852	0.792167	0.0225004	0.0229723	0.442977	12	4	4	4	14.6349	14.9623	15.056	14.7471	14.9023	14.5709	14.766	15.0117	14.53	14.5108	14.3121	14.5547
Q9R0P5	DEST_MOUSE	Destrin	Dstn	-0.0928836	0.18345	0.696682	0.457017	0.734806	0.888072	12	4	4	4	17.2567	17.5058	16.8917	17.6174	17.2443	17.1213	17.6503	16.8841	17.023	17.7921	17.2765	17.5422
Q9DD18	DTD1_MOUSE	D-aminoacyl-tRNA deacylase 1	Dtd1	-0.129245	0.227676	0.346417	0.161468	0.373496	0.738952	12	4	4	4	13.7861	13.6398	14.0693	14.1722	13.7101	13.8476	13.7995	13.7931	14.2827	13.7713	13.7766	14.2303
Q9D2N4	DTNA_MOUSE	Dystrobrevin alpha	Dtna	-0.189238	0.54187	0.406447	0.0274677	0.0677224	0.470217	12	4	4	4	17.5084	16.8525	17.0312	17.4748	17.0216	16.6555	17.2902	17.1427	17.9117	17.4822	17.5868	17.2968
Q9D2N4;O70585	DTNA_MOUSE;DTNB_MOUSE	Dystrobrevin beta	Dtna;Dtnb	-0.128114	1.10244	0.653149	0.000782662	0.00169523	0.571429	12	4	4	4	17.1908	17.2991	16.5069	17.4976	17.4549	17.0132	16.7352	16.7788	18.0771	18.2774	18.057	17.9802
O70585	DTNB_MOUSE	Dystrobrevin beta	Dtnb	-0.0445704	0.343039	0.865695	0.0563637	0.280214	0.640698	12	4	4	4	14.6784	14.1324	14.2093	15.0914	14.2556	14.5777	14.7705	14.3293	14.8245	14.5895	14.9123	14.979
Q3UIR3	DTX3L_MOUSE	E3 ubiquitin-protein ligase DTX3L	Dtx3l	0.260655	-0.598878	0.575042	0.140859	0.304907	0.615103	12	4	4	4	13.295	12.8535	13.5196	12.2834	12.488	13.9908	13.6451	12.8703	12.469	12.5857	12.7855	12.7584
P97930	KTHY_MOUSE	Thymidylate kinase	Dtymk	0.146852	-0.127876	0.507764	0.46073	0.67972	0.877512	12	4	4	4	14.3392	14.7457	14.286	14.8688	14.8889	14.9646	14.2971	14.6765	14.4536	14.6443	14.495	14.7227
Q91XI1	DUS3L_MOUSE	tRNA-dihydrouridine(47) synthase [NAD(P)(+)]-like	Dus3l	-0.284319	0.182972	0.209585	0.451189	0.383709	0.719157	12	4	4	4	14.2038	13.9561	13.953	13.807	13.7316	13.3101	14.1858	13.5551	13.886	13.8743	13.554	14.2003
Q8R4V2	DUS15_MOUSE	Dual specificity protein phosphatase 15	Dusp15	0.194038	-0.769642	0.80479	0.296399	0.533225	0.741853	12	4	4	4	13.7493	15.6617	14.3029	15.8224	16.441	14.2362	14.1255	15.5097	14.9578	13.5201	13.7766	14.9794
Q9D7X3	DUS3_MOUSE	Dual specificity protein phosphatase 3	Dusp3	-0.415467	-0.0445955	0.396755	0.906836	0.482879	0.73288	12	4	4	4	15.0143	16.3172	15.0402	14.9139	15.6003	14.1766	15.1904	14.6563	15.3233	14.7041	14.4261	14.9917
Q9JHU4	DYHC1_MOUSE	Cytoplasmic dynein 1 heavy chain 1	Dync1h1	-0.0753636	0.0618544	0.666081	0.687619	0.850556	0.949603	12	4	4	4	18.7424	18.9397	18.506	18.6974	18.9257	18.2634	18.6414	18.7536	18.6275	18.7672	18.6436	18.7932
O88485	DC1I1_MOUSE	Cytoplasmic dynein 1 intermediate chain 1	Dync1i1	0.0691044	-0.44775	0.698753	0.102263	0.0888154	0.489029	12	4	4	4	15.1405	15.2326	15.1978	15.1795	15.6392	15.0635	14.8961	15.428	15.1818	14.6234	14.4767	14.9538
O88487	DC1I2_MOUSE	Cytoplasmic dynein 1 intermediate chain 2	Dync1i2	-0.0872717	0.274382	0.651981	0.269945	0.366536	0.712298	12	4	4	4	16.9345	16.793	16.7685	16.7899	17.2235	16.3929	16.7646	16.5557	16.6494	17.3028	16.9888	17.0932
Q8R1Q8	DC1L1_MOUSE	Cytoplasmic dynein 1 light intermediate chain 1	Dync1li1	-0.243523	-0.0733881	0.15205	0.607407	0.0708085	0.501353	12	4	4	4	16.6744	16.7831	16.6353	16.4581	16.5183	16.0169	16.4209	16.6206	16.402	16.3079	16.2616	16.3117
Q6PDL0	DC1L2_MOUSE	Cytoplasmic dynein 1 light intermediate chain 2	Dync1li2	-0.0413559	-0.008111	0.792011	0.96408	0.939068	0.977968	12	4	4	4	15.8484	15.7852	16.0547	15.8406	16.2072	15.5775	15.6917	15.8871	15.7746	16.1336	15.6524	15.7705
Q45VK7	DYHC2_MOUSE	Cytoplasmic dynein 2 heavy chain 1	Dync2h1	-0.0893786	-0.0540061	0.745137	0.850071	0.83956	0.932378	12	4	4	4	13.9405	13.6651	14.167	14.1361	13.6864	13.3167	14.3064	14.2417	13.4274	14.0079	14.0174	13.8824
P63168	DYL1_MOUSE	Dynein light chain 1, cytoplasmic	Dynll1	0.0634108	0.379742	0.847584	0.183953	0.267472	0.609672	12	4	4	4	17.2557	17.7194	16.8867	16.7294	17.7279	16.7014	16.9961	17.4196	17.7512	17.3572	17.4431	17.8123
P63168;Q80ZS7;Q9D0M5	DYL1_MOUSE;DYL2_MOUSE	Dynein light chain 1, cytoplasmic	Dynll1;Dynll2	-0.257985	-0.128853	0.22938	0.568183	0.15324	0.548533	12	4	4	4	18.5327	18.413	18.6732	18.701	18.534	17.8518	18.6671	18.2351	18.4673	17.9823	18.0342	18.2889
Q9D0M5	DYL2_MOUSE	Dynein light chain 2, cytoplasmic	Dynll2	-0.191178	-0.00991321	0.735037	0.985726	0.894994	0.945118	12	4	4	4	16.2366	17.3641	16.5366	16.4674	17.2194	15.1085	16.4535	17.0586	16.8484	16.252	15.8964	16.8036
P62627	DLRB1_MOUSE	Dynein light chain roadblock-type 1	Dynlrb1	-0.195336	-0.0408821	0.34249	0.833039	0.378761	0.732055	12	4	4	4	16.892	17.29	17.1424	16.8927	17.0827	16.4221	16.8046	17.1264	16.6596	16.8316	16.7137	17.0674
P51807	DYLT1_MOUSE	Dynein light chain Tctex-type 1	Dynlt1	-0.831998	0.808883	0.176274	0.191553	0.170286	0.502073	12	4	4	4	14.9947	14.6269	14.9365	14.6802	14.2554	12.4949	15.0462	14.1138	14.6621	15.1395	14.7802	14.5641
Q9ESD7	DYSF_MOUSE	Dysferlin	Dysf	-0.13369	0.446963	0.50246	0.0339947	0.0820941	0.489429	12	4	4	4	17.0219	16.9225	16.724	17.406	17.1881	16.665	16.9692	16.7173	17.3468	17.1029	17.6255	17.2522
Q69ZN7;Q9ESD7	DYSF_MOUSE;MYOF_MOUSE	Myoferlin	Dysf;Myof	-0.0692685	0.655178	0.822028	0.00298816	0.0537765	0.441801	12	4	4	4	16.4717	15.2523	15.4619	16.0109	15.6978	15.4464	15.8605	15.9149	16.1252	16.476	16.4555	16.4838
Q9CXJ1	SYEM_MOUSE	Probable glutamate--tRNA ligase, mitochondrial	Ears2	-0.0667646	-0.234199	0.641164	0.100534	0.104854	0.541382	12	4	4	4	13.3729	13.8025	13.344	13.4858	13.3406	13.311	13.3977	13.6889	13.434	13.0362	13.1876	13.1436
O08791;Q07802	COE1_MOUSE	Transcription factor COE1	Ebf1	-0.11803	0.676498	0.564241	0.00254772	0.00645712	0.434469	12	4	4	4	12.5075	12.0695	11.7854	12.2746	12.2943	11.7387	12.1369	11.995	12.7693	12.753	12.83	12.5185
Q9D903	EBP2_MOUSE	Probable rRNA-processing protein EBP2	Ebna1bp2	-0.0830219	-0.0857885	0.678133	0.721731	0.680741	0.875094	12	4	4	4	13.7811	13.8411	13.8805	13.8517	13.4185	14.1341	13.4414	14.0283	13.505	13.4265	14.0042	13.7434
Q4PZA2	ECE1_MOUSE	Endothelin-converting enzyme 1	Ece1	-0.218857	0.32244	0.180657	0.0349157	0.117764	0.544056	12	4	4	4	16.1469	15.6807	15.6354	16.0091	15.5533	15.78	15.7674	15.4961	16.1928	15.7896	16.059	15.8451
O35459	ECH1_MOUSE	Delta(3,5)-Delta(2,4)-dienoyl-CoA isomerase, mitochondrial	Ech1	-0.372459	0.659853	0.303997	0.0829531	0.105077	0.482871	12	4	4	4	17.3679	16.8534	17.1952	17.1143	16.98	15.8252	17.1489	17.0869	17.3938	17.3536	17.5669	17.3661
Q9D9V3	ECHD1_MOUSE	Ethylmalonyl-CoA decarboxylase	Echdc1	0.10962	-0.300743	0.749738	0.189705	0.582764	0.810568	12	4	4	4	13.7309	14.9914	13.9609	13.9547	14.6253	14.3357	13.8183	14.2971	14.2787	13.8921	13.7258	13.9768
Q8BH95	ECHM_MOUSE	Enoyl-CoA hydratase, mitochondrial	Echs1	-0.0328708	0.0931439	0.911296	0.752316	0.922229	0.966511	12	4	4	4	18.1733	18.3795	18.2702	18.1679	18.4708	17.3805	18.475	18.5332	18.375	18.2543	18.2135	18.3891
P42125	ECI1_MOUSE	Enoyl-CoA delta isomerase 1, mitochondrial	Eci1	0.151288	0.0671024	0.26471	0.525058	0.170274	0.641003	12	4	4	4	17.849	17.6236	17.5054	17.4661	17.6188	17.9982	17.7939	17.6384	17.8699	17.7233	17.7877	17.9368
Q9WUR2	ECI2_MOUSE	Enoyl-CoA delta isomerase 2	Eci2	-0.188098	0.363317	0.39732	0.116791	0.154305	0.558733	12	4	4	4	16.1075	15.8825	16.0495	15.8797	16.0299	15.2079	16.0463	15.8826	16.1675	16.1403	16.1815	16.1308
Q61508	ECM1_MOUSE	Extracellular matrix protein 1	Ecm1	-0.967495	0.466424	0.0177788	0.0117171	0.0121166	0.421542	12	4	4	4	14.2107	14.0458	14.2033	15.2501	13.6448	13.4395	13.6069	13.1487	13.961	14.048	13.9557	13.741
Q6PDI5	ECM29_MOUSE	Proteasome adapter and scaffold protein ECM29	Ecpas	0.105604	-0.272301	0.560886	0.113716	0.250836	0.652599	12	4	4	4	13.1097	13.5788	13.1365	13.1099	13.1464	13.531	13.5851	13.0949	12.9548	13.2011	12.924	13.1883
Q9QZH6	ECSIT_MOUSE	Evolutionarily conserved signaling intermediate in Toll pathway, mitochondrial	Ecsit	0.0415783	-0.198738	0.80767	0.221889	0.466557	0.788789	12	4	4	4	13.4525	13.6154	14.0848	13.802	13.9023	13.5558	13.952	13.7109	13.8288	13.5077	13.3024	13.6872
Q8K2D3	EDC3_MOUSE	Enhancer of mRNA-decapping protein 3	Edc3	-0.0510948	-0.396576	0.774291	0.0187417	0.0358876	0.4453	12	4	4	4	13.0165	12.8715	13.4728	12.8447	12.947	13.1887	13.0855	12.7798	12.6685	12.6287	12.7612	12.3564
Q3UJB9	EDC4_MOUSE	Enhancer of mRNA-decapping protein 4	Edc4	-0.383769	0.379322	0.385922	0.398085	0.481355	0.737136	12	4	4	4	15.2866	15.0265	15.2934	14.902	14.8953	13.5833	15.3725	15.1223	15.15	14.8022	15.3962	15.1422
Q2HXL6	EDEM3_MOUSE	ER degradation-enhancing alpha-mannosidase-like protein 3	Edem3	-0.241106	0.446146	0.254127	0.122638	0.155674	0.540255	12	4	4	4	12.2897	12.1888	12.0305	12.2494	12.1213	12.0078	11.4205	12.2445	11.9661	12.3651	12.7838	12.4636
O35474	EDIL3_MOUSE	EGF-like repeat and discoidin I-like domain-containing protein 3	Edil3	-0.275861	-0.227908	0.612059	0.655905	0.544985	0.764716	12	4	4	4	12.7801	13.9324	13.5315	13.4705	14.0072	12.2581	12.4745	13.8713	13.234	12.4607	12.9363	13.0685
Q61614	EDNRA_MOUSE	Endothelin-1 receptor	Ednra	0.091428	0.618913	0.773696	0.0175399	0.0427552	0.431494	12	4	4	4	16.1625	15.2478	15.6909	16.3563	16.2225	16.155	15.9948	15.4509	16.5124	16.4734	16.8003	16.5128
P48302	EDNRB_MOUSE	Endothelin receptor type B	Ednrb	0.0143867	-0.089247	0.959692	0.757547	0.954685	0.977581	12	4	4	4	12.042	12.5105	12.9351	13.278	12.5854	12.711	12.6749	12.8518	13.1642	12.9714	12.3158	12.0147
Q8BL66	EEA1_MOUSE	Early endosome antigen 1	Eea1	-0.119449	0.00163174	0.348019	0.992967	0.657088	0.878371	12	4	4	4	15.1597	15.0944	15.1075	15.0585	15.0587	14.6491	15.1752	15.0595	14.5983	15.0222	15.1234	15.2051
Q921E6	EED_MOUSE	Polycomb protein EED	Eed	-0.164186	-0.270137	0.356927	0.234696	0.119923	0.513566	12	4	4	4	13.7554	13.235	13.5425	13.4951	13.0557	13.2626	13.652	13.4011	13.249	13.0213	13.3794	12.6411
P10126	EF1A1_MOUSE	Elongation factor 1-alpha 1	Eef1a1	-0.268401	0.18605	0.340987	0.482486	0.537042	0.797539	12	4	4	4	19.53	20.0597	19.4075	19.4375	19.6577	18.7338	19.5816	19.388	19.3943	19.779	19.2172	19.7149
P10126;P62631	EF1A1_MOUSE;EF1A2_MOUSE	Elongation factor 1-alpha 1	Eef1a1;Eef1a2	-0.143834	0.220044	0.414309	0.226574	0.440172	0.771786	12	4	4	4	20.2038	20.5223	19.9689	20.0495	20.308	20.0422	20.0471	19.7719	20.0777	20.5202	20.0344	20.417
P62631	EF1A2_MOUSE	Elongation factor 1-alpha 2	Eef1a2	-0.490196	0.473675	0.0237369	0.0129342	0.0119424	0.41103	12	4	4	4	18.4195	18.3661	17.9326	18.1438	17.9804	17.4291	17.8335	17.6581	18.2949	18.325	18.0574	18.1185
O70251	EF1B_MOUSE	Elongation factor 1-beta	Eef1b	0.129775	-0.38462	0.60621	0.479408	0.660663	0.834873	12	4	4	4	17.408	17.6739	17.4106	17.5779	17.2821	18.3193	17.5023	17.4858	16.0101	17.8535	17.1731	18.0143
P57776	EF1D_MOUSE	Elongation factor 1-delta	Eef1d	-0.149871	-0.0263154	0.212171	0.903374	0.611249	0.849496	12	4	4	4	16.5053	16.4657	16.7111	16.2506	16.2167	16.3769	16.4514	16.2884	15.7965	16.5219	16.1938	16.7159
Q9D1M4	MCA3_MOUSE	Eukaryotic translation elongation factor 1 epsilon-1	Eef1e1	-0.2836	0.231863	0.0382361	0.0734333	0.0595838	0.501269	12	4	4	4	14.9004	14.7888	15.0902	14.7421	14.4378	14.5248	14.6457	14.7787	14.6135	14.9772	14.8835	14.8404
Q9D8N0	EF1G_MOUSE	Elongation factor 1-gamma	Eef1g	-0.173233	0.42449	0.322853	0.1387	0.229602	0.594701	12	4	4	4	18.2194	17.9247	17.5873	17.9007	17.5558	17.8504	17.9437	17.5891	17.5278	18.4101	18.1286	18.5706
P58252	EF2_MOUSE	Elongation factor 2	Eef2	-0.191166	0.00904656	0.582918	0.963681	0.758795	0.891749	12	4	4	4	16.1612	17.5236	16.7762	16.4474	16.8546	16.2296	16.7197	16.3398	16.5001	16.5966	16.2556	16.8275
Q8BPB5	FBLN3_MOUSE	EGF-containing fibulin-like extracellular matrix protein 1	Efemp1	-0.187778	0.422174	0.707811	0.236764	0.602151	0.805259	12	4	4	4	15.3744	13.647	14.7464	15.1458	13.854	14.288	15.0189	15.0015	14.8981	14.8804	15.3828	14.6899
Q9WVJ9	FBLN4_MOUSE	EGF-containing fibulin-like extracellular matrix protein 2	Efemp2	0.0789676	0.186732	0.847977	0.433931	0.717836	0.871505	12	4	4	4	14.0465	12.7677	13.2687	14.1955	13.4839	14.0838	13.8753	13.1513	13.9795	13.8464	13.9112	13.6042
Q9D4J1	EFHD1_MOUSE	EF-hand domain-containing protein D1	Efhd1	0.577146	-0.89121	0.18686	0.0347191	0.0956517	0.47261	12	4	4	4	12.2974	13.5786	13.3773	13.5292	13.3597	13.8102	14.4405	13.4808	12.264	13.1941	12.8593	13.2088
Q9D8Y0;Q9D4J1	EFHD1_MOUSE;EFHD2_MOUSE	EF-hand domain-containing protein D1	Efhd1;Efhd2	-0.379725	-0.438217	0.367641	0.250002	0.111194	0.485306	12	4	4	4	15.4482	16.3943	16.3529	16.4928	16.309	14.9089	15.9724	15.9791	15.2704	15.0647	15.2705	15.811
Q9D8Y0	EFHD2_MOUSE	EF-hand domain-containing protein D2	Efhd2	-0.354944	-0.480803	0.34728	0.1678	0.0647393	0.445131	12	4	4	4	15.7175	16.6419	16.5428	16.5266	16.6253	15.3579	15.7923	16.2336	15.6032	15.6106	15.1219	15.7501
Q8C0D5	EFL1_MOUSE	Elongation factor-like GTPase 1	Efl1	-0.322545	0.270057	0.330653	0.41632	0.485061	0.754238	12	4	4	4	12.9953	13.5677	13.026	13.0427	13.3366	12.3559	13.2763	12.3727	12.7583	13.3908	12.97	13.3027
P52795	EFNB1_MOUSE	Ephrin-B1	Efnb1	0.193518	-0.322761	0.642846	0.395978	0.657671	0.84251	12	4	4	4	13.663	12.8119	13.9071	13.5448	12.8396	14.2585	14.0752	13.5274	13.496	12.9759	13.6771	13.2607
P52800	EFNB2_MOUSE	Ephrin-B2	Efnb2	-0.0752978	-0.373862	0.782034	0.0720646	0.157858	0.536233	12	4	4	4	13.5246	12.7838	13.5566	13.7748	12.9057	13.5457	13.4286	13.4587	12.757	13.1104	12.8559	13.12
Q8BG67	EFR3A_MOUSE	Protein EFR3 homolog A	Efr3a	0.0772674	-0.0954876	0.664725	0.40418	0.804366	0.932582	12	4	4	4	14.9139	14.7873	14.7833	15.4258	14.9361	15.2255	14.9246	15.1331	14.9402	14.7528	15.0493	15.0951
Q6ZQ18	EFR3B_MOUSE	Protein EFR3 homolog B	Efr3b	-0.259317	-0.0494716	0.257542	0.853003	0.368779	0.695633	12	4	4	4	15.6698	15.991	16.0947	15.8491	16.0517	15.3159	15.3389	15.8607	16.0296	15.1703	15.5568	15.6127
O08810	U5S1_MOUSE	116 kDa U5 small nuclear ribonucleoprotein component	Eftud2	-0.0807018	0.379263	0.532035	0.00237556	0.0112838	0.432818	12	4	4	4	16.9089	16.4423	16.6435	16.7754	16.6194	16.4689	16.801	16.558	16.9797	16.9431	17.0698	16.9717
Q9QXT5	EGFL7_MOUSE	Epidermal growth factor-like protein 7	Egfl7	-0.540892	0.864046	0.366641	0.10605	0.299272	0.590414	12	4	4	4	14.0471	13.2172	12.9433	14.9598	13.2021	12.3901	13.8586	13.5531	13.5679	13.6616	14.9827	14.2479
Q6GUQ1	EGFL8_MOUSE	Epidermal growth factor-like protein 8	Egfl8	-0.0662689	0.858762	0.886778	0.0578323	0.117705	0.487279	12	4	4	4	15.6853	14.5412	15.1481	16.111	15.4693	14.4974	15.869	15.3848	15.5681	16.2189	16.2019	16.6667
Q4VBE4	EGFLA_MOUSE	Pikachurin	Egflam	-0.171016	0.121498	0.512185	0.675316	0.77313	0.905811	12	4	4	4	13.4502	12.9321	13.2652	13.2102	12.8652	13.6977	12.7265	12.8844	13.3153	12.7422	13.5142	13.0881
Q01279	EGFR_MOUSE	Epidermal growth factor receptor	Egfr	0.024195	-0.163686	0.934484	0.523423	0.75679	0.898725	12	4	4	4	14.994	14.3858	14.9295	15.037	14.3069	15.403	15.0648	14.6684	14.7249	14.6227	14.8039	14.6369
Q9WVK4	EHD1_MOUSE	EH domain-containing protein 1	Ehd1	-0.103812	0.238148	0.559812	0.228926	0.451307	0.769443	12	4	4	4	15.6784	16.0202	15.4081	15.8744	15.6418	15.3815	15.8893	15.6532	15.6901	15.8662	15.67	16.2921
Q9WVK4;Q9QXY6	EHD1_MOUSE;EHD3_MOUSE	EH domain-containing protein 3	Ehd1;Ehd3	-0.523223	0.516965	0.342666	0.339696	0.414962	0.684039	12	4	4	4	16.5571	17.2157	16.4317	16.8173	16.8743	14.8206	16.7491	16.4849	16.6842	16.8606	16.388	17.0639
Q9WVK4;Q9QXY6;Q9EQP2	EHD1_MOUSE;EHD3_MOUSE;EHD4_MOUSE	EH domain-containing protein 4	Ehd1;Ehd3;Ehd4	-0.405887	0.53222	0.377696	0.228186	0.350051	0.647913	12	4	4	4	16.5069	16.7171	15.8291	16.571	16.399	14.9576	16.6822	15.9618	16.3055	16.7607	16.3426	16.7206
Q8BH64	EHD2_MOUSE	EH domain-containing protein 2	Ehd2	0.0717602	0.353708	0.806423	0.279716	0.318335	0.644871	12	4	4	4	16.3757	16.2585	16.0286	16.8606	16.5368	15.9371	16.99	16.3466	16.3508	16.9636	16.6283	17.2826
Q9QXY6	EHD3_MOUSE	EH domain-containing protein 3	Ehd3	-0.144045	0.104403	0.481053	0.401944	0.680482	0.879614	12	4	4	4	16.3239	16.8316	16.0432	16.2547	16.4057	15.9863	16.1525	16.3327	16.409	16.2495	16.1738	16.4624
Q9EQP2	EHD4_MOUSE	EH domain-containing protein 4	Ehd4	-0.0308399	0.449305	0.9091	0.0956752	0.221663	0.575256	12	4	4	4	15.4226	15.9652	15.1459	16.1424	15.7921	15.4709	15.8761	15.4137	15.5562	16.3097	16.0384	16.4457
Q9DBM2	ECHP_MOUSE	Peroxisomal bifunctional enzyme	Ehhadh	0.168221	-0.319849	0.412694	0.258822	0.36453	0.696094	12	4	4	4	13.0761	13.0425	13.2518	13.1151	12.7586	13.5608	13.3102	13.5288	13.36	12.5079	12.9423	13.0689
Q5DW34	EHMT1_MOUSE	Histone-lysine N-methyltransferase EHMT1	Ehmt1	-0.09958	0.132022	0.51281	0.386961	0.576328	0.861708	12	4	4	4	12.438	12.3257	12.5696	12.6095	12.1144	12.3329	12.7307	12.3666	12.6902	12.5114	12.461	12.41
Q61070	EI24_MOUSE	Etoposide-induced protein 2.4	Ei24	0.254425	0.462591	0.521802	0.159896	0.134324	0.491015	12	4	4	4	16.5971	15.6856	15.3741	16.1995	16.5161	16.7667	15.9549	15.6363	16.3471	16.8085	16.6237	16.9452
Q8BMJ3;J3QNT6	IF1AX_MOUSE	Eukaryotic translation initiation factor 1A, X-chromosomal	Eif1ax	-0.635782	0.547213	0.00347862	0.0163953	0.00328585	0.499907	12	4	4	4	11.6102	11.8	11.8364	11.8686	11.0913	10.8403	11.4348	11.2058	11.901	11.4201	11.8368	11.6031
Q99LC8	EI2BA_MOUSE	Translation initiation factor eIF-2B subunit alpha	Eif2b1	-0.16478	-0.0108106	0.454521	0.962962	0.597669	0.842238	12	4	4	4	13.5414	13.2718	13.3712	13.4642	13.2791	12.6951	13.625	13.3904	13.309	13.019	13.1271	13.4912
Q99LD9	EI2BB_MOUSE	Translation initiation factor eIF-2B subunit beta	Eif2b2	-0.322724	-0.0452843	0.0702384	0.832818	0.149442	0.54479	12	4	4	4	14.07	14.4348	14.0078	14.1542	13.9254	13.508	13.9673	13.9751	13.6675	14.1544	13.3819	13.9909
B1AUN2	B1AUN2_MOUSE	Eukaryotic translation initiation factor 2B, subunit 3	Eif2b3	-0.382223	0.193075	0.179376	0.57624	0.405139	0.702903	12	4	4	4	14.9583	14.89	14.7128	14.8697	14.5962	13.7553	14.8583	14.6921	14.3124	14.3627	14.7592	15.2399
Q8CHW4	EI2BE_MOUSE	Translation initiation factor eIF-2B subunit epsilon	Eif2b5	-0.167844	0.370011	0.655687	0.386583	0.569992	0.796661	12	4	4	4	13.0523	13.3262	13.2012	13.6267	13.6376	12.1524	13.4908	13.2543	13.0793	13.8267	13.2105	13.8986
Q6ZWX6	IF2A_MOUSE	Eukaryotic translation initiation factor 2 subunit 1	Eif2s1	-0.166753	0.125728	0.377594	0.500755	0.515344	0.823395	12	4	4	4	15.6095	15.6687	15.6137	15.5238	15.1297	15.168	15.8345	15.6165	15.5139	15.6495	15.577	15.5112
Q99L45	IF2B_MOUSE	Eukaryotic translation initiation factor 2 subunit 2	Eif2s2	-0.117281	0.122354	0.367178	0.195724	0.520636	0.843642	12	4	4	4	15.5648	15.044	15.1694	15.1274	15.1479	15.1169	15.157	15.0146	15.1222	15.4611	15.1663	15.1762
Q9Z0N1	IF2G_MOUSE	Eukaryotic translation initiation factor 2 subunit 3, X-linked	Eif2s3x	-0.136233	0.0891631	0.661074	0.733269	0.872253	0.944095	12	4	4	4	15.8041	14.8478	15.456	15.5524	14.6444	15.5796	15.4996	15.3919	15.5091	15.0403	15.3047	15.618
Q9Z0N1;Q9Z0N2	IF2G_MOUSE;IF2H_MOUSE	Eukaryotic translation initiation factor 2 subunit 3, X-linked	Eif2s3x;Eif2s3y	-0.0752888	0.280976	0.65299	0.0977976	0.158474	0.590731	12	4	4	4	16.0362	15.6246	15.8259	15.7657	15.5792	15.4811	16.0853	15.8057	15.914	16.1519	16.03	15.9793
P23116	EIF3A_MOUSE	Eukaryotic translation initiation factor 3 subunit A	Eif3a	-0.0995359	0.16977	0.510613	0.240749	0.544695	0.833768	12	4	4	4	17.3167	16.8332	16.7264	16.9269	16.7321	16.8679	17.0139	16.7912	16.6922	17.1785	17.184	17.0296
Q8JZQ9	EIF3B_MOUSE	Eukaryotic translation initiation factor 3 subunit B	Eif3b	-0.19205	0.33375	0.381044	0.0933483	0.262025	0.640614	12	4	4	4	16.5301	15.8391	15.8608	16.1321	15.8784	15.5991	16.2055	15.9108	15.9074	16.4088	16.3534	16.2593
Q8R1B4	EIF3C_MOUSE	Eukaryotic translation initiation factor 3 subunit C	Eif3c	-0.32687	0.388313	0.117057	0.0698851	0.105864	0.507159	12	4	4	4	16.955	16.5083	16.4242	16.6898	16.3284	15.9341	16.5267	16.4806	16.3667	16.8473	16.8277	16.7814
O70194	EIF3D_MOUSE	Eukaryotic translation initiation factor 3 subunit D	Eif3d	-0.226836	0.343015	0.357436	0.12449	0.272321	0.642366	12	4	4	4	16.3483	15.6536	15.8432	16.1326	15.6354	15.3666	16.1288	15.9395	15.8366	16.2405	16.2177	16.1475
P60229	EIF3E_MOUSE	Eukaryotic translation initiation factor 3 subunit E	Eif3e	-0.0767002	0.27036	0.672685	0.0779058	0.286072	0.674313	12	4	4	4	17.0374	16.5791	16.4933	17.101	16.5253	16.7162	16.8856	16.7769	16.7069	16.9989	17.1634	17.1162
Q9DCH4	EIF3F_MOUSE	Eukaryotic translation initiation factor 3 subunit F	Eif3f	-0.236553	0.627747	0.451097	0.071915	0.0906574	0.487776	12	4	4	4	16.9273	16.5562	16.5416	16.9371	16.5952	15.7239	16.9767	16.7202	16.8859	17.3424	17.1246	17.1741
Q9Z1D1	EIF3G_MOUSE	Eukaryotic translation initiation factor 3 subunit G	Eif3g	-0.27136	0.0737765	0.273031	0.749158	0.376286	0.718476	12	4	4	4	15.4471	15.1774	15.4445	15.1992	14.9669	14.5297	15.5565	15.1298	14.9941	15.0467	15.2459	15.1912
Q91WK2	EIF3H_MOUSE	Eukaryotic translation initiation factor 3 subunit H	Eif3h	-0.215767	0.299591	0.253096	0.138503	0.245233	0.640181	12	4	4	4	16.2947	15.8566	15.7856	15.9741	15.6998	15.4991	16.1139	15.7351	15.7538	16.3274	16.0306	16.1344
Q9QZD9	EIF3I_MOUSE	Eukaryotic translation initiation factor 3 subunit I	Eif3i	-0.257914	0.397377	0.391241	0.149046	0.283133	0.634339	12	4	4	4	16.5752	15.7984	16.1462	16.2877	15.9607	15.347	16.4552	16.0128	16.1255	16.4134	16.4729	16.3534
Q3UGC7;Q66JS6	EI3JA_MOUSE;EI3JB_MOUSE	Eukaryotic translation initiation factor 3 subunit J-A	Eif3j1;Eif3j2	-0.068043	-0.0709066	0.74087	0.546301	0.725241	0.898066	12	4	4	4	13.0187	13.6866	13.0432	12.9083	13.2556	12.8702	13.2006	13.0583	12.9063	12.9039	13.1218	13.169
Q9DBZ5	EIF3K_MOUSE	Eukaryotic translation initiation factor 3 subunit K	Eif3k	-0.136758	0.227156	0.644372	0.290068	0.66242	0.859143	12	4	4	4	15.3612	14.3718	14.4765	14.9698	14.1936	14.9567	14.7205	14.7614	14.6753	14.7222	15.0854	15.0579
Q8QZY1	EIF3L_MOUSE	Eukaryotic translation initiation factor 3 subunit L	Eif3l	-0.186733	0.461951	0.342122	0.0412194	0.0862037	0.488521	12	4	4	4	16.7177	16.1417	16.1728	16.4256	16.1321	15.8682	16.4489	16.2617	16.2665	16.8571	16.7658	16.6694
Q99JX4	EIF3M_MOUSE	Eukaryotic translation initiation factor 3 subunit M	Eif3m	-0.457198	0.719603	0.298446	0.0875973	0.158007	0.500729	12	4	4	4	17.1682	16.133	16.4718	16.8247	16.423	15.2205	16.7445	16.3808	16.6692	17.0061	17.1837	16.7883
P60843	IF4A1_MOUSE	Eukaryotic initiation factor 4A-I	Eif4a1	-0.416671	-0.160721	0.330988	0.449152	0.297317	0.612172	12	4	4	4	15.6235	17.1933	15.7307	15.5659	15.7573	15.6074	15.4761	15.6059	15.9414	15.4848	15.024	15.3537
P10630;P60843	IF4A1_MOUSE;IF4A2_MOUSE	Eukaryotic initiation factor 4A-II	Eif4a1;Eif4a2	-0.191414	-0.00081491	0.583389	0.995753	0.746658	0.886119	12	4	4	4	17.5305	18.6871	17.4027	17.3535	17.8245	17.5268	17.4363	17.4206	17.7839	17.6158	17.2433	17.5619
P10630;Q91VC3;E9PV04;A0A0N4SVP8;P60843	IF4A1_MOUSE;IF4A2_MOUSE;IF4A3_MOUSE	Eukaryotic initiation factor 4A-II	Eif4a1;Eif4a2;Eif4a3	-0.0892105	0.319532	0.831409	0.363317	0.62472	0.826731	12	4	4	4	15.8715	16.6922	15.5465	15.9239	16.3298	16.5235	15.115	15.7089	16.2029	16.4141	16.1603	16.178
P10630	IF4A2_MOUSE	Eukaryotic initiation factor 4A-II	Eif4a2	-0.24173	-0.277273	0.499354	0.168107	0.29229	0.618578	12	4	4	4	15.726	16.8228	15.588	15.2926	15.5624	15.5416	15.6677	15.6908	15.7346	14.965	15.1504	15.5034
Q91VC3;A0A0N4SVP8	IF4A3_MOUSE	Eukaryotic initiation factor 4A-III	Eif4a3	6.22275e-05	0.16025	0.99974	0.340856	0.539575	0.826968	12	4	4	4	16.4402	16.0032	16.0356	16.4414	15.8397	16.3839	16.4489	16.2482	16.515	16.1799	16.4455	16.4212
Q8BGD9	IF4B_MOUSE	Eukaryotic translation initiation factor 4B	Eif4b	-0.220492	-0.337449	0.179237	0.0624654	0.0125056	0.405646	12	4	4	4	14.9285	14.9315	15.0879	14.6088	14.7133	14.4313	14.9294	14.6007	14.4977	14.3423	14.0334	14.4515
P63073	IF4E_MOUSE	Eukaryotic translation initiation factor 4E	Eif4e	-0.405862	0.275626	0.0105445	0.0933968	0.0175348	0.436144	12	4	4	4	16.1908	16.0837	16.1166	16.15	15.9682	15.5228	15.8562	15.5704	16.03	16.2325	15.8321	15.9255
Q6NZJ6	IF4G1_MOUSE	Eukaryotic translation initiation factor 4 gamma 1	Eif4g1	-0.190249	-0.105212	0.243766	0.468279	0.135981	0.571258	12	4	4	4	15.6512	15.4807	15.3608	15.2213	15.1732	15.3069	15.5114	14.9615	14.9198	15.2057	15.2239	15.1828
Q6NZJ6;Q80XI3	IF4G1_MOUSE;IF4G3_MOUSE	Eukaryotic translation initiation factor 4 gamma 1	Eif4g1;Eif4g3	-0.0565016	0.239912	0.825442	0.219157	0.507936	0.791695	12	4	4	4	15.1435	14.2957	14.5004	14.4987	14.416	14.5695	14.9926	14.2342	14.8247	14.5995	14.847	14.9008
Q62448	IF4G2_MOUSE	Eukaryotic translation initiation factor 4 gamma 2	Eif4g2	-0.0273314	0.0867057	0.903782	0.744026	0.940265	0.973567	12	4	4	4	15.0311	14.7895	14.2149	14.5245	14.6332	14.7836	14.7876	14.2462	14.218	15.2429	14.5137	14.8229
Q80XI3	IF4G3_MOUSE	Eukaryotic translation initiation factor 4 gamma 3	Eif4g3	-0.276977	0.0301876	0.175938	0.840359	0.237037	0.63656	12	4	4	4	15.2858	15.4157	14.9148	14.8265	15.0519	14.6222	14.9979	14.663	14.9707	15.0122	14.6083	14.8645
Q9WUK2	IF4H_MOUSE	Eukaryotic translation initiation factor 4H	Eif4h	-0.0247467	-0.124107	0.858178	0.453737	0.627409	0.862951	12	4	4	4	13.9847	14.2533	13.6817	14.1126	13.8713	14.1243	13.979	13.9587	13.8351	14.1515	13.4671	13.983
P59325	IF5_MOUSE	Eukaryotic translation initiation factor 5	Eif5	-0.187654	0.0851972	0.486421	0.556581	0.680738	0.871831	12	4	4	4	14.4301	15.3245	14.3817	14.6488	14.6622	14.6963	14.5441	14.132	14.6838	14.62	14.4749	14.5965
Q8BGY2;P63242	IF5A1_MOUSE	Eukaryotic translation initiation factor 5A-1	Eif5a	0.16469	-0.73015	0.643606	0.0332124	0.100987	0.484283	12	4	4	4	15.7727	17.0304	16.5647	16.0689	16.1741	16.5878	17.044	16.2895	16.1166	15.5999	15.3808	16.0775
Q05D44	IF2P_MOUSE	Eukaryotic translation initiation factor 5B	Eif5b	-0.0902846	0.0874033	0.631665	0.63393	0.813554	0.93357	12	4	4	4	12.8399	13.1923	12.9234	12.8368	12.7439	12.6146	13.3223	12.7504	12.9581	13.0628	12.7339	13.0261
O55135	IF6_MOUSE	Eukaryotic translation initiation factor 6	Eif6	-0.0473077	0.187973	0.869505	0.158212	0.703482	0.876225	12	4	4	4	14.0857	14.5318	13.3957	14.4081	14.3728	13.9051	13.9604	13.9938	14.3596	14.2545	14.2427	14.1271
Q8K0G5	EIPR1_MOUSE	EARP and GARP complex-interacting protein 1	Eipr1	-0.307977	-0.115397	0.107112	0.5186	0.0409907	0.465965	12	4	4	4	14.2594	14.296	14.4529	14.2233	13.815	13.6855	14.37	14.1292	13.8311	14.0759	13.7692	13.8619
P70372	ELAV1_MOUSE	ELAV-like protein 1	Elavl1	0.0189233	0.14341	0.83658	0.245708	0.264393	0.723383	12	4	4	4	17.5804	17.3744	17.6112	17.5579	17.4593	17.4409	17.7458	17.5535	17.8435	17.6118	17.4871	17.8309
Q61701;Q60900;Q60899	ELAV2_MOUSE;ELAV3_MOUSE;ELAV4_MOUSE	ELAV-like protein 2	Elavl2;Elavl3;Elavl4	-0.0982449	0.206281	0.788074	0.680481	0.872188	0.938847	12	4	4	4	15.9039	16.004	15.7587	15.8724	16.3444	14.7965	15.8436	16.1615	16.9748	15.6705	15.5972	15.7287
Q8BPU7	ELMO1_MOUSE	Engulfment and cell motility protein 1	Elmo1	0.157566	-0.358303	0.394575	0.112602	0.198664	0.590997	12	4	4	4	14.2119	14.5705	14.2148	14.0367	14.7332	14.2837	14.1385	14.5087	14.2	13.7023	13.9728	14.3558
Q8BPU7;Q8BHL5	ELMO1_MOUSE;ELMO2_MOUSE	Engulfment and cell motility protein 2	Elmo1;Elmo2	0.151511	0.210604	0.632348	0.364867	0.420796	0.718133	12	4	4	4	16.3843	16.4988	15.4273	16.1389	16.2022	16.6425	16.4171	15.7935	16.1586	16.5545	16.4735	16.7111
Q8BHL5	ELMO2_MOUSE	Engulfment and cell motility protein 2	Elmo2	0.0910621	-0.34043	0.50453	0.0302787	0.0308902	0.469665	12	4	4	4	14.7963	14.9926	14.7472	14.7652	14.9218	15.1365	14.5973	15.01	14.5866	14.5979	14.4746	14.6447
Q3V1U8	ELMD1_MOUSE	ELMO domain-containing protein 1	Elmod1	0.591335	-0.821752	0.0558263	0.0916673	0.138392	0.488877	12	4	4	4	13.0836	13.7184	12.7824	12.7722	13.6827	13.9398	13.3801	13.7193	13.5478	13.1463	11.7299	13.011
Q8BGF6	ELMD2_MOUSE	ELMO domain-containing protein 2	Elmod2	0.168202	-0.0949376	0.406768	0.745168	0.778598	0.909728	12	4	4	4	14.1407	13.796	14.0025	14.0198	13.9601	14.6374	13.8488	14.1856	14.4814	13.9396	14.3244	13.5066
P62869	ELOB_MOUSE	Elongin-B	Elob	-0.0115025	-0.204176	0.905097	0.110507	0.116696	0.589095	12	4	4	4	15.0917	15.3705	15.1999	15.1045	15.2878	15.0707	15.0596	15.3024	15.015	14.7744	14.926	15.1885
P83940	ELOC_MOUSE	Elongin-C	Eloc	-0.31096	0.177853	0.0610595	0.403213	0.249781	0.641106	12	4	4	4	15.368	15.5065	15.3208	15.6597	15.2897	15.1121	15.354	14.8552	15.0523	15.6895	15.0552	15.5255
Q9JLJ5	ELOV1_MOUSE	Elongation of very long chain fatty acids protein 1	Elovl1	-0.103489	0.0978959	0.756777	0.662526	0.91661	0.961495	12	4	4	4	13.3932	12.2454	12.5472	13.149	12.3637	13.2015	12.7777	12.5779	12.9089	13.1233	12.6423	12.6378
Q9D2Y9	ELOV7_MOUSE	Elongation of very long chain fatty acids protein 7	Elovl7	-0.475042	0.528156	0.106735	0.0403939	0.0772568	0.481955	12	4	4	4	15.4203	15.2185	14.5952	14.9176	14.1552	15.0024	14.5026	14.5912	15.2022	14.9911	15.3167	14.854
Q7TT37	ELP1_MOUSE	Elongator complex protein 1	Elp1	-0.0220628	0.199442	0.902382	0.190613	0.483511	0.793179	12	4	4	4	15.1597	14.4595	14.6265	14.4683	14.5227	14.6598	14.7671	14.6762	14.9356	14.8589	15.1137	14.5153
Q91WG4	ELP2_MOUSE	Elongator complex protein 2	Elp2	0.0113869	0.150332	0.925449	0.178858	0.330079	0.749222	12	4	4	4	14.8467	14.8046	14.732	14.4123	14.6818	14.6708	14.5985	14.89	14.6511	14.9295	15.0064	14.8553
Q9CZX0	ELP3_MOUSE	Elongator complex protein 3	Elp3	-0.0114059	0.209842	0.966048	0.292674	0.588575	0.828239	12	4	4	4	15.9446	15.1088	15.0624	15.3391	15.0367	15.1287	15.6677	15.5761	15.4316	15.6201	15.7922	15.4046
P21995	EMB_MOUSE	Embigin	Emb	0.210418	-0.457335	0.537822	0.0254796	0.315848	0.643726	12	4	4	4	14.6881	15.0488	15.284	16.1432	15.3378	15.7546	15.4866	15.4268	15.3615	14.7478	15.0668	15.0004
Q8C7X2	EMC1_MOUSE	ER membrane protein complex subunit 1	Emc1	-0.12215	0.377796	0.644657	0.178086	0.232935	0.609904	12	4	4	4	16.644	16.4551	16.5691	16.7319	16.7163	15.7438	16.7391	16.7123	16.753	16.9344	16.8834	16.8518
Q9CRD2	EMC2_MOUSE	ER membrane protein complex subunit 2	Emc2	0.101747	0.0287685	0.121642	0.738211	0.252047	0.760946	12	4	4	4	16.1781	16.0215	16.1473	16.2323	16.1508	16.26	16.2598	16.3156	16.4081	16.1092	16.3942	16.1896
Q99KI3	EMC3_MOUSE	ER membrane protein complex subunit 3	Emc3	0.0112877	-0.0805254	0.955897	0.712743	0.894321	0.958106	12	4	4	4	17.3984	17.0047	17.1162	17.2055	16.6705	17.3937	17.4317	17.274	17.2594	16.7918	17.2532	17.1434
Q9CZX9	EMC4_MOUSE	ER membrane protein complex subunit 4	Emc4	0.134547	-0.205885	0.489865	0.261097	0.42787	0.773225	12	4	4	4	16.2752	15.9248	16.2647	16.0332	15.988	16.6916	16.0413	16.3152	16.0408	15.9461	16.1315	16.0941
Q9EP72	EMC7_MOUSE	ER membrane protein complex subunit 7	Emc7	0.267704	-0.0366678	0.0588229	0.75898	0.0461384	0.502417	12	4	4	4	16.2257	16.2531	16.3115	16.3874	16.495	16.8747	16.3653	16.5135	16.4918	16.4531	16.6018	16.5551
O70378	EMC8_MOUSE	ER membrane protein complex subunit 8	Emc8	0.0601573	0.142522	0.651712	0.0780609	0.251057	0.693181	12	4	4	4	16.6121	16.1801	16.0264	16.2151	16.3045	16.3784	16.3161	16.2754	16.2905	16.4419	16.5337	16.5783
Q9R0H2	MUCEN_MOUSE	Endomucin	Emcn	-0.583796	0.188625	0.0192171	0.293197	0.0216638	0.408855	12	4	4	4	14.782	14.6916	15.1177	14.4879	14.2158	13.9242	14.5287	14.0754	14.2009	14.1984	14.541	14.5583
O08579	EMD_MOUSE	Emerin	Emd	-0.194483	0.0242891	0.373121	0.889935	0.4867	0.796654	12	4	4	4	15.9846	15.6522	16.0718	16.2295	15.7233	15.4558	16.231	15.75	15.8477	15.7877	15.6979	15.924
Q99K41	EMIL1_MOUSE	EMILIN-1	Emilin1	-0.224194	0.552364	0.61009	0.134716	0.389768	0.673531	12	4	4	4	17.9166	16.7884	17.0717	18.2494	17.1109	16.6997	17.7216	17.5971	17.2731	17.9062	18.3294	17.8301
Q8K482	EMIL2_MOUSE	EMILIN-2	Emilin2	-0.471426	0.412002	0.278308	0.146813	0.42016	0.693115	12	4	4	4	12.8142	11.8152	12.5326	13.6611	11.9721	12.163	12.3878	12.4145	12.4889	13.2726	12.2153	12.6086
Q05BC3	EMAL1_MOUSE	Echinoderm microtubule-associated protein-like 1	Eml1	0.308852	-0.27543	0.162135	0.160307	0.278977	0.648226	12	4	4	4	13.5886	14.3058	13.6933	13.6157	14.2699	14.2524	14.0388	13.8776	13.6325	13.8378	13.6255	14.2412
Q7TNG5	EMAL2_MOUSE	Echinoderm microtubule-associated protein-like 2	Eml2	-0.0817897	0.371106	0.599763	0.036106	0.0588328	0.482749	12	4	4	4	15.2787	15.5557	15.3297	15.7039	15.5811	15.1087	15.5382	15.3129	15.6027	15.893	15.6188	15.9109
Q3UMY5	EMAL4_MOUSE	Echinoderm microtubule-associated protein-like 4	Eml4	0.304243	-0.516062	0.222382	0.138561	0.178164	0.541698	12	4	4	4	12.3913	12.6644	12.5867	12.3978	12.4326	13.397	12.851	12.5765	12.4949	12.7107	11.7123	12.2751
Q03173	ENAH_MOUSE	Protein enabled homolog	Enah	0.0945907	-0.643658	0.799063	0.160278	0.183647	0.527433	12	4	4	4	13.9018	13.8596	14.2638	14.3287	13.5592	14.0925	15.1267	13.9538	12.9917	13.91	13.3598	13.8959
Q8C522	ENDD1_MOUSE	Endonuclease domain-containing 1 protein	Endod1	-0.0104861	0.0706725	0.95526	0.680538	0.883091	0.957545	12	4	4	4	19.6389	19.7623	19.4699	19.8863	19.9339	19.2361	19.6947	19.8508	19.6365	19.7107	19.8692	19.7818
O08600	NUCG_MOUSE	Endonuclease G, mitochondrial	Endog	-0.0671122	0.14721	0.680552	0.329725	0.554155	0.849168	12	4	4	4	16.4339	16.147	16.1537	16.0617	16.2797	15.7352	16.25	16.2628	16.4023	16.2514	16.2165	16.2463
Q63961	EGLN_MOUSE	Endoglin	Eng	-0.393246	0.505401	0.118935	0.0401813	0.0762032	0.487625	12	4	4	4	17.0207	16.7901	16.738	17.4086	16.9773	16.5395	16.6346	16.2331	17.3829	17.0095	17.1843	16.8293
Q8BX80	ENASE_MOUSE	Cytosolic endo-beta-N-acetylglucosaminidase	Engase	0.551821	-0.169687	0.0616156	0.534428	0.0960027	0.483626	12	4	4	4	12.4846	12.2138	12.7254	12.3687	12.7646	13.6006	12.6274	13.0073	12.8198	12.442	12.9571	13.1022
P17182	ENOA_MOUSE	Alpha-enolase	Eno1	-0.172319	-0.398896	0.566957	0.249645	0.190967	0.541222	12	4	4	4	17.2108	18.0296	17.8307	17.7627	17.9041	17.2508	17.0574	17.9323	17.5857	16.5948	16.9932	17.3752
P17182;P21550;P17183	ENOA_MOUSE;ENOB_MOUSE;ENOG_MOUSE	Alpha-enolase	Eno1;Eno2;Eno3	-0.858834	0.243907	0.301496	0.770466	0.441009	0.683234	12	4	4	4	17.5818	18.0312	18.1608	18.0305	18.1132	14.9193	17.2761	18.0603	17.9521	16.7349	17.0253	17.6323
P17183	ENOG_MOUSE	Gamma-enolase	Eno2	-0.339952	-0.717485	0.457836	0.239714	0.150647	0.489919	12	4	4	4	16.0716	17.2221	17.1092	16.989	17.0594	15.8583	15.9906	17.1237	16.6247	14.6635	15.5865	16.2874
Q8BGB7	ENOPH_MOUSE	Enolase-phosphatase E1	Enoph1	0.348359	-0.817067	0.375541	0.126543	0.210489	0.536523	12	4	4	4	12.1835	13.2072	13.2118	12.8398	13.8361	13.25	12.5076	13.2419	13.1659	11.4087	12.3063	12.6865
P16406	AMPE_MOUSE	Glutamyl aminopeptidase	Enpep	-0.0788446	0.616499	0.661964	0.00203342	0.00372048	0.527833	12	4	4	4	19.6562	19.477	19.1251	19.1618	19.6067	19.0827	19.1831	19.2321	19.8976	19.8815	19.9728	19.8189
P06802	ENPP1_MOUSE	Ectonucleotide pyrophosphatase/phosphodiesterase family member 1	Enpp1	0.0185256	0.18575	0.920111	0.208156	0.405729	0.75325	12	4	4	4	16.7492	16.0806	16.6137	16.5321	16.2734	16.5347	16.7684	16.4733	16.5861	16.9447	16.6545	16.6074
Q9R1E6	ENPP2_MOUSE	Ectonucleotide pyrophosphatase/phosphodiesterase family member 2	Enpp2	0.197414	-0.444838	0.697009	0.426691	0.700614	0.851116	12	4	4	4	13.2471	14.2558	13.9672	14.9911	15.0196	13.6102	13.9602	14.6608	14.3033	12.6528	14.0851	14.4303
Q6DYE8	ENPP3_MOUSE	Ectonucleotide pyrophosphatase/phosphodiesterase family member 3	Enpp3	-0.322443	0.76692	0.53121	0.15286	0.225815	0.548848	12	4	4	4	13.8945	13.0536	13.3389	13.6138	13.0519	11.9205	13.7218	13.9168	13.6645	14.0183	14.2348	13.7611
Q8BTJ4	ENPP4_MOUSE	Bis(5'-adenosyl)-triphosphatase enpp4	Enpp4	0.0222516	0.218188	0.87195	0.0543066	0.119799	0.578523	12	4	4	4	17.5637	17.1637	17.2154	17.085	17.1975	17.5139	17.2381	17.1674	17.377	17.505	17.5955	17.5121
Q9EQG7	ENPP5_MOUSE	Ectonucleotide pyrophosphatase/phosphodiesterase family member 5	Enpp5	0.108651	0.32643	0.718855	0.303544	0.243468	0.598835	12	4	4	4	13.1572	13.4207	12.9729	13.1533	13.6397	12.4985	13.3337	13.6667	13.6042	13.5951	13.3805	13.8645
Q8BGN3	ENPP6_MOUSE	Glycerophosphocholine cholinephosphodiesterase ENPP6	Enpp6	0.428774	-0.989139	0.539169	0.191668	0.319119	0.600099	12	4	4	4	15.5262	17.1642	16.5361	16.5777	18.0483	15.8612	15.9669	17.6428	16.4368	14.9025	15.7696	16.4537
P60840;P56212	ENSA_MOUSE	Alpha-endosulfine	Ensa	-0.423058	-1.01225	0.0690613	0.0366154	0.00475589	0.554933	12	4	4	4	12.9555	13.3866	13.5351	13.4157	13.2088	12.9987	12.8682	12.5251	12.6589	12.3003	11.259	11.3336
P55772	ENTP1_MOUSE	Ectonucleoside triphosphate diphosphohydrolase 1	Entpd1	-0.0645437	0.571618	0.756948	0.017882	0.0270394	0.428257	12	4	4	4	17.9791	17.488	17.4985	18.0278	17.8791	17.3237	17.8953	17.6373	17.9349	18.453	18.3926	18.2413
O55026	ENTP2_MOUSE	Ectonucleoside triphosphate diphosphohydrolase 2	Entpd2	0.0636454	0.147134	0.726272	0.381399	0.501879	0.799963	12	4	4	4	14.9188	14.9622	15.4118	15.505	15.5022	15.2552	15.1052	15.1897	15.6771	15.4772	15.4333	15.0532
Q9WUZ9	ENTP5_MOUSE	Ectonucleoside triphosphate diphosphohydrolase 5	Entpd5	0.247601	-0.317966	0.244135	0.0104357	0.162962	0.578006	12	4	4	4	13.6531	12.8686	13.28	13.0053	13.3558	13.2807	13.5089	13.6521	13.059	13.1675	13.1712	13.1277
Q9JIX0	ENY2_MOUSE	Transcription and mRNA export factor ENY2	Eny2	0.019537	0.0699699	0.891278	0.651451	0.746124	0.92242	12	4	4	4	16.0106	15.9502	15.968	16.0195	15.796	16.4061	15.9043	15.92	15.9627	15.9972	16.1852	16.1612
Q8BYW9	EOGT_MOUSE	EGF domain-specific O-linked N-acetylglucosamine transferase	Eogt	-0.102163	0.364495	0.449711	0.0310622	0.051515	0.484126	12	4	4	4	17.1763	16.8385	16.8381	16.7722	17.0375	16.7536	16.8069	16.6184	17.3984	17.1261	17.2151	16.9347
Q8CHI8	EP400_MOUSE	E1A-binding protein p400	Ep400	-0.120273	0.216189	0.627397	0.428178	0.692119	0.869905	12	4	4	4	13.6045	13.0294	12.9262	13.463	12.6601	13.2639	13.4446	13.1735	13.6956	12.9287	13.6533	13.1292
P48193	EPB41_MOUSE	Protein 4.1	Epb41	-0.0921464	-0.0757918	0.665867	0.818753	0.84271	0.931259	12	4	4	4	14.838	14.2031	14.8047	14.6646	14.6155	14.2049	14.8732	14.4481	15.1393	13.9566	14.7139	14.0288
Q9WV92;P48193	E41L3_MOUSE;EPB41_MOUSE	Protein 4.1	Epb41;Epb41l3	-0.185645	-0.918638	0.411445	0.0608235	0.0231923	0.44789	12	4	4	4	17.3986	17.961	18.0067	17.7829	17.7322	17.2106	17.511	17.9528	17.3692	15.8249	16.3302	17.2079
Q9Z2H5	E41L1_MOUSE	Band 4.1-like protein 1	Epb41l1	-0.392744	-0.452177	0.026847	0.0694091	0.00515311	0.509429	12	4	4	4	15.9307	16.1605	16.4464	16.2678	16.0226	15.669	15.6987	15.8442	15.8553	15.1004	15.0337	15.4363
O70318	E41L2_MOUSE	Band 4.1-like protein 2	Epb41l2	-0.00361156	-0.157132	0.971243	0.279633	0.351375	0.755505	12	4	4	4	18.3067	18.5756	18.5713	18.5037	18.6962	18.4307	18.4511	18.3648	18.258	18.3442	18.0915	18.6206
Q9WV92	E41L3_MOUSE	Band 4.1-like protein 3	Epb41l3	-0.130512	-0.631023	0.713201	0.132249	0.106054	0.483667	12	4	4	4	16.9675	17.7869	17.6796	17.8052	18.0888	16.9245	17.038	17.666	17.3249	16.386	16.4072	17.075
Q99M71	EPDR1_MOUSE	Mammalian ependymin-related protein 1	Epdr1	0.288561	0.101823	0.0951665	0.399267	0.0392369	0.472592	12	4	4	4	16.3642	16.2545	16.1886	15.8302	16.6652	16.3038	16.3012	16.5217	16.7216	16.4049	16.4847	16.5878
Q03145	EPHA2_MOUSE	Ephrin type-A receptor 2	Epha2	-0.642325	0.495695	0.0385398	0.0202818	0.0394204	0.439111	12	4	4	4	13.1587	13.3462	13.0478	14.0136	13.0372	12.5182	12.7953	12.6465	13.5777	13.1197	13.1843	13.0981
Q03137	EPHA4_MOUSE	Ephrin type-A receptor 4	Epha4	-0.302269	-0.204549	0.309204	0.515738	0.196852	0.553512	12	4	4	4	15.1808	15.5189	15.6885	15.3554	15.4417	14.9513	14.5184	15.6233	15.287	14.5118	14.921	14.9966
P54763;Q61772	EPHB2_MOUSE	Ephrin type-B receptor 2	Ephb2	-0.205845	-0.639885	0.31325	0.0678844	0.0254136	0.407519	12	4	4	4	13.8616	13.9087	14.09	14.483	13.9302	13.918	13.5422	14.1296	13.8332	13.2068	12.5703	13.3502
P54761;P54754	EPHB3_MOUSE;EPHB4_MOUSE	Ephrin type-B receptor 3	Ephb3;Ephb4	-0.347169	0.240341	0.170256	0.41807	0.365069	0.690473	12	4	4	4	14.707	14.4151	14.4844	14.778	14.0788	13.7482	14.6008	14.568	14.7333	14.0279	14.8387	14.3572
P54761	EPHB4_MOUSE	Ephrin type-B receptor 4	Ephb4	-0.100426	0.354713	0.621234	0.00790296	0.159888	0.564928	12	4	4	4	15.0489	14.1842	14.3875	14.7195	14.4582	14.4149	14.5731	14.4922	14.7588	14.784	15.0897	14.7247
Q9D379	HYEP_MOUSE	Epoxide hydrolase 1	Ephx1	0.0574465	0.414449	0.736796	0.0263937	0.018037	0.422292	12	4	4	4	19.3127	18.9778	18.9143	19.2869	19.1141	18.9324	19.5333	19.1416	19.4551	19.5507	19.7586	19.6148
P34914	HYES_MOUSE	Bifunctional epoxide hydrolase 2	Ephx2	0.081604	-0.714041	0.815524	0.0582643	0.0633616	0.447267	12	4	4	4	14.1711	14.6316	14.863	14.2417	13.7089	15.0359	14.6998	14.7892	14.0132	13.599	13.8199	13.9455
Q8VEH5	EPMIP_MOUSE	EPM2A-interacting protein 1	Epm2aip1	-0.178083	-0.532747	0.618171	0.0559955	0.121158	0.487811	12	4	4	4	14.3458	15.5741	14.2914	14.2654	14.6001	14.1269	14.4101	14.6273	14.3299	13.8642	13.4041	14.0352
Q80VP1	EPN1_MOUSE	Epsin-1	Epn1	-0.0811849	-0.315562	0.778743	0.228236	0.283382	0.63111	12	4	4	4	14.6772	15.5608	15.1765	14.9373	15.3678	15.3326	14.5623	14.7644	14.9652	14.6259	14.4	14.7738
Q8CHU3	EPN2_MOUSE	Epsin-2	Epn2	0.137618	-0.570115	0.574909	0.0516809	0.0858179	0.486795	12	4	4	4	15.1493	15.6453	15.5774	14.9864	15.445	15.9582	15.2876	15.218	15.0778	14.951	14.429	15.1705
Q9QXS1;A0A7N9VRC4;Q8R0W0	EPIPL_MOUSE;PLEC_MOUSE	Epiplakin	Eppk1;Plec	0.274298	-0.084265	0.333629	0.809576	0.662986	0.849476	12	4	4	4	15.471	15.423	15.9245	16.0605	16.591	15.8103	15.9172	15.6577	15.3157	16.4946	15.6503	16.1785
Q8CGC7	SYEP_MOUSE	Bifunctional glutamate/proline--tRNA ligase	Eprs1	-0.139568	0.282247	0.263246	0.139999	0.185423	0.613855	12	4	4	4	16.3766	16.4372	16.5277	16.3406	16.1999	16.0548	16.5539	16.3152	16.198	16.7291	16.5718	16.7539
P42567	EPS15_MOUSE	Epidermal growth factor receptor substrate 15	Eps15	0.165029	-0.495806	0.194124	0.00421147	0.00469445	0.442595	12	4	4	4	13.8059	14.0135	14.1891	14.0502	14.1366	14.418	14.0787	14.0856	13.8062	13.5288	13.5778	13.8228
Q60902	EP15R_MOUSE	Epidermal growth factor receptor substrate 15-like 1	Eps15l1	-0.0193105	-0.44797	0.864441	0.00793194	0.00749881	0.446241	12	4	4	4	16.2128	16.5756	16.6381	16.3079	16.4526	16.3521	16.36	16.4926	16.0888	15.733	15.8376	16.206
Q08509	EPS8_MOUSE	Epidermal growth factor receptor kinase substrate 8	Eps8	-0.0722852	0.207258	0.746825	0.151948	0.538824	0.816927	12	4	4	4	13.8218	13.7442	13.549	13.0025	13.533	13.1716	13.4397	13.684	13.646	13.5251	13.6425	13.8438
Q99K30	ES8L2_MOUSE	Epidermal growth factor receptor kinase substrate 8-like protein 2	Eps8l2	-0.00765252	0.472238	0.976719	0.181544	0.258456	0.592566	12	4	4	4	13.3605	13.4524	12.548	13.1519	13.3296	13.3423	13.1021	12.7083	12.9424	14.0385	13.3302	14.0601
P49290	PERE_MOUSE	Eosinophil peroxidase	Epx	0.970222	-1.29623	0.272979	0.120192	0.301617	0.578087	12	4	4	4	15.162	12.7906	12.0651	14.1712	14.6229	14.76	13.3787	15.3083	13.0066	12.2307	12.7272	14.9205
Q9EQH2	ERAP1_MOUSE	Endoplasmic reticulum aminopeptidase 1	Erap1	0.0390801	0.263036	0.846463	0.145659	0.187663	0.596528	12	4	4	4	16.7953	16.2477	16.5515	16.3252	16.19	16.773	16.7691	16.344	16.8524	16.7438	16.8762	16.6558
P70424	ERBB2_MOUSE	Receptor tyrosine-protein kinase erbB-2	Erbb2	-0.0483651	-0.0753989	0.787656	0.722673	0.805487	0.926867	12	4	4	4	12.3444	12.6686	12.4641	12.1551	12.3295	12.0001	12.6198	12.4894	12.4486	12.1663	12.6048	11.9175
Q80TH2	ERBIN_MOUSE	Erbin	Erbin	0.102063	-0.0947211	0.576353	0.530107	0.788367	0.925018	12	4	4	4	16.1439	15.8171	16.3167	16.4691	16.1511	16.506	16.4132	16.0846	16.2976	15.9044	16.3481	16.2261
Q99MI1	RB6I2_MOUSE	ELKS/Rab6-interacting/CAST family member 1	Erc1	0.134976	-0.632222	0.609828	0.0290168	0.0490757	0.445031	12	4	4	4	13.6432	13.6807	14.3331	13.6548	13.506	14.0132	14.4111	13.9215	13.3554	13.4637	12.9835	13.5203
Q6PH08;Q99MI1	ERC2_MOUSE;RB6I2_MOUSE	ERC protein 2	Erc1;Erc2	0.0439265	-0.44084	0.841975	0.0644455	0.125269	0.506982	12	4	4	4	15.5879	16.1309	16.4075	16.0644	16.1742	15.7951	16.0132	16.3838	15.9987	15.3532	15.4538	15.7972
Q6PH08	ERC2_MOUSE	ERC protein 2	Erc2	-0.600371	-0.3935	0.306104	0.506484	0.177787	0.501768	12	4	4	4	14.7511	15.5968	15.6731	15.1243	15.4833	13.8759	13.7961	15.5885	15.04	13.9752	13.8846	14.27
Q9QZD4	XPF_MOUSE	DNA repair endonuclease XPF	Ercc4	-0.359932	0.747915	0.375236	0.0601358	0.11693	0.483503	12	4	4	4	13.9999	13.2583	12.9637	13.3235	13.211	12.1445	13.5554	13.1948	13.5323	13.9975	13.9014	13.6661
P81270	ERG_MOUSE	Transcriptional regulator ERG	Erg	-0.477091	0.506858	0.14593	0.0472981	0.129003	0.502268	12	4	4	4	13.9378	13.9362	13.0585	13.2606	12.9782	12.6359	13.4264	13.2443	13.4125	13.7814	13.7519	13.3664
Q9ERY9	ERG28_MOUSE	Ergosterol biosynthetic protein 28 homolog	Erg28	0.144721	-0.494681	0.568326	0.0490408	0.116992	0.504124	12	4	4	4	13.954	14.4917	13.8711	13.6809	13.9356	14.6051	13.8762	14.1596	13.5886	13.9438	13.6729	13.3927
Q9DC16	ERGI1_MOUSE	Endoplasmic reticulum-Golgi intermediate compartment protein 1	Ergic1	0.157139	-0.0521574	0.277968	0.72588	0.469207	0.816456	12	4	4	4	17.7762	17.5117	17.6448	17.5796	17.4444	17.9995	17.8555	17.8414	17.7244	17.5177	17.839	17.851
Q9CR89	ERGI2_MOUSE	Endoplasmic reticulum-Golgi intermediate compartment protein 2	Ergic2	0.131889	0.235491	0.615907	0.321408	0.265397	0.631242	12	4	4	4	14.2773	13.6648	14.1775	14.2122	14.2775	14.7724	13.926	13.8834	14.3695	14.6242	14.5057	14.3019
Q9CQE7	ERGI3_MOUSE	Endoplasmic reticulum-Golgi intermediate compartment protein 3	Ergic3	-0.136286	-0.024071	0.45826	0.866435	0.547839	0.833863	12	4	4	4	14.012	13.6775	14.275	14.1203	13.6351	13.7423	14.1177	14.0445	14.0729	13.7722	13.7618	13.8364
P84089	ERH_MOUSE	Enhancer of rudimentary homolog	Erh	-0.0490394	0.2629	0.794875	0.104017	0.278061	0.668971	12	4	4	4	17.0379	16.9175	17.2402	16.5542	16.7475	16.7341	17.2009	16.8712	17.3829	17.0388	17.0168	17.1667
Q8C460	ERI3_MOUSE	ERI1 exoribonuclease 3	Eri3	-0.330407	-0.0699701	0.173914	0.780597	0.27134	0.620825	12	4	4	4	14.6046	15.3797	14.6326	14.7614	14.8302	14.2888	14.4659	14.4717	14.9736	13.9858	14.2597	14.5577
Q8VEH8	ERLEC_MOUSE	Endoplasmic reticulum lectin 1	Erlec1	0.0503802	0.114498	0.782051	0.565101	0.666023	0.872182	12	4	4	4	14.9558	14.3916	14.715	14.8473	14.4327	14.8444	14.8121	15.022	15.2052	14.5204	14.9568	14.8867
Q91X78	ERLN1_MOUSE	Erlin-1	Erlin1	0.0897436	0.0281074	0.602382	0.857132	0.694293	0.894747	12	4	4	4	14.7624	14.4402	14.4298	14.3853	14.2355	14.6903	14.8944	14.5565	14.7813	14.6284	14.5352	14.5442
Q8BFZ9;Q91X78	ERLN1_MOUSE;ERLN2_MOUSE	Erlin-2	Erlin1;Erlin2	0.166873	0.513196	0.378419	0.0167765	0.0123585	0.447863	12	4	4	4	16.518	16.3927	16.7175	17.1318	16.9799	16.7635	16.7168	16.9673	17.4998	16.9888	17.644	17.3477
Q8BFZ9	ERLN2_MOUSE	Erlin-2	Erlin2	0.0448828	0.257168	0.767918	0.0858167	0.0828792	0.516095	12	4	4	4	17.4269	17.1229	17.2094	17.5119	17.4633	17.0293	17.5332	17.4249	17.6758	17.5413	17.7416	17.5206
Q5EBJ4	ERMIN_MOUSE	Ermin	Ermn	0.154197	-1.53527	0.835155	0.131325	0.181108	0.490946	12	4	4	4	14.126	16.4422	16.0653	15.3915	16.7501	15.1734	14.5443	16.174	15.36	12.2964	13.618	15.2263
Q3UVK0	ERMP1_MOUSE	Endoplasmic reticulum metallopeptidase 1	Ermp1	0.0658736	0.345439	0.680264	0.0293782	0.0280785	0.445557	12	4	4	4	15.9504	15.8157	15.5377	16.0428	16.1268	15.6354	15.8526	15.9952	16.2984	16.0721	16.2728	16.3485
Q8R180	ERO1A_MOUSE	ERO1-like protein alpha	Ero1a	-0.110644	0.181227	0.386795	0.156531	0.326754	0.747054	12	4	4	4	16.6524	16.2729	16.5873	16.4324	16.2699	16.3651	16.6133	16.2542	16.6142	16.4364	16.7434	16.4334
P57759	ERP29_MOUSE	Endoplasmic reticulum resident protein 29	Erp29	-0.0162272	0.167126	0.891853	0.0855947	0.208227	0.691053	12	4	4	4	17.1952	17.1827	17.5027	17.1393	17.3246	17.0155	17.2486	17.3661	17.4521	17.3477	17.4219	17.4017
Q9D1Q6	ERP44_MOUSE	Endoplasmic reticulum resident protein 44	Erp44	-0.0501933	0.0755882	0.753672	0.6696	0.903845	0.964316	12	4	4	4	17.3079	16.8247	17.2936	16.946	16.7946	17.0306	17.22	17.1261	17.359	16.7244	17.2845	17.1058
Q925F2	ESAM_MOUSE	Endothelial cell-selective adhesion molecule	Esam	-0.295832	0.744831	0.321224	0.0311176	0.0324558	0.419411	12	4	4	4	18.4488	18.1711	18.0739	18.5167	18.5933	17.4165	18.1951	17.8223	18.5829	18.8473	18.9402	18.6361
Q9R0P3	ESTD_MOUSE	S-formylglutathione hydrolase	Esd	-0.419566	0.00606132	0.282371	0.984729	0.322364	0.643929	12	4	4	4	13.7953	14.7125	14.5176	14.5821	14.6057	13.3212	13.7025	14.2998	14.1875	13.8345	13.8274	14.1041
Q3U7R1	ESYT1_MOUSE	Extended synaptotagmin-1	Esyt1	-0.188929	0.519714	0.452686	0.0490285	0.073314	0.484004	12	4	4	4	18.6781	18.2817	18.1977	18.6067	18.5626	17.6803	18.522	18.2436	18.6054	18.853	18.8341	18.7949
Q3TZZ7	ESYT2_MOUSE	Extended synaptotagmin-2	Esyt2	-0.178767	0.525145	0.350437	0.0134024	0.020674	0.424201	12	4	4	4	18.6705	18.317	18.171	18.497	18.4136	17.8668	18.4843	18.1759	18.6127	18.7923	18.8995	18.7366
Q8BWY3	ERF1_MOUSE	Eukaryotic peptide chain release factor subunit 1	Etf1	-0.269801	0.00318932	0.574325	0.992955	0.755865	0.879349	12	4	4	4	13.877	15.1934	13.5242	14.2261	14.6792	13.8255	13.9034	13.3333	14.4104	13.8573	13.4217	14.0648
Q99LC5	ETFA_MOUSE	Electron transfer flavoprotein subunit alpha, mitochondrial	Etfa	-0.0719752	0.320873	0.705889	0.11898	0.134196	0.551512	12	4	4	4	18.647	18.5456	18.4095	18.5008	18.5796	17.9318	18.6326	18.6709	18.7152	18.8286	18.7802	18.7745
Q9DCW4	ETFB_MOUSE	Electron transfer flavoprotein subunit beta	Etfb	0.19848	0.32618	0.149464	0.0328286	0.00362235	0.431273	12	4	4	4	19.4808	19.6075	19.2906	19.5585	19.9605	19.5294	19.5638	19.6778	19.8291	20.1467	20.0151	20.0452
Q921G7	ETFD_MOUSE	Electron transfer flavoprotein-ubiquinone oxidoreductase, mitochondrial	Etfdh	0.146029	0.122162	0.235864	0.226411	0.0561501	0.517349	12	4	4	4	17.8683	17.6069	17.9287	17.8724	17.8686	17.8178	18.1976	17.9765	18.1461	17.9939	18.0869	18.1222
Q9DCM0	ETHE1_MOUSE	Persulfide dioxygenase ETHE1, mitochondrial	Ethe1	-0.173237	0.112788	0.176032	0.372772	0.247235	0.717408	12	4	4	4	16.9108	16.9732	16.9866	17.0076	16.9699	16.5037	16.744	16.9678	16.9946	16.8199	16.8843	16.9377
P58659	EVA1C_MOUSE	Protein eva-1 homolog C	Eva1c	-0.168837	0.465659	0.625412	0.0626435	0.3347	0.64988	12	4	4	4	15.3988	14.6158	14.4516	15.7183	14.7158	15.0676	15.1032	14.6225	14.8903	15.5059	15.3329	15.6428
Q8K1G2	LBN_MOUSE	Limbin	Evc2	0.284791	-0.104803	0.508621	0.805456	0.734014	0.875147	12	4	4	4	12.9085	12.398	12.9272	13.2122	12.3635	14.0725	13.3449	12.8042	12.5417	13.0694	13.2824	13.2723
P70429	EVL_MOUSE	Ena/VASP-like protein	Evl	-0.629679	-0.213459	0.0781727	0.55497	0.0510054	0.440753	12	4	4	4	12.86	12.2171	12.4052	12.6649	12.017	12.4213	12.0111	11.1791	12.2472	11.5323	11.7918	11.2034
Q61545	EWS_MOUSE	RNA-binding protein EWS	Ewsr1	-0.0395761	0.339032	0.919421	0.0646751	0.528767	0.774395	12	4	4	4	18.9248	17.4718	17.366	18.0819	17.6363	18.0878	18.115	17.8472	18.1699	18.326	18.503	18.0434
Q8VEG4	EXD2_MOUSE	Exonuclease 3'-5' domain-containing protein 2	Exd2	0.128887	-0.101605	0.621784	0.636605	0.802903	0.924141	12	4	4	4	12.6923	12.7833	13.1797	13.2561	12.9376	13.6769	13.088	12.7245	13.0253	12.9946	12.9959	13.0049
Q8R3S6	EXOC1_MOUSE	Exocyst complex component 1	Exoc1	-0.136951	0.13221	0.250343	0.32438	0.380428	0.789285	12	4	4	4	15.1664	15.2722	15.2507	15.0958	15.3091	14.8237	15.078	15.0265	15.2942	14.994	15.173	15.3049
Q9D4H1	EXOC2_MOUSE	Exocyst complex component 2	Exoc2	-0.120748	0.140705	0.384499	0.211702	0.414224	0.804323	12	4	4	4	14.7832	15.1269	14.8127	14.7437	14.9166	14.4972	14.8628	14.7069	14.8269	14.899	14.8375	14.983
Q6KAR6	EXOC3_MOUSE	Exocyst complex component 3	Exoc3	-0.161486	0.228653	0.323257	0.163441	0.239496	0.671674	12	4	4	4	15.4374	15.5748	15.3068	15.5595	15.593	14.9361	15.3622	15.3413	15.505	15.427	15.5741	15.641
O35382	EXOC4_MOUSE	Exocyst complex component 4	Exoc4	-0.0590825	0.059895	0.683339	0.660788	0.846714	0.95272	12	4	4	4	15.8194	15.8618	15.6149	15.6314	15.9034	15.3263	15.7315	15.7301	15.6913	15.7479	15.6458	15.8458
Q3TPX4	EXOC5_MOUSE	Exocyst complex component 5	Exoc5	-0.0242806	0.0786257	0.833115	0.540133	0.766357	0.932586	12	4	4	4	14.9945	15.1822	14.9477	15.132	15.2492	15.1283	14.8099	14.9718	14.9476	15.2421	15.0391	15.245
Q8R313	EXOC6_MOUSE	Exocyst complex component 6	Exoc6	-0.0740802	0.132654	0.717794	0.299547	0.752533	0.90997	12	4	4	4	12.416	13.1006	13.199	13.0436	13.0251	12.6399	12.9287	12.8692	13.0105	12.8901	12.8635	13.2294
A6H5Z3	EXC6B_MOUSE	Exocyst complex component 6B	Exoc6b	-0.175305	0.208748	0.381767	0.249772	0.391444	0.748961	12	4	4	4	15.336	15.5559	15.394	15.0903	15.4796	14.7441	15.3227	15.1287	15.3683	15.3506	15.2997	15.4915
O35250	EXOC7_MOUSE	Exocyst complex component 7	Exoc7	-0.0529926	0.03596	0.724111	0.799418	0.911626	0.971838	12	4	4	4	15.0752	15.2855	15.1919	14.9541	15.2582	14.7288	15.0579	15.2498	14.9959	15.1043	15.0809	15.2575
Q6PGF7	EXOC8_MOUSE	Exocyst complex component 8	Exoc8	-0.24368	0.289057	0.294712	0.264259	0.335152	0.686789	12	4	4	4	15.0206	15.1532	15.0568	14.869	15.1848	14.2159	14.8208	14.9034	15.0101	15.1426	14.7873	15.3412
Q8C163	EXOG_MOUSE	Nuclease EXOG, mitochondrial	Exog	-0.310492	-0.219279	0.387455	0.604913	0.333174	0.643103	12	4	4	4	15.9903	16.354	16.4311	16.2941	16.5629	15.1535	15.7484	16.3628	16.3991	15.2196	15.6723	15.6595
Q9DAA6	EXOS1_MOUSE	Exosome complex component CSL4	Exosc1	-0.0237484	0.0598185	0.927764	0.792461	0.958894	0.982779	12	4	4	4	13.6753	13.1208	13.1672	13.4752	12.803	13.7325	13.6272	13.1807	13.4283	13.3347	13.4871	13.3326
P56960	EXOSX_MOUSE	Exosome component 10	Exosc10	-0.185795	0.342506	0.522058	0.203333	0.372577	0.694968	12	4	4	4	14.4606	13.7677	14.1611	13.9422	13.7809	13.3431	14.437	14.0274	14.1948	14.2202	14.4412	14.1022
Q8VBV3	EXOS2_MOUSE	Exosome complex component RRP4	Exosc2	-0.0604577	0.44346	0.83193	0.0272362	0.160887	0.537138	12	4	4	4	14.1764	13.1578	13.4675	13.9628	13.2097	13.7702	13.8509	13.6919	13.971	14.0028	14.1707	14.152
Q7TQK4	EXOS3_MOUSE	Exosome complex component RRP40	Exosc3	0.0235209	-0.0743825	0.927423	0.734641	0.934172	0.973268	12	4	4	4	13.802	13.2071	13.5852	13.7913	13.1546	13.9708	13.9579	13.3963	13.4269	13.6226	13.595	13.5375
Q921I9	EXOS4_MOUSE	Exosome complex component RRP41	Exosc4	-0.223619	0.341628	0.544862	0.30617	0.510615	0.767858	12	4	4	4	14.7439	13.8888	14.431	14.3909	14.0457	13.3269	14.5754	14.6121	14.4081	14.4443	14.6474	14.4269
Q8BTW3	EXOS6_MOUSE	Exosome complex component MTR3	Exosc6	0.219436	0.016211	0.433688	0.932981	0.527394	0.797361	12	4	4	4	14.3832	13.4438	13.6248	13.8321	13.5533	14.2676	14.1979	14.1428	13.898	13.9251	14.1748	14.2285
Q9D0M0	EXOS7_MOUSE	Exosome complex exonuclease RRP42	Exosc7	-0.134338	0.247777	0.54998	0.26632	0.488203	0.781862	12	4	4	4	14.5944	13.9652	14.2145	14.4261	14.1107	13.8216	14.6073	14.1232	14.282	14.1455	14.6547	14.5717
Q9D753	EXOS8_MOUSE	Exosome complex component RRP43	Exosc8	-0.0223377	0.169138	0.920591	0.274104	0.611633	0.851516	12	4	4	4	14.6547	13.9648	14.1326	14.5954	14.0837	14.1231	14.6416	14.4096	14.3999	14.6282	14.4279	14.4787
Q9JHI7	EXOS9_MOUSE	Exosome complex component RRP45	Exosc9	-0.0714877	0.287886	0.781425	0.214187	0.419275	0.734139	12	4	4	4	14.0007	13.2245	13.7966	13.7501	13.1623	13.8664	13.9591	13.4982	13.7534	14.0748	14.0832	13.7262
P70428	EXT2_MOUSE	Exostosin-2	Ext2	-0.0294878	0.139467	0.912885	0.669213	0.870932	0.943109	12	4	4	4	12.8182	12.5103	12.5563	13.1083	12.2212	12.4852	13.0395	13.1293	13.1151	12.8739	13.2124	12.2316
Q9ES89	EXTL2_MOUSE	Exostosin-like 2	Extl2	0.116161	-0.601176	0.603385	0.0812574	0.117881	0.489389	12	4	4	4	14.2547	14.0399	13.9726	13.4523	13.8222	14.2072	13.8392	14.3154	13.9085	12.707	13.6101	13.5538
Q9WVL6	EXTL3_MOUSE	Exostosin-like 3	Extl3	-0.0774393	0.187572	0.640775	0.295624	0.535455	0.823512	12	4	4	4	14.8339	14.3776	14.8594	14.5831	14.5351	14.4139	14.9045	14.4908	14.8549	14.4281	15.0009	14.8108
P70351	EZH1_MOUSE	Histone-lysine N-methyltransferase EZH1	Ezh1	-0.178447	0.111514	0.347152	0.756231	0.832969	0.926758	12	4	4	4	12.8879	12.7571	12.3944	12.4981	12.6862	12.1961	12.684	12.2575	12.8516	12.8235	12.9715	11.6232
P26040	EZRI_MOUSE	Ezrin	Ezr	-0.142516	0.0565403	0.374527	0.822477	0.783437	0.916787	12	4	4	4	15.19	15.4041	15.4597	15.3741	15.5	15.2042	14.8483	15.3053	15.4611	14.8086	15.1012	15.7131
P26040;P26043;P26041	EZRI_MOUSE;MOES_MOUSE;RADI_MOUSE	Ezrin	Ezr;Msn;Rdx	-0.0202055	0.298409	0.890917	0.0393094	0.0661499	0.503738	12	4	4	4	19.9412	20.1691	19.7509	20.1391	20.2	20.1082	19.7936	19.8177	20.2886	20.1963	20.2146	20.4135
O88792	JAM1_MOUSE	Junctional adhesion molecule A	F11r	-0.704059	1.13331	0.272735	0.0975071	0.108755	0.472611	12	4	4	4	17.6383	17.3431	17.2568	17.5896	17.6753	15.0707	17.1964	17.0691	17.7772	17.8319	17.9467	17.989
Q8BH61	F13A_MOUSE	Coagulation factor XIII A chain	F13a1	-0.65849	-0.0399351	0.0972485	0.839189	0.0788833	0.463422	12	4	4	4	14.3966	14.3903	14.5058	15.6895	13.8766	13.9889	14.4022	14.0805	14.3035	14.2106	14.0518	13.6225
P19221	THRB_MOUSE	Prothrombin	F2	-0.883498	1.03299	0.0681807	0.121826	0.198148	0.512046	12	4	4	4	13.4791	13.844	14.4614	15.2535	13.4437	13.1171	13.4701	13.4731	13.985	13.3012	15.9745	14.3752
P20352	TF_MOUSE	Tissue factor	F3	-0.243138	0.215022	0.420548	0.485167	0.685442	0.861483	12	4	4	4	15.123	15.4639	15.3112	16.1595	15.3874	14.9314	15.0814	15.6848	15.6624	14.8659	15.9846	15.4323
O08914	FAAH1_MOUSE	Fatty-acid amide hydrolase 1	Faah	-0.23961	-0.477862	0.637482	0.418494	0.365867	0.644146	12	4	4	4	15.2288	16.1753	15.9578	15.357	16.3024	14.6186	14.8074	16.032	15.8539	14.401	14.4104	15.1837
Q05816	FABP5_MOUSE	Fatty acid-binding protein 5	Fabp5	-0.26686	-0.357601	0.709281	0.491619	0.593342	0.784667	12	4	4	4	15.2729	17.7445	16.438	15.6969	17.0818	15.1217	15.6975	16.1839	15.9981	15.4047	15.0713	16.1804
Q920L1	FADS1_MOUSE	Acyl-CoA (8-3)-desaturase	Fads1	0.0262027	-0.289111	0.92269	0.320635	0.425411	0.732889	12	4	4	4	14.0929	14.0093	14.4537	14.3016	14.1984	13.644	14.3138	14.806	13.6066	13.9929	14.0457	14.1606
Q9Z0R9	FADS2_MOUSE	Acyl-CoA 6-desaturase	Fads2	0.32983	-0.600425	0.300657	0.036939	0.10016	0.482899	12	4	4	4	15.307	15.5736	16.1908	15.3925	15.4882	16.4711	15.7496	16.0743	15.4397	15.2342	15.2049	15.5028
Q3TDN2	FAF2_MOUSE	FAS-associated factor 2	Faf2	-0.16001	0.10603	0.397619	0.604485	0.617603	0.861678	12	4	4	4	16.6597	16.5935	16.7349	16.7603	16.5562	16.0342	16.7276	16.7904	16.7823	16.3718	16.7178	16.6605
P35505	FAAA_MOUSE	Fumarylacetoacetase	Fah	0.115065	-0.486077	0.769626	0.28033	0.403476	0.685841	12	4	4	4	13.2634	14.0069	13.4748	13.5322	14.4659	12.977	13.2714	14.0232	13.5424	12.5411	13.2583	13.4514
Q8R0F8	FAHD1_MOUSE	Acylpyruvase FAHD1, mitochondrial	Fahd1	-0.0317471	-0.119843	0.870147	0.603542	0.746623	0.899164	12	4	4	4	14.4777	15.0238	14.9779	14.9042	14.7911	14.6341	14.6208	15.2106	15.0519	14.239	14.6852	14.8011
Q3TC72	FAHD2_MOUSE	Fumarylacetoacetate hydrolase domain-containing protein 2A	Fahd2	0.15761	-0.359619	0.30208	0.121188	0.147058	0.553302	12	4	4	4	15.8134	15.8891	15.9699	15.9205	16.1137	16.2798	15.6621	16.1677	15.8771	15.5672	15.3502	15.9903
Q8VE88	F1142_MOUSE	Protein FAM114A2	Fam114a2	-0.420428	-0.22416	0.404256	0.428467	0.291542	0.604684	12	4	4	4	12.4811	14.3807	13.5645	13.1787	13.2525	12.2329	13.2791	13.1587	12.9599	12.787	12.5584	12.7214
Q91YN1	F118A_MOUSE	Protein FAM118A	Fam118a	-0.585113	0.872044	0.236717	0.0678094	0.117762	0.484107	12	4	4	4	15.4909	14.4368	14.7998	15.3967	14.3711	13.5124	15.2969	14.6035	14.9943	15.6172	15.4398	15.2207
Q6A0A9	F120A_MOUSE	Constitutive coactivator of PPAR-gamma-like protein 1	FAM120A	-0.0463405	0.0872908	0.778716	0.557337	0.834685	0.944372	12	4	4	4	16.1879	15.715	16.1384	16.0338	15.8802	15.8485	16.321	15.8401	15.8511	16.0727	16.0825	16.2327
Q6RI63	F120B_MOUSE	Constitutive coactivator of peroxisome proliferator-activated receptor gamma	Fam120b	0.0585384	0.0370264	0.886032	0.927046	0.963939	0.981581	12	4	4	4	12.4202	13.0863	12.1715	12.4218	12.9896	11.5815	12.7571	13.0058	13.1438	12.3577	12.3312	12.6493
Q8C3F2	F120C_MOUSE	Constitutive coactivator of PPAR-gamma-like protein 2	Fam120c	0.278717	-0.477154	0.360502	0.126798	0.19348	0.557944	12	4	4	4	14.8061	14.2938	14.7981	14.599	14.3881	15.5869	14.9434	14.6936	14.4228	14.2196	14.6475	14.4134
Q6P9N1	HYCCI_MOUSE	Hyccin	Fam126a	0.0819414	-0.0142174	0.620037	0.927842	0.885404	0.95741	12	4	4	4	13.7159	13.0437	13.3903	13.6695	13.6092	13.52	13.4912	13.5269	13.5097	13.1182	13.8134	13.6492
Q8C729	F126B_MOUSE	Protein FAM126B	Fam126b	-0.172748	-0.438177	0.504042	0.200953	0.124257	0.490697	12	4	4	4	14.0555	14.4147	14.6751	14.5992	14.3813	14.1606	13.7784	14.7331	14.5092	13.689	13.5488	13.5537
Q3TY60	F131B_MOUSE	Protein FAM131B	Fam131b	-0.401726	-0.849904	0.416698	0.147925	0.0678856	0.441433	12	4	4	4	13.0947	14.3031	14.1207	13.8127	14.0392	12.6731	12.897	14.1149	13.4859	11.8358	12.3277	12.6752
Q9CR98	F136A_MOUSE	Protein FAM136A	Fam136a	-0.314538	0.245365	0.109023	0.291008	0.227685	0.620001	12	4	4	4	16.2062	16.0894	15.9999	16.1323	15.422	15.7337	15.8063	16.2077	16.1412	15.6489	16.0731	16.2879
Q9D6U8	F162A_MOUSE	Protein FAM162A	Fam162a	-0.163321	0.277733	0.650015	0.450095	0.633666	0.837242	12	4	4	4	16.793	17.0263	17.005	17.0485	16.9965	15.8051	17.2139	17.2041	17.16	16.9022	17.2119	17.0564
A2ATK9	A2ATK9_MOUSE	Family with sequence similarity 171, member A1	Fam171a1	0.135097	-0.444314	0.547389	0.0727084	0.105234	0.503029	12	4	4	4	13.1249	13.1095	13.568	13.3209	12.9732	13.8531	13.5028	13.3346	13.2375	12.8348	12.9418	12.8723
A2A699	F1712_MOUSE	Protein FAM171A2	Fam171a2	-0.318379	-0.7517	0.238249	0.00332154	0.00148629	0.5145	12	4	4	4	13.8441	13.8377	14.6409	13.9941	13.9757	13.6873	13.365	14.0152	13.0382	12.9963	12.8731	13.1288
Q8BR63	F177A_MOUSE	Protein FAM177A1	Fam177a1	0.300714	-0.794854	0.530211	0.124221	0.239837	0.553248	12	4	4	4	14.1996	15.5098	15.3417	15.2987	16.0057	15.1908	14.5214	15.8349	15.1614	13.7977	14.6017	14.8125
Q8VCS3	XYLK_MOUSE	Glycosaminoglycan xylosylkinase	Fam20b	0.143784	-0.0513492	0.214571	0.688774	0.486681	0.830904	12	4	4	4	14.1324	14.2051	14.4641	14.1858	14.2062	14.5213	14.49	14.3451	14.4295	14.0493	14.396	14.4823
Q8BGY7	F210A_MOUSE	Protein FAM210A	Fam210a	0.171142	-1.19921	0.525015	0.203847	0.225547	0.528805	12	4	4	4	15.8309	16.2234	16.1368	15.9849	15.8382	16.567	15.7715	16.6839	15.9437	12.6008	15.6966	15.8226
Q9D8B6	F210B_MOUSE	Protein FAM210B, mitochondrial	Fam210b	-0.514018	0.260135	0.104823	0.366839	0.150388	0.525928	12	4	4	4	13.7427	13.9029	14.2848	13.9311	13.7641	12.7763	13.4157	13.8494	13.9023	13.4462	13.6261	13.8715
Q8C0Z1	F234A_MOUSE	Protein FAM234A	Fam234a	0.0592916	0.202264	0.721833	0.271397	0.203457	0.631854	12	4	4	4	15.2532	15.2184	15.1347	15.33	15.5089	14.9923	15.0693	15.603	15.4066	15.5827	15.3625	15.6308
Q8BYI8	F234B_MOUSE	Protein FAM234B	Fam234b	0.00531555	-0.723789	0.990596	0.186354	0.282717	0.585371	12	4	4	4	13.0094	13.7483	13.2272	12.0816	13.5486	12.721	12.4626	13.3556	13.2982	11.8588	11.4337	12.602
Q9CZL2	F241A_MOUSE	Uncharacterized protein FAM241A	Fam241a	-0.429562	0.63132	0.295408	0.00913568	0.204624	0.54428	12	4	4	4	14.3921	12.9766	12.9849	14.0894	13.1731	13.0629	13.1214	13.3673	13.3854	14.0748	13.9869	13.803
Q9D882	F241B_MOUSE	Protein FAM241B	Fam241b	-0.0219169	-0.425987	0.928909	0.0833797	0.0814082	0.485411	12	4	4	4	14.426	14.213	14.4679	13.9366	13.9251	13.919	14.3476	14.7641	13.8833	13.7768	13.7225	13.8693
Q9D8T0	FAM3A_MOUSE	Protein FAM3A	Fam3a	-0.311203	0.356825	0.0489709	0.133005	0.15385	0.549092	12	4	4	4	12.9773	12.9989	13.2636	13.2725	12.7622	13.0836	12.6202	12.8015	12.9786	12.7647	13.5272	13.4244
Q91VU0	FAM3C_MOUSE	Protein FAM3C	Fam3c	-0.192184	0.542135	0.161932	0.00158036	0.00228033	0.509382	12	4	4	4	14.3362	14.2349	14.5563	14.1493	14.3255	14.1243	13.9212	14.137	14.5593	14.6035	14.8063	14.7076
Q9QUI1	LRA25_MOUSE	Leucine repeat adapter protein 25	Fam89b	-0.158478	0.26474	0.405614	0.258094	0.403831	0.735954	12	4	4	4	13.0718	13.4105	13.1286	13.4081	13.2131	12.811	12.8885	13.4724	13.5527	12.9591	13.6055	13.3266
Q3URQ4	Q3URQ4_MOUSE	Family with sequence similarity 8, member A1	Fam8a1	0.379441	-0.687495	0.506132	0.230378	0.516827	0.735838	12	4	4	4	12.5133	11.7986	12.4307	10.4161	11.7115	12.8062	12.1266	12.0321	12.1557	10.1197	11.8571	11.794
Q3UVG3	F91A1_MOUSE	Protein FAM91A1	Fam91a1	-0.13398	-0.201258	0.631024	0.49956	0.406044	0.716646	12	4	4	4	12.2783	12.515	12.66	12.6052	12.5568	11.6385	12.5775	12.7497	12.2424	11.8227	12.2522	12.4003
Q3TJZ6	FA98A_MOUSE	Protein FAM98A	Fam98a	0.219748	-0.02461	0.43429	0.917605	0.563209	0.817	12	4	4	4	15.0435	14.477	14.4521	14.7302	14.7294	15.5271	14.8401	14.4852	14.7618	14.919	14.9734	14.8292
Q80VD1	FA98B_MOUSE	Protein FAM98B	Fam98b	-0.068892	0.345035	0.778927	0.125181	0.229026	0.610289	12	4	4	4	14.8854	14.2353	14.7485	14.6864	14.3673	14.5573	15.1009	14.2546	14.8855	15.0555	14.8818	14.8374
Q922J9	FACR1_MOUSE	Fatty acyl-CoA reductase 1	Far1	0.0374293	-0.0489244	0.868385	0.834674	0.970873	0.987877	12	4	4	4	13.6636	13.5373	13.6536	14.1081	13.7803	14.1439	13.3019	13.8862	13.4614	13.5235	13.9098	14.0219
F8VPU2	FARP1_MOUSE	FERM, ARHGEF and pleckstrin domain-containing protein 1	Farp1	-0.0139542	0.0440197	0.931468	0.779916	0.943665	0.981235	12	4	4	4	17.1433	17.019	17.2786	17.2383	17.1837	17.4712	17.198	16.7704	17.2205	17.2995	17.095	17.1845
Q91VS8	FARP2_MOUSE	FERM, ARHGEF and pleckstrin domain-containing protein 2	Farp2	-0.199465	-0.179529	0.571871	0.492656	0.510346	0.762264	12	4	4	4	12.9623	13.7145	12.9079	14.1273	13.4065	13.3329	13.4	12.7748	12.4725	13.2881	13.2356	13.1998
Q8C0C7	SYFA_MOUSE	Phenylalanine--tRNA ligase alpha subunit	Farsa	-0.118454	0.114641	0.691897	0.717274	0.875841	0.945352	12	4	4	4	14.5533	14.216	14.3595	14.0911	14.2111	13.4243	14.5307	14.5799	14.5158	14.3964	14.4073	13.8852
Q9WUA2	SYFB_MOUSE	Phenylalanine--tRNA ligase beta subunit	Farsb	0.0339105	0.265749	0.895209	0.297993	0.376021	0.699281	12	4	4	4	15.4258	15.1063	15.0886	14.7416	15.0541	14.5789	15.4784	15.3865	15.4261	15.6048	15.4622	15.0679
P25446	TNR6_MOUSE	Tumor necrosis factor receptor superfamily member 6	Fas	-0.378258	0.51335	0.230145	0.0782336	0.182514	0.543448	12	4	4	4	14.1689	13.5486	13.7146	14.4677	14.103	13.3159	13.6739	13.294	14.057	13.7227	14.432	14.2285
P19096	FAS_MOUSE	Fatty acid synthase	Fasn	0.00013995	-0.696316	0.999729	0.0321243	0.121167	0.482499	12	4	4	4	15.4062	17.0381	16.4544	16.0738	16.7247	15.9882	15.865	16.3952	15.858	15.426	15.1672	15.7365
A0A1L1SQU7	A0A1L1SQU7_MOUSE	FAT atypical cadherin 1	Fat1	0.146557	-0.0662699	0.577773	0.834575	0.876703	0.944459	12	4	4	4	13.2898	12.8925	12.7451	13.4732	12.9738	13.7324	13.3238	12.9568	12.5297	13.7031	13.2804	13.2086
P35550	FBRL_MOUSE	rRNA 2'-O-methyltransferase fibrillarin	Fbl	-0.0742688	0.155346	0.603445	0.414823	0.690493	0.88083	12	4	4	4	18.0635	17.5809	17.5942	17.9602	17.5936	17.7027	17.7524	17.8531	17.9324	17.3988	18.1825	18.0096
Q80WS3;P35550	FBLL1_MOUSE;FBRL_MOUSE	rRNA 2'-O-methyltransferase fibrillarin	Fbl;Fbll1	-0.310744	0.11592	0.223508	0.722934	0.561955	0.800042	12	4	4	4	17.9224	17.1876	17.4579	17.5159	16.7703	17.1269	17.5594	17.3842	17.6925	16.5561	17.584	17.4718
Q71FD7	FBLI1_MOUSE	Filamin-binding LIM protein 1	Fblim1	-0.0901635	-0.30621	0.88286	0.68436	0.809311	0.900591	12	4	4	4	16.7373	16.356	16.8674	17.7231	16.2632	16.8203	18.2686	15.9711	15.2529	17.4631	16.1948	17.1875
Q80WS3	FBLL1_MOUSE	rRNA/tRNA 2'-O-methyltransferase fibrillarin-like protein 1	Fbll1	0.119556	-0.474554	0.685305	0.486139	0.655808	0.826942	12	4	4	4	17.0045	17.1665	16.8848	16.9073	16.9482	16.6747	16.9075	17.9109	18.368	15.9885	16.1328	16.0538
Q08879	FBLN1_MOUSE	Fibulin-1	Fbln1	-0.176422	0.385303	0.56703	0.284069	0.505574	0.75776	12	4	4	4	14.12	13.4001	13.5845	14.2801	13.7027	14.0157	13.8645	13.096	13.335	14.496	14.3495	14.0397
P37889	FBLN2_MOUSE	Fibulin-2	Fbln2	-0.161181	0.767162	0.674989	0.0208805	0.108594	0.486768	12	4	4	4	15.6504	14.5567	14.7864	15.9334	15.1373	14.9678	15.4555	14.7215	15.3575	16.2294	15.7119	16.052
Q9WVH9	FBLN5_MOUSE	Fibulin-5	Fbln5	-0.684034	1.02018	0.322823	0.106266	0.216295	0.530923	12	4	4	4	20.703	19.1776	19.0924	20.2116	19.0766	17.721	19.9049	19.746	19.9406	20.6406	20.2477	19.7003
Q61554	FBN1_MOUSE	Fibrillin-1	Fbn1	-0.0372369	1.09081	0.960912	0.0460937	0.245566	0.541797	12	4	4	4	18.1693	15.6886	15.0728	17.2987	16.2967	16.2373	16.8438	16.7027	16.6236	18.4441	18.0898	17.2862
Q61554;Q61555	FBN1_MOUSE;FBN2_MOUSE	Fibrillin-1	Fbn1;Fbn2	0.199512	0.575582	0.777533	0.212977	0.466807	0.696894	12	4	4	4	18.0135	15.7838	15.0765	16.8991	16.095	17.0677	16.6613	16.7471	16.3691	17.9547	17.6533	16.8964
Q61555	FBN2_MOUSE	Fibrillin-2	Fbn2	-0.0455768	1.14329	0.953029	0.046779	0.238368	0.536467	12	4	4	4	16.7445	13.574	13.8232	15.2289	14.5941	15.0884	14.9338	14.572	14.8774	16.9932	16.1502	15.7407
A2RT62	FXL16_MOUSE	F-box/LRR-repeat protein 16	Fbxl16	-0.428671	-0.304242	0.116073	0.0933048	0.0223336	0.407245	12	4	4	4	14.0211	14.7706	14.0516	13.7946	13.9405	13.6307	13.5072	13.8447	13.7324	13.2422	13.4836	13.248
Q9CZV8	FXL20_MOUSE	F-box/LRR-repeat protein 20	Fbxl20	-0.0907018	0.259598	0.67176	0.107177	0.337423	0.702289	12	4	4	4	15.665	15.2483	15.4605	15.9692	15.5379	15.1904	15.8335	15.4185	15.6939	15.7364	15.8353	15.753
Q80UW2	FBX2_MOUSE	F-box only protein 2	Fbxo2	-0.00237536	-0.728787	0.995385	0.0962419	0.119069	0.487603	12	4	4	4	14.2703	15.437	14.9936	15.0443	15.456	14.7317	14.1459	15.402	14.6894	13.9193	13.8306	14.3812
Q8BIG4	FBX28_MOUSE	F-box only protein 28	Fbxo28	0.133397	0.568886	0.656538	0.0821531	0.0438548	0.439879	12	4	4	4	16.0381	15.7617	15.4095	15.888	16.4359	15.544	15.4157	16.2353	16.3724	16.2835	16.7672	16.4834
Q9DC63	FBX3_MOUSE	F-box only protein 3	Fbxo3	-0.314835	-0.11352	0.505287	0.814758	0.569665	0.784465	12	4	4	4	11.5842	12.4006	12.2425	12.0151	11.5021	10.6991	12.4415	12.3405	11.5014	11.0747	11.8704	12.0826
Q8BMI0	FBX38_MOUSE	F-box only protein 38	Fbxo38	-0.147028	0.147764	0.499056	0.466405	0.680031	0.874708	12	4	4	4	13.1119	12.9132	12.9356	13.4907	12.678	12.9574	13.3973	12.8305	13.3192	12.8453	13.0228	13.267
Q6NS60	FBX41_MOUSE	F-box only protein 41	Fbxo41	-0.20092	-0.67445	0.495023	0.0339671	0.026122	0.409898	12	4	4	4	13.1722	13.61	14.2646	13.817	13.717	13.3387	13.1645	13.8399	13.3094	12.4103	12.7121	12.9306
Q9QZN4	FBX6_MOUSE	F-box only protein 6	Fbxo6	0.196017	0.104351	0.272711	0.196081	0.160348	0.5867	12	4	4	4	14.1452	13.7845	14.2344	14.5651	14.4295	14.4091	14.3216	14.3532	14.3007	14.4717	14.6147	14.5436
Q5SRY7	FBW1B_MOUSE	F-box/WD repeat-containing protein 11	Fbxw11	0.301901	0.0350964	0.373293	0.910508	0.398618	0.701497	12	4	4	4	14.9922	14.5247	14.9216	14.9174	15.259	15.7804	15.1728	14.3514	15.0322	15.2236	15.2457	15.2024
P08101	FCGR2_MOUSE	Low affinity immunoglobulin gamma Fc region receptor II	Fcgr2	-0.278263	-0.41355	0.689347	0.275342	0.490066	0.719966	12	4	4	4	15.7457	13.9379	16.392	14.2136	14.068	14.5584	15.1996	15.3501	14.0992	14.7181	14.6472	14.0574
P08101;P08508	FCGR2_MOUSE;FCGR3_MOUSE	Low affinity immunoglobulin gamma Fc region receptor II	Fcgr2;Fcgr3	-0.494482	0.0838103	0.401096	0.874488	0.582666	0.784709	12	4	4	4	14.0721	13.3756	14.9401	14.4166	12.7128	14.822	13.4657	13.8259	13.7377	13.1647	14.4245	13.8348
P08508	FCGR3_MOUSE	Low affinity immunoglobulin gamma Fc region receptor III	Fcgr3	-0.560964	0.0890806	0.43319	0.848233	0.586332	0.781889	12	4	4	4	14.0228	13.1112	15.6748	14.3822	13.1641	14.7752	13.0282	13.9797	13.7635	13.7269	13.4642	14.3489
Q61559	FCGRN_MOUSE	IgG receptor FcRn large subunit p51	Fcgrt	0.0206456	0.541222	0.913579	0.00573378	0.0104324	0.443026	12	4	4	4	17.3791	16.9488	16.9272	16.6649	17.2329	17.1264	16.7823	16.8608	17.3621	17.6506	17.6677	17.4868
Q3UQN2	FCHO2_MOUSE	F-BAR domain only protein 2	Fcho2	0.142475	-0.580812	0.594301	0.0356356	0.0601464	0.465088	12	4	4	4	13.9348	14.2397	14.6259	14.0108	14.1395	14.8248	14.5013	13.9155	13.846	13.8636	13.5299	13.8183
Q7TMC8	FCSK_MOUSE	L-fucose kinase	Fcsk	-0.164703	0.00227261	0.39636	0.991923	0.638861	0.859949	12	4	4	4	13.3265	13.8013	13.5878	13.6974	13.1045	13.271	13.6895	13.6891	13.0554	13.6086	13.3365	13.7627
P53798	FDFT_MOUSE	Squalene synthase	Fdft1	-0.13358	-0.44297	0.771679	0.290434	0.310704	0.619186	12	4	4	4	12.6569	13.0488	12.5651	13.6303	11.7799	13.2838	12.9236	13.3795	12.651	12.1461	12.3437	12.454
Q9CPW2	FDX2_MOUSE	Ferredoxin-2, mitochondrial	Fdx2	-0.495327	-0.0695286	0.125424	0.793785	0.0738695	0.470206	12	4	4	4	14.1336	14.5774	14.7152	14.3828	14.0542	13.3343	13.9008	14.5383	13.908	13.7403	13.8865	14.0148
Q61578	ADRO_MOUSE	NADPH:adrenodoxin oxidoreductase, mitochondrial	Fdxr	0.117437	-0.198842	0.335614	0.304879	0.445213	0.783872	12	4	4	4	14.7818	14.8918	14.9172	15.0199	14.7379	15.1331	15.016	15.1933	14.8933	14.4084	15.094	14.8893
P22315	HEMH_MOUSE	Ferrochelatase, mitochondrial	Fech	0.173359	-0.206666	0.353279	0.279378	0.345598	0.731875	12	4	4	4	17.2169	17.3113	17.258	17.2009	17.052	17.8769	17.3536	17.3979	17.2416	17.2713	17.1174	17.2234
Q8CIB5	FERM2_MOUSE	Fermitin family homolog 2	Fermt2	-0.0272548	0.368422	0.924065	0.201068	0.361796	0.678644	12	4	4	4	15.956	16.2283	15.4016	16.3586	16.0724	15.7401	16.3962	15.6267	15.9465	16.6726	16.0596	16.6305
Q8K1B8	URP2_MOUSE	Fermitin family homolog 3	Fermt3	-1.11613	-0.0575292	0.0434509	0.877459	0.0157664	0.416044	12	4	4	4	12.9054	13.5583	12.8716	12.3134	11.1095	12.1544	11.3019	12.6183	11.6632	11.7627	11.8214	11.7067
E9PV24	FIBA_MOUSE	Fibrinogen alpha chain	Fga	-1.72068	-0.260081	0.200671	0.747614	0.188697	0.4919	12	4	4	4	17.524	19.4801	19.4712	22.6505	19.4067	16.7322	18.2837	17.8206	19.27	17.4843	17.7444	16.7041
Q8K0E8	FIBB_MOUSE	Fibrinogen beta chain	Fgb	-1.59273	-0.218354	0.198801	0.771554	0.188198	0.491178	12	4	4	4	18.071	19.7871	20.1972	22.7486	19.7114	17.2181	19.0729	18.4305	19.7614	18.1071	18.1984	17.4925
Q80UZ0	FGD5_MOUSE	FYVE, RhoGEF and PH domain-containing protein 5	Fgd5	-0.061559	-0.14683	0.784784	0.62918	0.697439	0.871792	12	4	4	4	13.0222	13.3824	13.3194	13.0557	13.0123	13.4911	13.3938	12.6362	12.7622	12.8803	12.6901	13.6134
P61148	FGF1_MOUSE	Fibroblast growth factor 1	Fgf1	0.296979	-0.429378	0.297583	0.252636	0.355733	0.668641	12	4	4	4	14.493	14.2503	14.1144	14.0468	14.1801	15.2196	14.2197	14.4729	14.6092	14.2875	13.9936	13.4846
P15655	FGF2_MOUSE	Fibroblast growth factor 2	Fgf2	-0.138468	0.4641	0.664263	0.0543343	0.30869	0.636029	12	4	4	4	16.03	15.4652	15.2147	16.5487	15.5301	15.6609	15.7157	15.798	15.6902	16.4024	16.4864	15.982
P16092	FGFR1_MOUSE	Fibroblast growth factor receptor 1	Fgfr1	0.130317	-0.136983	0.722381	0.410756	0.872857	0.943246	12	4	4	4	12.2874	11.5886	12.7672	13.0822	12.2783	12.689	12.8558	12.4236	12.249	12.6075	12.5257	12.3166
Q9CRA9	FGOP2_MOUSE	FGFR1 oncogene partner 2 homolog	Fgfr1op2	0.00720501	0.113186	0.969472	0.61002	0.769605	0.914988	12	4	4	4	13.566	13.2619	13.2477	13.2284	13.4337	12.9033	13.3178	13.678	13.2967	13.1459	13.6307	13.7122
Q8VCM7	FIBG_MOUSE	Fibrinogen gamma chain	Fgg	-1.82533	-0.123359	0.147548	0.868101	0.139773	0.47627	12	4	4	4	18.6617	20.6134	20.8273	23.3889	20.2231	17.7894	19.4166	18.7609	20.3081	18.7079	18.6952	17.9854
P12804	FGL2_MOUSE	Fibroleukin	Fgl2	-0.0699677	0.597091	0.855792	0.0462443	0.217055	0.549742	12	4	4	4	16.5136	15.0931	15.7035	16.5105	15.6284	15.7223	16.2069	15.9832	15.9333	16.4862	16.8698	16.6398
P97807	FUMH_MOUSE	Fumarate hydratase, mitochondrial	Fh	-0.173273	0.145798	0.611412	0.670243	0.791063	0.911331	12	4	4	4	18.5604	18.7551	18.5743	18.6408	18.8411	17.5437	18.4974	18.9553	18.7391	18.5614	18.464	18.6562
Q3U2I3	FHI1B_MOUSE	FHF complex subunit HOOK interacting protein 1B	Fhip1b	-0.32567	-0.103347	0.0716191	0.648749	0.121543	0.513019	12	4	4	4	12.902	13.178	12.7364	12.803	12.4648	12.3603	12.61	12.8816	12.753	12.332	12.7954	12.023
P97447	FHL1_MOUSE	Four and a half LIM domains protein 1	Fhl1	0.816499	-1.40888	0.363947	0.0900715	0.177514	0.49311	12	4	4	4	14.5062	14.0891	16.2601	14.7	14.5338	16.2565	17.3798	14.6512	14.0109	14.6517	14.1133	14.4099
O70433	FHL2_MOUSE	Four and a half LIM domains protein 2	Fhl2	0.0231085	-0.296293	0.95202	0.454302	0.626716	0.827521	12	4	4	4	14.7179	14.6684	15.2511	15.2957	14.8017	15.2903	15.7296	14.2039	14.3688	14.5072	14.8217	15.1426
Q9R059	FHL3_MOUSE	Four and a half LIM domains protein 3	Fhl3	0.0136769	-0.324841	0.978436	0.513747	0.697272	0.855183	12	4	4	4	14.9777	15.43	15.9867	15.8218	15.4741	15.0644	16.8099	14.9225	14.7753	15.521	15.1194	15.5558
Q9WTX7	FHL5_MOUSE	Four and a half LIM domains protein 5	Fhl5	0.240995	0.167826	0.626046	0.774264	0.729041	0.864069	12	4	4	4	15.2805	14.5155	15.1477	15.8417	15.2695	15.3608	16.4791	14.64	14.5861	16.5349	15.4353	15.8645
Q6P9Q4	FHOD1_MOUSE	FH1/FH2 domain-containing protein 1	Fhod1	-0.038327	0.238297	0.850912	0.343824	0.482658	0.777334	12	4	4	4	13.4442	13.1152	13.0662	13.3523	12.8383	13.517	13.4839	12.9853	13.0203	13.7564	13.455	13.546
Q9JI19	FIBP_MOUSE	Acidic fibroblast growth factor intracellular-binding protein	Fibp	-0.0597699	-0.305775	0.588546	0.097312	0.0426962	0.477622	12	4	4	4	14.8431	14.8188	14.7427	14.7104	14.6702	14.5254	14.6815	14.999	14.7227	14.1916	14.2624	14.4762
Q91WF7	FIG4_MOUSE	Polyphosphoinositide phosphatase	Fig4	-0.00799489	-0.203875	0.987682	0.645673	0.860427	0.931238	12	4	4	4	12.4182	13.2368	13.3027	11.9665	12.8305	11.6366	13.3262	13.0988	12.6427	13.0007	12.1723	12.261
Q9CS72	FLIP1_MOUSE	Filamin-A-interacting protein 1	Filip1	0.18278	0.203427	0.205652	0.186855	0.0453283	0.484086	12	4	4	4	13.2112	13.202	12.8782	13.1889	13.2252	13.2598	13.593	13.1334	13.25	13.5718	13.5158	13.6876
Q6P6L0	FIL1L_MOUSE	Filamin A-interacting protein 1-like	Filip1l	-0.0220036	0.0843437	0.939533	0.769362	0.951639	0.977341	12	4	4	4	14.6021	13.9772	14.4489	14.9353	14.0481	14.5036	14.9785	14.3453	14.0224	14.9543	14.6544	14.5818
Q9D824	FIP1_MOUSE	Pre-mRNA 3'-end-processing factor FIP1	Fip1l1	-0.288302	0.0942533	0.56748	0.846291	0.783442	0.894011	12	4	4	4	14.8813	14.5427	15.4968	14.7678	14.6757	13.402	15.2257	15.232	15.1055	14.2517	14.7945	14.7608
Q9CQ92	FIS1_MOUSE	Mitochondrial fission 1 protein	Fis1	0.200741	-0.301342	0.0676217	0.085649	0.0872899	0.533845	12	4	4	4	16.309	16.3342	16.3817	16.3787	16.3521	16.4999	16.578	16.7767	16.3067	15.9127	16.3295	16.4523
P59266	FITM2_MOUSE	Acyl-coenzyme A diphosphatase FITM2	Fitm2	-0.0306206	-0.00540423	0.918842	0.986021	0.989898	0.995303	12	4	4	4	12.9168	12.2626	12.8849	12.824	12.6621	13.3888	12.3455	12.3694	12.758	13.0217	12.7461	12.2183
Q61576	FKB10_MOUSE	Peptidyl-prolyl cis-trans isomerase FKBP10	Fkbp10	0.0448062	0.305217	0.873328	0.13074	0.284265	0.640511	12	4	4	4	14.8628	14.1633	15.1543	14.873	14.4995	15.2659	14.8327	14.6345	15.0447	15.2545	15.1117	15.0426
Q6P9Q6	FKB15_MOUSE	FK506-binding protein 15	Fkbp15	-0.0528829	-0.373947	0.782021	0.0653267	0.0756814	0.481608	12	4	4	4	14.4247	14.2807	14.7654	14.1177	14.0985	14.2943	14.6739	14.3103	14.1376	13.652	13.9519	14.1398
P45878	FKBP2_MOUSE	Peptidyl-prolyl cis-trans isomerase FKBP2	Fkbp2	0.134548	-0.121225	0.247494	0.497958	0.631276	0.869611	12	4	4	4	16.291	16.0887	16.3726	16.0623	16.2505	16.5408	16.3427	16.2188	16.6318	15.9127	16.2133	16.11
P30416	FKBP4_MOUSE	Peptidyl-prolyl cis-trans isomerase FKBP4	Fkbp4	-0.174303	-0.218007	0.339072	0.223058	0.135956	0.538799	12	4	4	4	14.2466	14.9241	14.4987	14.6747	14.6373	14.4177	14.3834	14.2084	14.3601	14.1032	13.8582	14.4533
[truncated: 6,191 more rows]

## Sheet: mouse vessel prot 7b
Suppl. Table 7. All quantified proteins of brain vessels from vehicle and AKB9778 treated Foxf2iECKO and Ctrl mice. b. Red colour in column E indicates significant changes in protein abundance in Ctrl-Veh vs Ctrl-AKB mice (n=4 mice per group, comparison by two tailed unpaired t-test, p < 0.05).
[truncated: 9,073 more rows]
