# Supplementary material for: The stroke risk gene Foxf2 maintains brain endothelial cell function via Tie2 signaling
Source: Nat Neurosci. 2025 Dec 15;29(2):325–36. doi: 10.1038/s41593-025-02136-5 (PMC12880920; doi:10.1038/s41593-025-02136-5)
Supplement: Supplementary file 10 — All quantified proteins of human iECs from vehicle and AKB-9778-treated FOXF2KO and WT cells. Red color in columns E and G indicates significant changes in protein abundance in FOXF2KO-Veh versus WT-Veh or FOXF2KO-AKB versus FOXF2KO-Veh iECs (n = 4 iEC samples per group, the number of iEC samples reflects technical replicates, comparison by two-tailed unpaired t test, P < 0.05). [file 41593_2025_2136_MOESM10_ESM.xlsx]

## Sheet: SupplTable3
Suppl. Table 8. All quantified proteins of human iECs from vehicle and AKB9778 treated FOXF2KO and WT cells. Red colour in column E and G indicates significant changes in protein abundance in FOXF2KO-Veh vs WT-Veh, FOXF2KO-AKB vs FOXF2KO-Veh, or WT-AKB vs WT-Veh iECs (n=4 iEC samples per group, comparison by two tailed unpaired t-test, p < 0.05).
UniProt ID	Genes	Protein Name 1	log2 (KO_VEH/WT_VEH) r2	p (KO_VEH/WT_VEH) r2	log2 (KO_RAZ/KO_VEH) r2	p (KO_RAZ/KO_VEH) r2	log2 (WT_RAZ/WT_VEH) r2	p (WT_RAZ/WT_VEH) r2	Count KO_RAZ_r2	Count KO_VEH_r2	Count WT_RAZ_r2	Count WT_VEH_r2	log2 LFQ KO_RAZ_r2_1	log2 LFQ KO_RAZ_r2_2	log2 LFQ KO_RAZ_r2_3	log2 LFQ KO_RAZ_r2_4	log2 LFQ KO_VEH_r2_1	log2 LFQ KO_VEH_r2_2	log2 LFQ KO_VEH_r2_3	log2 LFQ KO_VEH_r2_4	log2 LFQ WT_RAZ_r2_1	log2 LFQ WT_RAZ_r2_2	log2 LFQ WT_RAZ_r2_3	log2 LFQ WT_RAZ_r2_4	log2 LFQ WT_VEH_r2_1	log2 LFQ WT_VEH_r2_2	log2 LFQ WT_VEH_r2_3	log2 LFQ WT_VEH_r2_4
CSRP1_HUMAN	CSRP1	Cysteine and glycine-rich protein 1	2.90287	7.06225e-07	-0.457605	0.0755511	0.0793724	0.49401	4	4	4	4	16.5212	16.1833	17.0798	16.7533	17.3426	17.1198	16.8673	17.0385	14.3752	14.2132	14.3431	14.1427	14.3184	14.3069	14.2168	13.9145
CP7B1_HUMAN	CYP7B1	Cytochrome P450 7B1	-0.826952	1.20763e-05	2.05766	3.55318e-07	1.85122	3.97035e-07	4	4	4	4	13.8082	13.9761	13.936	14.1336	11.7538	11.9434	11.9174	12.0086	14.4539	14.7891	14.5275	14.5654	12.7244	12.8257	12.6816	12.6994
RHG01_HUMAN	ARHGAP1	Rho GTPase-activating protein 1	0.40719	3.90729e-05	-0.334993	0.0179672	-0.0128076	0.752007	4	4	4	4	15.7319	15.6908	16.1253	15.8875	16.2268	16.2039	16.0982	16.2466	15.7519	15.8621	15.7001	15.7813	15.7691	15.8426	15.7722	15.7628
DHE4_HUMAN	GLUD2	Glutamate dehydrogenase 2, mitochondrial	-2.38958	4.9825e-05	0.0291748	0.899552	0.00482082	0.978793	4	4	4	4	12.9637	12.4496	12.9359	12.6194	12.5308	12.2942	13.093	12.934	14.8459	15.2193	15.2894	15.0749	14.7569	15.3921	14.9836	15.2776
RIR2B_HUMAN	RRM2B	Ribonucleoside-diphosphate reductase subunit M2 B	0.767307	5.03873e-05	-0.517016	0.00594576	0.0147097	0.874467	4	4	4	4	13.2364	13.3671	13.6692	13.2199	13.9955	13.9449	13.6905	13.9297	13.3169	12.9393	13.2248	13.0692	13.1943	13.0658	13.0749	13.1563
NEK9_HUMAN	NEK9	Serine/threonine-protein kinase Nek9	2.50209	5.16961e-05	0.160365	0.189449	0.684086	0.0346048	4	4	4	4	14.3583	14.1983	14.6094	14.6067	14.381	14.2021	14.2347	14.3134	12.3185	12.503	12.6358	12.4018	11.1631	12.0314	12.2732	11.6552
PAI1_HUMAN	SERPINE1	Plasminogen activator inhibitor 1	0.948168	5.26097e-05	0.402489	0.000425263	0.300171	0.0661642	4	4	4	4	16.113	16.1555	16.0168	16.1944	15.6357	15.7507	15.8232	15.6602	14.8868	14.9382	15.3552	15.0976	14.6137	14.8031	14.6731	14.9872
ENOG_HUMAN	ENO2	Gamma-enolase	0.734379	8.20168e-05	-0.613755	0.00131242	-0.119241	0.553511	4	4	4	4	13.2597	13.1967	13.6066	13.5424	14.0044	14.0665	14.0779	13.9117	13.6892	13.013	12.9206	13.0232	13.2152	13.4573	13.3092	13.1412
PDLI4_HUMAN	PDLIM4	PDZ and LIM domain protein 4	1.13509	8.58452e-05	-0.663948	0.00812933	0.356069	0.101375	4	4	4	4	15.0198	15.3132	15.0975	15.7523	15.8882	15.8897	15.9737	16.0869	15.1378	14.9116	15.5945	15.0787	14.9791	14.7502	15.028	14.541
PLSL_HUMAN	LCP1	Plastin-2	0.675251	9.50927e-05	-0.253555	0.033364	0.186265	0.190414	4	4	4	4	14.3751	14.2542	14.6478	14.4426	14.7523	14.7469	14.5779	14.6568	14.5084	14.0142	14.0702	14.1852	14.1487	13.8786	14.0658	13.9398
DDX41_HUMAN	DDX41	Probable ATP-dependent RNA helicase DDX41	-0.789174	9.67189e-05	0.191711	0.00952825	0.0871668	0.389521	4	4	4	4	14.887	14.9351	14.8224	14.8783	14.5869	14.638	14.7765	14.7546	15.4199	15.6984	15.6072	15.5359	15.2772	15.5877	15.587	15.4607
PDLI3_HUMAN	PDLIM3	PDZ and LIM domain protein 3	0.866958	0.000152468	-0.188495	0.419171	0.131589	0.293255	4	4	4	4	14.412	14.7681	15.3675	15.1153	15.2241	15.1858	14.9477	15.0593	14.2099	14.2848	14.5778	14.4029	14.4245	14.085	14.1183	14.3213
BTNL9_HUMAN	BTNL9	Butyrophilin-like protein 9	-0.969001	0.000156112	1.03855	0.000263882	0.516799	0.0209698	4	4	4	4	14.982	14.9108	14.4651	14.8284	13.5419	13.8452	13.8472	13.7978	14.9909	15.5694	15.0293	15.3857	14.8261	14.7831	14.8382	14.4607
RIR2_HUMAN	RRM2	Ribonucleoside-diphosphate reductase subunit M2	0.927365	0.000156481	-0.375905	0.0393557	0.256432	0.178149	4	4	4	4	14.116	13.9278	14.488	14.1643	14.6889	14.5539	14.3142	14.6429	13.8271	13.5094	13.9348	14.2447	13.4228	13.7692	13.6632	13.635
COMT_HUMAN	COMT	Catechol O-methyltransferase	1.87549	0.000163022	-0.0981736	0.498627	0.29496	0.262821	4	4	4	4	17.171	17.0052	16.5939	17.0646	16.941	17.1706	17.109	17.0068	15.2145	15.4853	15.657	15.5486	14.742	15.229	15.768	14.9864
TAGL_HUMAN	TAGLN	Transgelin	1.37207	0.000214287	0.762704	0.0447263	2.16412	0.000116116	4	4	4	4	15.1669	15.7857	16.1807	16.4182	15.2977	15.2139	14.7474	15.2417	15.4318	15.6803	16.2863	16.2705	13.6571	14.0116	13.8674	13.4764
SQOR_HUMAN	SQOR	Sulfide:quinone oxidoreductase, mitochondrial	1.40577	0.000232499	-0.10912	0.623462	-0.440555	0.0165359	4	4	4	4	15.1316	14.5399	14.8235	14.9306	14.6191	14.7989	15.4119	15.0321	12.8667	13.2867	12.9593	13.364	13.4136	13.6359	13.5324	13.657
TYSY_HUMAN	TYMS	Thymidylate synthase	1.28011	0.000252762	0.679482	0.0126731	1.56607	2.69233e-05	4	4	4	4	13.5854	13.9024	14.2224	14.0109	13.6103	13.2793	12.9286	13.185	13.6298	13.2585	13.5111	13.7476	11.7221	12.0094	12.142	12.0093
MRC1_HUMAN	MRC1	Macrophage mannose receptor 1	-1.5347	0.000270522	0.956843	0.00909456	0.369765	0.325353	4	4	4	4	14.5202	15.2611	14.5168	15.1583	13.8609	13.9051	14.3052	13.5578	14.8562	16.1934	16.0883	16.1089	15.2941	15.6801	15.6461	15.1475
OX2G_HUMAN	CD200	OX-2 membrane glycoprotein	-0.794925	0.000281395	1.57048	2.07565e-05	0.919414	0.000351745	4	4	4	4	14.3695	14.7581	14.3109	14.746	12.8894	12.8965	12.9939	13.1227	14.4231	14.7678	14.8025	14.7666	13.8736	13.512	13.9115	13.7851
PTPRE_HUMAN	PTPRE	Receptor-type tyrosine-protein phosphatase epsilon	0.390391	0.000346543	-0.402403	0.0027932	-0.242483	0.0282987	4	4	4	4	15.308	15.3721	15.6354	15.4715	15.893	15.831	15.7407	15.932	15.3722	15.3138	15.036	15.1432	15.4397	15.3985	15.5561	15.4408
TIMP1_HUMAN	TIMP1	Metalloproteinase inhibitor 1	0.588898	0.00035053	0.583447	0.0153191	0.393248	0.0742248	4	4	4	4	15.8717	15.583	16.32	15.6353	15.2741	15.292	15.3628	15.1473	15.0114	14.9037	15.5659	14.8126	14.6164	14.7416	14.5277	14.835
ARMX3_HUMAN	ARMCX3	Armadillo repeat-containing X-linked protein 3	-0.812341	0.000373643	0.0603311	0.581518	-0.0122375	0.909424	4	4	4	4	16.182	16.0276	16.0352	16.1833	16.1863	16.1618	15.7767	16.062	16.7877	17.0791	16.7021	16.8183	16.8295	16.9136	16.6977	16.9953
RET1_HUMAN	RBP1	Retinol-binding protein 1	0.793526	0.0003932	1.15036	0.000764498	1.95712	1.56354e-06	4	4	4	4	16.023	16.2189	16.7235	16.6459	15.373	15.3659	15.068	15.203	16.495	16.3124	16.3068	16.5499	14.5713	14.5561	14.4995	14.209
ANGP2_HUMAN	ANGPT2	Angiopoietin-2	1.09658	0.000395667	-2.42795	3.204e-06	-2.38431	5.05661e-06	4	4	4	4	15.2258	14.6542	15.1334	15.1073	17.2669	17.4499	17.4932	17.6225	13.7902	14.1016	14.1069	13.9102	16.0218	16.4009	16.3382	16.6853
PARVA_HUMAN	PARVA	Alpha-parvin	0.4185	0.000428198	-0.35442	0.0377332	-0.0856211	0.145956	4	4	4	4	15.8896	15.902	16.4282	16.0811	16.4665	16.4511	16.2979	16.5032	15.9964	15.9658	15.8815	15.8585	16.0493	16.0842	15.9031	16.008
PSMD5_HUMAN	PSMD5	26S proteasome non-ATPase regulatory subunit 5	-1.48295	0.000475348	0.158208	0.312777	0.485035	0.0641286	4	4	4	4	13.4334	13.7671	13.4563	13.9076	13.2968	13.6532	13.3923	13.5895	15.4078	15.5823	15.2509	15.5625	14.587	14.9274	15.5258	14.8234
PLST_HUMAN	PLS3	Plastin-3	0.525875	0.000489932	-0.791517	0.000104221	-0.524676	0.00141772	4	4	4	4	18.7543	18.7332	18.9378	18.9038	19.7624	19.7025	19.4399	19.5904	18.7564	18.5206	18.3492	18.6668	19.1166	19.1288	19.1388	19.0076
UBP4_HUMAN	USP4	Ubiquitin carboxyl-terminal hydrolase 4	0.760901	0.000521438	-0.195897	0.048687	-0.0494871	0.71886	4	4	4	4	13.0733	12.9282	12.9576	13.2384	13.1539	13.2172	13.3014	13.3085	12.5179	12.5852	12.2384	12.3979	12.1868	12.6951	12.536	12.5196
PNPO_HUMAN	PNPO	Pyridoxine-5'-phosphate oxidase	2.28848	0.000585578	0.161031	0.35012	0.718439	0.100887	4	4	4	4	13.7454	14.0866	14.2868	13.9842	14.1228	13.9627	13.7624	13.611	12.7749	11.9637	12.2679	12.1722	10.9297	11.1295	12.3229	11.9229
MVP_HUMAN	MVP	Major vault protein	0.962877	0.000614888	-0.415621	0.00417149	0.109123	0.522059	4	4	4	4	16.0559	16.1961	16.258	16.3202	16.7237	16.7591	16.441	16.5688	15.7627	15.5573	16.0277	15.7299	15.5419	15.6316	15.442	16.0257
MB12A_HUMAN	MVB12A	Multivesicular body subunit 12A	0.397216	0.000622088	-0.340281	0.0166611	0.0601046	0.574672	4	4	4	4	14.6119	14.6425	15.0416	14.6928	15.1457	15.0527	15.0268	15.1249	14.8761	14.8699	14.5092	14.7463	14.6825	14.8114	14.7166	14.5507
PPCE_HUMAN	PREP	Prolyl endopeptidase	0.478544	0.000685634	-0.314948	0.0426069	0.0544102	0.683723	4	4	4	4	15.5808	15.2501	15.8249	15.6531	15.9385	15.8733	15.8345	15.9224	15.7068	15.5429	15.2064	15.4161	15.3642	15.5853	15.4549	15.2501
COFA1_HUMAN	COL15A1	Collagen alpha-1(XV) chain	1.56813	0.000730138	-3.03539	1.23506e-07	-2.29504	0.000218381	4	4	4	4	15.3912	15.0958	15.1368	14.9129	18.0733	18.2494	18.1342	18.2215	14.1114	14.2102	14.7725	14.1316	16.2077	17.041	16.1492	17.008
RAB8B_HUMAN	RAB8B	Ras-related protein Rab-8B	-0.467292	0.000843692	0.397645	0.0393193	-0.0408673	0.867213	4	4	4	4	14.9415	14.5199	14.9993	15.1729	14.5212	14.5161	14.3532	14.6526	14.2529	15.2328	15.0933	15.1698	14.8439	15.0157	15.0257	15.027
MARE2_HUMAN	MAPRE2	Microtubule-associated protein RP/EB family member 2	0.463482	0.000863223	-0.101346	0.467941	0.356898	0.0113417	4	4	4	4	14.5962	14.6507	15.103	14.6238	14.8384	14.9445	14.7055	14.8905	14.8751	14.572	14.8829	14.6226	14.4634	14.2903	14.4908	14.2805
PDE6D_HUMAN	PDE6D	Retinal rod rhodopsin-sensitive cGMP 3',5'-cyclic phosphodiesterase subunit delta	0.549338	0.000881123	-0.333065	0.0672553	0.14617	0.447516	4	4	4	4	14.7021	14.4535	14.9332	14.2578	14.9003	14.8926	14.9987	14.8874	14.9476	14.5023	14.4237	14.1927	14.1812	14.2739	14.5513	14.4752
COG4_HUMAN	COG4	Conserved oligomeric Golgi complex subunit 4	0.460202	0.000903257	-0.20348	0.142372	0.522989	7.45393e-05	4	4	4	4	13.7928	14.1102	13.9082	14.2258	14.3722	14.1662	14.0418	14.2708	14.2563	14.1783	14.4066	14.2609	13.7218	13.8329	13.7315	13.7239
DSRAD_HUMAN	ADAR	Double-stranded RNA-specific adenosine deaminase	-0.164183	0.000983467	0.04107	0.382347	-0.0641747	0.176457	4	4	4	4	17.0921	17.0263	17.0685	17.1982	17.0048	17.116	17.0645	17.0355	17.1236	17.2734	17.1131	17.1107	17.259	17.2026	17.2184	17.1974
MKRN2_HUMAN	MKRN2	Probable E3 ubiquitin-protein ligase makorin-2	0.626694	0.000985355	-0.316565	0.00892647	-0.114626	0.236852	4	4	4	4	13.9242	14.0337	13.9488	14.0386	14.3458	14.4588	14.0874	14.3195	13.5512	13.6815	13.5833	13.4303	13.6813	13.7748	13.476	13.7726
ZN185_HUMAN	ZNF185	Zinc finger protein 185	1.25988	0.00103093	-1.3707	0.000348806	-0.262917	0.390104	4	4	4	4	12.8267	13.1255	13.3161	12.8482	14.4954	14.5179	13.9634	14.6225	13.176	12.1646	13.1344	13.0331	13.2214	13.1182	12.7422	13.478
DCAF1_HUMAN	DCAF1	DDB1- and CUL4-associated factor 1	0.626967	0.00104959	-0.268817	0.0165428	-0.0240107	0.820087	4	4	4	4	13.5228	13.7573	13.5379	13.6701	13.9126	14.0399	13.7547	13.8563	13.1559	13.3812	13.1897	13.2327	13.1804	13.4986	13.0897	13.2869
AKAP8_HUMAN	AKAP8	A-kinase anchor protein 8	-0.409175	0.00106487	0.17264	0.105711	-0.408449	0.0327642	4	4	4	4	14.6922	14.4524	14.8248	14.6074	14.4528	14.4146	14.4114	14.6074	14.0824	14.4715	14.6982	14.6369	14.9741	14.7545	14.8375	14.9568
HYI_HUMAN	HYI	Putative hydroxypyruvate isomerase	0.89928	0.00109891	-1.46072	0.000651299	-0.710194	0.00561684	4	4	4	4	12.7763	11.9789	12.5548	11.8439	13.8284	13.76	13.7187	13.6897	12.2332	11.9159	12.1778	12.2321	12.6308	13.1248	13.0935	12.5506
GP143_HUMAN	GPR143	G-protein coupled receptor 143	1.44459	0.00113522	1.19354	9.9139e-06	0.83422	0.0271274	4	4	4	4	14.4707	14.2708	14.4404	14.4443	13.1104	13.0781	13.2585	13.405	12.453	12.6943	12.2549	13.0083	11.2115	12.2051	11.5416	12.1155
UBQL2_HUMAN	UBQLN2	Ubiquilin-2	1.48129	0.0011721	-0.368987	0.109526	0.699126	0.0176909	4	4	4	4	14.3607	14.5206	14.4825	14.923	15.2786	15.0994	14.5869	14.7976	13.9993	14.3051	14.0984	14.2311	13.562	13.5568	13.8405	12.8782
CCN2_HUMAN	CCN2	CCN family member 2	0.843732	0.00117659	-1.07274	0.00053529	-1.38311	0.0023338	4	4	4	4	13.9229	13.8619	14.0205	14.2644	14.8647	15.439	14.8998	15.1571	12.1134	12.879	13.1181	13.3427	14.081	14.3124	14.2407	14.3516
MSPD2_HUMAN	MOSPD2	Motile sperm domain-containing protein 2	-0.59843	0.00119712	-0.2422	0.0470316	-0.383681	0.00850155	4	4	4	4	16.0819	15.8443	16.2608	15.9311	16.2005	16.3456	16.3061	16.2347	16.4483	16.5051	16.517	16.4755	17.0528	16.9215	16.59	16.9163
KI20A_HUMAN	KIF20A	Kinesin-like protein KIF20A	0.711344	0.0012159	0.733892	0.00309604	1.38191	5.11034e-05	4	4	4	4	14.785	15.3585	14.7797	14.9928	14.2669	14.4365	14.1016	14.1754	14.7024	14.8301	15.0578	15.0724	13.6324	13.5757	13.2394	13.6875
KAT8_HUMAN	KAT8	Histone acetyltransferase KAT8	0.382654	0.00127211	-0.182268	0.0195405	-0.0323803	0.89248	4	4	4	4	12.5258	12.5605	12.7594	12.5762	12.784	12.8365	12.8075	12.723	12.8627	12.1167	11.9004	12.611	12.2889	12.5131	12.5143	12.304
PARP4_HUMAN	PARP4	Protein mono-ADP-ribosyltransferase PARP4	0.771712	0.0012832	-0.634324	0.000683077	-0.100073	0.471605	4	4	4	4	13.7408	13.9388	13.9312	14.0725	14.6114	14.6118	14.3419	14.6556	13.8222	13.53	13.6659	13.7154	13.4593	13.8196	14.0041	13.8507
TPM1_HUMAN;TPM3_HUMAN	TPM1;TPM3	Tropomyosin alpha-3 chain	1.42043	0.00145925	-0.443696	0.029998	0.283861	0.36698	4	4	4	4	15.6017	15.8962	15.4167	15.825	16.1163	15.8538	16.4048	16.1396	15.0258	14.479	15.2369	15.2265	14.0212	14.9514	14.9896	14.8706
PPAC_HUMAN	ACP1	Low molecular weight phosphotyrosine protein phosphatase	0.415999	0.00150759	0.00533342	0.978809	0.159157	0.101185	4	4	4	4	15.5723	15.1332	15.9826	15.881	15.6897	15.5744	15.6128	15.6709	15.4463	15.281	15.3401	15.453	15.1314	15.2836	15.389	15.0799
FLNC_HUMAN	FLNC	Filamin-C	0.628983	0.00158431	0.143634	0.213644	0.535805	0.00685494	4	4	4	4	15.97	15.8729	15.9794	16.2579	16.0079	15.8452	15.7207	15.932	15.8047	15.5492	15.9891	15.79	14.9768	15.3172	15.259	15.4368
IRF6_HUMAN	IRF6	Interferon regulatory factor 6	0.910369	0.00160823	-1.0572	0.00127519	-0.729428	0.0136831	4	4	4	4	12.4411	12.1536	12.8391	12.6322	13.8379	13.3901	13.3704	13.6964	12.4025	11.9899	11.685	11.6582	12.6581	12.6496	12.9697	12.3759
ANXA3_HUMAN	ANXA3	Annexin A3	0.764707	0.00166606	-1.08412	0.000937357	-0.628079	0.0178122	4	4	4	4	15.8998	15.3121	15.9953	15.7408	16.991	16.8502	16.5424	16.9008	15.8357	15.3703	15.0355	15.4719	15.9664	15.9712	16.3635	15.9246
MPDZ_HUMAN	MPDZ	Multiple PDZ domain protein	0.27265	0.00167775	-0.280259	0.0113572	0.0257788	0.82572	4	4	4	4	13.5973	13.7752	13.8351	13.8967	14.0037	14.1501	14.1076	13.964	14.1108	13.7747	13.7635	13.5889	13.7091	13.7891	13.819	13.8175
DPYL3_HUMAN	DPYSL3	Dihydropyrimidinase-related protein 3	1.11062	0.001782	-0.709991	0.000495339	-0.040715	0.863803	4	4	4	4	16.7251	16.8665	17.0746	17.1018	17.7968	17.6676	17.5931	17.5506	16.707	16.2472	16.4099	16.6386	15.964	16.7989	16.8349	16.5678
GSTM3_HUMAN	GSTM3	Glutathione S-transferase Mu 3	0.921702	0.00181125	-0.473644	0.0254905	0.22248	0.331675	4	4	4	4	15.0071	14.4396	15.1083	14.8345	15.4956	15.3352	15.23	15.2232	14.9418	14.5945	14.2833	14.6675	14.4647	14.8285	14.1841	14.1198
NNMT_HUMAN	NNMT	Nicotinamide N-methyltransferase	1.3718	0.0018127	0.338198	0.114552	1.82283	0.000508079	4	4	4	4	15.0616	15.187	14.7591	15.4563	14.7763	15.0948	14.6491	14.5909	15.1754	14.9196	15.2408	15.5794	13.5114	12.9116	13.9991	13.2019
IMDH2_HUMAN	IMPDH2	Inosine-5'-monophosphate dehydrogenase 2	0.569973	0.00182385	0.00268245	0.976195	0.649017	0.00019883	4	4	4	4	15.6637	15.8057	15.8417	15.7713	15.9534	15.8339	15.6665	15.6179	15.9038	15.8155	15.7763	15.8922	15.0134	15.1578	15.3659	15.2546
ARG28_HUMAN	ARHGEF28	Rho guanine nucleotide exchange factor 28	0.747791	0.00182768	-1.72995	0.0057188	-0.933758	0.00631424	4	4	4	4	11.372	13.0407	12.92	13.0378	14.4742	14.3097	14.1752	14.3311	12.3023	13.092	12.3587	12.811	13.2341	13.6403	13.5789	13.8458
CD44_HUMAN	CD44	CD44 antigen	0.780592	0.00185969	-0.259498	0.0365535	-0.0346479	0.84695	4	4	4	4	17.2577	17.1428	17.405	17.3653	17.5031	17.6405	17.3594	17.7058	16.5463	16.767	17.0556	16.579	16.8291	16.916	16.4	16.9412
FAF1_HUMAN	FAF1	FAS-associated factor 1	0.37045	0.00188787	0.03055	0.623392	0.0836351	0.323728	4	4	4	4	14.5219	14.4075	14.4776	14.5808	14.4866	14.3673	14.5848	14.4269	14.3395	14.071	14.1396	14.1681	13.9704	14.2266	14.0746	14.1121
PDLI5_HUMAN	PDLIM5	PDZ and LIM domain protein 5	0.501827	0.00189563	-0.401206	0.0135426	-0.0623989	0.559147	4	4	4	4	15.7707	15.8934	16.1504	16.2091	16.5167	16.4686	16.2967	16.3464	15.9236	15.67	15.9346	15.8433	15.9969	15.7128	16.0717	15.8398
OGA_HUMAN	OGA	Protein O-GlcNAcase	0.73527	0.00190327	-0.786907	0.0016457	-0.257285	0.0949488	4	4	4	4	13.6604	13.3463	13.8919	13.6362	14.5734	14.5886	14.2414	14.2791	13.6576	13.3222	13.3591	13.3734	13.5942	13.6286	13.9921	13.5265
HMCS1_HUMAN	HMGCS1	Hydroxymethylglutaryl-CoA synthase, cytoplasmic	0.632116	0.00195775	-0.103784	0.460066	0.453071	0.0126191	4	4	4	4	14.3049	14.1569	14.521	14.6735	14.6158	14.597	14.3314	14.5273	14.4278	14.3406	14.1161	14.4709	13.7634	14.1523	13.9324	13.6949
GOPC_HUMAN	GOPC	Golgi-associated PDZ and coiled-coil motif-containing protein	-0.788523	0.00197982	-0.020853	0.856839	-0.0425549	0.790892	4	4	4	4	14.7228	14.8721	15.0938	15.0626	14.9605	14.8192	15.1454	14.9096	15.6188	15.922	15.6061	15.6716	15.4699	15.6162	15.8101	16.0926
FBX22_HUMAN	FBXO22	F-box only protein 22	0.74759	0.00198864	-0.362632	0.0419428	0.322713	0.125706	4	4	4	4	12.8533	12.745	13.2268	13.0712	13.4322	13.5282	13.1213	13.2651	13.3297	12.7055	12.7502	12.862	12.7857	12.7312	12.2908	12.5488
MARE1_HUMAN	MAPRE1	Microtubule-associated protein RP/EB family member 1	0.605153	0.00205469	-0.293759	0.170059	0.134871	0.409227	4	4	4	4	17.5295	17.4487	18.2709	17.7727	18.149	18.0258	17.9824	18.0396	17.8358	17.5125	17.3419	17.6254	17.1751	17.4937	17.7116	17.3958
CAN1_HUMAN	CAPN1	Calpain-1 catalytic subunit	0.566931	0.00209741	-0.218509	0.241	0.0649328	0.619092	4	4	4	4	16.0478	15.5309	16.2407	15.9524	16.2715	16.1368	15.9566	16.281	15.9278	15.6184	15.4793	15.6124	15.5346	15.5807	15.8178	15.4451
DHC24_HUMAN	DHCR24	Delta(24)-sterol reductase	0.818625	0.0021903	-0.322443	0.114559	0.519946	0.0249789	4	4	4	4	13.8846	13.4177	13.4511	13.1687	13.7738	13.7238	13.6472	14.0671	13.2033	13.48	13.5734	13.7605	12.6201	13.2443	13.0542	13.0188
RIPK1_HUMAN	RIPK1	Receptor-interacting serine/threonine-protein kinase 1	0.647982	0.00220385	-0.257459	0.0342888	0.329892	0.193658	4	4	4	4	15.0233	14.8313	14.9086	14.6513	15.2569	15.0031	15.0889	15.0956	15.1999	14.6934	14.3021	14.9767	14.1357	14.6211	14.6282	14.4675
TGBR3_HUMAN	TGFBR3	Transforming growth factor beta receptor type 3	-0.600779	0.00222665	0.847982	0.0042004	0.747182	0.00723256	4	4	4	4	12.8918	13.5774	13.6283	13.4943	12.5062	12.5825	12.36	12.7511	13.423	13.9064	14.1245	14.1377	13.322	13.0271	13.2708	12.983
LORF1_HUMAN	L1RE1	LINE-1 retrotransposable element ORF1 protein	-0.560338	0.00223579	0.319565	0.00884528	0.214743	0.102667	4	4	4	4	13.5115	13.4465	13.3922	13.1822	13.1523	13.0665	12.9425	13.0927	13.9263	13.9087	13.7238	13.7956	13.3672	13.6725	13.8543	13.6015
HPRT_HUMAN	HPRT1	Hypoxanthine-guanine phosphoribosyltransferase	0.686237	0.00224629	-0.450315	0.0354643	0.157265	0.391729	4	4	4	4	16.9273	16.7169	17.2676	17.4199	17.6658	17.5209	17.5079	17.4383	17.2869	16.8535	16.786	17.0908	16.7233	16.8361	17.2028	16.6259
E41L5_HUMAN	EPB41L5	Band 4.1-like protein 5	-0.340522	0.0022478	0.408685	0.0100407	0.343683	0.0184019	4	4	4	4	14.3233	14.2522	14.6231	14.6526	14.1428	14.0808	14.0481	13.9448	14.4723	14.8922	14.838	14.7509	14.2931	14.5071	14.3179	14.4604
GRB10_HUMAN	GRB10	Growth factor receptor-bound protein 10	0.352119	0.00228666	-0.531996	0.00321261	-0.654559	0.000504233	4	4	4	4	13.7014	13.6523	14.129	13.8242	14.3922	14.3174	14.2878	14.4375	13.5723	13.3095	13.2313	13.2952	14.1389	13.9964	13.8488	14.0425
CAB39_HUMAN	CAB39	Calcium-binding protein 39	0.519994	0.00229076	-0.178031	0.190229	0.286374	0.0225492	4	4	4	4	15.1652	14.9945	15.4536	15.0781	15.4356	15.3931	15.15	15.4248	15.2626	15.0336	15.1332	15.0398	14.819	14.8796	14.9973	14.6277
H1BP3_HUMAN	HS1BP3	HCLS1-binding protein 3	0.499742	0.0023791	-0.54061	0.0114985	-0.0297103	0.722465	4	4	4	4	14.025	14.2025	14.605	14.3209	15.0401	14.8854	14.6229	14.7674	14.4909	14.2471	14.1916	14.2684	14.3552	14.4126	14.3479	14.2011
6PGD_HUMAN	PGD	6-phosphogluconate dehydrogenase, decarboxylating	0.489736	0.00241	-0.560215	0.00938354	-0.102494	0.465313	4	4	4	4	17.6236	17.4604	18.0438	17.7949	18.4899	18.3133	18.094	18.2663	18.0554	17.57	17.5473	17.6219	17.7175	17.9251	17.8574	17.7046
TRI16_HUMAN	TRIM16	Tripartite motif-containing protein 16	0.778951	0.00242195	-0.736174	0.00214752	-0.112844	0.621945	4	4	4	4	14.1101	13.7647	13.9402	14.1551	15.0572	14.6848	14.5596	14.6132	14.3509	13.5442	13.5626	13.89	13.8277	13.8372	14.2707	13.8634
CCHL_HUMAN	HCCS	Holocytochrome c-type synthase	-1.06433	0.00245166	0.412459	0.0599487	0.184381	0.286202	4	4	4	4	16.038	15.8068	15.9938	15.8721	15.2393	15.2093	15.8696	15.7427	16.5177	16.9613	16.7745	16.8024	16.27	16.4718	16.8203	16.7562
PGM2L_HUMAN	PGM2L1	Glucose 1,6-bisphosphate synthase	0.461966	0.00245247	-0.553405	0.00800568	-0.115122	0.284199	4	4	4	4	13.9474	14.4215	14.1616	14.492	14.8695	14.9329	14.6202	14.8135	14.2893	14.3228	14.0083	14.3074	14.2153	14.4553	14.4549	14.2628
WDHD1_HUMAN	WDHD1	WD repeat and HMG-box DNA-binding protein 1	0.592031	0.00247287	-0.139378	0.299988	0.193594	0.27277	4	4	4	4	13.2582	13.7334	13.326	13.4935	13.6028	13.7604	13.5377	13.4677	13.3761	12.8267	13.257	13.3151	12.7149	13.088	13.0171	13.1805
CNDG2_HUMAN	NCAPG2	Condensin-2 complex subunit G2	0.946878	0.00248995	0.668791	0.00183711	1.4594	0.00105163	4	4	4	4	14.021	14.375	13.8279	14.0359	13.4558	13.2665	13.3492	13.5131	13.4437	13.8994	14.0815	14.2101	12.0094	12.3707	12.5313	12.8856
ISG15_HUMAN	ISG15	Ubiquitin-like protein ISG15	0.684488	0.00251608	-0.358329	0.0319172	0.331781	0.0865016	4	4	4	4	14.7632	14.591	15.1436	15.0076	15.3137	15.1609	15.2794	15.1846	14.9244	14.9563	15.0354	14.6116	14.3556	14.938	14.4983	14.4086
MARK3_HUMAN	MARK3	MAP/microtubule affinity-regulating kinase 3	0.252765	0.00255	0.0211387	0.811979	0.109923	0.175581	4	4	4	4	12.5925	12.5183	12.7445	12.3945	12.4432	12.5059	12.5707	12.6454	12.3081	12.3757	12.3174	12.5926	12.3431	12.2581	12.2296	12.3233
CYTSB_HUMAN	SPECC1	Cytospin-B	0.726175	0.00256605	-0.542172	0.00565561	0.113096	0.691158	4	4	4	4	12.1769	12.1659	12.1196	12.4881	12.6634	13.0624	12.6384	12.755	11.432	12.4671	12.2992	12.4686	12.1543	12.1404	12.1928	11.7269
IMPCT_HUMAN	IMPACT	Protein IMPACT	0.593632	0.00256617	-0.0929487	0.365816	0.493161	0.0236857	4	4	4	4	12.861	12.9926	12.646	12.6672	13.0171	12.8551	12.7958	12.8707	13.0127	12.8435	12.4414	12.8391	12.096	12.1611	12.3157	12.5914
ACYP1_HUMAN	ACYP1	Acylphosphatase-1	0.865561	0.00256842	-0.0334451	0.857014	0.362211	0.215766	4	4	4	4	14.0614	13.8217	14.4225	13.9286	14.3613	13.9554	13.8332	14.218	14.232	13.164	13.5567	13.4019	13.4764	13.3797	13.1368	12.9129
DPYL1_HUMAN	CRMP1	Dihydropyrimidinase-related protein 1	0.819624	0.00257578	-0.723336	0.0154771	0.553576	0.0149523	4	4	4	4	13.4741	13.8697	13.3562	14.2248	14.6395	14.5666	14.3017	14.3105	13.9857	14.1147	14.3325	14.3211	13.2575	13.8023	13.8908	13.5891
MMRN1_HUMAN	MMRN1	Multimerin-1	-0.743825	0.00260002	1.00548	5.53735e-05	0.323139	0.0506079	4	4	4	4	17.6126	17.5883	17.7841	17.6149	16.6126	16.4632	16.8896	16.6127	17.8321	17.767	17.6038	17.6431	17.0291	17.4518	17.5291	17.5434
COT2_HUMAN	NR2F2	COUP transcription factor 2	-0.474512	0.00261595	2.01566	2.42803e-06	2.17331	9.56754e-07	4	4	4	4	13.602	14.0002	13.6631	13.8892	11.5926	11.9287	11.8101	11.7604	14.2807	14.6471	14.301	14.4545	12.3542	12.364	12.0991	12.1726
CENPF_HUMAN	CENPF	Centromere protein F	0.908248	0.0026222	0.427132	0.0343915	1.05304	0.00118214	4	4	4	4	13.7348	14.1443	13.7582	13.7382	13.6673	13.5733	13.169	13.2574	13.7552	13.2289	13.6982	13.5639	12.1198	12.5512	12.7813	12.5817
IBP7_HUMAN	IGFBP7	Insulin-like growth factor-binding protein 7	0.687693	0.00265194	0.256083	0.132838	0.524821	0.0298277	4	4	4	4	15.5921	16.1353	15.9312	15.9591	15.6713	15.749	15.7958	15.3773	15.1048	15.4132	15.8358	15.5881	14.6535	15.0323	15.0541	15.1027
GSTM2_HUMAN	GSTM2	Glutathione S-transferase Mu 2	0.518538	0.00265403	-0.0695858	0.532034	0.271174	0.0745706	4	4	4	4	14.4383	14.0079	14.3722	14.1618	14.2097	14.3486	14.3711	14.3291	14.2352	14.0135	13.8785	14.1419	13.8639	14.0056	13.7814	13.5335
PPP6_HUMAN	PPP6C	Serine/threonine-protein phosphatase 6 catalytic subunit	0.431967	0.00265855	-0.0816555	0.278905	0.212915	0.11518	4	4	4	4	15.228	15.1852	15.2095	15.2562	15.4285	15.1186	15.2927	15.3656	15.367	15.0239	14.8929	15.0454	14.743	14.8044	14.9765	14.9536
DOPD_HUMAN	DDT	D-dopachrome decarboxylase	0.756654	0.00270532	-0.380802	0.0834809	-0.202889	0.56551	4	4	4	4	17.4655	17.2513	18.0645	17.8135	18.0684	17.9657	18.1023	17.9816	17.9237	16.5702	16.9988	16.7871	16.9216	17.5211	17.5273	17.1213
TYB4_HUMAN	TMSB4X	Thymosin beta-4	1.49883	0.00271845	-0.947881	0.054408	0.232096	0.40023	4	4	4	4	21.0212	21.0804	22.516	21.4469	22.6492	22.7168	21.8828	22.6072	21.2256	21.0547	21.038	21.4707	20.3537	20.9731	21.5031	21.0308
TBC9B_HUMAN	TBC1D9B	TBC1 domain family member 9B	0.519209	0.00276163	-0.57336	0.0188445	0.0354307	0.801053	4	4	4	4	11.7958	11.9077	12.3714	12.4397	12.7671	12.751	12.4729	12.817	11.8904	12.4075	12.308	12.267	12.2301	11.9684	12.2908	12.2419
GBP2_HUMAN	GBP2	Guanylate-binding protein 2	0.929258	0.00281123	-0.713264	0.00334663	0.154663	0.412716	4	4	4	4	16.5539	16.7316	16.9582	16.969	17.8324	17.527	17.3032	17.4032	16.9412	16.6444	16.5559	16.826	16.2259	16.6713	16.9535	16.4981
SRBS2_HUMAN	SORBS2	Sorbin and SH3 domain-containing protein 2	0.720206	0.00281976	-1.42604	2.15669e-06	-1.33101	0.000207097	4	4	4	4	16.8189	16.772	16.7337	16.5275	18.1135	18.0885	18.2846	18.0696	16.3102	15.9468	16.1644	15.93	17.05	17.4319	17.7285	17.4651
PTGR1_HUMAN	PTGR1	Prostaglandin reductase 1	0.717874	0.00292275	-0.416442	0.017105	0.488945	0.0221391	4	4	4	4	14.4046	14.2586	14.6677	14.332	15.0571	14.8846	14.6307	14.7563	14.8542	14.7048	14.3796	14.4744	14.3818	14.2399	13.8926	13.943
PGRC1_HUMAN	PGRMC1	Membrane-associated progesterone receptor component 1	-0.929195	0.00293388	0.800861	0.000171025	0.695505	0.00909795	4	4	4	4	18.3595	18.2852	18.1046	18.2692	17.3202	17.5129	17.6556	17.3263	19.0055	19.1465	18.9639	19.1979	17.9516	18.4273	18.8049	18.3479
NPTX2_HUMAN	NPTX2	Neuronal pentraxin-2	0.461695	0.00297207	-0.239153	0.22394	-0.350662	0.0125068	4	4	4	4	13.5032	13.1662	13.8626	13.7267	13.7183	13.8066	14.0513	13.639	12.7464	12.9833	13.1956	13.0405	13.3114	13.2704	13.3515	13.4352
HTSF1_HUMAN	HTATSF1	HIV Tat-specific factor 1	-0.625829	0.00301163	-0.240789	0.0687768	-0.334613	0.0360851	4	4	4	4	15.5435	15.5114	15.7827	15.328	15.8513	15.873	15.6263	15.7782	16.168	16.0415	16.1006	15.9835	16.6339	16.3393	16.1071	16.5518
SYTC_HUMAN	TARS1	Threonine--tRNA ligase 1, cytoplasmic	0.518541	0.00305863	-0.0893388	0.371943	0.263328	0.049194	4	4	4	4	16.7283	16.6134	16.8608	16.9428	17.0176	16.8686	16.7364	16.8801	16.7254	16.6398	16.4662	16.6504	16.1901	16.5139	16.5188	16.2057
CLIP2_HUMAN	CLIP2	CAP-Gly domain-containing linker protein 2	0.820654	0.00312501	-0.60084	0.00440299	0.0868008	0.601064	4	4	4	4	13.6047	13.8349	13.9014	13.8573	14.5377	14.66	14.1674	14.2366	13.8235	13.4123	13.6323	13.7982	13.301	13.4799	13.8913	13.6469
PACS1_HUMAN	PACS1	Phosphofurin acidic cluster sorting protein 1	0.436334	0.003151	-0.273154	0.133762	0.328727	0.0104415	4	4	4	4	14.9783	14.6908	15.0552	15.3628	15.5028	15.3027	15.1505	15.2237	15.1502	15.1244	15.4015	15.0731	14.7481	14.8494	14.8395	14.9975
MOB3A_HUMAN	MOB3A	MOB kinase activator 3A	0.738822	0.0032267	-0.274522	0.201696	0.448731	0.0320643	4	4	4	4	13.7451	13.2876	13.9686	13.5404	13.9686	14.016	13.5458	14.1093	13.8427	13.637	13.2464	13.7533	13.1199	13.2928	13.3432	12.9287
1433G_HUMAN	YWHAG	14-3-3 protein gamma	0.377664	0.00323989	-0.0809927	0.406945	0.119776	0.294944	4	4	4	4	18.9045	18.8381	19.1653	19.131	19.1158	19.1297	18.971	19.1464	18.9252	18.715	18.6859	19.0052	18.7563	18.7187	18.8529	18.5243
STRAP_HUMAN	STRAP	Serine-threonine kinase receptor-associated protein	0.475884	0.00324497	-0.131416	0.256209	0.19092	0.137432	4	4	4	4	17.4623	17.2967	17.5904	17.4178	17.7971	17.616	17.436	17.4438	17.5565	17.2764	17.0904	17.2298	17.0105	17.2338	17.1311	17.0139
MCM6_HUMAN	MCM6	DNA replication licensing factor MCM6	0.493988	0.00329942	-0.108206	0.476927	0.284426	0.0588443	4	4	4	4	17.3575	17.8805	17.4224	17.8729	17.7775	17.6862	17.7693	17.7331	17.3927	17.4486	17.667	17.6196	16.9787	17.38	17.4337	17.1979
MYLK_HUMAN	MYLK	Myosin light chain kinase, smooth muscle	0.634432	0.00332287	-0.532321	0.00296171	-0.405811	0.0662094	4	4	4	4	13.7632	13.6997	13.8958	13.9931	14.5582	14.4796	14.2623	14.1811	13.6972	13.1865	13.0072	13.4292	13.8574	13.7403	13.8977	13.448
GDIR1_HUMAN	ARHGDIA	Rho GDP-dissociation inhibitor 1	0.725004	0.00335238	-0.320479	0.163943	0.158093	0.447288	4	4	4	4	18.91	18.4329	19.1467	19.2212	19.5347	19.1848	19.1367	19.1365	18.8744	18.7512	18.2322	18.8672	18.2954	18.7109	18.7523	18.334
PP1R7_HUMAN	PPP1R7	Protein phosphatase 1 regulatory subunit 7	0.434032	0.00341414	-0.315449	0.0677991	0.0988073	0.435043	4	4	4	4	15.2612	15.4286	15.7994	15.5477	15.9927	15.8992	15.5928	15.814	15.8013	15.2845	15.3778	15.4942	15.366	15.4596	15.4373	15.2997
RIC8A_HUMAN	RIC8A	Synembryn-A	0.493085	0.00342935	-0.291499	0.0142608	-0.0241835	0.892695	4	4	4	4	14.559	14.7384	14.468	14.7607	15.0502	14.8683	14.9399	14.8337	14.7761	14.4893	14.1999	14.1577	14.1798	14.6264	14.5	14.4136
TAGL2_HUMAN	TAGLN2	Transgelin-2	0.585734	0.00343716	-0.250819	0.128869	-0.13113	0.497175	4	4	4	4	19.9066	19.7244	20.305	20.1534	20.4211	20.304	20.1307	20.2369	19.9444	19.4452	19.2605	19.5751	19.8508	19.6739	19.8431	19.3819
GSTP1_HUMAN	GSTP1	Glutathione S-transferase P	0.423041	0.00345801	-0.284921	0.177679	-0.00324392	0.978144	4	4	4	4	19.1574	18.6642	19.5268	19.2295	19.5459	19.4252	19.2902	19.4563	19.2142	19.0647	18.8208	18.9127	18.9698	19.1566	19.0813	18.8177
RIPR1_HUMAN	RIPOR1	Rho family-interacting cell polarization regulator 1	0.239277	0.00347922	-0.235773	0.0189137	-0.0908072	0.346173	4	4	4	4	14.5328	14.5467	14.763	14.4882	14.9108	14.8491	14.7155	14.7984	14.6212	14.3298	14.3592	14.6433	14.5397	14.5592	14.6702	14.5477
WDR1_HUMAN	WDR1	WD repeat-containing protein 1	0.541435	0.00348392	-0.477046	0.00262836	0.00611401	0.96678	4	4	4	4	18.4926	18.3343	18.6296	18.6791	19.1131	19.0261	18.8451	19.0594	18.6326	18.5513	18.1878	18.5307	18.2294	18.6621	18.6071	18.3794
CC124_HUMAN	CCDC124	Coiled-coil domain-containing protein 124	0.4178	0.00351755	-0.258543	0.11648	-0.0610409	0.69498	4	4	4	4	16.3759	16.65	16.985	16.7216	17.019	16.9864	16.748	17.0132	16.8604	16.3835	16.268	16.3393	16.4548	16.3841	16.6411	16.6154
P2RX4_HUMAN	P2RX4	P2X purinoceptor 4	-0.85102	0.00353078	1.05978	9.45989e-05	0.86549	0.0046775	4	4	4	4	11.8204	12.2237	11.8327	12.0765	11.0673	10.7777	10.9703	10.8989	12.7086	12.5474	12.4428	12.8814	11.6338	12.025	12.0987	11.3609
SYCC_HUMAN	CARS1	Cysteine--tRNA ligase, cytoplasmic	0.65522	0.00354222	-0.392669	0.0164922	0.0550156	0.715406	4	4	4	4	15.9545	15.8227	16.19	16.2174	16.6401	16.4361	16.3099	16.3692	16.0459	15.6775	15.8398	15.7913	15.5448	15.9622	16.0218	15.6056
FABP5_HUMAN	FABP5	Fatty acid-binding protein 5	0.537374	0.00356083	-0.787813	0.0137772	-1.23971	0.00474751	4	4	4	4	18.3122	17.9077	18.977	18.6085	19.2039	19.2257	19.1919	19.3352	18.0261	16.776	17.6316	17.4147	18.6973	18.6118	19.0097	18.4884
NOS3_HUMAN	NOS3	Nitric oxide synthase, endothelial	-0.632571	0.0035831	1.13037	0.000132268	0.611667	0.00114127	4	4	4	4	17.795	17.5247	17.7759	17.7991	16.2935	16.5481	16.7849	16.7467	17.6378	17.9758	17.8589	17.8777	17.0439	17.1508	17.363	17.3458
PUR6_HUMAN	PAICS	Multifunctional protein ADE2	0.497842	0.00361097	-0.149406	0.173697	0.163988	0.189498	4	4	4	4	16.3042	16.1979	16.5213	16.4738	16.5324	16.4508	16.419	16.6927	16.3558	16.1037	16.2364	16.0635	16.0165	16.0359	16.2425	15.8086
IKBB_HUMAN	NFKBIB	NF-kappa-B inhibitor beta	0.965442	0.0036239	-0.424508	0.0744502	0.326909	0.22754	4	4	4	4	13.5272	14.2517	14.0469	14.181	14.7521	14.3235	14.3422	14.287	13.9192	13.9123	14.0222	13.297	13.0116	13.6478	13.8267	13.357
PROF1_HUMAN	PFN1	Profilin-1	0.465309	0.00366482	-0.389771	0.0161676	-0.138965	0.19928	4	4	4	4	20.0196	19.9191	20.3989	20.1685	20.6757	20.4384	20.4529	20.4983	20.0318	19.9126	19.8118	19.8919	20.1045	19.9909	20.2544	19.8541
NIBA2_HUMAN	NIBAN2	Protein Niban 2	0.448192	0.00367131	-0.302384	0.0285954	-0.0775228	0.45753	4	4	4	4	16.8964	16.8375	17.2676	17.155	17.3817	17.2779	17.3304	17.3761	16.8574	16.7912	16.7559	16.8587	16.7511	16.9769	17.1198	16.7255
GDIB_HUMAN	GDI2	Rab GDP dissociation inhibitor beta	0.704268	0.00370875	-0.269577	0.0647752	0.214716	0.241497	4	4	4	4	19.3109	19.2108	19.5462	19.5137	19.9052	19.6883	19.5227	19.5439	19.3789	19.2493	18.8729	19.2007	18.7306	19.1385	19.2135	18.7603
PP6R1_HUMAN	PPP6R1	Serine/threonine-protein phosphatase 6 regulatory subunit 1	0.983953	0.00374971	-0.28021	0.198998	0.799025	0.0071292	4	4	4	4	12.1101	11.5508	12.2368	11.8654	12.4437	12.3972	12.1161	11.9269	11.8272	11.9824	12.0584	12.2762	10.79	11.2419	11.6542	11.2619
TENS3_HUMAN	TNS3	Tensin-3	0.81502	0.00375348	-0.0810823	0.627795	0.442029	0.0399173	4	4	4	4	13.7022	13.7404	13.7857	13.8882	14.1666	13.8495	13.4427	13.982	13.7192	13.1677	13.322	13.7399	12.9915	13.1805	13.1937	12.8151
UHRF1_HUMAN	UHRF1	E3 ubiquitin-protein ligase UHRF1	0.612856	0.00375659	0.260538	0.0354422	0.672263	0.00400878	4	4	4	4	16.0087	16.3864	16.223	16.0232	15.9551	15.8244	15.9634	15.8562	15.7429	15.9891	16.0648	16.0399	14.9073	15.3776	15.3777	15.4851
GSDME_HUMAN	GSDME	Gasdermin-E	0.854424	0.0037623	-0.907487	0.000705338	-0.219655	0.264014	4	4	4	4	14.2935	14.1643	14.5369	14.6013	15.3687	15.4521	15.0141	15.3911	14.2996	14.1961	14.0226	14.4113	14.4068	14.299	14.9079	14.1946
FPPS_HUMAN	FDPS	Farnesyl pyrophosphate synthase	0.386569	0.00377661	-0.431902	0.00677664	-0.227913	0.0833143	4	4	4	4	16.8687	16.5528	17.0327	16.869	17.2557	17.3658	17.1959	17.2334	16.84	16.4724	16.5794	16.7012	16.6925	17.0496	16.9346	16.8278
CND1_HUMAN	NCAPD2	Condensin complex subunit 1	0.800679	0.00383855	0.148525	0.17526	0.452539	0.0498238	4	4	4	4	14.0409	14.0799	13.8086	14.077	13.9669	13.9432	13.6521	13.8501	13.6728	13.3232	13.3699	13.6537	12.5975	13.1568	13.3475	13.1076
KIF2C_HUMAN	KIF2C	Kinesin-like protein KIF2C	1.03694	0.00384981	0.575881	0.0757796	1.23794	0.000114415	4	4	4	4	13.2416	13.8793	14.0215	13.7862	13.0719	13.7138	12.7108	13.1286	13.3045	13.0885	13.4737	13.5624	12.011	12.3079	12.2416	11.9168
NADE_HUMAN	NADSYN1	Glutamine-dependent NAD(+) synthetase	0.644253	0.00385619	-0.414947	0.0860484	0.113258	0.510869	4	4	4	4	13.132	13.3994	13.5897	13.9842	13.7425	14.1669	13.8417	14.014	13.6316	13.5491	13.0751	13.3853	13.1203	13.1889	13.5985	13.2805
DYR_HUMAN	DHFR	Dihydrofolate reductase	0.959298	0.00387886	0.0425973	0.847944	0.36779	0.182577	4	4	4	4	14.1412	14.251	14.6281	13.9147	14.4469	14.3161	13.7522	14.2496	14.0128	13.5993	13.0743	13.7122	12.9396	13.5627	13.3858	13.0394
AN32A_HUMAN;AN32B_HUMAN	ANP32A;ANP32B	Acidic leucine-rich nuclear phosphoprotein 32 family member A	-0.366049	0.00394391	0.0571513	0.702846	-0.213834	0.284904	4	4	4	4	19.6633	19.8053	20.2302	19.8957	19.9544	19.6742	19.7494	19.988	20.3722	19.5715	19.8308	20.2003	20.2555	20.2293	20.1393	20.2059
CSDE1_HUMAN	CSDE1	Cold shock domain-containing protein E1	0.341242	0.00399024	-0.0361204	0.779239	-0.000273705	0.997066	4	4	4	4	16.569	16.2452	16.8145	16.536	16.5777	16.5749	16.4808	16.6758	16.2525	16.245	16.298	16.1476	16.2886	16.0886	16.384	16.1831
SVIL_HUMAN	SVIL	Supervillin	0.319534	0.00404213	-0.594051	1.49009e-05	-0.228838	0.19704	4	4	4	4	16.149	16.2579	16.1826	16.3012	16.864	16.8686	16.7999	16.7343	15.861	16.2845	16.5264	16.4013	16.4471	16.4842	16.6761	16.3812
PSF3_HUMAN	GINS3	DNA replication complex GINS protein PSF3	0.620632	0.00408977	-0.314962	0.0423091	0.230177	0.170247	4	4	4	4	13.8338	13.6485	13.5297	13.5842	14.1375	13.6729	13.9688	14.0767	13.8834	13.5355	13.3211	13.5542	13.1473	13.3633	13.5831	13.2797
RPGF1_HUMAN	RAPGEF1	Rap guanine nucleotide exchange factor 1	0.47693	0.00411948	-0.305125	0.0329668	-0.125027	0.344303	4	4	4	4	12.9568	13.1527	13.1775	12.7238	13.3827	13.3091	13.2175	13.322	12.9109	12.6185	12.6616	12.6324	13.0049	12.8553	12.9194	12.544
AATC_HUMAN	GOT1	Aspartate aminotransferase, cytoplasmic	0.586028	0.00412241	-0.0426271	0.746871	0.491995	0.0113747	4	4	4	4	15.7676	15.5997	16.0176	15.9287	16.1205	15.8505	15.7647	15.7484	16.0312	15.6527	15.6101	15.8139	15.204	15.3416	15.5261	15.0682
PGBM_HUMAN	HSPG2	Basement membrane-specific heparan sulfate proteoglycan core protein	0.599404	0.00413041	-0.594236	0.00324949	-0.399838	0.0427917	4	4	4	4	19.3974	19.1196	19.5563	19.0859	19.9239	20.012	19.7511	19.8491	19.1759	18.8032	18.8138	18.7462	18.9844	19.455	19.1929	19.5061
COPE_HUMAN	COPE	Coatomer subunit epsilon	0.392176	0.00415412	-0.144516	0.0745029	0.145663	0.155187	4	4	4	4	17.1305	16.904	17.1164	16.9887	17.2978	17.1417	17.1294	17.1487	17.046	16.9613	16.8657	16.8586	16.5805	16.8389	16.9523	16.7773
HAT1_HUMAN	HAT1	Histone acetyltransferase type B catalytic subunit	0.359626	0.00419557	-0.257312	0.0208292	0.125847	0.117738	4	4	4	4	15.5467	15.6382	15.7819	15.8467	16.0306	16.0063	15.8224	15.9834	15.7277	15.7914	15.691	15.6975	15.4338	15.7434	15.5806	15.6465
ADT2_HUMAN	SLC25A5	ADP/ATP translocase 2	-0.582599	0.00430063	0.255468	0.128226	-0.0652776	0.614036	4	4	4	4	18.2043	18.092	17.811	18.0694	17.6699	18.0586	17.9009	17.5254	18.4145	18.5457	18.046	18.2179	18.3862	18.4921	18.3818	18.2251
MTM1_HUMAN	MTM1	Myotubularin	0.450388	0.00435728	-0.246907	0.0350798	-0.0689726	0.667302	4	4	4	4	14.1584	14.0433	14.3829	14.0755	14.5435	14.4165	14.3077	14.3801	14.2655	13.7783	13.7684	13.7582	13.7087	14.11	14.0499	13.9777
ANPRA_HUMAN	NPR1	Atrial natriuretic peptide receptor 1	-0.845744	0.00437651	0.8916	0.00191175	0.18872	0.170397	4	4	4	4	14.5908	14.4771	14.6794	14.633	13.3857	13.4747	14.0775	13.876	14.5386	14.8695	14.7245	14.8192	14.4365	14.3627	14.7991	14.5986
VASP_HUMAN	VASP	Vasodilator-stimulated phosphoprotein	0.349247	0.0044093	-0.503766	0.00567694	-0.164865	0.0721754	4	4	4	4	17.3099	17.1918	17.5973	17.6159	18.0334	17.9647	17.7691	17.9628	17.5023	17.2888	17.5051	17.3772	17.4777	17.6104	17.7242	17.5207
2AAB_HUMAN	PPP2R1B	Serine/threonine-protein phosphatase 2A 65 kDa regulatory subunit A beta isoform	0.846031	0.00446468	-0.378683	0.0247267	0.417078	0.243551	4	4	4	4	12.7238	12.5618	12.2811	12.4778	12.948	12.8172	12.6926	13.1014	12.1671	12.8659	12.9731	11.8373	11.7356	12.2827	12.3887	11.7681
PP2AA_HUMAN;PP2AB_HUMAN	PPP2CA;PPP2CB	Serine/threonine-protein phosphatase 2A catalytic subunit beta isoform	0.373878	0.00449361	-0.339395	0.0474057	0.0203185	0.8772	4	4	4	4	17.1266	17.0784	17.6318	17.4591	17.7199	17.616	17.7131	17.6045	17.4986	17.121	17.4592	17.1604	17.0843	17.358	17.4541	17.2615
VINC_HUMAN	VCL	Vinculin	0.482687	0.00454994	-0.196983	0.15492	0.120813	0.282225	4	4	4	4	18.43	18.3827	18.7533	18.8107	18.8885	18.8157	18.6448	18.8156	18.4788	18.4731	18.3338	18.4314	18.2469	18.1633	18.5932	18.2304
CASPA_HUMAN	CASP10	Caspase-10	0.737088	0.00456876	-0.510058	0.0136054	-0.232073	0.315309	4	4	4	4	14.2172	13.8701	14.3894	14.3229	14.986	14.6322	14.6121	14.6095	14.2071	13.629	13.4898	13.6372	13.7791	14.0913	14.3109	13.7102
CDN1A_HUMAN	CDKN1A	Cyclin-dependent kinase inhibitor 1	1.34858	0.00456973	-0.503857	0.036125	-0.0333469	0.920239	4	4	4	4	11.9719	12.5187	12.2944	12.4198	12.3893	12.9983	13.0076	12.8249	11.5599	11.1192	11.1728	11.8405	11.9177	11.7497	10.6968	11.4617
TACC2_HUMAN	TACC2	Transforming acidic coiled-coil-containing protein 2	0.847235	0.00475863	-0.254699	0.107871	0.777179	0.00477753	4	4	4	4	13.1942	13.5504	13.5015	13.3332	13.7767	13.8761	13.4071	13.5382	13.6584	13.4049	13.7419	13.5127	12.7972	12.812	13.1961	12.4038
ARBK1_HUMAN	GRK2	Beta-adrenergic receptor kinase 1	0.552546	0.00477024	-0.380422	0.00446717	0.102858	0.541729	4	4	4	4	14.518	14.7676	14.8632	14.6565	15.1627	15.1511	15.0052	15.008	14.8499	14.5975	14.356	14.7247	14.1984	14.6651	14.7344	14.5189
TMCC3_HUMAN	TMCC3	Transmembrane and coiled-coil domain protein 3	-0.892069	0.0048163	0.34285	0.095208	-0.0539441	0.857432	4	4	4	4	13.5736	13.8515	13.9822	13.8461	13.2753	13.6224	13.1684	13.816	13.5977	14.7642	14.5229	14.3497	14.5664	13.9929	14.3029	14.588
TRI47_HUMAN	TRIM47	E3 ubiquitin-protein ligase TRIM47	0.59159	0.00483136	-0.615106	0.00122285	-0.138551	0.323218	4	4	4	4	14.3613	14.2887	14.2552	14.6671	14.9187	14.9929	14.9646	15.1564	14.2921	14.2428	14.3488	14.2284	14.2331	14.3459	14.7876	14.2996
UBP15_HUMAN	USP15	Ubiquitin carboxyl-terminal hydrolase 15	0.513699	0.00487621	-0.368021	0.00138306	0.1245	0.369248	4	4	4	4	14.3363	14.1432	14.368	14.3557	14.7148	14.6443	14.5706	14.7455	14.4676	14.2083	14.209	14.2336	13.835	14.3281	14.2865	14.1708
MCM4_HUMAN	MCM4	DNA replication licensing factor MCM4	0.509023	0.00494217	-0.0855808	0.644456	0.345826	0.0344044	4	4	4	4	16.1167	16.7523	16.1111	16.6633	16.4891	16.5817	16.4043	16.5106	16.1946	16.289	16.4763	16.3731	15.6611	16.1457	16.1181	16.0248
LMO7_HUMAN	LMO7	LIM domain only protein 7	0.53779	0.00498481	0.85675	0.000928051	1.12123	0.000514406	4	4	4	4	13.8782	14.4383	13.8322	14.1408	13.2135	13.2579	13.2431	13.1481	13.6143	13.7355	14.1269	13.7196	12.6483	13.0288	12.5569	12.4773
DPOE1_HUMAN	POLE	DNA polymerase epsilon catalytic subunit A	0.749365	0.00499412	0.269679	0.104425	0.603051	0.0263152	4	4	4	4	12.3349	12.4243	11.9087	11.9907	12.0222	11.9663	11.8485	11.7428	12.0094	11.6606	11.4352	11.8893	10.7786	11.5325	11.2587	11.0126
TPM1_HUMAN	TPM1	Tropomyosin alpha-1 chain	0.365375	0.00501466	-0.26182	0.0517448	-0.277646	0.0318211	4	4	4	4	20.2391	20.1135	20.1221	20.5049	20.461	20.4206	20.6778	20.4675	19.9818	19.7489	20.0145	19.7097	20.067	20.3244	20.0669	20.1071
GSDMD_HUMAN	GSDMD	Gasdermin-D	0.985272	0.00509591	-0.596892	0.0523326	0.276008	0.296706	4	4	4	4	13.1502	13.1229	13.9221	13.0145	14.1934	14.0542	13.6907	13.659	13.5867	12.8577	13.2346	13.0812	12.431	13.3277	13.0247	12.8728
HS105_HUMAN	HSPH1	Heat shock protein 105 kDa	0.37216	0.00511381	-0.0912132	0.517344	0.353382	0.00347462	4	4	4	4	17.4184	17.5552	17.7396	17.9644	17.8125	17.8756	17.5957	17.7587	17.7377	17.6404	17.8505	17.7388	17.3475	17.3912	17.5568	17.2584
KITH_HUMAN	TK1	Thymidine kinase, cytosolic	0.749952	0.00511836	0.0874379	0.614622	0.399563	0.133296	4	4	4	4	13.041	13.6353	13.1898	13.3601	13.0111	13.4573	13.0813	13.3267	12.3701	12.8963	12.9621	13.2463	12.469	12.5531	12.7625	12.0921
SH3L3_HUMAN	SH3BGRL3	SH3 domain-binding glutamic acid-rich-like protein 3	0.878449	0.00518201	-0.449832	0.0187333	0.401733	0.102981	4	4	4	4	18.4216	18.2524	18.701	18.5099	19.2348	18.8416	18.8277	18.7801	18.7629	18.2547	18.3193	18.4405	17.6843	18.3863	18.2995	17.8003
PHP14_HUMAN	PHPT1	14 kDa phosphohistidine phosphatase	0.972488	0.00520952	-0.32072	0.0553962	0.39008	0.147955	4	4	4	4	19.2944	19.3762	19.7984	19.3554	19.9859	19.7367	19.6878	19.6969	19.4646	19.1305	19.046	19.1365	18.2836	18.8673	19.3333	18.7331
PDLI2_HUMAN	PDLIM2	PDZ and LIM domain protein 2	1.11884	0.00521009	-1.37094	0.000736813	-0.357848	0.319898	4	4	4	4	12.2431	12.2603	12.6981	13.0245	13.9588	14.2157	13.8198	13.7153	12.8505	11.8211	12.7154	12.4159	12.1141	13.0155	13.1858	12.919
AAR2_HUMAN	AAR2	Protein AAR2 homolog	0.335384	0.00521095	-0.160347	0.261023	-0.0189435	0.871027	4	4	4	4	14.0246	14.5063	14.315	14.5593	14.531	14.6268	14.4096	14.4792	14.2942	13.8982	14.282	14.155	14.221	14.2787	14.2151	13.9903
H10_HUMAN	H1-0	Histone H1.0	-0.694748	0.00524417	0.512593	0.00747239	-0.124506	0.496517	4	4	4	4	17.3347	17.4983	17.0121	17.2591	16.7608	16.5362	16.8626	16.8941	17.4551	17.5023	17.0635	17.3138	17.2181	17.7624	17.6339	17.2183
HCD2_HUMAN	HSD17B10	3-hydroxyacyl-CoA dehydrogenase type-2	-0.977966	0.00525729	0.462969	0.0645447	0.320985	0.0680429	4	4	4	4	18.5642	18.4204	18.1436	18.3703	17.8313	17.7578	18.4499	17.6078	19.0668	19.3201	19.2381	19.2175	18.5022	19.0518	19.0897	18.9148
MLKL_HUMAN	MLKL	Mixed lineage kinase domain-like protein	0.756269	0.00526267	-0.0620191	0.621208	0.62211	0.0120608	4	4	4	4	14.3711	14.3075	14.6904	14.5544	14.692	14.6718	14.429	14.3786	14.5253	14.2307	14.3307	14.5481	13.8011	13.6518	14.2155	13.478
AAK1_HUMAN	AAK1	AP2-associated protein kinase 1	0.533265	0.00535788	-0.0627546	0.593934	0.563982	0.00629921	4	4	4	4	14.7441	15.0868	15.0862	15.2298	15.1074	15.1208	14.984	15.1856	15.2155	14.9875	15.2804	15.0373	14.264	14.7761	14.73	14.4948
F10A1_HUMAN;F10A5_HUMAN	ST13;ST13P5	Hsc70-interacting protein	0.245831	0.00542055	-0.148873	0.28846	-0.0747871	0.520437	4	4	4	4	17.9829	17.9728	18.4355	18.3834	18.3745	18.3046	18.2909	18.4003	18.3061	17.9198	17.9786	17.8832	18.1958	18.0612	18.1616	17.9682
MP2K1_HUMAN	MAP2K1	Dual specificity mitogen-activated protein kinase kinase 1	0.795683	0.00543853	-0.399868	0.0144442	0.219573	0.323071	4	4	4	4	14.1133	13.8112	14.3184	14.1448	14.5794	14.4943	14.5626	14.3508	14.0302	13.923	13.6515	14.0779	13.5076	13.9331	14.0679	13.2958
RIR1_HUMAN	RRM1	Ribonucleoside-diphosphate reductase large subunit	0.923704	0.00545202	0.16085	0.15445	0.85503	0.00894844	4	4	4	4	14.8107	14.9183	15.1309	15.0341	14.9695	14.8229	14.6283	14.8299	14.8735	14.6964	14.5113	14.8946	13.5332	13.8685	14.4729	13.6812
GABT_HUMAN	ABAT	4-aminobutyrate aminotransferase, mitochondrial	0.477467	0.00550902	0.115522	0.267367	-0.0391898	0.802161	4	4	4	4	12.556	12.3079	12.5993	12.5492	12.4314	12.2904	12.5593	12.2691	12.0924	11.9938	11.8521	11.5452	12.109	11.8184	11.7075	12.0055
ANXA1_HUMAN	ANXA1	Annexin A1	0.794151	0.00551706	-0.491462	0.0120663	-0.221117	0.315788	4	4	4	4	19.3371	19.2748	19.8221	19.5945	20.089	20.1001	19.9432	19.8619	19.2022	18.798	18.8573	19.0756	18.8334	19.1045	19.6896	19.1902
SYNC_HUMAN	NARS1	Asparagine--tRNA ligase, cytoplasmic	0.174223	0.00553659	0.0386	0.612831	0.140229	0.0977583	4	4	4	4	17.3138	17.169	17.3933	17.1409	17.2989	17.2523	17.1092	17.2022	17.3768	17.1937	17.0543	17.1019	17.0589	17.0412	17.0419	17.0237
PDC6I_HUMAN	PDCD6IP	Programmed cell death 6-interacting protein	0.653926	0.00555209	-0.523283	0.00440839	0.020231	0.89563	4	4	4	4	16.1386	16.0057	16.3153	16.2893	16.9186	16.7945	16.4869	16.6421	16.2928	15.9171	15.9955	16.1019	15.8319	16.0499	16.4021	15.9424
PLSI_HUMAN;PLST_HUMAN	PLS1;PLS3	Plastin-3	0.501113	0.00568408	-0.654334	0.000303482	-0.410146	0.0205797	4	4	4	4	17.3518	17.1527	17.439	17.5083	18.1395	18.0067	17.9725	17.9503	17.3043	17.0726	16.9785	17.0687	17.4634	17.5562	17.7915	17.2534
OTUL_HUMAN	OTULIN	Ubiquitin thioesterase otulin	0.699054	0.00570374	-0.240895	0.281527	0.850152	0.00365338	4	4	4	4	10.9711	11.4987	11.3848	11.7441	11.7602	11.9241	11.371	11.5071	11.9551	11.9709	11.3531	11.8877	10.6357	11.0348	10.9409	11.1547
TANC1_HUMAN	TANC1	Protein TANC1	0.265133	0.00573561	-0.291812	0.024192	-0.152019	0.0546712	4	4	4	4	14.0737	14.0145	14.2638	13.7962	14.3347	14.3545	14.2852	14.3409	13.9467	13.8659	13.9056	13.9285	13.8807	14.1304	14.1053	14.1384
CHRD1_HUMAN	CHORDC1	Cysteine and histidine-rich domain-containing protein 1	0.86441	0.00573752	-0.509136	0.0838779	0.383755	0.0307933	4	4	4	4	14.3152	14.2114	14.9944	14.584	15.2834	15.2307	14.5293	15.0981	14.7803	14.4738	14.535	14.4299	14.0536	14.0357	14.5054	14.0892
DEN10_HUMAN	DENND10	DENN domain-containing protein 10	0.603266	0.00573894	-0.359632	0.0070038	0.311191	0.0499025	4	4	4	4	14.1895	14.1719	14.1887	14.393	14.7121	14.6837	14.3911	14.5949	14.2907	14.2534	14.2909	14.3784	13.6526	14.1442	14.2072	13.9647
VIP2_HUMAN	PPIP5K2	Inositol hexakisphosphate and diphosphoinositol-pentakisphosphate kinase 2	0.386291	0.00575377	-0.296553	0.147281	0.180609	0.206162	4	4	4	4	12.9543	12.7217	13.4073	13.3434	13.5812	13.2337	13.3599	13.4382	13.4444	13.3021	13.1287	12.9151	12.8915	13.1323	13.0906	12.9534
TBB5_HUMAN	TUBB	Tubulin beta chain	0.634352	0.00576748	-0.0665994	0.540669	0.318093	0.228466	4	4	4	4	19.3631	19.2454	19.1645	19.6074	19.3173	19.4246	19.4171	19.4877	19.2155	19.2477	18.5469	19.3716	18.5069	18.7227	19.1964	18.6834
CANB1_HUMAN	PPP3R1	Calcineurin subunit B type 1	0.583431	0.00577443	-0.747529	0.00385404	-0.372124	0.0335397	4	4	4	4	15.1758	15.2022	15.0813	14.59	15.8691	15.5452	15.8936	15.7315	14.9901	14.8498	14.7095	14.6678	15.1098	14.8841	15.3885	15.3233
CLD5_HUMAN	CLDN5	Claudin-5	-0.502717	0.00579277	0.513206	0.0147288	-0.0595942	0.776315	4	4	4	4	16.3276	15.8835	16.0147	16.2797	15.4353	15.5104	15.9245	15.5825	15.9783	16.5242	15.5892	16.1335	16.0353	16.1323	16.2585	16.0375
KAISO_HUMAN	ZBTB33	Transcriptional regulator Kaiso	-0.806844	0.00580303	-0.369128	0.281051	-0.270119	0.30246	4	4	4	4	12.1499	13.3686	13.3793	12.6265	13.0684	13.4623	13.2636	13.2065	13.399	14.151	13.9375	13.6602	14.439	13.7313	13.7912	14.2667
SCRN2_HUMAN	SCRN2	Secernin-2	0.58754	0.00580999	-0.115724	0.272563	0.286135	0.116573	4	4	4	4	13.1653	13.166	13.43	13.4657	13.4409	13.5506	13.3148	13.3835	13.3279	13.0834	12.9205	13.1525	12.5084	13.144	12.893	12.7944
ITPR2_HUMAN	ITPR2	Inositol 1,4,5-trisphosphate receptor type 2	-0.603181	0.00597381	1.50751	3.57587e-05	1.31594	0.000316164	4	4	4	4	15.7656	16.007	15.7277	16.021	14.1763	14.2886	14.7042	14.3222	15.8559	16.5474	16.4677	16.2968	14.8169	15.0111	15.2119	14.8642
TSP1_HUMAN	THBS1	Thrombospondin-1	0.307199	0.00601863	-0.672423	8.43494e-05	-1.4563	1.40333e-05	4	4	4	4	16.78	16.6862	16.7324	16.7017	17.2175	17.3969	17.5513	17.4244	15.353	15.583	15.8704	15.7297	17.043	17.1689	17.0814	17.068
AURKB_HUMAN	AURKB	Aurora kinase B	0.842918	0.00602609	0.843724	0.000233788	1.35533	0.000750626	4	4	4	4	14.6983	15.0214	14.8591	14.5632	13.9672	14.0074	13.8151	13.9774	14.3327	14.3154	14.6726	14.4959	12.5116	13.2119	13.2952	13.3766
TXD17_HUMAN	TXNDC17	Thioredoxin domain-containing protein 17	0.605994	0.00606859	-0.226194	0.411665	0.095953	0.632542	4	4	4	4	15.9358	15.3244	16.4016	16.3585	16.3738	16.271	16.1268	16.1535	16.1034	15.6367	15.4719	15.6729	15.3963	15.6657	15.9899	15.4491
1433F_HUMAN	YWHAH	14-3-3 protein eta	0.330709	0.00607251	-0.530908	0.00132477	-0.466029	0.00435765	4	4	4	4	18.2099	18.322	18.4919	18.5476	19.0145	19.0069	18.7943	18.8793	18.2676	17.9995	17.9574	18.2836	18.7448	18.5969	18.5765	18.454
FBLN3_HUMAN	EFEMP1	EGF-containing fibulin-like extracellular matrix protein 1	1.33454	0.00613392	-0.236464	0.171223	0.364926	0.267418	4	4	4	4	13.8108	13.4295	13.7886	13.6595	13.8156	13.6418	13.9443	14.2326	12.9668	12.9582	12.9436	12.8873	11.8704	12.2903	13.1047	13.0308
NDRG1_HUMAN	NDRG1	Protein NDRG1	0.827354	0.0061436	-0.0673952	0.744563	0.877443	0.00493165	4	4	4	4	14.6016	15.0264	15.3125	15.4161	15.3032	15.0885	14.9749	15.2596	14.9631	15.2654	15.2731	15.325	13.9053	14.7384	14.5161	14.157
PRI2_HUMAN	PRIM2	DNA primase large subunit	0.742808	0.00616349	-0.0686443	0.424036	0.504545	0.035555	4	4	4	4	13.9327	14.1229	14.0915	13.9382	14.2254	14.1582	13.9484	14.0279	13.7483	13.7257	14.0766	13.8563	13.0446	13.8105	13.1605	13.373
CLMN_HUMAN	CLMN	Calmin	0.669215	0.00624262	-0.437168	0.0257997	-0.00955367	0.960138	4	4	4	4	12.0745	11.4437	11.7333	12.0075	12.3307	12.2954	12.1913	12.1903	11.7765	11.3512	11.5082	11.6567	11.3077	12.0251	11.5892	11.4089
PEA15_HUMAN	PEA15	Astrocytic phosphoprotein PEA-15	0.574831	0.00631915	-0.360526	0.0911288	0.0665913	0.723515	4	4	4	4	17.3148	17.3548	17.9167	17.6106	18.215	17.888	17.6666	17.8696	17.807	17.2546	17.064	17.4805	17.1265	17.4325	17.4947	17.2861
TCPQ_HUMAN	CCT8	T-complex protein 1 subunit theta	0.230148	0.00634285	-0.358571	0.0245504	-0.121402	0.128603	4	4	4	4	17.4718	17.7453	17.9532	17.9728	18.1812	18.1957	18.1342	18.0663	17.6492	17.8241	17.8763	17.8216	17.9697	17.8815	18.0104	17.7951
ORC5_HUMAN	ORC5	Origin recognition complex subunit 5	0.431114	0.00642072	-0.265663	0.136403	0.0232503	0.922131	4	4	4	4	13.3101	13.0364	12.7419	13.2581	13.1408	13.5156	13.458	13.2947	12.9856	13.0347	12.3502	13.4071	12.9096	13.0823	12.9174	12.7754
CAP1_HUMAN	CAP1	Adenylyl cyclase-associated protein 1	0.386917	0.00648272	-0.326536	0.00408888	-0.165066	0.152407	4	4	4	4	19.3094	19.267	19.3897	19.521	19.8344	19.6596	19.6288	19.6703	19.302	19.1638	19.0528	19.0666	19.232	19.359	19.5184	19.1361
5NTC_HUMAN	NT5C2	Cytosolic purine 5'-nucleotidase	0.701326	0.0065655	-0.648976	0.000647502	-0.119657	0.59667	4	4	4	4	14.1872	14.1546	14.3515	14.1531	15.0166	14.9268	14.6072	14.8918	14.0528	13.9752	13.6891	14.4413	13.7803	14.4304	14.3532	14.0733
RBBP9_HUMAN	RBBP9	Serine hydrolase RBBP9	0.727699	0.00661983	-0.33151	0.19093	0.460882	0.0483974	4	4	4	4	14.591	14.239	15.1728	15.0199	15.1526	14.8806	15.0798	15.2359	14.7457	14.9019	14.6053	15.0287	14.1777	14.5131	14.7332	14.0141
CDKAL_HUMAN	CDKAL1	Threonylcarbamoyladenosine tRNA methylthiotransferase	0.277752	0.00665556	0.148211	0.0827197	0.532393	0.00185176	4	4	4	4	13.9668	14.0919	14.0487	13.8666	13.7986	13.9849	13.8507	13.747	13.8375	14.2447	14.1669	14.1505	13.5368	13.694	13.4791	13.5601
IST1_HUMAN	IST1	IST1 homolog	0.493246	0.00676358	-0.549538	0.0514386	-0.260702	0.0855358	4	4	4	4	15.5314	14.9253	15.9909	15.6854	16.1414	16.0912	15.9872	16.1115	15.4487	15.2554	15.2457	15.3656	15.7518	15.7349	15.2484	15.6231
TCTP_HUMAN	TPT1	Translationally-controlled tumor protein	0.502192	0.00678109	-0.20267	0.289041	0.18034	0.165943	4	4	4	4	17.5047	17.2145	17.9215	17.5418	17.9636	17.8374	17.5209	17.6712	17.6676	17.4093	17.3055	17.3233	17.2802	17.439	17.2002	17.065
UB2G1_HUMAN	UBE2G1	Ubiquitin-conjugating enzyme E2 G1	0.692394	0.00678806	-0.224285	0.262146	0.58427	0.0297666	4	4	4	4	15.4873	15.3215	15.9884	15.5453	16.1396	15.7619	15.657	15.6813	16.1784	15.5605	15.4834	15.5848	14.9467	14.9517	15.4955	15.0763
CATB_HUMAN	CTSB	Cathepsin B	0.413598	0.00680658	-1.14949	6.92059e-06	-1.01042	0.000155266	4	4	4	4	19.0421	19.0538	19.1177	18.8036	20.2619	20.1449	20.1386	20.0697	18.8853	18.6778	18.5462	18.8097	19.6632	19.9581	19.5224	19.8171
VATH_HUMAN	ATP6V1H	V-type proton ATPase subunit H	0.322717	0.00680935	-0.438706	0.000807646	-0.0544329	0.596288	4	4	4	4	15.1798	15.3193	15.0627	15.1015	15.5378	15.5252	15.6747	15.6806	15.3275	15.3669	15.1209	15.0942	15.1668	15.4322	15.1675	15.3607
PTN11_HUMAN	PTPN11	Tyrosine-protein phosphatase non-receptor type 11	0.470947	0.0068431	-0.180537	0.142831	0.337271	0.0460581	4	4	4	4	15.3006	15.168	15.5921	15.5057	15.7081	15.4976	15.5308	15.552	15.6795	15.3239	15.3589	15.3915	14.812	15.1765	15.3203	15.0959
CHIP_HUMAN	STUB1	E3 ubiquitin-protein ligase CHIP	0.401873	0.00685247	-0.435899	0.00108375	-0.139364	0.22259	4	4	4	4	14.989	14.877	14.9315	14.8531	15.5131	15.3728	15.324	15.1844	14.9584	14.789	14.8636	14.6183	14.803	14.9873	15.1329	14.8635
PRC1_HUMAN	PRC1	Protein regulator of cytokinesis 1	0.838596	0.00692598	0.424831	0.0213666	1.06067	0.00090968	4	4	4	4	14.5445	14.803	14.5306	14.766	14.1521	14.5815	14.153	14.0581	14.4444	14.4436	14.5424	14.4027	13.1647	13.8484	13.0951	13.4823
SEPT6_HUMAN	SEPTIN6	Septin-6	-0.559772	0.00697317	0.573345	0.00651689	0.982925	0.000124173	4	4	4	4	14.4966	14.7168	14.986	14.9238	14.1448	14.4571	14.059	14.1687	15.7942	15.7278	15.6844	15.7941	14.7386	15.0393	14.5065	14.7844
MILK2_HUMAN	MICALL2	MICAL-like protein 2	0.725038	0.0069897	-0.771017	0.000243506	-0.385767	0.0606854	4	4	4	4	13.3802	13.5338	13.3886	13.3744	14.3155	14.3485	13.9474	14.1495	13.2374	12.9791	13.1203	12.981	13.0111	13.6264	13.6974	13.5259
HSP7C_HUMAN	HSPA8	Heat shock cognate 71 kDa protein	0.235392	0.00701969	-0.167703	0.0370234	-0.0705113	0.440634	4	4	4	4	20.9457	20.8094	21.0821	21.0431	21.1352	21.1838	21.1174	21.1147	20.9932	20.7961	20.6851	20.853	20.779	20.9455	21.0372	20.8478
ARP19_HUMAN	ARPP19	cAMP-regulated phosphoprotein 19	1.35696	0.00704771	-1.0115	0.0520678	0.3687	0.313707	4	4	4	4	14.919	15.7339	16.859	15.7507	17.0608	17.0174	16.7087	16.5217	16.0748	16.0163	15.6359	15.6285	14.5325	15.7435	15.8355	15.7692
LDHB_HUMAN	LDHB	L-lactate dehydrogenase B chain	0.53988	0.0070494	-0.0323057	0.793268	0.555447	0.00809211	4	4	4	4	19.3121	19.4821	19.6997	19.8347	19.6335	19.5861	19.5691	19.6692	19.7518	19.5999	19.5021	19.6663	18.8841	19.0725	19.4507	18.891
NRDC_HUMAN	NRDC	Nardilysin	0.516757	0.00708379	-0.15951	0.304949	0.395379	0.0284688	4	4	4	4	14.6075	14.3694	14.866	14.9033	14.8942	14.848	14.658	14.984	14.8935	14.6549	14.5226	14.8277	14.2393	14.5069	14.5087	14.0623
AKAP2_HUMAN	AKAP2	A-kinase anchor protein 2	0.606544	0.00712908	-0.836525	0.0108575	-0.0330091	0.556099	4	4	4	4	16.7723	17.2513	17.6336	17.2942	18.092	18.425	17.7078	18.0727	17.481	17.4183	17.4987	17.3414	17.4513	17.445	17.5794	17.3957
DPP3_HUMAN	DPP3	Dipeptidyl peptidase 3	0.458874	0.00715093	-0.360043	0.00559286	0.109162	0.437009	4	4	4	4	16.0025	15.9832	16.2261	16.029	16.5899	16.4245	16.2791	16.3875	16.3389	16.0163	15.9657	15.9611	15.8088	16.086	16.1613	15.7892
OTUB1_HUMAN	OTUB1	Ubiquitin thioesterase OTUB1	0.594201	0.00715722	-0.451374	0.0910503	0.0820155	0.624282	4	4	4	4	17.4354	17.1373	18.0696	17.7773	18.2711	18.095	17.8034	18.0556	17.8621	17.4411	17.3518	17.5214	17.2269	17.6475	17.6643	17.3096
TIGAR_HUMAN	TIGAR	Fructose-2,6-bisphosphatase TIGAR	0.66308	0.0071596	-0.39315	0.0371969	0.213861	0.266936	4	4	4	4	14.1331	14.1919	14.4371	14.2382	14.8567	14.8798	14.4724	14.3641	14.5149	14.3131	13.8502	14.098	13.8759	14.0663	14.2167	13.7618
GDIA_HUMAN	GDI1	Rab GDP dissociation inhibitor alpha	0.570254	0.00719719	-0.234118	0.15848	0.1968	0.176519	4	4	4	4	15.6755	15.351	15.8106	15.9234	16.0839	16.0163	15.754	15.8428	15.6613	15.5004	15.4656	15.5758	15.2272	15.3619	15.6894	15.1375
LFA3_HUMAN	CD58	Lymphocyte function-associated antigen 3	-0.869923	0.00720835	0.69261	0.041409	-0.521415	0.0443871	4	4	4	4	14.2065	13.5078	13.7461	14.5402	12.9946	13.6092	13.19	13.4362	13.3819	13.9407	13.6583	13.6432	14.577	14.115	14.2649	13.753
HDAC6_HUMAN	HDAC6	Histone deacetylase 6	0.617132	0.00726684	-0.358834	0.000624772	0.476161	0.0268554	4	4	4	4	12.9285	12.946	12.9142	13.0171	13.2854	13.4412	13.3155	13.199	13.1903	13.2586	12.9593	13.2689	12.2749	12.8265	12.9468	12.7244
CAF1A_HUMAN	CHAF1A	Chromatin assembly factor 1 subunit A	0.83761	0.00731004	-0.516591	0.0834321	0.114658	0.565813	4	4	4	4	12.252	11.7967	12.7239	11.8458	12.9155	12.8538	12.4989	12.4167	12.1034	11.7215	11.9361	12.0319	11.7781	12.0596	11.3767	12.1199
PCH2_HUMAN	TRIP13	Pachytene checkpoint protein 2 homolog	0.789443	0.00734676	-0.437128	0.0146949	0.27631	0.323299	4	4	4	4	14.628	14.3788	14.6577	14.5449	15.3081	14.7954	14.8736	14.981	14.8128	14.0862	14.1844	14.822	13.9148	14.3753	14.5737	13.9364
GSK3A_HUMAN	GSK3A	Glycogen synthase kinase-3 alpha	0.464216	0.00739486	-0.112304	0.413638	0.378995	0.032878	4	4	4	4	13.4417	13.6719	13.7171	13.6107	14.0601	13.6082	13.6308	13.5914	13.9548	13.6339	13.3007	13.6603	13.2254	13.2306	13.352	13.2257
SERC_HUMAN	PSAT1	Phosphoserine aminotransferase	0.495125	0.00744309	0.213618	0.296484	0.796133	0.000723566	4	4	4	4	14.6315	14.5234	15.2906	15.0185	14.8033	14.6819	14.5229	14.6014	14.8335	14.8631	15.0723	15.0446	14.2739	14.312	14.2089	13.8343
TARB1_HUMAN	TARBP1	Probable methyltransferase TARBP1	0.648862	0.00744512	0.313195	0.026839	0.996982	0.00239654	4	4	4	4	12.8463	12.6885	12.5227	12.5838	12.204	12.2629	12.349	12.5726	12.8181	12.9548	12.3123	12.6958	11.3247	11.7039	12.0171	11.7474
HERC4_HUMAN	HERC4	Probable E3 ubiquitin-protein ligase HERC4	0.356855	0.00745261	-0.505539	0.000413504	-0.0508657	0.647502	4	4	4	4	14.202	14.337	14.2927	14.3903	14.9128	14.8336	14.6384	14.8593	14.5436	14.4241	14.1702	14.4753	14.5031	14.43	14.6018	14.2818
PCY2_HUMAN	PCYT2	Ethanolamine-phosphate cytidylyltransferase	0.827947	0.00745553	-0.783687	0.00577745	-0.222162	0.362575	4	4	4	4	12.742	12.5498	12.7848	13.0003	13.4773	13.7993	13.1232	13.8118	13.0457	12.3771	12.2389	12.3495	12.448	12.5783	13.0333	12.8402
CNDD3_HUMAN	NCAPD3	Condensin-2 complex subunit D3	0.679904	0.00757479	0.651947	0.000101075	1.05262	0.00162771	4	4	4	4	13.9283	13.9418	13.771	13.788	13.2005	13.1317	13.3652	13.1239	13.2938	13.6404	13.7987	13.5792	12.055	12.6396	12.8059	12.6012
RASA1_HUMAN	RASA1	Ras GTPase-activating protein 1	0.422009	0.00762893	-0.179032	0.206472	0.282247	0.0050731	4	4	4	4	14.479	14.5602	14.8017	14.779	14.8986	14.9896	14.5474	14.9003	14.8295	14.6598	14.5976	14.69	14.3263	14.3958	14.5335	14.3923
CNBP1_HUMAN	CTNNBIP1	Beta-catenin-interacting protein 1	0.6074	0.00763028	-1.00603	0.00117952	-0.815612	0.00737069	4	4	4	4	15.1164	14.8114	15.3944	15.5297	16.321	16.1719	16.0392	16.3439	14.9891	14.8409	15.0042	14.3497	15.2878	15.7707	15.8952	15.4927
TPP2_HUMAN	TPP2	Tripeptidyl-peptidase 2	0.352311	0.00768916	-0.547486	0.000294156	-0.17265	0.0995393	4	4	4	4	16.1226	16.2576	16.3284	16.4452	16.8407	16.8977	16.7604	16.845	16.2794	16.2711	16.3108	16.3826	16.281	16.554	16.6761	16.4234
CD123_HUMAN	CDC123	Cell division cycle protein 123 homolog	0.51402	0.00769292	-0.192072	0.0183356	0.336381	0.0428451	4	4	4	4	13.104	13.0692	13.1287	13.1111	13.4061	13.2351	13.1608	13.3794	13.2041	13.0204	13.0091	13.2373	12.7259	13.0949	12.5313	12.7731
RABL6_HUMAN	RABL6	Rab-like protein 6	0.617146	0.00770889	-0.45382	0.0192058	-0.146615	0.39113	4	4	4	4	12.9184	12.6451	13.0987	13.0737	13.5098	13.1671	13.2849	13.5895	12.6687	12.3794	12.8643	12.5838	12.6878	13.093	12.5068	12.7951
DPOA2_HUMAN	POLA2	DNA polymerase alpha subunit B	0.486755	0.00771964	-0.0993822	0.371682	0.287773	0.109724	4	4	4	4	14.4786	14.6792	14.5764	14.251	14.6346	14.7025	14.5632	14.4824	14.4566	14.5028	14.0942	14.5332	13.786	14.1385	14.3232	14.188
T22D2_HUMAN	TSC22D2	TSC22 domain family protein 2	0.894387	0.00773933	-0.418493	0.078042	-0.00347662	0.98648	4	4	4	4	11.955	11.8565	12.3494	11.9644	12.9412	12.3204	12.2468	12.291	11.5556	11.38	11.3878	11.8844	11.4915	11.4247	12.0118	11.2939
RGAP1_HUMAN	RACGAP1	Rac GTPase-activating protein 1	0.580816	0.00775295	0.478191	0.0310234	0.795245	0.000426442	4	4	4	4	14.1839	14.7769	14.6153	14.7093	14.2181	14.3236	13.9601	13.8709	14.1626	14.3421	14.3675	14.3582	13.5694	13.3112	13.3936	13.7752
UCHL3_HUMAN	UCHL3	Ubiquitin carboxyl-terminal hydrolase isozyme L3	0.501908	0.0077541	-0.192985	0.296309	0.217787	0.289974	4	4	4	4	14.9909	14.7631	15.5059	15.2429	15.4657	15.3251	15.2533	15.2307	15.4662	14.8261	14.9756	14.8704	14.5949	15.062	14.9678	14.6425
CXA5_HUMAN	GJA5	Gap junction alpha-5 protein	-0.583178	0.0077771	1.15323	0.00450127	0.568369	0.00212307	4	4	4	4	15.7509	15.1797	14.7987	15.6341	13.893	14.0439	14.5512	14.2623	15.1726	15.5576	15.4706	15.1559	14.6972	14.8426	14.7029	14.8405
TS101_HUMAN	TSG101	Tumor susceptibility gene 101 protein	0.599206	0.00795406	-0.38415	0.0353423	0.234289	0.163074	4	4	4	4	15.281	15.5685	15.7286	15.8081	16.1113	16.1269	15.8054	15.8791	15.5641	15.4587	15.7845	15.6557	15.2005	15.2525	15.7666	15.3063
NMT1_HUMAN;NMT2_HUMAN	NMT1;NMT2	Glycylpeptide N-tetradecanoyltransferase 2	0.529663	0.00796861	-0.2072	0.154998	0.189914	0.204929	4	4	4	4	16.3008	15.9899	16.4749	16.1353	16.6308	16.4495	16.3392	16.3102	16.2545	16.0374	15.9362	16.1426	15.6441	16.1708	15.8005	15.9957
UBP8_HUMAN	USP8	Ubiquitin carboxyl-terminal hydrolase 8	0.288627	0.00799256	-0.302045	0.0246139	-0.00989294	0.936397	4	4	4	4	13.9946	14.268	14.4065	14.1545	14.6043	14.5017	14.3669	14.5589	14.5268	14.0732	14.1206	14.1171	14.0611	14.2842	14.2531	14.2788
IF4G3_HUMAN	EIF4G3	Eukaryotic translation initiation factor 4 gamma 3	0.356704	0.00803208	-0.198267	0.0861955	0.246731	0.0195732	4	4	4	4	18.1752	18.2277	18.4922	18.3606	18.6702	18.5511	18.3604	18.4669	18.5326	18.3893	18.3462	18.3407	17.9923	18.1233	18.2874	18.2189
AGRA2_HUMAN	ADGRA2	Adhesion G protein-coupled receptor A2	-0.508766	0.00820269	0.750539	0.00861673	0.839296	0.00147365	4	4	4	4	13.0621	13.4476	13.1131	13.7394	12.524	12.7315	12.81	12.2946	13.5323	14.0826	13.9979	14.1396	12.9757	13.0952	13.0538	13.2705
RN181_HUMAN	RNF181	E3 ubiquitin-protein ligase RNF181	0.64412	0.00821314	0.225366	0.297885	0.970371	0.00138489	4	4	4	4	13.8628	14.19	14.6489	14.3252	14.3597	13.9668	13.853	13.9459	14.642	14.1064	14.2072	14.4749	13.4076	13.4321	13.6511	13.0581
GNA1_HUMAN	GNPNAT1	Glucosamine 6-phosphate N-acetyltransferase	0.655851	0.00822215	-0.150524	0.309959	0.319303	0.0967656	4	4	4	4	15.0114	14.797	15.2273	15.2104	15.4154	15.2634	15.1909	14.9785	15.0545	14.7041	14.8011	14.9423	14.2289	14.5679	14.9235	14.5045
COPB2_HUMAN	COPB2	Coatomer subunit beta'	0.273428	0.0082564	0.0388775	0.585079	0.153538	0.116223	4	4	4	4	17.122	16.8736	16.9262	16.9373	17.019	16.8776	16.8434	16.9637	16.7892	16.9529	16.6601	16.8219	16.5542	16.5493	16.7578	16.7485
NKRF_HUMAN	NKRF	NF-kappa-B-repressing factor	-0.586367	0.00828909	0.26524	0.0235342	0.32395	0.099665	4	4	4	4	12.7827	13.0114	12.8371	12.8014	12.4725	12.6879	12.4711	12.7401	13.543	13.6443	13.6116	13.214	12.848	13.4066	13.0747	13.3878
PSF1_HUMAN	GINS1	DNA replication complex GINS protein PSF1	1.22374	0.00829935	-0.38607	0.0940891	0.462788	0.202918	4	4	4	4	12.371	12.7316	12.2754	13.0163	13.2031	12.7597	12.9323	13.0435	12.3289	12.402	12.2793	11.8846	11.4944	11.2335	12.6233	11.6924
ADPPT_HUMAN	AASDHPPT	L-aminoadipate-semialdehyde dehydrogenase-phosphopantetheinyl transferase	0.359374	0.00832319	-0.0829568	0.559936	0.305835	0.046977	4	4	4	4	14.3607	14.2812	14.7582	14.6002	14.7779	14.6172	14.4067	14.5304	14.6929	14.5313	14.213	14.6809	14.0795	14.3132	14.2672	14.2348
UBR2_HUMAN	UBR2	E3 ubiquitin-protein ligase UBR2	0.383926	0.00836171	-0.144267	0.0528326	-0.120438	0.227854	4	4	4	4	12.6802	12.7412	12.7791	12.7793	12.966	12.8482	12.9905	12.7523	12.3037	12.3741	12.4724	12.3893	12.2759	12.5168	12.6673	12.5611
VGFR3_HUMAN	FLT4	Vascular endothelial growth factor receptor 3	-0.430071	0.00839543	0.76424	0.000268383	0.433125	0.010326	4	4	4	4	15.4946	15.3032	15.3479	15.6055	14.4991	14.6106	14.7705	14.8139	15.3495	15.6783	15.6699	15.4493	15.0601	15.1096	15.3262	14.9186
ATX2_HUMAN	ATXN2	Ataxin-2	0.532823	0.00844595	-0.507724	0.0413779	0.0592139	0.597426	4	4	4	4	13.294	13.5927	13.9476	13.8368	14.4031	14.3349	13.8118	14.1522	13.874	13.5716	13.8658	13.4962	13.5977	13.7567	13.5746	13.6417
TOP2A_HUMAN	TOP2A	DNA topoisomerase 2-alpha	0.68715	0.00845116	1.16401	1.67331e-05	1.49303	0.000170222	4	4	4	4	16.325	16.6106	16.5166	16.2185	15.2754	15.3233	15.2287	15.1874	16.044	16.0096	16.0047	16.18	14.0905	14.6262	14.6089	14.9405
RGS10_HUMAN	RGS10	Regulator of G-protein signaling 10	0.753971	0.00845166	-0.487468	0.0485942	0.0932212	0.585064	4	4	4	4	14.1323	14.4115	14.4619	14.2347	15.0621	15.02	14.2717	14.8365	14.5642	14.0365	13.9245	14.0221	13.991	14.0343	13.9046	14.2444
IF4G1_HUMAN	EIF4G1	Eukaryotic translation initiation factor 4 gamma 1	0.343926	0.00847505	-0.245167	0.0442224	0.179337	0.0069578	4	4	4	4	16.5276	16.4606	16.7173	16.5185	16.9844	16.8606	16.616	16.7436	16.6632	16.6577	16.6274	16.598	16.4727	16.3902	16.5699	16.3961
1433E_HUMAN	YWHAE	14-3-3 protein epsilon	0.50943	0.0085119	-0.290227	0.00492746	0.0641007	0.663503	4	4	4	4	20.1781	20.3196	20.3597	20.3151	20.7082	20.6246	20.4558	20.5448	20.2811	20.0921	19.9614	20.2175	19.8529	20.1161	20.3968	19.9299
MTPN_HUMAN	MTPN	Myotrophin	0.777403	0.00874551	-0.376445	0.132706	0.181448	0.529433	4	4	4	4	16.8092	16.2249	17.1984	16.9002	17.32	17.2159	16.9753	17.1272	17.0978	16.3098	16.2422	16.6048	15.8681	16.5843	16.7368	16.3396
EZRI_HUMAN	EZR	Ezrin	0.39123	0.00875434	-0.218524	0.0357941	0.0281568	0.846449	4	4	4	4	17.5145	17.4594	17.7121	17.5643	17.8765	17.883	17.6344	17.7306	17.7058	17.3114	17.1863	17.4687	17.2067	17.4296	17.5974	17.3258
KLC1_HUMAN	KLC1	Kinesin light chain 1	0.61264	0.00879026	-0.200754	0.108371	0.317703	0.109659	4	4	4	4	15.5195	15.8191	15.7114	15.8106	16.1276	15.8531	15.7465	15.9363	15.8735	15.4056	15.6324	15.5723	15.07	15.2859	15.6979	15.1592
SLD5_HUMAN	GINS4	DNA replication complex GINS protein SLD5	0.507395	0.00879809	-0.341858	0.0534127	0.00761104	0.97818	4	4	4	4	11.3103	10.8436	11.1204	11.003	11.3184	11.6717	11.1909	11.4638	11.3605	10.7731	10.2552	11.257	10.7349	10.8235	10.9326	11.1241
MOV10_HUMAN	MOV10	Helicase MOV-10	0.400502	0.00889759	0.679738	3.37001e-05	0.948625	9.88859e-05	4	4	4	4	16.4185	16.4648	16.2959	16.3177	15.7223	15.799	15.6828	15.5738	16.3066	16.29	16.2625	16.1113	15.0381	15.2895	15.3647	15.4836
ENPP2_HUMAN	ENPP2	Ectonucleotide pyrophosphatase/phosphodiesterase family member 2	-0.82602	0.00900608	-0.457294	0.0129404	-0.941219	0.00667257	4	4	4	4	15.5005	15.2415	15.6038	15.2774	15.7567	15.7184	16.1471	15.8302	16.0103	15.9182	15.5429	15.5201	16.1232	16.9295	16.7446	16.9591
MCMBP_HUMAN	MCMBP	Mini-chromosome maintenance complex-binding protein	0.295753	0.00904135	-0.301918	0.00234815	0.118414	0.159855	4	4	4	4	13.9842	14.0316	14.0565	14.1451	14.306	14.5043	14.3003	14.3144	14.208	14.0911	14.2841	14.1325	13.9072	14.1593	14.1544	14.0211
BCAT1_HUMAN	BCAT1	Branched-chain-amino-acid aminotransferase, cytosolic	0.540695	0.00905859	0.412836	0.0224495	0.845591	0.00252311	4	4	4	4	16.3362	15.9743	16.5688	16.3597	16.0528	15.8918	15.8444	15.7987	16.3073	15.9832	16.4514	16.0654	15.5303	15.2945	15.5889	15.0112
USP9X_HUMAN;USP9Y_HUMAN	USP9X;USP9Y	Probable ubiquitin carboxyl-terminal hydrolase FAF-Y	0.320731	0.00907431	-0.103905	0.317439	0.0598731	0.659311	4	4	4	4	16.832	16.4456	16.5485	16.6603	16.8516	16.6836	16.6299	16.737	16.6939	16.5745	16.1974	16.3929	16.2407	16.3903	16.5833	16.4049
UBE2O_HUMAN	UBE2O	(E3-independent) E2 ubiquitin-conjugating enzyme	0.662167	0.00907899	-0.22554	0.185088	0.285624	0.125109	4	4	4	4	14.2881	14.2141	14.5516	14.4574	14.8294	14.7881	14.2726	14.5232	14.4865	13.9526	14.2473	14.2208	13.6909	13.9014	14.2581	13.9142
ESYT2_HUMAN	ESYT2	Extended synaptotagmin-2	-0.106271	0.009107	0.26075	0.00476439	0.0653639	0.384251	4	4	4	4	16.0645	15.8832	15.7964	15.9222	15.6063	15.6367	15.7016	15.6787	15.6866	16.0103	15.8014	15.8116	15.7388	15.7314	15.8123	15.7659
HTRA3_HUMAN	HTRA3	Serine protease HTRA3	0.599915	0.00913257	-0.0345237	0.846946	0.508131	0.0735875	4	4	4	4	14.9544	15.1249	15.3978	15.2024	15.286	14.8255	15.5209	15.1851	15.4896	15.1575	15.336	14.4674	14.5606	14.7898	14.4862	14.5813
PIHD1_HUMAN	PIH1D1	PIH1 domain-containing protein 1	0.500694	0.00915825	-0.0718114	0.619446	0.321983	0.0611109	4	4	4	4	13.1144	13.1186	13.4749	13.2621	13.2847	13.0258	13.4235	13.5233	13.2394	12.9486	13.4174	12.937	13.0111	12.7355	12.6581	12.8497
CTRO_HUMAN	CIT	Citron Rho-interacting kinase	1.07945	0.00920741	0.297415	0.169603	1.013	0.00726726	4	4	4	4	12.1846	12.3047	12.5609	12.0306	12.0511	12.0388	11.537	12.2642	11.879	12.1404	11.7522	11.8537	10.4993	11.0457	10.5207	11.5076
MTMRE_HUMAN	MTMR14	Myotubularin-related protein 14	0.489438	0.0092747	-0.213566	0.235474	0.0991154	0.459291	4	4	4	4	12.5724	12.3446	12.7775	12.9175	12.5875	12.8541	13.0727	12.952	12.6186	12.5021	12.1931	12.5912	12.1847	12.5641	12.3459	12.4138
SASH1_HUMAN	SASH1	SAM and SH3 domain-containing protein 1	0.293017	0.00931041	-0.473109	0.0247615	-0.256566	0.0631282	4	4	4	4	12.931	12.9151	13.5718	13.1439	13.5746	13.7066	13.5126	13.6603	13.3339	12.9149	12.9982	13.0089	13.4894	13.3518	13.2359	13.205
FHL2_HUMAN	FHL2	Four and a half LIM domains protein 2	0.955781	0.00931441	-0.453991	0.000183578	0.140785	0.637653	4	4	4	4	14.5724	14.7779	14.6247	14.676	15.1668	15.1841	15.0694	15.0466	14.5071	13.936	14.2803	14.4834	13.4896	14.0637	14.5096	14.5809
ETFD_HUMAN	ETFDH	Electron transfer flavoprotein-ubiquinone oxidoreductase, mitochondrial	-0.449814	0.00931709	0.416034	0.0229234	-0.0628335	0.293962	4	4	4	4	14.7498	14.5195	14.5725	14.3775	14.0716	13.919	14.456	14.1086	14.4675	14.4529	14.5616	14.6211	14.5289	14.5819	14.5478	14.6957
STMN1_HUMAN	STMN1	Stathmin	0.858402	0.00933	-0.953924	0.0747574	-0.287249	0.065887	4	4	4	4	17.1322	17.0088	18.7366	17.5675	18.8215	18.8376	17.9734	18.6283	17.5419	17.2602	17.5524	17.3237	17.5975	17.705	17.998	17.5265
XPO7_HUMAN	XPO7	Exportin-7	0.339324	0.00936259	-0.063904	0.315136	0.384103	0.00309029	4	4	4	4	15.1235	15.0286	15.0682	15.039	15.2828	15.0767	15.0345	15.1209	15.2035	15.2074	15.0658	15.2174	14.6364	14.7528	14.9828	14.7856
IDE_HUMAN	IDE	Insulin-degrading enzyme	0.372655	0.00967556	-0.243443	0.0430693	0.162081	0.123591	4	4	4	4	15.1836	15.1046	15.4961	15.2322	15.6243	15.4769	15.4329	15.4561	15.2745	15.2865	15.2705	15.3164	14.8617	15.1782	15.2678	15.1919
IPO9_HUMAN	IPO9	Importin-9	0.386829	0.00971332	-0.323452	0.016207	0.0776749	0.503447	4	4	4	4	16.7372	16.8102	16.8665	16.8907	17.3767	17.194	16.9423	17.0854	17.1164	16.7013	16.7018	16.8423	16.8699	16.659	16.8159	16.7062
ADHX_HUMAN	ADH5	Alcohol dehydrogenase class-3	0.594334	0.00988359	-0.199551	0.127296	0.248676	0.153511	4	4	4	4	17.0066	16.6686	17.0077	17.0539	17.3071	17.1489	16.972	17.107	16.912	16.7058	16.7143	16.8203	16.1816	16.713	16.8244	16.4386
KS6C1_HUMAN	RPS6KC1	Ribosomal protein S6 kinase delta-1	0.5905	0.00989256	-0.352656	0.0381199	0.411715	0.0487231	4	4	4	4	12.2889	12.6306	12.716	12.6341	13.1511	12.955	12.873	12.7011	12.6302	12.9397	12.4966	12.8985	11.9695	12.5233	12.5055	12.3198
TFG_HUMAN	TFG	Protein TFG	0.450626	0.0100012	-0.507579	0.0395511	-0.381481	0.0200981	4	4	4	4	15.2775	15.352	15.9131	15.7492	16.1729	16.1372	15.7373	16.2747	15.5624	15.1192	15.2881	15.0241	15.5882	15.6168	15.7149	15.5998
MK14_HUMAN	MAPK14	Mitogen-activated protein kinase 14	0.626776	0.0100266	-0.223504	0.0884381	0.509345	0.0371591	4	4	4	4	13.9499	13.7639	14.214	13.998	14.3605	14.2318	14.0919	14.1356	14.2692	13.8182	14.0144	14.2483	13.2359	13.4916	13.9979	13.5872
DIAP1_HUMAN	DIAPH1	Protein diaphanous homolog 1	0.603013	0.010089	-0.317123	0.0421407	0.117747	0.504924	4	4	4	4	15.9263	15.6462	15.8804	16.0673	16.4013	16.1658	15.9827	16.2388	15.9777	15.6275	15.5567	15.6856	15.294	15.5716	15.9625	15.5483
RAP2B_HUMAN	RAP2B	Ras-related protein Rap-2b	-0.249173	0.0101056	0.230431	0.175239	0.0381894	0.567964	4	4	4	4	15.7239	15.6212	15.0944	15.4143	15.1016	15.2971	15.1807	15.3528	15.3895	15.4865	15.6102	15.5954	15.5382	15.5369	15.3835	15.4703
TM209_HUMAN	TMEM209	Transmembrane protein 209	-0.448446	0.0101089	0.35163	0.0261441	0.143393	0.252025	4	4	4	4	14.7324	14.7322	14.7254	14.5557	14.2535	14.0884	14.6181	14.3793	14.68	15.1759	14.8821	14.9686	14.9167	14.7844	14.7203	14.7116
MSH6_HUMAN	MSH6	DNA mismatch repair protein Msh6	0.37601	0.0101117	-0.0834274	0.529643	0.462164	0.00787344	4	4	4	4	15.2047	15.5183	15.0448	15.4928	15.3682	15.5117	15.278	15.4364	15.2697	15.6417	15.5304	15.4972	14.8453	14.9783	15.2683	14.9985
PLCD1_HUMAN	PLCD1	1-phosphatidylinositol 4,5-bisphosphate phosphodiesterase delta-1	0.519514	0.0102257	-0.636331	0.00030646	-0.199453	0.250988	4	4	4	4	14.0107	13.7636	14.1245	14.0862	14.6056	14.588	14.7126	14.624	14.0695	13.9886	13.7263	13.87	13.7311	14.1219	14.2179	14.3812
NCK1_HUMAN	NCK1	Cytoplasmic protein NCK1	0.596651	0.0102343	-0.440306	0.00678106	0.0230896	0.884279	4	4	4	4	13.1537	13.2205	13.5363	13.4338	13.7879	13.9343	13.6341	13.7491	13.2659	13.1721	13.231	13.1421	12.8774	13.0999	13.5913	13.1502
DHX32_HUMAN	DHX32	Putative pre-mRNA-splicing factor ATP-dependent RNA helicase DHX32	0.501946	0.010239	-0.368114	0.191655	0.191251	0.326382	4	4	4	4	12.2904	12.4863	11.5202	12.341	12.523	12.7175	12.1776	12.6923	12.2603	12.5192	11.7319	12.3562	11.9494	11.9125	12.1149	12.1257
P4HA2_HUMAN	P4HA2	Prolyl 4-hydroxylase subunit alpha-2	0.548648	0.0102484	0.368341	0.00880814	0.306611	0.107787	4	4	4	4	15.6352	15.6296	15.7923	15.6712	15.1924	15.2637	15.5765	15.2224	14.9095	14.8929	15.3617	15.1227	14.4613	14.7792	14.7744	15.0454
ASC_HUMAN	PYCARD	Apoptosis-associated speck-like protein containing a CARD	0.561419	0.0103429	-0.671581	0.00907833	-0.439828	0.0720248	4	4	4	4	15.2683	15.2719	15.7753	15.5292	16.3956	16.137	15.7803	16.2181	15.5801	15.1411	14.6753	15.1295	15.6223	15.693	15.6376	15.3324
AKT3_HUMAN	AKT3	RAC-gamma serine/threonine-protein kinase	0.442941	0.010374	0.00496507	0.973008	0.358474	0.0591257	4	4	4	4	13.4754	13.9247	13.758	13.8199	13.9185	13.6255	13.9069	13.5072	13.8299	13.4586	13.3752	13.9565	13.3696	13.3297	13.3759	13.1111
MACF1_HUMAN	MACF1	Microtubule-actin cross-linking factor 1, isoforms 1/2/3/5	0.287013	0.0104231	-0.444147	0.00065839	-0.181562	0.0407182	4	4	4	4	17.1806	17.3145	17.1616	17.3389	17.7161	17.7865	17.5449	17.7247	17.2849	17.1932	17.2888	17.131	17.2508	17.3893	17.4614	17.5227
CKAP2_HUMAN	CKAP2	Cytoskeleton-associated protein 2	0.673823	0.0106244	0.102632	0.595175	0.524037	0.0452472	4	4	4	4	13.4746	14.0147	13.9397	14.3506	13.8879	13.9012	13.7863	13.7938	13.4728	13.6728	13.6625	13.9619	12.8057	12.9672	13.6312	13.2697
CDK2_HUMAN	CDK2	Cyclin-dependent kinase 2	0.843545	0.0106849	0.0418274	0.844837	0.891846	0.0106661	4	4	4	4	15.372	15.2482	14.6657	15.5002	15.1007	15.4023	15.1365	14.9793	14.8723	15.4352	15.2846	15.2199	13.6861	14.5819	14.5836	14.3931
TBA1C_HUMAN;TBA4A_HUMAN;TBA4B_HUMAN	TUBA1C;TUBA4A;TUBA4B	Tubulin alpha-4A chain	0.608724	0.0108004	-0.085125	0.605077	0.227255	0.252551	4	4	4	4	18.0779	17.4496	17.6574	17.5506	17.7763	17.6129	17.7248	17.9619	17.3487	17.6614	17.3448	17.1952	16.7935	17.5059	17.2639	17.0778
CCD22_HUMAN	CCDC22	Coiled-coil domain-containing protein 22	0.564155	0.0109027	-0.283615	0.0248272	0.231411	0.160417	4	4	4	4	15.0553	15.3433	15.2238	15.3601	15.6565	15.5043	15.3603	15.5958	15.122	15.2443	15.2493	15.1704	14.5784	15.0395	15.2545	14.9879
LAR1B_HUMAN	LARP1B	La-related protein 1B	1.03971	0.0109362	-0.338963	0.178621	0.56183	0.07615	4	4	4	4	12.251	12.6556	12.7564	12.3361	13.2045	12.9928	12.3308	12.8269	12.2975	12.0691	12.3067	12.7701	11.2225	11.9482	12.2593	11.766
GBRL2_HUMAN	GABARAPL2	Gamma-aminobutyric acid receptor-associated protein-like 2	0.400074	0.0109465	-0.263716	0.021971	-0.42693	0.0729859	4	4	4	4	14.3794	14.2901	14.6573	14.5105	14.6586	14.7187	14.7063	14.8086	14.039	13.8075	14.2565	13.4812	14.6202	14.2021	14.3226	14.1471
UBE3C_HUMAN	UBE3C	Ubiquitin-protein ligase E3C	0.352898	0.0110834	-0.148887	0.0563245	0.28575	0.0453423	4	4	4	4	14.5699	14.7946	14.683	14.6747	14.8902	14.9168	14.7641	14.7465	14.681	14.8985	14.6002	14.8694	14.2279	14.5432	14.5015	14.6334
CALM1_HUMAN;CALM2_HUMAN;CALM3_HUMAN	CALM1;CALM2;CALM3	Calmodulin-1	0.546995	0.0111016	-0.853454	0.0101974	-0.671716	0.0108388	4	4	4	4	18.705	18.7508	19.4672	18.597	19.5014	19.973	19.9003	19.5592	18.8055	18.1355	18.3696	18.7485	19.0342	19.0321	19.4126	19.2671
PSMD9_HUMAN	PSMD9	26S proteasome non-ATPase regulatory subunit 9	0.671239	0.0111521	-0.297024	0.0693309	0.395278	0.0786132	4	4	4	4	14.7017	14.8049	15.1917	14.9963	15.3966	15.07	15.1015	15.3146	15.1637	14.8565	14.7865	14.9722	14.0793	14.6497	14.8711	14.5976
COMD4_HUMAN	COMMD4	COMM domain-containing protein 4	0.454589	0.0111615	-0.21603	0.0321407	0.384184	0.0248357	4	4	4	4	14.1828	14.3488	14.4317	14.4973	14.6539	14.6317	14.5494	14.4897	14.483	14.6521	14.4708	14.4373	13.8548	14.2061	14.4149	14.0306
AGFG2_HUMAN	AGFG2	Arf-GAP domain and FG repeat-containing protein 2	0.586237	0.0111889	-0.690134	0.00145145	-0.172922	0.23198	4	4	4	4	15.0456	14.7793	14.8845	14.8335	15.7144	15.3724	15.4039	15.8127	14.8607	14.7767	14.9366	14.6927	15.0939	15.0667	15.1601	14.6377
ARMX1_HUMAN	ARMCX1	Armadillo repeat-containing X-linked protein 1	-0.542257	0.0112001	0.499937	0.0152488	0.0818427	0.655804	4	4	4	4	14.949	14.6908	14.5742	14.7437	13.9336	14.1302	14.4325	14.4618	14.5746	15.2787	14.6914	14.9097	14.9516	14.883	14.6116	14.6809
CD166_HUMAN	ALCAM	CD166 antigen	0.540999	0.0112908	0.44714	0.0491256	0.35757	0.129538	4	4	4	4	14.9518	14.3669	15.0132	15.1924	14.3749	14.3963	14.4426	14.522	14.111	14.1299	14.6739	14.0873	13.5243	13.8093	14.1975	14.0407
KNTC1_HUMAN	KNTC1	Kinetochore-associated protein 1	0.85783	0.0113521	-0.235332	0.349287	0.0999856	0.769414	4	4	4	4	12.7182	12.7087	12.0884	12.7543	13.1177	12.9277	12.3313	12.8342	12.4092	12.3991	11.2296	12.1414	11.5828	12.243	12.2227	11.731
LEG9_HUMAN	LGALS9	Galectin-9	-0.649811	0.0113784	1.29733	0.00114834	0.539619	0.0256779	4	4	4	4	13.0968	12.5532	13.4322	13.3406	11.5237	11.7886	12.0101	11.9111	12.8238	13.2862	12.8319	13.0493	12.1159	12.8333	12.444	12.4395
EIF3K_HUMAN	EIF3K	Eukaryotic translation initiation factor 3 subunit K	0.259483	0.0114413	-0.121821	0.242621	-0.0317647	0.70754	4	4	4	4	15.9094	15.995	16.1631	15.7669	16.1913	15.9899	16.109	16.0314	15.9087	15.8505	15.649	15.7485	15.6973	15.7584	15.8802	15.9479
CPPED_HUMAN	CPPED1	Serine/threonine-protein phosphatase CPPED1	0.464075	0.0115009	-0.428503	0.044216	-0.0133123	0.927057	4	4	4	4	17.0434	16.8522	17.5377	17.2027	17.81	17.6274	17.4129	17.4998	17.4022	17.0693	16.9417	17.0274	17.0487	17.2801	17.2796	16.8853
STIM1_HUMAN	STIM1	Stromal interaction molecule 1	-0.238306	0.0115281	0.434289	0.000398178	0.527037	0.0016343	4	4	4	4	16.4973	16.64	16.6153	16.4804	16.0897	16.2462	16.0277	16.1323	16.6396	16.9931	16.9286	16.9959	16.311	16.2529	16.4418	16.4434
GWL_HUMAN	MASTL	Serine/threonine-protein kinase greatwall	1.01047	0.0115376	0.108212	0.532354	1.073	0.00757782	4	4	4	4	12.2501	12.3992	11.9947	11.9249	11.7569	12.343	11.9972	12.039	12.1014	11.9671	11.9531	12.3646	10.4416	10.9725	11.6841	10.996
NXP20_HUMAN	FAM114A1	Protein NOXP20	0.534636	0.0116341	-0.0995619	0.623104	0.329154	0.19518	4	4	4	4	13.774	13.8242	14.4049	14.351	14.2649	14.0461	14.0237	14.4177	13.4293	14.0115	14.192	14.2977	13.5262	13.6145	13.9917	13.4815
FNTA_HUMAN	FNTA	Protein farnesyltransferase/geranylgeranyltransferase type-1 subunit alpha	0.367796	0.0117003	-0.175328	0.0351926	0.181725	0.181519	4	4	4	4	15.1882	15.3035	15.387	15.232	15.4865	15.551	15.3231	15.4514	15.4138	15.2816	15.0458	15.3265	15.1638	15.1198	15.2354	14.8218
NMT2_HUMAN	NMT2	Glycylpeptide N-tetradecanoyltransferase 2	0.602935	0.0117266	-0.5349	0.0967634	0.10489	0.595463	4	4	4	4	13.2473	12.1797	13.3131	12.8581	13.3281	13.2823	13.6256	13.5019	13.2395	12.7404	12.9786	12.7872	12.4373	13.1509	12.9223	12.8155
ACPH_HUMAN	APEH	Acylamino-acid-releasing enzyme	0.399396	0.0117673	-0.371311	0.0172826	-0.228465	0.0578102	4	4	4	4	15.716	15.4818	15.9401	15.8193	16.2079	16.1367	15.9382	16.1597	15.4755	15.5462	15.4338	15.4754	15.6623	15.871	15.8478	15.4637
SNX14_HUMAN	SNX14	Sorting nexin-14	-0.211061	0.0117912	0.318406	0.0186519	-0.0393581	0.536053	4	4	4	4	14.7234	14.8199	14.7768	14.4263	14.4607	14.4242	14.2695	14.3184	14.6296	14.5487	14.4126	14.5686	14.4957	14.6126	14.5385	14.6702
IPO7_HUMAN	IPO7	Importin-7	0.360078	0.0119103	-0.166389	0.103409	0.165008	0.0819686	4	4	4	4	16.8091	16.5826	16.8133	16.7216	17.0556	16.9097	16.7241	16.9028	16.7438	16.7131	16.6299	16.725	16.6378	16.671	16.3419	16.5012
CLIP1_HUMAN;CLIP2_HUMAN	CLIP1;CLIP2	CAP-Gly domain-containing linker protein 1	0.578444	0.0119617	-0.391746	0.043373	-0.188799	0.300629	4	4	4	4	13.9066	13.6368	13.9339	14.3125	14.4985	14.3889	14.2075	14.2619	13.5927	13.3597	13.71	13.6255	13.4448	13.5853	14.0924	13.9204
FA50A_HUMAN	FAM50A	Protein FAM50A	0.220924	0.0120036	-0.25807	0.0360825	-0.0440223	0.492145	4	4	4	4	15.6702	15.5552	15.9486	15.7173	15.9033	16.1207	15.926	15.9736	15.8021	15.7871	15.6159	15.6587	15.6808	15.7475	15.8654	15.7462
NID2_HUMAN	NID2	Nidogen-2	0.686442	0.012032	-0.844684	0.00231297	-0.935019	0.000716465	4	4	4	4	15.781	15.9405	16.1631	15.779	16.7749	17.0918	16.4058	16.7698	15.3029	14.9961	15.1089	15.1485	15.9273	16.2978	15.7735	16.2979
MA2C1_HUMAN	MAN2C1	Alpha-mannosidase 2C1	0.64093	0.0120785	-0.181017	0.111679	0.51969	0.0284809	4	4	4	4	13.8519	14.0777	14.2117	14.1795	14.3486	14.2987	14.2913	14.1062	14.0824	14.1367	14.2957	14.0451	13.1525	13.968	13.7522	13.6085
VWF_HUMAN	VWF	von Willebrand factor	0.816408	0.0121353	-1.2855	2.22593e-05	-1.16092	0.00440178	4	4	4	4	16.599	16.4434	16.6071	16.3412	17.7404	17.8059	18.0052	17.5811	16.1017	15.6322	16.0218	15.4677	16.4198	17.2906	16.8386	17.318
ADA_HUMAN	ADA	Adenosine deaminase	0.635551	0.0121622	0.268536	0.105374	0.566921	0.0340746	4	4	4	4	16.8443	16.6539	17.2149	17.0135	16.8568	16.5665	16.7015	16.5278	16.9402	16.3984	16.4011	16.6383	15.6349	16.2372	16.3476	15.8906
AT1B3_HUMAN	ATP1B3	Sodium/potassium-transporting ATPase subunit beta-3	-0.336821	0.0122304	0.718117	1.07435e-05	0.172886	0.141164	4	4	4	4	17.8708	17.7752	17.8033	17.7582	17.0349	16.9914	17.2103	17.0983	17.4473	17.7397	17.5748	17.612	17.522	17.2446	17.5948	17.3209
K319L_HUMAN	KIAA0319L	Dyslexia-associated protein KIAA0319-like protein	-0.2746	0.0122335	0.613326	0.000254711	0.426188	0.00116739	4	4	4	4	14.2166	14.0694	14.3563	14.1602	13.4456	13.6018	13.602	13.6998	14.2219	14.4138	14.213	14.3035	13.8213	13.7194	13.9396	13.9672
G6PD_HUMAN	G6PD	Glucose-6-phosphate 1-dehydrogenase	0.473593	0.0122854	-0.240648	0.0792618	0.195032	0.171912	4	4	4	4	15.4443	15.1803	15.5631	15.5726	15.7315	15.492	15.6863	15.8131	15.5348	15.2914	15.3976	15.3848	15.146	15.2884	15.47	14.9241
HPBP1_HUMAN	HSPBP1	Hsp70-binding protein 1	0.457548	0.0122896	-0.208112	0.0808727	0.175851	0.24351	4	4	4	4	15.2541	15.0579	15.3121	15.3698	15.5746	15.3017	15.3644	15.5858	15.315	14.9687	15.3071	15.1089	14.838	14.9312	15.315	14.9122
GLYG_HUMAN	GYG1	Glycogenin-1	0.64664	0.0122978	-0.622202	0.0146336	-0.0253808	0.892189	4	4	4	4	14.8619	15.3463	15.5505	15.0331	16.0889	15.8109	15.6154	15.7654	14.8962	15.1407	15.3284	15.2272	14.7552	15.2999	15.4788	15.1601
RHG18_HUMAN	ARHGAP18	Rho GTPase-activating protein 18	0.57847	0.0123283	-1.37939	2.13619e-06	-1.18623	0.000686061	4	4	4	4	13.4019	13.3447	13.5757	13.4373	14.7911	14.9154	14.6586	14.9122	13.1948	13.0577	12.7537	13.2122	14.1108	14.1416	14.6903	14.0207
ADT1_HUMAN;ADT2_HUMAN	SLC25A4;SLC25A5	ADP/ATP translocase 2	-0.42007	0.0124168	0.235683	0.20705	0.362856	0.024283	4	4	4	4	18.055	17.7426	17.6997	18.272	17.5207	17.5984	17.9624	17.7451	18.5814	18.504	18.2071	18.6658	17.966	18.2975	18.0895	18.1538
OGT1_HUMAN	OGT	UDP-N-acetylglucosamine--peptide N-acetylglucosaminyltransferase 110 kDa subunit	0.335229	0.0124431	-0.0837243	0.505728	0.350245	0.0148091	4	4	4	4	14.7925	14.9802	14.5896	15.0739	14.9342	15.0684	14.8235	14.9449	14.8119	14.8895	15.0909	15.0388	14.4153	14.811	14.6047	14.5991
AK1A1_HUMAN	AKR1A1	Aldo-keto reductase family 1 member A1	0.47421	0.0124904	-0.172406	0.27939	0.297856	0.0739007	4	4	4	4	18.5594	18.6311	19.1364	18.8769	19.1433	18.9909	18.8863	18.8729	18.9312	18.6944	18.6628	18.8996	18.3099	18.5476	18.8172	18.3219
OCRL_HUMAN	OCRL	Inositol polyphosphate 5-phosphatase OCRL	0.450006	0.0125131	-0.218232	0.0781245	0.100709	0.435243	4	4	4	4	14.3277	14.1629	14.5999	14.34	14.5832	14.6215	14.4361	14.6625	14.2282	14.243	14.2761	14.159	13.9306	13.9551	14.4366	14.1811
AP2S1_HUMAN	AP2S1	AP-2 complex subunit sigma	-0.157774	0.0125269	0.316198	0.00021275	0.0279799	0.816998	4	4	4	4	17.8172	17.8371	17.6789	17.708	17.4303	17.4532	17.435	17.458	17.4219	17.8451	17.472	17.7804	17.5597	17.5966	17.524	17.7272
SGT1_HUMAN	SUGT1	Protein SGT1 homolog	0.558928	0.012614	-0.301885	0.0784305	0.328631	0.0847428	4	4	4	4	15.9286	16.0129	16.3492	16.3714	16.6395	16.5234	16.2323	16.4744	16.3796	16.1244	16.3889	16.0555	15.5931	15.9977	16.2247	15.8183
BLMH_HUMAN	BLMH	Bleomycin hydrolase	0.666851	0.0126718	-0.11988	0.516834	0.619905	0.0123567	4	4	4	4	17.1735	17.0743	17.6087	17.3865	17.7873	17.1838	17.3883	17.3631	17.5149	17.6062	17.1759	17.2377	16.5152	16.9067	17.0912	16.542
A16L1_HUMAN	ATG16L1	Autophagy-related protein 16-1	0.458412	0.0126856	-0.255392	0.284267	0.0480618	0.753688	4	4	4	4	13.1051	13.1856	13.6139	13.8579	14.0104	13.7778	13.4815	13.5143	13.6333	12.9491	13.3152	13.245	13.1265	13.2368	13.3218	13.2652
STMN1_HUMAN;STMN2_HUMAN	STMN1;STMN2	Stathmin	0.663643	0.0128125	-0.407696	0.0258722	-0.104054	0.592142	4	4	4	4	15.9623	16.2072	16.2344	16.2565	16.7546	16.8003	16.4216	16.3146	16.1187	15.7753	15.5935	15.7328	15.6592	16.1634	16.1616	15.6523
NIBA1_HUMAN	NIBAN1	Protein Niban 1	0.737529	0.0129368	-0.246878	0.0982529	-0.210118	0.360049	4	4	4	4	13.719	13.5295	14.0327	13.6634	14.0895	13.8043	14.0864	13.952	13.093	13.0737	12.8289	13.146	12.6877	13.2741	13.6287	13.3916
PGTA_HUMAN	RABGGTA	Geranylgeranyl transferase type-2 subunit alpha	0.757015	0.0129461	-0.219273	0.229884	0.273336	0.302714	4	4	4	4	14.2331	14.2876	14.7405	14.5079	14.9689	14.7109	14.4546	14.5118	14.477	14.187	13.7348	14.3127	13.3894	14.1904	14.1381	13.9002
THIO_HUMAN	TXN	Thioredoxin	0.59604	0.0129493	-0.170671	0.44731	0.0183249	0.920251	4	4	4	4	17.4313	17.128	17.9294	17.9391	17.7292	17.614	17.8462	17.9211	17.3336	17.1617	16.9931	17.3113	17.032	17.1965	17.6119	16.8859
AIDA_HUMAN	AIDA	Axin interactor, dorsalization-associated protein	0.2669	0.0129493	-0.240505	0.0894032	-0.432265	0.0105034	4	4	4	4	15.4164	15.0531	15.6045	15.4488	15.5619	15.6353	15.6698	15.6177	15.0138	15.1307	14.8254	14.7183	15.1647	15.3226	15.5008	15.4291
UBQL1_HUMAN;UBQL2_HUMAN	UBQLN1;UBQLN2	Ubiquilin-2	0.555986	0.0130233	-0.304833	0.0329024	0.0390065	0.796923	4	4	4	4	15.2282	15.2427	15.1173	15.4343	15.3829	15.6799	15.436	15.7429	14.9302	15.2077	14.9989	15.037	14.9761	14.8716	15.3842	14.7859
CASP2_HUMAN	CASP2	Caspase-2	0.582277	0.0132377	-0.100824	0.485102	0.701011	0.00403127	4	4	4	4	12.9013	13.3675	13.2935	13.3923	13.3679	13.3615	13.1397	13.4888	13.5031	13.5353	13.3936	13.4007	12.3152	12.9084	12.9836	12.8216
TRIM5_HUMAN	TRIM5	Tripartite motif-containing protein 5	0.690722	0.0133017	-0.540904	0.0515441	0.387435	0.0551768	4	4	4	4	12.2652	12.6176	12.0561	12.6838	12.9172	13.3716	12.5572	12.9403	12.5991	12.7369	12.3312	12.9059	12.1076	12.1307	12.576	12.2091
DOC10_HUMAN	DOCK10	Dedicator of cytokinesis protein 10	0.478677	0.0136022	0.364716	0.00313428	0.563184	0.00854905	4	4	4	4	12.2708	12.1875	12.1296	12.3773	11.9961	11.9425	11.7857	11.7821	12.0462	12.0438	11.7452	12.0093	11.5247	11.0713	11.3363	11.6594
ASCC2_HUMAN	ASCC2	Activating signal cointegrator 1 complex subunit 2	0.369668	0.0136069	-0.420367	0.00311012	-0.158716	0.241451	4	4	4	4	14.6107	14.3432	14.677	14.6775	15.0954	14.9794	14.9107	15.0043	14.6319	14.3486	14.5399	14.356	14.7703	14.8294	14.4574	14.4541
THIC_HUMAN	ACAT2	Acetyl-CoA acetyltransferase, cytosolic	1.29975	0.0136123	-0.247127	0.043672	0.613825	0.15878	4	4	4	4	15.3003	15.4792	15.3184	15.7129	15.7179	15.6503	15.72	15.711	14.9971	14.8677	15.1768	15.014	13.5239	14.5676	15.3253	14.1835
AAMP_HUMAN	AAMP	Angio-associated migratory cell protein	0.491379	0.0137684	-0.364785	0.161215	-0.0149012	0.967988	4	4	4	4	14.4862	13.8063	14.7481	14.6369	15.027	14.7815	14.6329	14.6952	14.6966	14.1911	14.8636	13.3604	14.0357	14.5367	14.42	14.1787
TBCB_HUMAN	TBCB	Tubulin-folding cofactor B	0.551273	0.0137977	-0.241004	0.331248	0.102348	0.564107	4	4	4	4	15.9546	15.3915	16.3415	16.3165	16.4034	16.1934	16.1776	16.1938	15.9485	15.61	15.7512	15.8628	15.4814	15.694	16.1165	15.4711
CCD93_HUMAN	CCDC93	Coiled-coil domain-containing protein 93	0.380373	0.0138221	-0.231914	0.0577407	0.0805175	0.552708	4	4	4	4	13.9869	13.9747	14.2707	14.2719	14.4433	14.4402	14.3251	14.2233	14.1202	13.8196	14.0874	14.2053	14.0237	13.6927	14.067	14.1269
C19L1_HUMAN	CWF19L1	CWF19-like protein 1	0.238601	0.0138604	-0.278164	0.00535947	0.0648239	0.529721	4	4	4	4	14.0012	13.8652	14.1309	13.9292	14.2238	14.3554	14.2218	14.2382	14.2896	14.0739	14.0537	13.9269	13.8396	14.1126	14.06	14.0727
G6PI_HUMAN	GPI	Glucose-6-phosphate isomerase	0.51806	0.0138693	-0.383913	0.0206751	0.0100646	0.963093	4	4	4	4	17.4552	17.2688	17.7746	17.5924	18.0747	17.7829	17.8748	17.8943	17.6657	17.5111	16.9459	17.472	17.0565	17.63	17.6004	17.2676
NS1BP_HUMAN	IVNS1ABP	Influenza virus NS1A-binding protein	0.659682	0.0140076	-0.820354	0.00012373	-0.957169	0.00421031	4	4	4	4	12.9876	12.6766	12.6064	12.7665	13.5821	13.4701	13.6854	13.5809	12.1445	12.1179	11.877	11.7117	12.6371	12.7201	13.4653	12.8572
TIPRL_HUMAN	TIPRL	TIP41-like protein	0.472956	0.0140305	-0.244251	0.118347	0.194362	0.199877	4	4	4	4	15.8858	15.6785	15.9313	16.2114	16.3	16.0602	16.0165	16.3073	16.0291	15.9842	15.7146	15.8415	15.545	15.7125	16.0163	15.5183
UBA6_HUMAN	UBA6	Ubiquitin-like modifier-activating enzyme 6	0.302468	0.0140597	-0.294097	0.0284087	0.116953	0.316948	4	4	4	4	15.0128	14.95	15.3005	15.29	15.5526	15.4182	15.3286	15.4303	15.4422	15.2588	15.073	15.2136	15.1058	15.1584	15.3105	14.9451
STAT2_HUMAN	STAT2	Signal transducer and activator of transcription 2	0.455728	0.0141134	-0.00316167	0.981618	0.365899	0.0618548	4	4	4	4	13.4327	13.3794	13.0502	13.6386	13.3242	13.2991	13.3692	13.521	13.5187	13.3825	13.0611	13.192	12.8054	12.6942	13.2651	12.926
TACC3_HUMAN	TACC3	Transforming acidic coiled-coil-containing protein 3	0.750092	0.014209	-0.00478148	0.980342	0.2734	0.30439	4	4	4	4	12.09	12.1164	12.0426	12.5582	12.6202	12.1686	12.0018	12.0357	11.2146	11.9941	11.9253	11.7855	11.1681	11.17	11.6975	11.7904
CBR1_HUMAN	CBR1	Carbonyl reductase [NADPH] 1	0.183618	0.0142509	0.183305	0.151593	0.615108	0.000628169	4	4	4	4	14.1029	14.1357	14.5646	14.3909	14.1418	14.1443	14.1207	14.0541	14.7299	14.3787	14.6285	14.4498	14.0058	13.8877	13.8128	14.0202
PIPNB_HUMAN	PITPNB	Phosphatidylinositol transfer protein beta isoform	0.508841	0.0142651	-0.0415773	0.825233	0.333544	0.0594277	4	4	4	4	16.2697	16.0548	16.6072	16.4219	16.7262	16.4651	16.1125	16.2161	16.403	16.2649	15.8201	16.3308	15.8673	15.8168	16.0354	15.765
IBP3_HUMAN	IGFBP3	Insulin-like growth factor-binding protein 3	0.579989	0.0143039	-0.692065	0.000718756	-1.38361	0.000176775	4	4	4	4	15.8537	15.8225	15.8063	15.4782	16.3705	16.2887	16.5833	16.4865	14.6404	14.4534	14.3554	14.4253	15.4687	15.83	15.8721	16.2381
ZN281_HUMAN	ZNF281	Zinc finger protein 281	0.455538	0.0143715	-0.337765	0.299359	0.419433	0.267703	4	4	4	4	10.8227	12.1166	11.0103	11.2866	11.7854	11.795	11.488	11.5189	12.357	11.5695	11.746	10.7704	11.139	10.9714	11.1796	11.4751
MK01_HUMAN	MAPK1	Mitogen-activated protein kinase 1	0.528119	0.0145294	-0.289676	0.0174055	0.209068	0.220061	4	4	4	4	16.8812	16.725	17.0738	16.807	17.2535	17.1791	17.0237	17.1892	16.9489	16.8018	16.7681	16.8506	16.3063	16.6024	17.0236	16.6009
SYVC_HUMAN	VARS1	Valine--tRNA ligase	0.276359	0.01453	-0.342928	0.0421846	0.0625629	0.423471	4	4	4	4	17.7574	18.0939	17.8079	18.2877	18.3405	18.4499	18.2228	18.3054	18.0794	18.078	18.2049	18.1013	18.0021	18.0684	18.2283	17.9143
IDUA_HUMAN	IDUA	Alpha-L-iduronidase	-0.206996	0.0146019	-0.401099	0.0150159	-0.636049	0.0013118	4	4	4	4	15.2117	14.9709	15.3948	15.516	15.6607	15.6722	15.7003	15.6645	14.9835	15.3161	15.431	15.2509	15.7752	16.022	15.7866	15.9419
LZTL1_HUMAN	LZTFL1	Leucine zipper transcription factor-like protein 1	0.43062	0.0146525	-0.225631	0.347834	0.253759	0.0325346	4	4	4	4	12.9728	13.2611	13.8539	13.4883	13.8243	13.7612	13.2855	13.6075	13.3969	13.6857	13.362	13.3265	13.2117	13.2868	13.1635	13.094
PPIL4_HUMAN	PPIL4	Peptidyl-prolyl cis-trans isomerase-like 4	0.21698	0.0146929	-0.187711	0.0247506	-0.0756149	0.210244	4	4	4	4	14.7951	14.7125	14.8743	14.7478	14.9193	15.0311	14.8496	15.0806	14.6503	14.6811	14.7834	14.5954	14.7484	14.6588	14.7687	14.8367
UBE2N_HUMAN	UBE2N	Ubiquitin-conjugating enzyme E2 N	0.413457	0.0147717	-0.143526	0.324874	0.223565	0.105646	4	4	4	4	17.8084	17.6499	18.1736	18.0421	18.1948	17.8883	18.0528	18.1122	18.0371	17.7976	17.8291	17.8247	17.652	17.6859	17.8796	17.3768
ESTD_HUMAN	ESD	S-formylglutathione hydrolase	0.444313	0.0148864	-0.189469	0.214634	0.142679	0.444045	4	4	4	4	16.5427	16.2956	16.907	16.679	16.9386	16.7554	16.7511	16.737	16.8369	16.3868	16.2595	16.4923	16.2782	16.3599	16.6772	16.0896
NEMF_HUMAN	NEMF	Nuclear export mediator factor NEMF	0.43832	0.0149168	-0.0898502	0.394154	0.315684	0.0478286	4	4	4	4	13.4116	13.4193	13.5435	13.3498	13.4986	13.7209	13.2925	13.5716	13.367	13.6484	13.2943	13.2833	12.8454	13.1524	13.2924	13.0401
FADD_HUMAN	FADD	FAS-associated death domain protein	0.527483	0.0151715	-0.182236	0.374382	0.417721	0.211256	4	4	4	4	14.4655	14.6175	15.172	14.8317	15.2788	14.9167	14.77	14.8502	15.3732	14.8187	14.0832	15.1015	14.3932	14.1609	14.6929	14.4588
ATX3_HUMAN	ATXN3	Ataxin-3	0.529722	0.0153528	-0.392545	0.0306053	0.469481	0.021402	4	4	4	4	13.762	13.7412	13.9301	14.0229	14.359	14.3493	13.8942	14.4241	14.3818	14.0622	13.9444	14.3971	13.6097	13.9508	13.8339	13.5132
VIP1_HUMAN;VIP2_HUMAN	PPIP5K1;PPIP5K2	Inositol hexakisphosphate and diphosphoinositol-pentakisphosphate kinase 2	0.719743	0.015448	-0.277429	0.0840849	0.567848	0.0456003	4	4	4	4	12.6691	13.2684	12.8624	12.8033	13.2143	13.2572	13.152	13.0893	12.8577	13.005	13.2366	13.006	11.9119	12.9442	12.5187	12.4591
MYEF2_HUMAN	MYEF2	Myelin expression factor 2	-0.193992	0.0154899	0.126809	0.225253	-0.187816	0.13769	4	4	4	4	17.184	17.2962	17.5695	17.23	17.2017	17.2655	17.2146	17.0907	17.3537	17.3696	16.951	17.123	17.2788	17.3989	17.3741	17.4968
GBF1_HUMAN	GBF1	Golgi-specific brefeldin A-resistance guanine nucleotide exchange factor 1	0.278058	0.0155955	-0.13225	0.191375	0.153504	0.0687218	4	4	4	4	15.6028	15.6563	15.4794	15.8325	15.7136	15.8983	15.6683	15.8198	15.6051	15.7173	15.6474	15.6319	15.3052	15.5947	15.5485	15.5394
ZYX_HUMAN	ZYX	Zyxin	0.649981	0.0156323	-0.52957	0.00150771	0.00975561	0.968252	4	4	4	4	16.9603	17.1037	17.3098	17.3084	17.6486	17.7071	17.6216	17.823	17.0508	16.7675	17.4361	16.985	16.7651	16.8828	17.6074	16.9451
SMAG1_HUMAN	SAMD4A	Protein Smaug homolog 1	0.779941	0.0156537	-0.670933	0.230056	-0.0742674	0.68991	4	4	4	4	10.442	10.7923	11.3894	9.21936	10.7322	11.7083	10.9884	11.0978	10.455	9.87299	10.4773	10.3046	10.358	10.2464	10.6518	10.1508
VPS29_HUMAN	VPS29	Vacuolar protein sorting-associated protein 29	0.299883	0.0158488	-0.409379	0.00339524	0.0202174	0.832985	4	4	4	4	16.8801	16.7631	17.1182	17.0033	17.3587	17.2698	17.3094	17.4643	17.042	17.1633	16.957	17.1213	16.8118	17.1369	17.1214	17.1327
SMUF2_HUMAN	SMURF2	E3 ubiquitin-protein ligase SMURF2	1.22743	0.0159263	-0.513649	0.129009	0.572832	0.0800958	4	4	4	4	11.1231	11.1111	11.4499	11.0593	12.0779	11.9546	10.8735	11.892	11.1695	11.3109	10.9461	10.7531	9.91674	10.3515	10.5295	11.0906
EF1G_HUMAN	EEF1G	Elongation factor 1-gamma	0.397908	0.0160316	-0.257353	0.0124972	0.1203	0.378684	4	4	4	4	20.4021	20.1852	20.36	20.4608	20.7159	20.557	20.5263	20.6384	20.4953	20.3055	20.2141	20.3121	20.0071	20.5041	20.2657	20.069
PRDX6_HUMAN	PRDX6	Peroxiredoxin-6	0.535219	0.0160319	-0.18919	0.358714	0.509943	0.0200724	4	4	4	4	18.8689	19.0702	19.5216	19.6092	19.5194	19.5682	19.2594	19.4797	19.5316	19.3791	19.2553	19.5596	18.6835	18.8942	19.3402	18.7678
COMD3_HUMAN	COMMD3	COMM domain-containing protein 3	0.488104	0.0160769	-0.257145	0.134559	0.29075	0.0456307	4	4	4	4	15.201	15.4061	15.4789	15.752	15.8991	15.8216	15.4628	15.6829	15.4455	15.5668	15.4983	15.5665	15.0062	15.1333	15.5307	15.2438
PSMG1_HUMAN	PSMG1	Proteasome assembly chaperone 1	0.35458	0.0161049	-0.335754	0.130009	0.107746	0.411438	4	4	4	4	14.1342	13.9858	14.7647	14.5234	14.8941	14.6382	14.6343	14.5844	14.7125	14.3228	14.3823	14.3461	14.4914	14.4421	14.1442	14.255
DIAP2_HUMAN	DIAPH2	Protein diaphanous homolog 2	0.756779	0.0161618	-0.560528	0.000935601	-0.13477	0.631285	4	4	4	4	16.008	15.8287	15.9758	16.1263	16.6424	16.6754	16.3754	16.4876	16.0803	15.5722	15.345	15.6172	15.3497	15.8522	16.3639	15.588
PP4R1_HUMAN	PPP4R1	Serine/threonine-protein phosphatase 4 regulatory subunit 1	0.479882	0.0162104	-0.250257	0.0406226	0.210131	0.207845	4	4	4	4	16.0262	16.253	16.1527	16.3982	16.5541	16.5193	16.3037	16.4539	16.3534	16.0367	16.1709	16.1911	15.8797	15.8967	16.3702	15.7649
HECD1_HUMAN	HECTD1	E3 ubiquitin-protein ligase HECTD1	0.476648	0.0162419	-0.0495503	0.52581	0.327204	0.103275	4	4	4	4	14.8881	15.0294	14.9467	14.9964	15.1766	15.0125	14.8494	15.0203	15.185	14.6869	14.7274	14.8617	14.2434	14.6242	14.8417	14.4429
CDK16_HUMAN	CDK16	Cyclin-dependent kinase 16	0.594955	0.0162743	-0.0745537	0.541186	0.259418	0.201617	4	4	4	4	12.8732	12.7407	13.1329	12.8936	13.1978	12.9385	12.8075	12.9948	12.5299	12.8797	12.6635	12.5234	11.9331	12.4747	12.6866	12.4643
XPO6_HUMAN	XPO6	Exportin-6	0.514633	0.0163708	-0.361152	0.0532053	-0.0470538	0.853619	4	4	4	4	13.2007	13.0354	12.7557	13.0494	13.7009	13.3013	13.1388	13.3448	13.2208	13.0126	12.1911	12.8145	12.8231	13.0444	12.5861	12.9737
RN114_HUMAN	RNF114	E3 ubiquitin-protein ligase RNF114	0.866703	0.0164319	-0.260764	0.213538	0.543311	0.0512746	4	4	4	4	12.641	12.7275	12.988	12.8998	13.4468	13.0652	12.6268	13.1604	12.9097	12.476	12.7355	12.8845	12.1511	11.736	12.7132	12.2322
SYAP1_HUMAN	SYAP1	Synapse-associated protein 1	0.339222	0.0165984	-0.201084	0.146722	0.448621	0.00544631	4	4	4	4	14.3587	14.4863	14.3017	14.722	14.5868	14.5812	14.6078	14.8973	14.623	14.7941	14.9942	14.6994	14.1434	14.4253	14.4425	14.305
MVD1_HUMAN	MVD	Diphosphomevalonate decarboxylase	0.676059	0.0166323	-0.259107	0.258498	0.264594	0.133338	4	4	4	4	12.9638	13.2432	13.3501	13.4599	13.6547	13.7906	12.9904	13.6178	13.4177	13.0578	12.8806	13.0515	12.8476	12.8238	13.0893	12.5885
GDS1_HUMAN	RAP1GDS1	Rap1 GTPase-GDP dissociation stimulator 1	0.553201	0.016738	-0.211237	0.0941763	0.248857	0.211491	4	4	4	4	14.7845	14.6145	14.9878	14.9395	15.1845	15.074	15.041	14.8717	14.9615	14.6889	14.5455	14.758	14.3176	14.4698	14.9332	14.2377
LSM12_HUMAN	LSM12	Protein LSM12 homolog	0.399755	0.016767	-0.525661	0.0181408	-0.143248	0.448268	4	4	4	4	15.4358	15.3304	15.7405	15.847	16.2726	15.7995	16.149	16.2353	16.0108	15.2572	15.6433	15.373	15.8032	15.7966	15.563	15.6946
PGS1_HUMAN	BGN	Biglycan	-0.53907	0.0169799	2.60998	6.65101e-07	1.86995	3.60153e-05	4	4	4	4	17.2665	17.5069	17.2719	17.4544	14.7181	14.6379	15.0729	14.6309	16.834	17.2258	17.3422	17.2938	15.3394	14.9479	15.378	15.5508
ANR40_HUMAN	ANKRD40	Ankyrin repeat domain-containing protein 40	0.659549	0.0169855	-0.731533	0.0125161	0.472655	0.106079	4	4	4	4	10.3829	11.1166	10.8148	10.7296	11.3871	11.1626	11.8331	11.5874	11.5716	11.6876	11.1726	10.7906	10.455	10.7728	11.0441	11.06
MCM3_HUMAN	MCM3	DNA replication licensing factor MCM3	0.395077	0.016986	-0.00275755	0.982351	0.261589	0.0733813	4	4	4	4	16.5801	16.907	16.5198	16.8855	16.7072	16.9097	16.6129	16.6738	16.4386	16.5372	16.6739	16.7198	16.1488	16.4219	16.5759	16.1765
UBP28_HUMAN	USP28	Ubiquitin carboxyl-terminal hydrolase 28	0.619451	0.0169982	-0.303305	0.125143	-0.308315	0.0901364	4	4	4	4	12.8514	13.2866	13.2238	13.4485	13.7677	13.2821	13.3504	13.6234	12.6326	12.5355	12.5437	12.6007	13	13.0202	12.437	13.0885
GNL1_HUMAN	GNL1	Guanine nucleotide-binding protein-like 1	0.343969	0.0170251	0.0201492	0.854435	0.422491	0.00904544	4	4	4	4	14.6818	14.5955	14.9635	14.9449	14.8306	14.7104	14.6773	14.8868	14.9602	14.6813	14.8578	14.9199	14.3821	14.3191	14.7073	14.3207
HS90A_HUMAN	HSP90AA1	Heat shock protein HSP 90-alpha	0.441143	0.0170478	-0.240034	0.0152345	0.0756688	0.592102	4	4	4	4	19.4887	19.5572	19.7124	19.7006	19.9524	19.9045	19.7473	19.8148	19.5748	19.4142	19.4193	19.5487	19.1028	19.4774	19.7134	19.3608
NDKA_HUMAN	NME1	Nucleoside diphosphate kinase A	0.42379	0.0170757	-0.10435	0.555925	0.248873	0.0602847	4	4	4	4	18.8572	18.5681	19.215	19.0708	19.0271	18.7863	19.2166	19.0985	18.8897	18.8913	18.6975	18.9504	18.432	18.66	18.8458	18.4955
DNM1L_HUMAN	DNM1L	Dynamin-1-like protein	0.596607	0.0171524	-0.288999	0.0476662	0.243056	0.270431	4	4	4	4	15.7715	15.7838	16.0431	16.1783	16.3434	16.2321	16.0681	16.2891	16.167	15.7454	15.7303	15.8758	15.258	15.6664	16.0878	15.5341
TX1B3_HUMAN	TAX1BP3	Tax1-binding protein 3	0.60936	0.0171878	-0.574106	0.021864	-0.259644	0.275398	4	4	4	4	16.8256	16.5992	17.4076	17.2105	17.6278	17.4766	17.6497	17.5852	17.0192	16.6501	16.4619	16.7321	16.7605	16.5839	17.3717	17.1857
PSA3_HUMAN	PSMA3	Proteasome subunit alpha type-3	0.269618	0.0172113	-0.354084	0.00883613	-0.162771	0.180435	4	4	4	4	17.094	16.9894	17.2391	17.4048	17.5872	17.4982	17.5008	17.5574	17.2827	17.1399	17.0482	16.9433	17.1831	17.4631	17.3194	17.0996
HUWE1_HUMAN	HUWE1	E3 ubiquitin-protein ligase HUWE1	0.296565	0.0172259	-0.133744	0.189877	0.219223	0.0361676	4	4	4	4	15.8263	16.0849	15.9402	16.1043	16.2317	16.1832	15.9458	16.1299	16.188	15.9994	16.0102	15.9836	15.721	15.9443	15.9362	15.7029
SWP70_HUMAN	SWAP70	Switch-associated protein 70	0.370632	0.0172361	-0.268394	0.0344847	-0.0390177	0.769447	4	4	4	4	14.9185	14.5996	14.9874	14.9193	15.2467	15.0241	15.1006	15.1269	14.8734	14.5857	14.8064	14.5942	14.6379	14.6376	15.0644	14.6759
MAP1B_HUMAN	MAP1B	Microtubule-associated protein 1B	0.486641	0.0173202	-0.381623	0.0575365	0.136746	0.182811	4	4	4	4	17.1731	17.1998	17.5583	17.4342	17.8855	17.9405	17.3484	17.7176	17.5192	17.2654	17.2784	17.4294	17.2583	17.2842	17.3575	17.0454
NRBF2_HUMAN	NRBF2	Nuclear receptor-binding factor 2	0.759032	0.0173707	-0.530208	0.144674	0.558133	0.10496	4	4	4	4	12.072	12.9469	13.2381	12.1113	13.1346	13.3147	12.7993	13.2405	13.5433	12.7101	12.7981	12.634	12.3106	11.8155	12.5791	12.7478
XIAP_HUMAN	XIAP	E3 ubiquitin-protein ligase XIAP	0.399383	0.0175293	-0.255948	0.199035	0.119854	0.393479	4	4	4	4	12.6597	12.9297	13.1101	13.3507	13.4535	13.4305	13.0678	13.1221	13.2279	12.7118	12.9372	13.0789	12.8182	12.7033	13.0313	12.9236
VKGC_HUMAN	GGCX	Vitamin K-dependent gamma-carboxylase	-0.401054	0.0175454	0.627671	0.00648324	0.17127	0.14636	4	4	4	4	15.1026	14.7196	15.1754	14.918	14.0787	14.2425	14.5404	14.5433	14.739	15.1776	14.8652	14.9124	14.8289	14.6278	14.7459	14.8067
THOP1_HUMAN	THOP1	Thimet oligopeptidase	0.37669	0.0176408	-0.290037	0.0428924	0.0919514	0.459506	4	4	4	4	14.8864	14.7287	15.0911	15.1363	15.396	15.2916	15.0998	15.2152	15.0457	14.9052	14.8202	15.0926	14.8708	14.9588	15.0619	14.6044
SETD3_HUMAN	SETD3	Actin-histidine N-methyltransferase	0.473385	0.0176592	-0.209248	0.160261	0.276058	0.0580527	4	4	4	4	15.9053	15.7937	15.9671	15.7954	16.2452	16.2076	15.7108	16.1349	16.0693	15.6403	15.9063	15.8934	15.6663	15.7035	15.6668	15.3683
NHLC2_HUMAN	NHLRC2	NHL repeat-containing protein 2	0.695802	0.0176798	-0.0503337	0.612853	0.682229	0.0222034	4	4	4	4	14.8001	14.7566	14.9453	14.9233	15.132	14.9205	14.7575	14.8167	15.1914	14.8255	14.7332	14.8224	13.6217	14.3793	14.4844	14.3582
RL6_HUMAN	RPL6	60S ribosomal protein L6	0.234208	0.017744	0.293453	0.00440001	0.403366	0.0122658	4	4	4	4	19.5302	19.4391	19.3098	19.5708	19.0922	19.2489	19.1738	19.1612	19.4856	19.4765	19.3047	19.0859	18.7605	18.9236	19.0644	18.9908
DP13A_HUMAN	APPL1	DCC-interacting protein 13-alpha	0.536807	0.0178548	-0.356537	0.0790078	-0.0339274	0.829957	4	4	4	4	13.9414	14.3605	14.1895	14.2574	14.7784	14.7398	14.1553	14.5013	14.3202	13.7235	13.8911	13.9571	13.7737	14.1385	14.1206	13.9948
SHLB2_HUMAN	SH3GLB2	Endophilin-B2	0.642152	0.017871	-0.620456	0.00262929	-0.0428143	0.839245	4	4	4	4	14.3768	14.2085	14.6323	14.5172	15.0354	14.9118	14.9673	15.3021	14.6258	14.2289	14.3938	14.2282	13.9641	14.3256	14.8083	14.55
TNPO3_HUMAN	TNPO3	Transportin-3	0.263042	0.0178809	-0.00332808	0.967388	0.316172	0.0105055	4	4	4	4	15.2273	15.2338	14.9634	15.1626	15.1436	15.249	15.0293	15.1786	15.1766	15.2864	15.0615	15.2886	14.7318	14.8382	15.048	14.9304
AMPD2_HUMAN	AMPD2	AMP deaminase 2	0.462668	0.0179501	0.0829041	0.478547	0.568329	0.00756042	4	4	4	4	15.0056	15.1118	15.367	15.4151	15.2346	15.011	15.1803	15.142	15.3848	15.2477	15.1539	15.2041	14.3037	14.8329	14.9127	14.6679
GALNS_HUMAN	GALNS	N-acetylgalactosamine-6-sulfatase	0.385372	0.017967	-0.762246	0.000122185	-0.479117	0.0176636	4	4	4	4	15.2196	15.4083	15.3832	15.1982	16.1007	15.9361	16.2396	15.9818	15.4421	15.1473	15.2887	14.9222	15.442	15.9097	15.626	15.7391
OGFD1_HUMAN	OGFOD1	Prolyl 3-hydroxylase OGFOD1	0.474848	0.0180257	-0.378531	0.0502745	0.0913191	0.511929	4	4	4	4	14.146	14.201	14.5339	14.0602	14.7881	14.5502	14.3149	14.8019	14.5036	14.1341	14.1934	14.0899	13.9693	14.3996	14.1017	14.0851
KBP_HUMAN	KIFBP	KIF-binding protein	0.433132	0.0181064	-0.143152	0.331143	0.297075	0.0284925	4	4	4	4	13.7646	13.9138	13.5586	13.5682	14.1032	13.9285	13.6758	13.6703	13.6032	13.6365	13.7174	13.8765	13.3709	13.4858	13.5897	13.1988
PUR9_HUMAN	ATIC	Bifunctional purine biosynthesis protein ATIC	0.489997	0.0181619	0.108094	0.399975	0.611242	0.00474149	4	4	4	4	15.6892	15.6885	16.0625	16.0054	15.9207	15.7677	15.6102	15.7148	15.9114	15.8035	15.9055	15.8779	15.1006	15.2721	15.6481	15.0326
NTM1A_HUMAN	NTMT1	N-terminal Xaa-Pro-Lys N-methyltransferase 1	0.687381	0.0181944	-0.296331	0.173943	0.458537	0.0711737	4	4	4	4	16.4929	16.2648	17.0982	16.6916	16.9428	17.068	16.7208	17.0013	16.8632	16.5583	16.7091	16.6869	15.7876	16.0989	16.7287	16.3682
FANCI_HUMAN	FANCI	Fanconi anemia group I protein	0.787403	0.0182006	0.225215	0.335992	0.79256	0.0020811	4	4	4	4	12.2052	12.4952	12.1903	12.4464	12.2435	12.3652	12.3143	11.5133	11.9836	12.0705	12.2727	12.1301	11.2416	11.5012	10.9601	11.5838
SPC24_HUMAN	SPC24	Kinetochore protein Spc24	0.779445	0.0182166	0.400872	0.163801	1.031	0.0053981	4	4	4	4	12.9414	14.0914	13.5209	13.7865	13.0704	13.0855	13.2361	13.3446	13.2627	13.4824	13.4165	13.5813	11.9822	12.1348	13.0359	12.4659
SYQ_HUMAN	QARS1	Glutamine--tRNA ligase	0.360918	0.0182568	-0.176449	0.0290011	0.158422	0.206367	4	4	4	4	17.2286	17.3413	17.3976	17.3886	17.5323	17.5857	17.3751	17.5688	17.4279	17.286	17.2028	17.3353	16.8955	17.2408	17.3714	17.1107
PLVAP_HUMAN	PLVAP	Plasmalemma vesicle-associated protein	-0.466485	0.0183069	0.964411	1.83456e-05	0.649214	0.00623138	4	4	4	4	18.8947	19.1412	19.1969	19.0416	17.9952	18.0867	18.136	18.1988	18.9985	19.2731	19.2773	19.3308	18.2266	18.4657	18.7781	18.8124
GBRAP_HUMAN;GBRL1_HUMAN	GABARAP;GABARAPL1	Gamma-aminobutyric acid receptor-associated protein	0.578962	0.0183553	-0.00721836	0.963853	0.357085	0.0688923	4	4	4	4	16.0048	15.6402	15.9469	15.9768	15.8984	15.5447	16.028	16.1264	15.8848	15.6244	15.4294	15.7713	15.2247	15.2129	15.7004	15.1437
UBE2K_HUMAN	UBE2K	Ubiquitin-conjugating enzyme E2 K	0.516673	0.0184102	-0.243153	0.220892	0.302745	0.0948302	4	4	4	4	16.1663	16.0359	16.7865	16.3797	16.7909	16.5175	16.5071	16.5256	16.4565	16.2418	16.3789	16.4081	15.9625	16.0353	16.4793	15.7973
MK12_HUMAN	MAPK12	Mitogen-activated protein kinase 12	0.680447	0.018422	-0.274907	0.232566	0.624292	0.00994884	4	4	4	4	10.9257	11.4466	11.4584	11.4829	11.9184	11.6372	11.1678	11.6898	11.515	11.6193	11.315	11.7392	10.5968	10.8057	11.2545	11.0343
UBP47_HUMAN	USP47	Ubiquitin carboxyl-terminal hydrolase 47	0.409751	0.018508	-0.0377915	0.725417	0.292047	0.0915226	4	4	4	4	14.1562	14.2783	14.4897	14.4437	14.5782	14.2849	14.2963	14.3597	14.483	14.2671	14.0091	14.2891	13.7672	13.9962	14.2622	13.8545
PPM1B_HUMAN	PPM1B	Protein phosphatase 1B	0.749795	0.0185896	-0.223902	0.19054	0.469083	0.118579	4	4	4	4	12.6546	12.757	12.9422	13.1726	13.327	13.2029	13.0221	12.87	13.1865	12.7059	12.4975	12.9093	12.1069	12.3328	12.9597	12.0233
ARHG6_HUMAN	ARHGEF6	Rho guanine nucleotide exchange factor 6	0.388261	0.0186757	-0.577448	0.00783785	-0.214838	0.129428	4	4	4	4	13.8411	14.0926	14.3406	14.1453	14.8792	14.8256	14.4205	14.6041	14.3851	14.0653	13.9304	13.9362	14.4329	14.3073	14.2955	14.1406
XPP1_HUMAN	XPNPEP1	Xaa-Pro aminopeptidase 1	0.346461	0.0187343	-0.0293179	0.817015	0.275644	0.0765618	4	4	4	4	16.1934	16.4233	16.703	16.4809	16.6314	16.5252	16.3922	16.3692	16.6398	16.2883	16.2318	16.4749	16.1699	16.1297	16.3334	15.8991
DEN4C_HUMAN	DENND4C	DENN domain-containing protein 4C	0.310621	0.0187435	-0.264831	0.0320703	-0.141654	0.215182	4	4	4	4	14.8045	14.7525	15.0966	14.923	15.2769	15.1964	15.0046	15.158	14.891	14.6898	14.5854	14.6607	14.6164	14.9092	14.9007	14.9671
TXND5_HUMAN	TXNDC5	Thioredoxin domain-containing protein 5	0.390897	0.0187589	-0.643763	0.0058977	-0.720871	0.000197004	4	4	4	4	19.5824	19.063	19.5113	19.2597	19.8912	19.7875	20.2271	20.0857	18.9996	18.8055	18.9486	18.7907	19.4696	19.6482	19.516	19.7942
DRG2_HUMAN	DRG2	Developmentally-regulated GTP-binding protein 2	0.55989	0.018796	-0.164198	0.234502	0.467072	0.0182056	4	4	4	4	13.8871	13.9805	14.0013	13.9083	14.4048	14.143	13.8157	14.0705	14.1814	13.9088	13.8882	14.0843	13.392	13.5734	13.8967	13.3323
SYRC_HUMAN	RARS1	Arginine--tRNA ligase, cytoplasmic	0.349207	0.0188652	-0.00970507	0.798526	0.336384	0.0217727	4	4	4	4	17.1632	17.1961	17.1858	17.2594	17.2902	17.1704	17.159	17.2237	17.2151	17.1246	17.1868	17.2655	16.6046	16.8334	17.1173	16.8912
UCHL1_HUMAN	UCHL1	Ubiquitin carboxyl-terminal hydrolase isozyme L1	0.695232	0.0188705	-0.819528	0.00182375	-0.334954	0.276781	4	4	4	4	17.9345	17.7852	18.438	18.1595	19.0596	18.9129	18.7751	18.8476	18.3533	17.7486	17.464	17.9086	17.6793	18.3462	18.6759	18.1128
SRBS1_HUMAN	SORBS1	Sorbin and SH3 domain-containing protein 1	-0.727312	0.0189441	0.759586	0.0158682	0.342621	0.233014	4	4	4	4	12.9798	13.7195	13.2275	13.4972	12.4942	12.4905	13.0693	12.3316	13.0894	13.7818	14.0351	13.7589	13.6818	13.2672	13.431	12.9148
DAG1_HUMAN	DAG1	Dystroglycan 1	0.36619	0.0189903	-0.398782	0.000183692	-0.116365	0.3615	4	4	4	4	15.7164	15.7227	15.6265	15.6257	16.1729	16.1002	15.9913	16.022	15.6708	15.5541	15.4686	15.6626	15.4021	15.8106	15.7149	15.8941
N4BP1_HUMAN	N4BP1	NEDD4-binding protein 1	0.232917	0.0189948	-0.100048	0.510343	-0.273794	0.234499	4	4	4	4	11.6947	11.9028	11.7049	12.2377	12.1746	11.8969	11.9746	11.8942	11.8228	11.248	11.0184	11.8243	11.7791	11.7927	11.7798	11.657
HPLN1_HUMAN	HAPLN1	Hyaluronan and proteoglycan link protein 1	-0.498986	0.0190497	1.5655	1.17908e-07	1.36252	0.000162434	4	4	4	4	15.2998	15.5295	15.4071	15.4024	13.8455	13.8079	13.9217	13.8016	15.6186	15.8171	15.779	15.6081	13.9215	14.612	14.3092	14.5299
RRBP1_HUMAN	RRBP1	Ribosome-binding protein 1	0.264231	0.0190984	-0.263183	0.0101467	-0.0227718	0.788179	4	4	4	4	18.3591	18.5206	18.3592	18.6145	18.761	18.7533	18.6279	18.7639	18.4242	18.4215	18.5188	18.3935	18.2938	18.6623	18.4685	18.4245
PSD10_HUMAN	PSMD10	26S proteasome non-ATPase regulatory subunit 10	0.871954	0.0191003	-0.251281	0.143149	0.620799	0.0665782	4	4	4	4	15.1435	15.2203	15.3804	15.701	15.7364	15.7548	15.3986	15.5604	15.5345	15.3671	15.1001	15.4439	14.2823	14.7455	15.4702	14.4643
ATX10_HUMAN	ATXN10	Ataxin-10	0.618645	0.01912	-0.0565879	0.739225	0.58375	0.0147522	4	4	4	4	15.2198	15.1061	15.3174	15.6589	15.6556	15.3712	15.1164	15.3854	15.4814	15.3187	15.1868	15.402	14.4418	14.6924	15.2083	14.7114
LTBP1_HUMAN	LTBP1	Latent-transforming growth factor beta-binding protein 1	0.679211	0.0191792	-0.389734	0.00825027	-0.172703	0.446216	4	4	4	4	13.394	13.0473	13.3071	13.4753	13.6908	13.6522	13.807	13.6326	12.8602	12.8308	12.9043	12.7795	12.5158	12.9961	13.0087	13.5451
UBR7_HUMAN	UBR7	Putative E3 ubiquitin-protein ligase UBR7	0.494517	0.0192303	-0.731079	0.00176979	-0.316877	0.217634	4	4	4	4	13.0947	12.8005	12.9772	13.052	13.8241	13.4653	13.5649	13.9943	13.5201	12.6251	12.7211	12.7368	13.5012	13.0594	13.1144	13.1954
GRAP1_HUMAN	GRIPAP1	GRIP1-associated protein 1	0.479734	0.0192522	-0.15446	0.224106	0.278488	0.0999958	4	4	4	4	14.6509	14.8386	14.9772	15.1154	15.1745	14.9671	14.944	15.1143	14.9208	14.8351	14.8569	14.7822	14.3319	14.4643	14.9762	14.5086
LRRF1_HUMAN	LRRFIP1	Leucine-rich repeat flightless-interacting protein 1	0.779165	0.0192557	-1.01191	0.00950144	-0.592175	0.0150714	4	4	4	4	15.7091	15.643	16.3332	15.8232	17.1893	17.2025	16.2637	16.9006	15.8655	15.2287	15.3872	15.5893	16.2707	16.063	15.8187	16.287
MILK1_HUMAN	MICALL1	MICAL-like protein 1	0.375232	0.0192705	-0.462086	0.0351736	-0.149293	0.135927	4	4	4	4	14.4536	15.0097	14.7856	14.9568	15.5019	15.4211	15.0497	15.0814	14.9775	14.5935	14.6773	14.7077	14.8496	14.8444	14.9128	14.9464
PEG10_HUMAN	PEG10	Retrotransposon-derived protein PEG10	0.925131	0.0193196	-1.79107	1.62524e-06	-1.05358	0.0144575	4	4	4	4	11.9165	12.0488	12.003	12.1237	14.0417	13.6212	13.8151	13.7782	11.8335	12.1862	11.5283	11.7935	12.1582	12.9746	13.5135	12.9095
CAMP1_HUMAN	CAMSAP1	Calmodulin-regulated spectrin-associated protein 1	0.552804	0.0193394	-0.191251	0.00878572	0.259029	0.225952	4	4	4	4	13.4265	13.3089	13.2777	13.3207	13.5923	13.5575	13.4158	13.5332	13.3538	12.9859	13.214	13.37	12.5786	12.9547	13.4099	12.9445
LRSM1_HUMAN	LRSAM1	E3 ubiquitin-protein ligase LRSAM1	0.5797	0.0193897	-0.407467	0.00198226	0.202871	0.435151	4	4	4	4	13.4706	13.6177	13.6454	13.8089	14.0458	14.1119	13.9432	14.0716	13.9257	13.6035	13.2292	13.9068	13.1429	13.4354	13.971	13.3043
ATOX1_HUMAN	ATOX1	Copper transport protein ATOX1	1.00501	0.0194594	-0.409575	0.161204	0.419976	0.2251	4	4	4	4	16.4503	16.7353	17.4146	17.1891	17.617	17.5074	17.0015	17.3017	17.068	16.491	16.7524	16.7762	15.5961	16.6997	16.8842	16.2276
SYNEM_HUMAN	SYNM	Synemin	0.36094	0.0194935	-0.942751	0.00147723	-0.650968	0.0020116	4	4	4	4	14.3171	14.9222	14.5691	14.7736	15.5418	15.8509	15.3253	15.6349	14.3554	14.478	14.9158	14.5563	15.3124	15.1942	15.2466	15.156
PABP4_HUMAN	PABPC4	Polyadenylate-binding protein 4	0.293604	0.019647	0.108128	0.158576	0.217295	0.0711342	4	4	4	4	15.8751	15.9514	15.9726	15.7666	15.8088	15.644	15.8682	15.8122	15.8183	15.6868	15.7745	15.5484	15.3033	15.6225	15.4119	15.6211
EDF1_HUMAN	EDF1	Endothelial differentiation-related factor 1	0.460044	0.0197155	0.0266035	0.892431	0.18317	0.246402	4	4	4	4	16.0685	15.6865	16.3811	15.9822	16.2747	15.7024	15.9248	16.1101	16.04	15.6965	15.46	15.708	15.4487	15.7716	15.517	15.4345
DNMBP_HUMAN	DNMBP	Dynamin-binding protein	0.324878	0.0197825	0.138099	0.299351	0.246006	0.0661956	4	4	4	4	13.3788	13.7105	13.5167	13.7477	13.5673	13.5309	13.1961	13.507	13.2682	13.2651	13.651	13.3016	13.0692	13.1041	13.2925	13.0361
RB_HUMAN	RB1	Retinoblastoma-associated protein	0.325691	0.0199744	-0.470089	0.00168374	-0.189953	0.108055	4	4	4	4	16.0725	15.8584	16.0331	16.0648	16.4275	16.3871	16.4049	16.6897	16.0914	16.0627	15.8473	15.8452	15.9967	16.3505	16.0889	16.1703
UBR1_HUMAN	UBR1	E3 ubiquitin-protein ligase UBR1	0.324176	0.0200206	-0.269677	0.0244194	0.0726566	0.57531	4	4	4	4	12.5626	12.5783	12.7396	12.6885	13.0771	13.0113	12.7371	12.8222	12.6627	12.9081	12.6695	12.4012	12.4489	12.7443	12.5155	12.6422
TRIM4_HUMAN	TRIM4	E3 ubiquitin-protein ligase TRIM4	0.65087	0.0201178	0.0367103	0.81807	0.0163579	0.961151	4	4	4	4	12.3821	12.2623	11.8756	12.355	12.0621	12.0785	12.474	12.1137	11.7061	11.7294	11.9807	10.774	11.622	11.0256	11.5783	11.8988
UBR4_HUMAN	UBR4	E3 ubiquitin-protein ligase UBR4	0.399804	0.0202558	-0.0735219	0.398339	0.34333	0.0353271	4	4	4	4	15.7708	15.6975	15.4764	15.7928	15.7922	15.8175	15.653	15.7689	15.7558	15.7402	15.6055	15.7042	15.1283	15.3261	15.7029	15.2751
TPC2A_HUMAN;TPC2B_HUMAN	TRAPPC2;TRAPPC2B	Trafficking protein particle complex subunit 2	0.339768	0.0202665	-0.262587	0.253967	0.143046	0.238547	4	4	4	4	13.9573	13.0802	13.1219	13.4388	13.6902	13.7153	13.725	13.518	13.5836	13.5068	13.3533	13.4179	13.2693	13.5503	13.0886	13.3812
COCA1_HUMAN	COL12A1	Collagen alpha-1(XII) chain	0.5321	0.0203285	-0.266085	0.280636	-0.216169	0.55634	4	4	4	4	14.364	14.9881	15.3064	14.9544	14.867	15.3637	15.1667	15.28	13.7144	14.2301	15.2582	14.4815	14.918	14.3971	14.4324	14.8015
AKA12_HUMAN	AKAP12	A-kinase anchor protein 12	1.15971	0.0203839	-1.52018	0.0105447	-0.459678	0.106685	4	4	4	4	16.3553	16.4822	17.6225	16.5285	18.5791	18.6918	17.4089	18.3893	16.8828	16.4907	16.5818	16.6363	17.46	17.0136	16.5018	17.4549
TRIP6_HUMAN	TRIP6	Thyroid receptor-interacting protein 6	0.462435	0.0205862	-0.480354	0.0110744	-0.232785	0.191187	4	4	4	4	12.4413	12.869	12.8246	13.0385	13.234	13.3445	13.1766	13.3398	12.7345	12.43	12.5039	12.6456	12.7019	12.5068	13.1809	12.8554
MARK2_HUMAN	MARK2	Serine/threonine-protein kinase MARK2	0.445112	0.0206191	-0.405957	0.0102421	0.153394	0.387911	4	4	4	4	12.8654	12.6756	12.6925	12.709	13.3372	13.2751	13.0548	12.8991	12.7235	13.1037	12.5459	13.0263	12.684	12.5765	12.5405	12.9848
DDB2_HUMAN	DDB2	DNA damage-binding protein 2	0.579517	0.0206488	-0.620828	0.000183312	-0.365742	0.119551	4	4	4	4	13.875	13.9354	13.8489	13.7211	14.371	14.6418	14.3942	14.4565	13.8058	13.5059	13.3908	13.3801	13.4792	14.2973	14.0164	13.7526
PTPRG_HUMAN	PTPRG	Receptor-type tyrosine-protein phosphatase gamma	-0.348404	0.0206648	1.19205	4.85385e-06	1.12769	4.98247e-05	4	4	4	4	16.4149	16.2248	16.3352	16.101	14.9977	15.1383	15.1426	15.029	16.5078	16.492	16.6006	16.6117	15.725	15.3152	15.2487	15.4124
BAG2_HUMAN	BAG2	BAG family molecular chaperone regulator 2	1.00223	0.0206687	0.564721	0.0121984	1.31886	0.0127174	4	4	4	4	12.7348	12.5542	12.7795	13.12	12.5107	12.2892	12.0438	12.086	12.3702	12.1446	13.1786	12.5029	11.0454	11.0999	12.0957	10.6798
BLVRB_HUMAN	BLVRB	Flavin reductase (NADPH)	0.557523	0.0207036	-0.290214	0.103151	0.403004	0.0878856	4	4	4	4	16.7578	16.6673	17.1622	17.1333	17.2462	17.4346	17.0521	17.1485	17.3193	16.7629	17.1556	17.0255	16.6215	16.6978	17.0541	16.2779
IF5A1_HUMAN	EIF5A	Eukaryotic translation initiation factor 5A-1	0.625186	0.0207127	-0.0162163	0.921312	0.532811	0.0383724	4	4	4	4	18.2184	18.1612	18.8109	18.4548	18.562	18.3697	18.3126	18.466	18.4586	18.1931	18.2957	18.3934	17.3765	17.7951	18.3122	17.7256
PLK1_HUMAN	PLK1	Serine/threonine-protein kinase PLK1	0.894898	0.0207622	1.06687	0.000968145	1.42485	0.00227955	4	4	4	4	13.0656	13.5164	13.2089	13.1533	12.0846	12.5407	11.8278	12.2237	12.2955	12.8668	12.835	12.7994	10.5855	11.7065	11.2746	11.5305
ARL3_HUMAN	ARL3	ADP-ribosylation factor-like protein 3	0.616859	0.0207838	-0.130815	0.424575	0.479825	0.0685363	4	4	4	4	15.6456	15.6452	15.5532	16.2135	15.8533	15.9526	15.8807	15.8939	16.0151	15.6988	15.5993	15.7192	14.7863	15.333	15.7474	15.2466
KPCI_HUMAN	PRKCI	Protein kinase C iota type	0.638876	0.0207993	-0.0116065	0.945302	0.681549	0.0240173	4	4	4	4	13.3618	13.2324	13.8793	13.4833	13.5103	13.6685	13.275	13.5494	13.7256	13.1807	13.5498	13.7178	12.4867	13.0627	13.2867	12.6115
STA5A_HUMAN;STA5B_HUMAN	STAT5A;STAT5B	Signal transducer and activator of transcription 5A	0.284829	0.0208181	-0.00287938	0.985846	0.501291	0.0102329	4	4	4	4	13.447	13.8658	13.9361	14.1302	13.9742	13.8986	13.6952	13.8227	14.1494	14.2442	13.7209	14.1421	13.3779	13.6043	13.7117	13.5575
SMC4_HUMAN	SMC4	Structural maintenance of chromosomes protein 4	0.451085	0.0208447	0.385998	0.000438868	0.408144	0.0506091	4	4	4	4	15.0064	14.9192	14.8498	15.0136	14.4713	14.542	14.5691	14.6626	14.578	14.3928	14.3496	14.7526	13.6931	14.2788	14.2481	14.2206
TBCE_HUMAN	TBCE	Tubulin-specific chaperone E	0.819591	0.020857	-0.288736	0.0212857	0.470482	0.14157	4	4	4	4	14.1503	14.1119	14.3218	14.3113	14.7283	14.5103	14.405	14.4066	14.4693	14.1708	13.9049	14.1088	13.0889	13.8799	14.2739	13.5291
EFC14_HUMAN	EFCAB14	EF-hand calcium-binding domain-containing protein 14	-0.368364	0.0209686	-0.153958	0.224689	-0.638328	0.000876226	4	4	4	4	16.3957	16.1602	16.4488	16.3437	16.2608	16.5461	16.4433	16.714	16.2837	16.4064	16.1207	16.0735	16.8262	16.6903	16.8876	17.0336
SCRN3_HUMAN	SCRN3	Secernin-3	0.69316	0.0209761	-0.440211	0.177914	0.38993	0.119023	4	4	4	4	13.4125	12.632	13.9044	13.6544	13.7328	14.0115	13.6566	13.9632	13.5229	13.552	13.3905	13.686	13.3722	13.4125	12.5371	13.2697
CAN5_HUMAN	CAPN5	Calpain-5	-0.652441	0.020998	1.05301	4.18642e-05	0.393922	0.28003	4	4	4	4	13.2687	13.2128	13.0536	13.1487	12.2273	11.8995	12.2899	12.055	12.4063	13.235	13.6933	13.3226	12.8342	12.2695	13.1967	12.7812
MEMO1_HUMAN	MEMO1	Protein MEMO1	0.459452	0.0210046	-0.0433154	0.743547	0.352358	0.0537953	4	4	4	4	14.6749	14.4054	14.8938	14.5794	14.8821	14.5666	14.567	14.7109	14.7028	14.4716	14.4254	14.6986	14.0611	14.1305	14.6028	14.0946
FCGRN_HUMAN	FCGRT	IgG receptor FcRn large subunit p51	-0.518654	0.0211081	0.517201	0.0166228	-0.0863705	0.557274	4	4	4	4	17.3239	17.0273	17.5956	17.3382	16.5262	16.7592	16.9239	17.0068	17.1121	17.3461	17.2038	17.2833	17.0339	17.1878	17.6045	17.4646
CHKB_HUMAN	CHKB	Choline/ethanolamine kinase	0.311418	0.0211522	-0.159983	0.368012	0.111683	0.537341	4	4	4	4	13.3791	12.804	13.4009	13.485	13.5447	13.33	13.3523	13.4818	13.5006	13.1292	13.4238	12.8563	13.0232	13.0939	13.3651	12.981
RABE2_HUMAN	RABEP2	Rab GTPase-binding effector protein 2	0.39536	0.0212158	-0.452297	0.0311777	0.0815299	0.469039	4	4	4	4	13.9903	14.3629	14.3179	14.6689	14.8805	14.9311	14.5584	14.7792	14.4829	14.3658	14.5629	14.4823	14.1496	14.424	14.6235	14.3707
KRR1_HUMAN	KRR1	KRR1 small subunit processome component homolog	-0.322755	0.0212573	0.460346	0.0747553	0.0335934	0.717059	4	4	4	4	15.1978	14.5481	15.5002	15.0463	14.4165	14.7614	14.7153	14.5578	14.9955	15.0453	14.8045	15.0312	15.04	14.8407	14.7958	15.0655
GDIA_HUMAN;GDIB_HUMAN	GDI1;GDI2	Rab GDP dissociation inhibitor alpha	0.633605	0.0212663	-0.303286	0.244793	0.264292	0.187406	4	4	4	4	18.1933	17.6938	18.641	18.4604	18.646	18.2461	18.779	18.5306	18.2852	18.0832	18.1088	18.2472	17.6121	18.0917	18.311	17.6524
MP2K4_HUMAN	MAP2K4	Dual specificity mitogen-activated protein kinase kinase 4	0.432022	0.0213328	0.0897284	0.528159	0.557202	0.00417098	4	4	4	4	14.0329	14.4783	14.4386	14.517	14.4358	14.3659	14.1625	14.1436	14.4445	14.4087	14.3004	14.4549	13.7282	13.988	14.0924	13.5712
UGPA_HUMAN	UGP2	UTP--glucose-1-phosphate uridylyltransferase	0.431102	0.0213653	-0.138533	0.220939	0.247514	0.161091	4	4	4	4	15.5204	15.6675	15.7277	15.8873	15.996	15.8893	15.7896	15.682	15.7875	15.4631	15.5243	15.8477	15.2985	15.4838	15.7088	15.1416
CUL4B_HUMAN	CUL4B	Cullin-4B	-0.522061	0.0213824	-0.448524	0.00375409	-0.308341	0.0909412	4	4	4	4	15.1701	15.2976	15.369	15.3117	15.7834	15.9263	15.5008	15.7321	15.9486	16.07	15.8138	15.965	16.5269	16.4651	15.9203	16.1184
SPEE_HUMAN	SRM	Spermidine synthase	0.377332	0.0213872	-0.0761609	0.515099	0.54336	0.00402357	4	4	4	4	15.4676	15.5833	15.3243	15.7499	15.6822	15.7465	15.487	15.5139	15.8613	15.6051	15.7719	15.8555	15.3466	15.0682	15.4648	15.0407
NAA50_HUMAN	NAA50	N-alpha-acetyltransferase 50	0.670931	0.021392	-0.103594	0.433963	0.537462	0.0745747	4	4	4	4	14.1551	14.2821	14.5717	14.5171	14.6683	14.356	14.369	14.547	14.683	14.0514	14.4904	14.1816	13.2565	14.1545	14.0775	13.7681
CLIP1_HUMAN	CLIP1	CAP-Gly domain-containing linker protein 1	0.514179	0.0214067	-0.296787	0.0667006	0.172251	0.228565	4	4	4	4	14.79	14.9937	14.8343	15.0949	15.4751	15.3039	14.9412	15.1799	14.9927	14.8388	14.8288	14.8721	14.3487	14.8367	14.8845	14.7734
ASAP1_HUMAN	ASAP1	Arf-GAP with SH3 domain, ANK repeat and PH domain-containing protein 1	0.241521	0.0214071	-0.283194	0.0415605	-0.21207	0.0575675	4	4	4	4	12.7813	13.0209	13.0761	12.7033	13.3092	13.2393	13.1412	13.0247	12.9096	12.6816	12.543	12.7658	13.047	12.986	12.8435	12.8718
HS90B_HUMAN	HSP90AB1	Heat shock protein HSP 90-beta	0.436553	0.0216257	-0.208259	0.0502677	0.194076	0.236414	4	4	4	4	19.7064	19.7395	19.8733	20.0348	20.0823	20.1099	19.9264	20.0683	19.9067	19.7934	19.645	19.872	19.3325	19.6575	19.965	19.4859
BACH_HUMAN	ACOT7	Cytosolic acyl coenzyme A thioester hydrolase	0.33936	0.0216283	-0.506986	0.00346177	-0.426029	0.0193114	4	4	4	4	16.4465	16.1967	16.3074	16.6183	16.7579	16.8436	16.9928	17.0025	16.158	16.3956	15.9484	16.0333	16.3671	16.8114	16.552	16.5088
EST1A_HUMAN	SMG6	Telomerase-binding protein EST1A	0.232811	0.0216294	-0.171123	0.147523	0.338345	0.00510219	4	4	4	4	12.6521	12.3736	12.6813	12.6835	12.7634	12.5712	12.8734	12.867	12.6956	12.853	12.8932	13.0553	12.4886	12.6136	12.5121	12.5294
NMT1_HUMAN	NMT1	Glycylpeptide N-tetradecanoyltransferase 1	0.436442	0.0217138	-0.0231063	0.825085	0.270003	0.116911	4	4	4	4	15.3998	15.1769	15.5527	15.1788	15.4371	15.3282	15.2494	15.3859	15.3472	15.166	15.1397	15.082	14.606	15.1682	15.1148	14.7658
RT15_HUMAN	MRPS15	28S ribosomal protein S15, mitochondrial	-0.99001	0.0217955	0.847522	0.0475007	-0.578249	0.0170791	4	4	4	4	13.9217	13.2994	13.5353	14.0666	12.6839	12.1381	13.1105	13.5005	13.225	13.2921	13.5592	13.0037	14.206	13.5936	13.6956	13.8979
SMG7_HUMAN	SMG7	Protein SMG7	0.56987	0.0218019	-0.651766	0.0116059	-0.0516982	0.770907	4	4	4	4	12.1014	12.6522	12.6898	12.5328	13.3635	13.2212	12.7966	13.2019	12.6628	12.6578	12.5251	12.2513	12.677	12.7114	12.1598	12.7555
COMD9_HUMAN	COMMD9	COMM domain-containing protein 9	0.60031	0.0218292	-0.233905	0.0543398	0.317339	0.157503	4	4	4	4	14.7558	14.7982	14.9578	15.0216	15.3243	15.08	14.9672	15.0975	14.8045	14.6863	14.7919	15.0544	14.1577	14.6766	14.9454	14.288
LBH_HUMAN	LBH	Protein LBH	0.867328	0.0219458	-0.918644	0.0478204	0.206434	0.591209	4	4	4	4	13.7435	14.8599	15.2864	14.9654	15.7869	15.5271	15.2496	15.9661	14.3635	15.358	14.6456	15.519	14.1102	14.7877	15.2149	14.9475
COPB_HUMAN	COPB1	Coatomer subunit beta	0.495413	0.0219547	-0.0721807	0.531946	0.468059	0.0313884	4	4	4	4	18.2736	18.3011	17.9136	18.3753	18.3121	18.3376	18.1839	18.3188	18.3591	18.2592	18.1016	18.323	17.4243	17.7546	18.1934	17.7985
PEPD_HUMAN	PEPD	Xaa-Pro dipeptidase	0.357879	0.0219692	-0.0694838	0.734398	0.243831	0.196908	4	4	4	4	16.9351	16.6031	17.4856	17.2344	17.2425	17.0316	17.1439	17.1181	17.3116	16.9166	16.72	17.1317	16.6652	16.9179	16.9928	16.5287
CYTSA_HUMAN	SPECC1L	Cytospin-A	0.25374	0.0220298	-0.38509	0.00205403	-0.0992613	0.327123	4	4	4	4	15.8271	16.136	16.0356	15.9739	16.48	16.317	16.3332	16.3827	15.9592	15.9242	16.1773	16.0403	15.9789	16.0197	16.2145	16.2849
GLGB_HUMAN	GBE1	1,4-alpha-glucan-branching enzyme	0.555068	0.0220362	-0.20693	0.036826	0.381237	0.0811246	4	4	4	4	16.2802	16.1602	16.3356	16.2902	16.5513	16.543	16.2708	16.5288	16.396	16.3442	16.0906	16.3677	15.5998	15.7678	16.3808	15.9252
PLD1_HUMAN	PLD1	Phospholipase D1	0.226308	0.022127	0.0144286	0.905793	-0.196456	0.144926	4	4	4	4	14.9717	14.629	14.9494	14.5652	14.8482	14.6206	14.7874	14.8014	14.4167	14.5475	14.0568	14.3454	14.3956	14.5146	14.5958	14.6463
FKBP4_HUMAN	FKBP4	Peptidyl-prolyl cis-trans isomerase FKBP4	0.413864	0.0222609	-0.0545154	0.70185	0.436759	0.0246239	4	4	4	4	16.2388	16.1933	16.5925	16.5362	16.6709	16.4773	16.2399	16.3908	16.705	16.5079	16.1899	16.4676	15.8522	16.0981	16.2865	15.8866
KIFC1_HUMAN	KIFC1	Kinesin-like protein KIFC1	0.459848	0.0222753	0.641691	0.0236915	1.08135	0.000572523	4	4	4	4	13.3094	13.9375	13.0788	13.4291	12.7679	13.0978	12.5565	12.7659	13.0648	13.4971	13.6782	13.434	12.2534	12.3249	12.1512	12.6191
HDHD1_HUMAN	PUDP	Pseudouridine-5'-phosphatase	0.405727	0.0222928	-0.120487	0.548679	0.295957	0.0440173	4	4	4	4	14.4614	14.3521	15.1036	14.8891	14.9627	14.7713	14.8967	14.6575	14.7716	14.6763	14.6743	14.7269	14.2432	14.4988	14.7019	14.2214
PSMG2_HUMAN	PSMG2	Proteasome assembly chaperone 2	0.290703	0.0223287	-0.0719864	0.461097	0.324133	0.0373311	4	4	4	4	13.9711	13.767	14.0414	13.9027	14.0441	13.9615	13.8158	14.1488	14.1804	14.1213	14.0803	13.7218	13.5834	13.8841	13.6709	13.669
FHOD1_HUMAN	FHOD1	FH1/FH2 domain-containing protein 1	0.384325	0.0223304	0.0268445	0.698127	0.323427	0.0382317	4	4	4	4	15.3822	15.3047	15.5408	15.4491	15.5085	15.4041	15.339	15.3178	15.413	15.2676	15.341	15.3041	14.8047	14.9906	15.3439	14.8929
TBCD4_HUMAN	TBC1D4	TBC1 domain family member 4	0.602463	0.0225283	-0.609126	0.000971632	-0.26539	0.262902	4	4	4	4	14.3349	14.5071	14.7196	14.5493	15.2813	15.1622	14.9707	15.1333	14.5629	14.0571	14.2243	14.2318	14.0653	14.5614	14.9799	14.531
ACOHC_HUMAN	ACO1	Cytoplasmic aconitate hydratase	0.518084	0.0226559	-0.11618	0.295423	0.538213	0.0145424	4	4	4	4	14.843	15.0775	15.023	15.1694	15.2818	15.2383	14.9507	15.1068	15.2034	15.1171	15.0777	15.26	14.2776	14.8093	14.9458	14.4727
ARLY_HUMAN	ASL	Argininosuccinate lyase	0.554294	0.0226693	-0.447238	0.00195001	0.0556812	0.763973	4	4	4	4	14.075	13.8449	13.9346	14.1487	14.428	14.5703	14.3228	14.471	13.8858	13.918	13.9744	14.0195	13.4303	14.0095	14.2645	13.8708
TTC38_HUMAN	TTC38	Tetratricopeptide repeat protein 38	0.723076	0.02268	-0.279253	0.138765	0.699765	0.0350141	4	4	4	4	12.7823	13.0224	12.8003	13.1152	13.4534	13.4505	12.9206	13.0126	13.5613	13.3833	12.8049	12.9944	12.0474	12.3311	12.9319	12.6343
M21D2_HUMAN	MB21D2	Protein MB21D2	0.664894	0.0227466	-0.614305	0.0191115	0.0776062	0.761838	4	4	4	4	11.2448	11.7619	11.2354	11.7491	12.1429	11.8313	12.0481	12.426	11.9726	11.3846	11.1979	11.5441	11.4501	11.4142	11.021	11.9035
UB2L3_HUMAN	UBE2L3	Ubiquitin-conjugating enzyme E2 L3	0.607329	0.0227482	-0.15983	0.32656	0.444143	0.0794076	4	4	4	4	17.7716	17.7779	18.2249	18.1866	18.3816	18.0626	18.1505	18.0056	18.2125	18.0127	17.6992	18.0231	17.1683	17.6906	17.9789	17.3332
CSKP_HUMAN	CASK	Peripheral plasma membrane protein CASK	0.304143	0.0227802	0.00160837	0.983545	0.193012	0.096142	4	4	4	4	16.359	16.079	16.3043	16.1355	16.2901	16.1704	16.2599	16.1509	16.1857	16.0667	16.0821	16.0923	15.6604	15.8806	16.0629	16.0509
UBA1_HUMAN	UBA1	Ubiquitin-like modifier-activating enzyme 1	0.291972	0.0229822	-0.312257	0.019131	-0.0824137	0.500639	4	4	4	4	19.3345	19.2934	19.6652	19.5693	19.8586	19.7969	19.6706	19.7854	19.5537	19.4207	19.1989	19.4406	19.3455	19.6143	19.6598	19.3239
ARMT1_HUMAN	ARMT1	Damage-control phosphatase ARMT1	0.406321	0.022985	-0.233037	0.187962	0.263711	0.116385	4	4	4	4	15.2328	15.3963	15.7587	15.5997	15.8844	15.87	15.4253	15.7399	15.8534	15.6267	15.276	15.5931	15.4543	15.3899	15.3629	15.0872
RINI_HUMAN	RNH1	Ribonuclease inhibitor	0.482158	0.0231177	-0.283322	0.0564753	0.152635	0.374747	4	4	4	4	16.414	16.3624	16.7104	16.8267	16.7907	16.9216	16.7901	16.9444	16.4304	16.5024	16.6187	16.5773	16.2651	16.2422	16.8369	16.1739
CELF2_HUMAN	CELF2	CUGBP Elav-like family member 2	0.808939	0.0231402	-0.544373	0.0169743	-0.0108614	0.971803	4	4	4	4	13.4823	13.358	13.5516	13.0199	14.0632	13.7892	14.1174	13.6195	13.4421	12.9713	13.2431	12.6535	12.3825	13.24	13.2752	13.4559
CD9_HUMAN	CD9	CD9 antigen	0.476475	0.0233171	-0.56233	0.0179133	-0.836739	0.00449471	4	4	4	4	17.7088	17.0446	17.0794	17.1539	17.6012	17.8688	17.7964	17.9697	16.6679	16.5891	16.1062	16.6201	16.9859	17.4082	17.6453	17.2907
RBMS2_HUMAN	RBMS2	RNA-binding motif, single-stranded-interacting protein 2	0.561901	0.0233637	-0.00445628	0.981441	0.472668	0.0236132	4	4	4	4	13.4088	12.9164	13.409	13.1611	13.3921	12.8065	13.3443	13.3704	13.0832	13.1987	13.3737	12.9006	12.6645	12.5429	12.4519	13.0063
SAP18_HUMAN	SAP18	Histone deacetylase complex subunit SAP18	-0.303894	0.0233696	0.452521	0.0153749	0.158735	0.280433	4	4	4	4	15.3121	15.4436	14.9532	15.451	14.7399	15.0164	14.8688	14.7248	15.2674	15.4152	15.5149	15.003	15.0192	15.3477	15.1501	15.0484
CAH5B_HUMAN	CA5B	Carbonic anhydrase 5B, mitochondrial	-0.848265	0.0234074	1.10231	0.00723113	0.589595	0.0925976	4	4	4	4	12.5016	11.8009	12.5225	11.4124	10.9897	11.0457	10.842	10.9508	12.3179	12.6845	12.229	12.3482	10.9831	12.196	11.9828	12.0593
ELAV1_HUMAN	ELAVL1	ELAV-like protein 1	-0.238211	0.0234337	0.20031	0.0322418	-0.240821	0.0152138	4	4	4	4	17.9531	17.8931	18.1142	17.9159	17.7338	17.6477	17.8946	17.799	17.8628	17.7995	17.7192	17.6832	18.1755	17.9608	17.9007	17.991
VP37B_HUMAN	VPS37B	Vacuolar protein sorting-associated protein 37B	0.385624	0.0234924	-0.308876	0.0198562	0.0515308	0.670335	4	4	4	4	14.1736	14.4579	14.3601	14.4372	14.8021	14.6472	14.467	14.7481	14.475	14.287	14.259	14.307	14.2345	14.0552	14.5596	14.2727
IQGA1_HUMAN	IQGAP1	Ras GTPase-activating-like protein IQGAP1	0.331688	0.0235252	-0.346203	0.0012114	-0.239463	0.115115	4	4	4	4	18.8722	18.6871	18.954	18.8924	19.1907	19.2093	19.1519	19.2386	18.7285	18.6364	18.4207	18.7203	18.6602	18.7818	19.1686	18.8532
FAM3C_HUMAN	FAM3C	Protein FAM3C	-0.168729	0.0235322	0.347267	0.000185126	-0.0276148	0.72615	4	4	4	4	15.3026	15.1944	15.3727	15.3396	14.9168	14.9952	14.9342	14.9739	14.9823	15.216	15.0347	15.1516	15.0027	15.1156	15.1154	15.2613
SCAI_HUMAN	SCAI	Protein SCAI	0.551627	0.0235802	0.0322106	0.898251	0.24901	0.307417	4	4	4	4	12.972	12.4748	12.7401	11.8858	12.4838	12.6492	12.3659	12.4449	12.2037	11.8156	12.5037	12.2104	11.6654	12.3994	11.6759	11.9966
PKN1_HUMAN	PKN1	Serine/threonine-protein kinase N1	0.489327	0.0235907	-0.00736928	0.928966	0.427532	0.0415041	4	4	4	4	16.0415	15.856	16.1139	16.1545	16.098	15.9901	16.146	15.9613	16.0662	15.9442	15.8545	16.0832	15.2286	15.6871	15.9322	15.3901
TEBP_HUMAN	PTGES3	Prostaglandin E synthase 3	0.332216	0.0236463	-0.139081	0.362373	0.132746	0.413795	4	4	4	4	18.3995	18.5597	18.8979	18.4618	18.8851	18.6486	18.5069	18.8347	18.7526	18.2978	18.273	18.7541	18.4137	18.3749	18.5434	18.2144
RAB2A_HUMAN;RAB2B_HUMAN	RAB2A;RAB2B	Ras-related protein Rab-2A	0.339072	0.0238824	-0.359525	0.00124998	-0.347357	0.0234714	4	4	4	4	17.9518	17.732	17.9743	17.7979	18.2459	18.2737	18.1986	18.1759	17.6098	17.487	17.5705	17.4811	17.7629	18.054	17.6343	18.0866
OPTN_HUMAN	OPTN	Optineurin	0.725496	0.0239964	-0.835324	0.000400862	-0.284849	0.366254	4	4	4	4	12.4328	12.592	12.7511	12.7914	13.5269	13.5779	13.2243	13.5793	12.9661	12.08	12.412	12.4092	12.167	12.8336	13.2674	12.7385
KT3K_HUMAN	FN3KRP	Ketosamine-3-kinase	0.606483	0.0239965	-0.0896099	0.572816	0.135457	0.609204	4	4	4	4	13.8276	13.8264	14.2906	14.3577	14.2793	14.0926	14.1797	14.109	14.0534	13.5104	13.3712	13.8417	13.1457	13.6486	14.0651	13.3755
MOES_HUMAN	MSN	Moesin	0.342625	0.0240601	-0.172231	0.203373	-0.0645866	0.633974	4	4	4	4	19.431	19.3973	19.7945	19.4497	19.7588	19.8423	19.4817	19.6786	19.4533	19.3772	19.0075	19.2945	19.3418	19.2097	19.5867	19.2526
ARHGI_HUMAN	ARHGEF18	Rho guanine nucleotide exchange factor 18	0.600555	0.0241887	-0.249485	0.161348	0.097533	0.623901	4	4	4	4	13.7425	13.6533	13.7606	13.9665	14.3538	14.1787	13.826	13.7623	13.8709	13.5021	13.4563	13.2795	13.2169	13.2025	13.806	13.4933
MDHC_HUMAN	MDH1	Malate dehydrogenase, cytoplasmic	0.429443	0.0242271	-0.15221	0.392718	0.176476	0.340535	4	4	4	4	17.7162	17.5722	18.1537	18.1304	18.2304	18.0415	17.8577	18.0517	18.1402	17.6203	17.6532	17.7557	17.4707	17.8059	17.8377	17.3491
IF4G1_HUMAN;IF4G3_HUMAN	EIF4G1;EIF4G3	Eukaryotic translation initiation factor 4 gamma 3	0.383917	0.0242776	-0.0800936	0.555356	0.207174	0.132783	4	4	4	4	16.1035	16.0097	16.24	15.7784	16.2913	16.2206	15.9723	15.9678	16.1387	15.8889	15.8288	15.8887	15.4605	15.7159	15.8436	15.8963
RHOA_HUMAN;RHOC_HUMAN	RHOA;RHOC	Rho-related GTP-binding protein RhoC	0.471076	0.0243172	-0.125096	0.306887	0.222675	0.215098	4	4	4	4	17.5406	17.623	17.4027	17.8489	17.8888	17.73	17.5884	17.7084	17.6109	17.519	17.2844	17.5077	16.9642	17.4146	17.5831	17.0694
NDUF3_HUMAN	NDUFAF3	NADH dehydrogenase [ubiquinone] 1 alpha subcomplex assembly factor 3	-0.469435	0.0243793	0.49877	0.0533125	-0.280991	0.105403	4	4	4	4	15.3677	14.9209	15.697	15.5373	14.5827	14.8442	15.1817	14.9192	14.8181	15.3198	15.1749	14.9688	15.2516	15.1482	15.4114	15.5944
CIAO1_HUMAN	CIAO1	Probable cytosolic iron-sulfur protein assembly protein CIAO1	0.56758	0.0243806	-0.286228	0.0072168	0.397477	0.0911186	4	4	4	4	14.0092	14.0189	14.1169	14.1929	14.5135	14.4079	14.2576	14.3039	14.1593	14.3539	13.9968	14.2925	13.3588	13.7905	14.246	13.8172
PNPH_HUMAN	PNP	Purine nucleoside phosphorylase	0.363543	0.0243846	-0.219698	0.181765	0.0423307	0.79506	4	4	4	4	20.1123	19.7407	20.3609	20.0972	20.469	20.1321	20.3245	20.2642	20.2735	19.9861	19.6868	19.9585	19.7742	20.1451	20.0624	19.7539
HEBP2_HUMAN	HEBP2	Heme-binding protein 2	0.640232	0.0243878	-0.443809	0.0747354	0.367713	0.137156	4	4	4	4	15.06	15.1567	15.6001	15.1417	16.1424	15.7082	15.4044	15.4789	15.7503	15.4071	14.9602	15.5262	14.8498	15.009	15.4359	14.8782
OCTC_HUMAN	CROT	Peroxisomal carnitine O-octanoyltransferase	-0.35894	0.0243965	0.728014	0.000221277	0.290868	0.054511	4	4	4	4	15.921	15.7912	16.1662	15.8797	15.2872	15.1825	15.2816	15.0947	16.0032	15.7651	15.8283	15.8487	15.2789	15.6189	15.5673	15.8168
RNPS1_HUMAN	RNPS1	RNA-binding protein with serine-rich domain 1	-0.331148	0.0244166	0.462707	0.00975567	0.117748	0.357619	4	4	4	4	16.233	16.3701	16.2627	16.6947	15.9494	15.9864	16.0344	15.7394	16.3869	16.4406	16.5175	16.1602	15.9978	16.3722	16.3822	16.282
ESM1_HUMAN	ESM1	Endothelial cell-specific molecule 1	0.98366	0.0244189	-3.79546	9.27665e-06	-5.01061	1.81307e-05	4	4	4	4	12.6121	12.3386	12.3382	11.4821	15.7602	15.9021	15.9393	16.3513	9.94843	9.92728	10.7176	9.38249	14.4411	15.2793	14.5687	15.7291
UB2J1_HUMAN	UBE2J1	Ubiquitin-conjugating enzyme E2 J1	0.347173	0.0244235	-0.827511	7.12978e-05	-0.791284	0.000535918	4	4	4	4	16.8117	16.7474	16.6916	16.4583	17.6116	17.478	17.4338	17.4956	16.3264	16.3506	16.2966	16.4917	16.9934	17.3791	16.9456	17.3122
NUDC_HUMAN	NUDC	Nuclear migration protein nudC	0.392615	0.0244318	0.0358543	0.824236	0.359272	0.0243888	4	4	4	4	16.7048	16.5326	16.8202	17.1882	16.8517	16.5874	16.7687	16.8947	16.8451	16.6669	16.7782	16.6789	16.403	16.4276	16.6222	16.0791
FKB14_HUMAN	FKBP14	Peptidyl-prolyl cis-trans isomerase FKBP14	0.372248	0.0244465	0.219608	0.057385	0.299929	0.0622928	4	4	4	4	16.0993	15.9725	16.3045	16.3598	15.9	15.9542	16.022	15.9813	15.9883	15.7616	15.9323	15.8859	15.3523	15.4834	15.6105	15.9223
GLTP_HUMAN	GLTP	Glycolipid transfer protein	0.508164	0.024661	-0.664123	0.0154108	-0.376163	0.194768	4	4	4	4	15.1297	15.3045	15.7919	15.018	16.0992	15.6804	16.0127	16.1083	15.6623	14.7233	15.1976	14.7801	15.8512	15.4245	15.3957	15.1965
CUL2_HUMAN	CUL2	Cullin-2	0.207784	0.0246627	-0.124601	0.13559	-0.0374005	0.582453	4	4	4	4	15.7655	15.5725	15.6839	15.8558	15.8888	15.8997	15.7267	15.8608	15.628	15.6648	15.5314	15.5711	15.4731	15.7367	15.6844	15.6506
ADK_HUMAN	ADK	Adenosine kinase	0.518719	0.0247667	-0.461123	0.010089	0.313571	0.125227	4	4	4	4	14.0931	14.2019	14.5319	14.2261	14.8466	14.8236	14.4894	14.7379	14.7667	14.4093	14.4015	14.4993	13.8733	14.4017	14.5251	14.0225
KLRG1_HUMAN	KLRG1	Killer cell lectin-like receptor subfamily G member 1	-0.957669	0.0248688	0.796002	0.0901461	-0.206285	0.25595	4	4	4	4	13.0238	12.228	13.3068	12.8839	11.3536	11.8859	12.1177	12.9014	12.5855	13.2906	12.6201	12.7679	13.0035	12.9744	13.0539	13.0574
PPAL_HUMAN	ACP2	Lysosomal acid phosphatase	-0.297642	0.0248872	0.0780683	0.296982	-0.140366	0.253331	4	4	4	4	16.8562	16.8393	17.0623	16.8323	16.7408	16.8501	16.9186	16.7683	16.9253	17.1536	16.8612	16.9668	17.0865	17.2904	16.8731	17.2184
FAS_HUMAN	FASN	Fatty acid synthase	0.704265	0.0248894	-0.249997	0.0817881	0.569225	0.0539514	4	4	4	4	16.8943	16.9026	16.6782	17.2044	17.2001	17.213	17.0188	17.2477	17.1658	16.9331	16.9493	17.0912	15.9336	16.526	17.0509	16.352
EI2BE_HUMAN	EIF2B5	Translation initiation factor eIF-2B subunit epsilon	0.246917	0.0248917	-0.154601	0.0523863	0.0985818	0.329597	4	4	4	4	15.0203	15.0065	14.9684	15.103	15.2306	15.3073	15.0423	15.1363	15.0903	15.1947	14.8689	14.9692	14.9724	14.9769	15.0239	14.7556
FCL_HUMAN	GFUS	GDP-L-fucose synthase	0.639215	0.0249969	-0.438963	0.00249751	0.0553818	0.828959	4	4	4	4	15.7463	15.3695	15.5531	15.67	16.0504	16.0898	16.0163	15.9381	15.7963	15.3557	15.3658	15.2415	15.0821	15.3663	15.9923	15.0971
SMYD5_HUMAN	SMYD5	Histone-lysine N-trimethyltransferase SMYD5	0.863324	0.0250797	-0.12297	0.578907	0.712973	0.0181958	4	4	4	4	12.7734	12.7981	12.851	12.9235	13.4472	13.1314	12.5088	12.7505	13.0088	12.6387	12.7006	12.8884	11.6037	12.4187	12.4469	11.9153
CCDC9_HUMAN	CCDC9	Coiled-coil domain-containing protein 9	0.675848	0.025116	-0.395965	0.0551467	0.0772805	0.774999	4	4	4	4	12.8378	13.0271	13.1234	13.2618	13.6894	13.3427	13.1136	13.6881	12.7238	13.378	12.5008	12.8371	12.5752	12.8537	13.2556	12.446
NCDN_HUMAN	NCDN	Neurochondrin	0.402097	0.0252211	-0.0730352	0.571472	0.431076	0.0202739	4	4	4	4	13.1382	12.9363	13.4332	13.4106	13.2945	13.3604	13.3304	13.2252	13.4153	13.3717	13.2753	13.2641	12.7777	12.8852	13.2747	12.6645
EF2_HUMAN	EEF2	Elongation factor 2	0.484682	0.0252271	-0.0133319	0.897011	0.328895	0.0970974	4	4	4	4	19.2299	19.1047	19.3858	19.5222	19.3755	19.2172	19.3837	19.3196	19.2482	19.1656	19.0217	19.2373	18.65	18.9352	19.2426	18.5294
FZD4_HUMAN	FZD4	Frizzled-4	-0.594187	0.0252912	-0.173254	0.586169	-0.781648	0.00195838	4	4	4	4	13.2028	13.4894	12.8738	12.3083	12.8585	13.2447	12.9071	13.5569	13.1116	12.9913	13.0273	12.6873	13.4171	13.7074	13.8744	13.9451
HNRLL_HUMAN	HNRNPLL	Heterogeneous nuclear ribonucleoprotein L-like	-0.156609	0.0253214	0.0509887	0.396531	-0.251445	0.0140977	4	4	4	4	16.8319	16.7248	16.8787	16.6318	16.7002	16.7369	16.713	16.7133	16.7094	16.7096	16.5162	16.5488	16.8904	16.8865	16.7302	16.9827
OLA1_HUMAN	OLA1	Obg-like ATPase 1	0.562848	0.0253779	-0.145276	0.287353	0.33393	0.125518	4	4	4	4	16.0844	16.0274	16.443	16.2297	16.5896	16.2472	16.2487	16.2801	16.2519	16.096	15.9035	16.1987	15.5285	15.788	16.2596	15.5381
TBCA_HUMAN	TBCA	Tubulin-specific chaperone A	0.837548	0.0253946	-0.337673	0.161474	0.442425	0.193696	4	4	4	4	16.145	16.1953	16.87	16.395	16.9899	16.8805	16.3863	16.6993	16.6308	16.2907	15.8876	16.5663	15.2757	16.0905	16.4599	15.7796
ALDR_HUMAN	AKR1B1	Aldo-keto reductase family 1 member B1	0.328566	0.0255411	-0.431115	0.0555888	-0.160665	0.320127	4	4	4	4	18.4543	17.9317	18.7771	18.4567	18.9828	18.7616	18.791	18.8088	18.6744	18.2022	18.2593	18.2514	18.3938	18.8035	18.4453	18.3875
MOT4_HUMAN	SLC16A3	Monocarboxylate transporter 4	0.194386	0.0256001	-0.2328	0.0667424	-0.738251	0.000392595	4	4	4	4	16.4534	16.0035	16.122	16.0673	16.3427	16.459	16.4238	16.3518	15.2849	15.6885	15.3961	15.4773	16.312	16.1237	16.0736	16.2906
NDKA_HUMAN;NDKB_HUMAN	NME1;NME2	Nucleoside diphosphate kinase A	0.811607	0.02581	-0.177145	0.278189	0.458825	0.156478	4	4	4	4	19.5671	19.8613	20.1035	19.8524	20.2653	20.0176	19.7747	20.0353	20.0215	19.4853	19.5704	19.6046	18.472	19.3862	19.6589	19.3295
ROR1_HUMAN	ROR1	Inactive tyrosine-protein kinase transmembrane receptor ROR1	0.534696	0.0258281	0.309356	0.128243	0.227263	0.477623	4	4	4	4	13.6235	13.4047	13.0683	13.5677	12.8567	13.3626	12.9392	13.2682	13.0469	12.7331	12.082	13.3351	12.6674	12.6405	12.7955	12.1846
NDRG2_HUMAN	NDRG2	Protein NDRG2	-0.590395	0.0258552	1.00058	0.00423234	1.00893	0.00249868	4	4	4	4	13.4833	14.3116	14.3364	14.4032	13.2267	13.0277	13.0596	13.2182	14.6141	14.7387	14.8921	14.6846	13.2698	13.9457	14.1294	13.5488
YBEY_HUMAN	YBEY	Endoribonuclease YbeY	-0.59349	0.0258749	0.198187	0.713491	-0.43611	0.13763	4	4	4	4	14.1228	12.1183	13.9094	14.2623	13.2398	13.1546	13.6134	13.6122	13.0468	13.7495	13.9627	13.4906	14.0466	14.4347	13.7887	13.724
GEMI5_HUMAN	GEMIN5	Gem-associated protein 5	0.234937	0.0260594	0.0114276	0.846476	0.395589	0.0017883	4	4	4	4	14.3665	14.3222	14.3104	14.3732	14.3632	14.4495	14.1886	14.3254	14.5185	14.3911	14.6043	14.4553	13.9214	14.1566	14.1693	14.1395
CND3_HUMAN	NCAPG	Condensin complex subunit 3	0.563466	0.0260946	0.186942	0.268841	0.126443	0.468041	4	4	4	4	14.2863	14.0303	14.1042	14.1758	14.1672	14.1774	13.5647	13.9395	13.6345	13.5832	13.2232	13.6598	13.0597	13.5585	13.3494	13.6274
MK03_HUMAN	MAPK3	Mitogen-activated protein kinase 3	0.586986	0.0260975	-0.15056	0.343587	0.382452	0.0999951	4	4	4	4	14.7867	14.9899	15.3756	14.9624	15.4055	15.1387	15.122	15.0507	15.1566	14.9238	14.8274	14.9909	14.1483	14.5771	15.0503	14.5932
NDK8_HUMAN;NDKB_HUMAN	NME2;NME2P1	Putative nucleoside diphosphate kinase	0.42502	0.0261015	-0.199337	0.156015	0.223122	0.214084	4	4	4	4	17.8768	17.7722	18.1961	18.2488	18.3298	18.1634	18.1984	18.1996	18.2208	17.8465	17.9675	18.0489	17.4497	17.8312	18.1336	17.7767
DPYL2_HUMAN	DPYSL2	Dihydropyrimidinase-related protein 2	0.707146	0.026112	-0.63595	0.000194165	-0.157747	0.557433	4	4	4	4	17.8005	17.7317	17.8034	17.9751	18.5795	18.5502	18.3415	18.3833	17.8495	17.5811	17.3604	17.6039	17.0692	18.0736	18.0216	17.8614
PFD2_HUMAN	PFDN2	Prefoldin subunit 2	0.347418	0.0261516	-0.0957451	0.567877	0.185779	0.135673	4	4	4	4	15.2813	15.2955	15.4865	15.8565	15.7997	15.4201	15.4731	15.6099	15.5497	15.486	15.2321	15.3885	15.28	15.2408	15.3927	14.9995
XPOT_HUMAN	XPOT	Exportin-T	0.359913	0.0262955	-0.29776	0.0397184	0.115864	0.269986	4	4	4	4	14.9283	14.9086	14.9487	14.9177	15.4785	15.3249	14.9569	15.1341	15.0272	15.0854	14.7337	15.0719	14.9508	14.9394	14.7737	14.7909
RPGR_HUMAN	RPGR	X-linked retinitis pigmentosa GTPase regulator	0.504881	0.0264026	-0.516806	0.0349296	-0.126533	0.589687	4	4	4	4	12.6482	13.2205	13.1078	13.4914	13.5457	13.7977	13.4797	13.712	13.1857	12.9773	12.5676	13.2789	12.93	13.2639	13.502	12.8196
FCSK_HUMAN	FCSK	L-fucose kinase	0.95083	0.0264418	-0.707464	0.270024	0.438462	0.186105	4	4	4	4	12.2523	13.0007	10.6811	13.0958	12.7986	12.7484	12.8558	13.457	12.7013	12.2939	12.3564	12.4586	11.6407	11.4745	12.6846	12.2566
KIF4A_HUMAN	KIF4A	Chromosome-associated kinesin KIF4A	0.815214	0.0268982	0.587932	0.00438749	1.09197	0.00739449	4	4	4	4	12.6799	13.0857	12.8813	12.9601	12.4544	12.3344	12.0204	12.4461	12.6051	12.3838	12.5613	12.8121	12.0161	11.2959	11.8198	10.8626
KTNB1_HUMAN	KATNB1	Katanin p80 WD40 repeat-containing subunit B1	0.473797	0.0269692	-0.109288	0.373269	0.247057	0.225214	4	4	4	4	13.136	13.3424	12.8706	13.1814	13.2801	13.3827	13.1165	13.1883	13.0827	12.7484	12.9981	13.2314	12.3807	12.9699	13.0482	12.6735
TXND9_HUMAN	TXNDC9	Thioredoxin domain-containing protein 9	0.708983	0.0270153	-0.15967	0.398502	0.700224	0.0232421	4	4	4	4	13.3457	13.4707	13.6528	13.8658	13.6667	13.4516	14.0977	13.7577	13.9173	13.4527	13.9049	13.6638	12.8776	12.9552	13.6201	12.6849
MFN1_HUMAN	MFN1	Mitofusin-1	-0.255772	0.0270252	0.402976	0.0136119	0.166784	0.215856	4	4	4	4	15.2375	14.8051	14.875	15.0237	14.4447	14.4949	14.726	14.6639	14.7255	15.1434	15.1945	14.9564	14.6727	14.8717	14.8748	14.9334
PEBP1_HUMAN	PEBP1	Phosphatidylethanolamine-binding protein 1	0.773177	0.0270409	-0.328432	0.0686806	0.504869	0.128024	4	4	4	4	17.9321	17.7111	18.3771	18.1107	18.4899	18.3665	18.2895	18.2988	18.4122	18.1005	17.8845	17.9744	16.901	17.9376	18.0494	17.464
ATGA1_HUMAN	ATG101	Autophagy-related protein 101	0.522249	0.0270915	-0.272531	0.021784	-0.0318105	0.903988	4	4	4	4	13.1118	13.085	12.9498	13.326	13.2997	13.4803	13.4425	13.3403	13.0242	12.5285	13.2602	12.5337	12.556	13.1697	12.5762	13.1718
ZPR1_HUMAN	ZPR1	Zinc finger protein ZPR1	0.338518	0.0271528	-0.291498	0.0431954	0.193975	0.134825	4	4	4	4	14.1768	13.926	14.3434	14.2886	14.5603	14.5311	14.533	14.2764	14.4746	14.1867	14.3404	14.3209	14.0902	14.0801	14.4107	13.9657
PA1B3_HUMAN	PAFAH1B3	Platelet-activating factor acetylhydrolase IB subunit alpha1	0.622865	0.0271813	-0.19508	0.241406	0.431251	0.0936281	4	4	4	4	15.5966	15.5134	15.8429	15.8823	16.2354	15.6908	15.7769	15.9122	15.9372	15.6481	15.3919	15.8717	14.8061	15.5757	15.532	15.2101
SEM4C_HUMAN	SEMA4C	Semaphorin-4C	-0.463489	0.0273215	0.801779	0.0019389	0.271888	0.142723	4	4	4	4	15.3846	14.8275	15.2418	15.2091	14.1986	14.2204	14.606	14.4309	14.8721	15.3405	15.0347	15.1501	14.5216	14.7137	15.0161	15.0584
TPX2_HUMAN	TPX2	Targeting protein for Xklp2	0.615104	0.0273866	0.361284	0.280686	1.32804	0.000805806	4	4	4	4	13.4695	14.3395	14.4955	13.9177	13.601	14.1546	13.2025	13.819	13.845	14.387	14.679	14.7177	13.111	12.9424	13.2679	12.9953
NT5D1_HUMAN	NT5DC1	5'-nucleotidase domain-containing protein 1	0.364955	0.027439	-0.253236	0.0825241	0.222577	0.144565	4	4	4	4	13.8782	13.8458	14.1175	14.1425	14.3816	14.3179	13.9721	14.3255	14.3253	14.1599	13.8324	14.1099	13.9781	14.0234	13.891	13.6448
STAU1_HUMAN	STAU1	Double-stranded RNA-binding protein Staufen homolog 1	0.376813	0.0274944	0.0994034	0.478302	0.271066	0.136097	4	4	4	4	15.4781	15.473	15.8861	15.5398	15.6552	15.5941	15.2604	15.4696	15.715	15.2954	15.421	15.125	14.833	15.1689	15.2145	15.2556
2A5E_HUMAN	PPP2R5E	Serine/threonine-protein phosphatase 2A 56 kDa regulatory subunit epsilon isoform	0.409075	0.027505	-0.324045	0.0809534	0.0112922	0.898603	4	4	4	4	15.439	15.241	15.6029	15.6316	16.0203	15.9298	15.4472	15.8133	15.4433	15.2642	15.3833	15.5287	15.3211	15.2958	15.5793	15.3781
ZY11B_HUMAN	ZYG11B	Protein zyg-11 homolog B	0.474227	0.0276077	-0.143483	0.305663	0.503924	0.0172073	4	4	4	4	13.8684	13.9234	13.8223	13.6954	14.1257	14.2158	13.8196	13.7222	14.0678	13.7214	13.989	14.224	13.2272	13.7236	13.638	13.3976
MAT1_HUMAN	MNAT1	CDK-activating kinase assembly factor MAT1	0.343403	0.0276819	-0.486984	0.0829597	0.100168	0.5854	4	4	4	4	13.0895	14.0125	13.8376	13.8583	14.2917	14.4447	14.0246	13.9848	14.3305	13.519	14.0217	13.9017	13.7391	13.8043	13.9482	13.8806
CAVN1_HUMAN	CAVIN1	Caveolae-associated protein 1	0.464106	0.0276824	-0.760628	6.90431e-05	-0.516883	0.0304773	4	4	4	4	19.2015	19.4268	19.3526	19.5119	20.1939	20.1818	20.1508	20.0088	18.8585	19.2327	19.2446	19.2755	19.3246	19.7233	20.0636	19.5674
CK068_HUMAN	C11orf68	UPF0696 protein C11orf68	0.454994	0.0278599	-0.223055	0.189453	0.152455	0.420708	4	4	4	4	13.806	13.5368	13.9835	13.8222	14.2123	14.1726	13.9626	13.6933	14.0526	13.4493	13.8311	13.4977	13.3058	13.647	13.7848	13.4832
EFL1_HUMAN	EFL1	Elongation factor-like GTPase 1	0.629283	0.0278667	-0.435277	0.0123125	0.157394	0.539334	4	4	4	4	13.4642	13.8786	13.8454	13.932	14.2593	14.3417	14.05	14.2103	13.9938	13.4864	13.5924	13.9011	13.2815	13.512	14.1971	13.3536
HEAT6_HUMAN	HEATR6	HEAT repeat-containing protein 6	0.463004	0.0278845	-0.252182	0.243931	0.141491	0.367718	4	4	4	4	11.8509	11.8633	12.3334	12.5592	12.6508	12.3076	12.3668	12.2901	11.9465	12.0787	12.168	12.1362	11.8945	12.1934	12.0999	11.5756
LGAT1_HUMAN	LPGAT1	Acyl-CoA:lysophosphatidylglycerol acyltransferase 1	-0.415526	0.0279108	0.540661	0.0134944	-0.0536919	0.575996	4	4	4	4	15.2622	15.0058	15.0688	15.4433	14.3532	14.5703	14.8885	14.8054	14.9951	15.1483	14.9855	14.9358	15.2242	14.9045	15.1813	14.9694
S30BP_HUMAN	SAP30BP	SAP30-binding protein	0.156781	0.02805	-0.299764	0.00129985	-0.250021	0.045114	4	4	4	4	14.4365	14.5008	14.5515	14.4627	14.6807	14.7748	14.787	14.908	14.5837	14.3353	14.1397	14.4645	14.5661	14.6055	14.6926	14.6591
MAOX_HUMAN	ME1	NADP-dependent malic enzyme	0.512132	0.0280792	-0.555868	0.00484151	-0.00788093	0.971538	4	4	4	4	14.3936	14.4365	14.5061	14.495	15.3447	15.0703	14.8223	14.8173	14.9892	14.3012	14.2456	14.4386	14.4195	14.5166	14.837	14.233
B2CL1_HUMAN	BCL2L1	Bcl-2-like protein 1	-0.41624	0.0280855	-0.289193	0.137177	-0.66517	0.0225214	4	4	4	4	14.6614	14.3408	14.6832	14.8211	14.671	14.724	15.0218	15.2465	14.8467	14.9442	14.036	14.8407	15.4369	15.3867	15.194	15.3107
WDR44_HUMAN	WDR44	WD repeat-containing protein 44	0.595288	0.0281518	-0.805266	0.0203626	-0.302469	0.145377	4	4	4	4	14.2766	14.0873	15.0439	14.6591	15.5807	15.4949	14.9261	15.2863	14.7132	14.4414	14.2333	14.3091	15.1603	14.5236	14.6502	14.5727
PLCB1_HUMAN	PLCB1	1-phosphatidylinositol 4,5-bisphosphate phosphodiesterase beta-1	0.402553	0.0282889	-0.366252	0.0255743	-0.158356	0.257779	4	4	4	4	13.0649	13.1415	13.2617	12.8943	13.7408	13.4106	13.3011	13.3748	13.0997	12.912	12.8355	12.7366	12.7937	13.1089	13.279	13.0357
RCN3_HUMAN	RCN3	Reticulocalbin-3	0.540164	0.0283002	0.268747	0.0714053	0.395321	0.124311	4	4	4	4	17.322	17.8247	17.6947	17.4564	17.378	17.3713	17.298	17.1755	16.8661	17.0499	17.2975	17.43	16.2478	16.8952	16.8229	17.0962
TANK_HUMAN	TANK	TRAF family member-associated NF-kappa-B activator	0.796089	0.0283036	-0.496675	0.0322851	0.185154	0.515119	4	4	4	4	13.3956	13.9208	13.9025	14.0951	14.5919	14.1509	14.2212	14.3365	13.6617	13.8458	13.5554	13.7939	12.8207	13.605	14.0702	13.6204
ACAP2_HUMAN	ACAP2	Arf-GAP with coiled-coil, ANK repeat and PH domain-containing protein 2	0.394184	0.0283797	-0.273885	0.155595	0.00569987	0.961944	4	4	4	4	13.9189	14.3039	14.4676	14.3584	14.7168	14.5826	14.1881	14.6569	14.423	14.0778	14.0448	14.0448	14.023	14.2618	14.2581	14.0248
MTMR6_HUMAN	MTMR6	Myotubularin-related protein 6	0.275409	0.0283862	-0.0702152	0.554582	0.187656	0.109271	4	4	4	4	14.1676	14.2481	14.5849	14.4158	14.4452	14.5874	14.2871	14.3776	14.4956	14.3568	14.1588	14.335	13.9547	14.256	14.2609	14.124
CO6A1_HUMAN	COL6A1	Collagen alpha-1(VI) chain	0.873886	0.0284058	1.27985	0.000195924	1.76727	0.00150696	4	4	4	4	15.6021	16.0606	15.7566	15.7623	14.3087	14.4741	14.8819	14.3974	15.129	15.1896	15.8401	15.477	12.8132	13.9541	13.8658	13.9336
SHIP1_HUMAN	INPP5D	Phosphatidylinositol 3,4,5-trisphosphate 5-phosphatase 1	0.384168	0.0284787	-0.242609	0.0327341	0.28704	0.105006	4	4	4	4	14.5003	14.7323	14.6404	14.8073	15.0092	14.9938	14.7589	14.8888	15.0678	14.7745	14.6432	14.7767	14.2399	14.4777	14.8239	14.5725
TTL12_HUMAN	TTLL12	Tubulin--tyrosine ligase-like protein 12	0.332129	0.0285322	-0.323672	0.0643388	0.210029	0.163987	4	4	4	4	15.0092	14.9408	15.4788	15.3722	15.65	15.5437	15.3887	15.5132	15.6483	15.3107	15.2844	15.3638	15.19	15.2331	15.4209	14.9231
CIA2B_HUMAN	CIAO2B	Cytosolic iron-sulfur assembly component 2B	0.525131	0.0285895	-0.240794	0.375754	0.186614	0.450601	4	4	4	4	13.6404	14.2118	13.8429	14.5677	14.2598	14.3119	13.9711	14.6832	13.8133	14.3058	13.4635	14.2893	13.7736	13.7598	14.0656	13.5264
CLIC4_HUMAN	CLIC4	Chloride intracellular channel protein 4	0.486105	0.0286019	-0.442251	0.0948719	-0.0376844	0.784549	4	4	4	4	17.9731	18.0592	18.7736	18.1971	18.9161	18.8001	18.3132	18.7426	18.3343	17.9651	18.2143	18.1631	18.4988	18.1917	18.1513	17.9857
UEVLD_HUMAN	UEVLD	Ubiquitin-conjugating enzyme E2 variant 3	0.534592	0.028692	-0.211925	0.123753	0.347438	0.0760328	4	4	4	4	13.8038	13.9967	13.9094	13.9047	14.3504	14.2159	13.8291	14.0668	13.9207	13.8851	13.8057	14.1022	13.2433	13.9285	13.4458	13.7063
COMD2_HUMAN	COMMD2	COMM domain-containing protein 2	0.438544	0.0287018	-0.287532	0.0858283	0.139297	0.388931	4	4	4	4	14.4846	14.5596	14.3751	14.515	14.9615	15.0156	14.4392	14.6681	14.2792	14.696	14.2139	14.6983	14.3128	14.4093	14.4729	14.1353
XPO2_HUMAN	CSE1L	Exportin-2	0.384441	0.0287124	-0.105611	0.319027	0.513105	0.00978297	4	4	4	4	16.3567	16.5281	16.1255	16.477	16.5367	16.5231	16.3706	16.4793	16.5348	16.7242	16.5195	16.6459	15.9249	16.0294	16.4737	15.944
ROCK2_HUMAN	ROCK2	Rho-associated protein kinase 2	0.352328	0.0287479	-0.329606	0.00296742	-0.15768	0.301851	4	4	4	4	16.1972	16.259	16.286	16.4739	16.659	16.6887	16.5351	16.6516	16.3421	16.0874	16.0289	16.036	15.9654	16.4261	16.495	16.2387
TRM61_HUMAN	TRMT61A	tRNA (adenine(58)-N(1))-methyltransferase catalytic subunit TRMT61A	0.507426	0.0287484	0.0715234	0.814562	0.493869	0.00939443	4	4	4	4	12.327	12.9353	11.7516	12.6057	12.6431	12.0651	12.5348	12.0903	12.5066	12.1539	12.4407	12.1779	11.6577	11.84	12.0893	11.7167
MOC2B_HUMAN	MOCS2	Molybdopterin synthase catalytic subunit	0.870049	0.0287586	-0.132973	0.682686	1.02195	0.0187767	4	4	4	4	12.0061	11.6982	12.5453	12.8079	12.6995	11.8904	12.6004	12.3991	12.5266	12.7638	11.9818	12.9247	11.467	12.0653	10.8929	11.6841
MAGI1_HUMAN	MAGI1	Membrane-associated guanylate kinase, WW and PDZ domain-containing protein 1	0.244616	0.0288115	-0.514345	0.00184361	-0.279444	0.00928834	4	4	4	4	13.005	13.252	13.158	13.3614	13.8172	13.7887	13.6803	13.5475	13.1958	13.1418	13.3016	13.0984	13.3576	13.6353	13.4268	13.4357
SPB1_HUMAN	FTSJ3	pre-rRNA 2'-O-ribose RNA methyltransferase FTSJ3	-0.172984	0.0288461	0.275893	0.0279116	0.111411	0.293855	4	4	4	4	15.1526	15.1228	15.5288	15.3308	14.9703	15.0226	14.9837	15.0548	15.2518	15.2211	15.5215	15.1746	15.2899	15.1232	15.0479	15.2623
SGTA_HUMAN	SGTA	Small glutamine-rich tetratricopeptide repeat-containing protein alpha	0.536164	0.0288931	-0.150569	0.430555	0.247427	0.30008	4	4	4	4	15.9428	15.8195	16.0881	16.3484	16.4969	16.2139	15.8334	16.2569	16.2961	16.0466	15.4597	15.8437	15.4568	15.8299	15.935	15.4347
BAG3_HUMAN	BAG3	BAG family molecular chaperone regulator 3	0.614194	0.0290648	-0.643158	0.0279113	-0.018558	0.933845	4	4	4	4	15.6214	15.9152	16.5138	16.1545	16.856	16.8526	16.3521	16.7168	15.7342	16.2458	16.0526	16.2139	15.9087	15.9413	16.6164	15.8543
CASP7_HUMAN	CASP7	Caspase-7	0.364336	0.02907	0.0646954	0.726927	0.018332	0.93069	4	4	4	4	14.7493	14.6541	15.1773	15.1329	15.1101	14.7554	14.5923	14.9972	15.0885	14.2014	14.3787	14.4024	14.3683	14.469	14.5988	14.5615
PCM1_HUMAN	PCM1	Pericentriolar material 1 protein	0.341594	0.0290896	-0.0977461	0.39768	0.182176	0.0783008	4	4	4	4	14.1491	14.3235	14.4217	14.343	14.4232	14.6475	14.2168	14.3408	14.2327	14.1554	14.3203	14.2822	13.8661	14.0222	14.1523	14.2213
STRN3_HUMAN	STRN3	Striatin-3	0.185653	0.0291403	-0.230563	0.210485	0.124389	0.221675	4	4	4	4	14.6346	15.3155	15.0698	15.2696	15.3845	15.4066	15.1973	15.2233	15.0061	15.3048	15.3969	15.2589	15.0172	15.1869	15.1145	15.1506
EZRI_HUMAN;MOES_HUMAN;RADI_HUMAN	EZR;MSN;RDX	Ezrin	0.363974	0.0293182	-0.0696883	0.507169	0.0988884	0.5483	4	4	4	4	21.5662	21.3888	21.7694	21.5283	21.7513	21.7098	21.4903	21.5801	21.5694	21.3761	21.0701	21.4555	20.9625	21.3164	21.5067	21.29
TWF2_HUMAN	TWF2	Twinfilin-2	0.292577	0.0293259	-0.253456	0.0349322	0.0195608	0.838667	4	4	4	4	16.6337	16.6057	16.8361	16.6872	17.1421	16.9922	16.7955	16.8468	16.826	16.6116	16.5347	16.7123	16.5138	16.5683	16.8033	16.7208
PFKAP_HUMAN	PFKP	ATP-dependent 6-phosphofructokinase, platelet type	0.727673	0.0294493	-0.0517907	0.567367	0.387275	0.202468	4	4	4	4	16.8827	16.837	16.5438	16.9037	16.8488	16.8775	16.853	16.795	16.6127	16.5203	16.2443	16.6354	15.7722	15.8692	16.8744	15.9478
SCRN1_HUMAN	SCRN1	Secernin-1	0.595207	0.0294677	-0.503601	0.000568538	-0.05335	0.826397	4	4	4	4	16.4368	16.4088	16.587	16.6825	17.1273	16.962	17.0707	16.9694	16.6575	16.3435	16.1253	16.4089	16.0346	16.5382	16.968	16.2077
ITB3_HUMAN	ITGB3	Integrin beta-3	0.81438	0.0294925	0.737076	0.00132247	1.13264	0.00673846	4	4	4	4	14.0728	13.9397	14.2322	13.8033	12.997	13.385	13.3607	13.357	13.5964	13.5205	13.7854	13.4703	11.8783	12.1316	12.8168	13.0153
ALDOC_HUMAN	ALDOC	Fructose-bisphosphate aldolase C	0.787945	0.0296177	-0.231118	0.124115	0.0426459	0.909661	4	4	4	4	18.4235	18.4609	18.7804	18.7361	18.8145	19.0848	18.6558	18.7702	18.5818	18.0046	17.4346	18.3231	17.3555	18.0756	18.6323	18.1102
NCK2_HUMAN	NCK2	Cytoplasmic protein NCK2	0.314482	0.0296403	-0.114679	0.375842	0.244427	0.0414356	4	4	4	4	14.6563	14.6616	14.907	14.426	14.939	14.8446	14.6619	14.6641	14.7681	14.6541	14.6324	14.7747	14.2827	14.4876	14.6912	14.39
FOCAD_HUMAN	FOCAD	Focadhesin	0.209805	0.0297167	-0.208643	0.0468695	0.0897305	0.365028	4	4	4	4	13.7398	13.902	13.6138	13.952	14.0562	14.0314	14.0381	13.9164	13.9576	13.9923	13.7112	13.9007	13.7215	13.7868	13.9934	13.7012
CRK_HUMAN	CRK	Adapter molecule crk	0.418037	0.0297465	-0.234912	0.125045	0.231047	0.129369	4	4	4	4	15.9022	15.7592	16.1741	16.1216	16.4702	16.0894	16.0928	16.2443	16.1944	16.0165	15.9038	16.034	15.6426	15.7619	16.149	15.6711
P4HTM_HUMAN	P4HTM	Transmembrane prolyl 4-hydroxylase	0.484671	0.0298005	-0.55241	0.00478965	-0.677307	0.0109245	4	4	4	4	13.1117	12.87	13.2223	12.9596	13.4652	13.5574	13.8851	13.4655	12.4602	12.4016	12.7348	12.1289	12.7605	13.0491	13.2031	13.4219
MTMRC_HUMAN	MTMR12	Myotubularin-related protein 12	0.503875	0.0298483	-0.126261	0.356846	0.247731	0.285681	4	4	4	4	14.2144	14.1885	14.5334	14.3369	14.5262	14.6126	14.1589	14.4806	14.5659	14.1147	13.8361	14.237	13.5628	13.8487	14.1841	14.1673
LAMA4_HUMAN	LAMA4	Laminin subunit alpha-4	0.315821	0.0298715	-0.803674	1.28183e-05	-0.878807	0.000131422	4	4	4	4	17.5748	17.6207	17.547	17.4273	18.4289	18.4181	18.2415	18.2961	17.1521	17.1538	17.1442	17.156	17.7617	18.1689	17.986	18.2047
PLOD2_HUMAN	PLOD2	Procollagen-lysine,2-oxoglutarate 5-dioxygenase 2	0.641234	0.0299228	-0.799656	0.00215411	-0.614042	0.0406556	4	4	4	4	15.9908	15.4873	15.8858	15.4165	16.4048	16.3817	16.6479	16.5447	15.4705	15.1087	15.301	15.0778	15.2514	16.0273	15.8624	16.273
TES_HUMAN	TES	Testin	0.622588	0.0299716	-0.100151	0.427559	0.129732	0.6329	4	4	4	4	15.2707	15.1324	15.5796	15.5653	15.4847	15.5475	15.3752	15.5412	15.392	14.7371	14.8901	14.9579	14.3955	14.7759	15.4421	14.8447
ACBP_HUMAN	DBI	Acyl-CoA-binding protein	0.765346	0.0299803	-0.370081	0.154148	0.127287	0.728766	4	4	4	4	16.1019	15.7808	16.401	16.2046	16.9993	16.4968	16.3561	16.1165	16.4555	15.9146	15.0612	15.9851	15.8626	16.1101	15.7511	15.1835
CRIP2_HUMAN	CRIP2	Cysteine-rich protein 2	0.680164	0.0299975	-0.368748	0.117931	0.321712	0.179119	4	4	4	4	19.2656	19.5573	19.977	19.7588	20.2353	20.205	19.6627	19.9306	19.8251	19.5776	19.5042	19.693	18.8032	19.3115	19.7653	19.433
MAK16_HUMAN	MAK16	Protein MAK16 homolog	-0.329221	0.0300873	0.267625	0.0381397	0.0660431	0.575253	4	4	4	4	14.7769	15.0401	14.8005	14.9893	14.7148	14.6046	14.7834	14.4335	15.0418	15.1948	15.0208	14.8598	14.9786	15.1926	14.7699	14.9121
TIMP3_HUMAN	TIMP3	Metalloproteinase inhibitor 3	-0.634355	0.0301362	1.07035	0.00352133	0.471862	0.0198544	4	4	4	4	15.657	15.227	15.3374	15.559	13.9402	14.7478	14.7139	14.0972	15.1746	15.7358	15.3958	15.6177	15.2479	15.0026	14.9128	14.8732
ELAV2_HUMAN	ELAVL2	ELAV-like protein 2	0.581448	0.0301451	0.0312724	0.831936	0.158411	0.615317	4	4	4	4	13.4018	13.2434	13.2806	13.2415	13.5553	13.4278	13.0189	13.0402	13.5289	12.2949	12.8025	12.7238	12.7457	12.3686	12.5219	13.0803
DCTD_HUMAN	DCTD	Deoxycytidylate deaminase	0.529306	0.0301468	-0.378583	0.0648031	0.112239	0.578221	4	4	4	4	13.3735	13.1667	13.749	13.5761	13.963	13.5349	14.0378	13.844	13.7197	13.1745	13.4915	13.3258	13.2918	13.6753	13.3571	12.9383
BL1S5_HUMAN	BLOC1S5	Biogenesis of lysosome-related organelles complex 1 subunit 5	0.615191	0.0301732	-0.258086	0.0658033	0.0997729	0.720814	4	4	4	4	12.5894	13.0151	12.8446	13.037	13.2461	13.0484	13.0436	13.1804	13.0713	12.313	12.5275	12.545	11.8838	12.799	12.6708	12.7041
VP37C_HUMAN	VPS37C	Vacuolar protein sorting-associated protein 37C	0.838757	0.0302347	-0.00580215	0.964916	0.801191	0.0321559	4	4	4	4	12.662	12.9764	12.9881	12.6935	13.0625	12.8977	12.7233	12.6597	12.7574	12.7591	12.9658	12.7106	11.3616	12.664	11.7453	12.2172
TPPC4_HUMAN	TRAPPC4	Trafficking protein particle complex subunit 4	0.21222	0.0303298	-0.333072	0.0153739	-0.141119	0.109949	4	4	4	4	14.8431	14.9253	14.4835	14.7594	15.1219	15.1371	15.0314	15.0531	14.6645	14.7784	14.7208	14.7665	14.7189	15.0587	14.833	14.884
EF2K_HUMAN	EEF2K	Eukaryotic elongation factor 2 kinase	0.601993	0.0304611	-0.482545	0.0175458	-0.0551188	0.800169	4	4	4	4	12.9965	13.1477	13.3965	13.0566	13.9455	13.6299	13.5879	13.364	13.2573	12.8494	12.7601	13.0321	12.6047	13.1779	13.428	12.9088
PGAM5_HUMAN	PGAM5	Serine/threonine-protein phosphatase PGAM5, mitochondrial	-0.188187	0.0304662	0.200555	0.0492729	-0.206141	0.0163592	4	4	4	4	17.0673	16.8838	16.7861	16.7702	16.5925	16.7381	16.6069	16.7676	16.689	16.7504	16.608	16.5859	16.7606	16.7994	16.9377	16.9602
AKTS1_HUMAN	AKT1S1	Proline-rich AKT1 substrate 1	0.291068	0.0304997	-0.132801	0.335328	0.261681	0.294381	4	4	4	4	14.2182	14.5342	14.8083	14.5765	14.7491	14.6989	14.6419	14.5786	15.0412	14.3703	14.9352	14.2042	14.2527	14.3475	14.6574	14.2465
PSDE_HUMAN	PSMD14	26S proteasome non-ATPase regulatory subunit 14	0.248986	0.0305616	-0.328657	0.00662281	0.0122547	0.917955	4	4	4	4	15.4039	15.2313	15.2882	15.5413	15.7065	15.5882	15.6869	15.7977	15.3879	15.5565	15.6303	15.2577	15.4335	15.6682	15.3332	15.3486
MCM2_HUMAN	MCM2	DNA replication licensing factor MCM2	0.302497	0.030571	-0.0309358	0.827689	0.140281	0.440982	4	4	4	4	16.4845	17.0305	16.6223	16.9177	16.785	16.9329	16.6998	16.761	16.2204	16.7479	16.7078	16.8538	16.2901	16.5296	16.7381	16.411
ASPH_HUMAN	ASPH	Aspartyl/asparaginyl beta-hydroxylase	0.287337	0.030638	0.240701	0.0470117	-0.0262675	0.785633	4	4	4	4	17.4541	17.2736	17.6288	17.5177	17.0739	17.2312	17.3759	17.2304	16.8221	17.0322	16.9006	16.9019	16.7077	16.997	16.9708	17.0864
PSD11_HUMAN	PSMD11	26S proteasome non-ATPase regulatory subunit 11	0.295291	0.0306655	-0.177736	0.0348079	0.120674	0.343563	4	4	4	4	17.9636	17.9455	17.9571	18.1671	18.3003	18.1536	18.1363	18.1541	18.066	18.0615	17.8183	18.1	17.646	18.0757	18.0176	17.8238
DKK3_HUMAN	DKK3	Dickkopf-related protein 3	-0.663333	0.0307108	0.200505	0.400552	-1.00651	0.00316163	4	4	4	4	15.491	14.8865	14.9057	14.937	15.353	14.6425	14.7268	14.6959	14.8991	14.4146	14.3228	14.409	15.9944	15.4671	15.2243	15.3857
MTND_HUMAN	ADI1	1,2-dihydroxy-3-keto-5-methylthiopentene dioxygenase	0.544865	0.0308431	-0.27319	0.0788265	0.277729	0.238979	4	4	4	4	14.2964	14.22	14.5156	14.1528	14.848	14.5263	14.5477	14.3555	14.5976	14.2987	13.9495	14.3632	13.6253	14.319	14.27	13.8838
GRDN_HUMAN	CCDC88A	Girdin	0.386576	0.0308517	-0.141707	0.0513606	0.157649	0.352651	4	4	4	4	13.7592	13.7817	13.9685	13.8429	13.9627	14.0561	13.8927	14.0076	13.9663	13.5839	13.7787	13.6746	13.3215	13.4102	13.8541	13.7871
TBA1A_HUMAN	TUBA1A	Tubulin alpha-1A chain	0.613955	0.0308564	-0.286119	0.0938264	0.417239	0.0853554	4	4	4	4	17.865	17.6028	17.5072	17.7489	18.0704	17.6906	18.2426	17.8648	17.9306	17.8259	17.8059	17.5191	16.9087	17.7985	17.4002	17.3052
TRXR1_HUMAN	TXNRD1	Thioredoxin reductase 1, cytoplasmic	0.317881	0.0309187	-0.218919	0.131278	0.152545	0.298564	4	4	4	4	15.9011	15.5254	15.9824	15.996	16.2319	15.995	16.082	15.9715	16.1405	15.7284	15.7888	15.9614	15.7704	15.7176	15.9957	15.5252
STK38_HUMAN	STK38	Serine/threonine-protein kinase 38	0.553526	0.0309676	-0.176796	0.307557	0.416247	0.0923362	4	4	4	4	14.6562	14.5855	14.4486	14.7923	14.9789	15.0979	14.5355	14.5775	14.9799	14.4962	14.3075	14.857	13.8715	14.2007	14.4617	14.4418
DICER_HUMAN	DICER1	Endoribonuclease Dicer	0.316461	0.030972	0.211094	0.00483536	0.499731	0.00501877	4	4	4	4	14.8903	14.8602	14.8578	14.8786	14.6548	14.5417	14.776	14.67	14.9971	14.7907	14.746	14.8418	14.0505	14.3601	14.4924	14.4735
HS90A_HUMAN;HS90B_HUMAN	HSP90AA1;HSP90AB1	Heat shock protein HSP 90-alpha	0.686353	0.0310007	-0.151591	0.128166	0.417911	0.154667	4	4	4	4	20.2444	20.4872	20.4951	20.3423	20.6923	20.5942	20.4311	20.4579	20.5523	20.2365	20.0856	20.2273	19.1987	20.2158	20.1904	19.8251
ACACA_HUMAN	ACACA	Acetyl-CoA carboxylase 1	0.618703	0.0310117	-0.226562	0.1596	0.553292	0.0477545	4	4	4	4	15.4068	15.5849	15.11	15.7147	15.6846	15.7269	15.5331	15.778	15.6502	15.6285	15.4439	15.7385	14.5798	15.0632	15.6208	14.984
OSB10_HUMAN	OSBPL10	Oxysterol-binding protein-related protein 10	0.427317	0.0311065	-0.463019	0.00125064	-0.070492	0.658735	4	4	4	4	13.2301	13.0607	13.1556	13.3515	13.6573	13.8141	13.589	13.5896	13.2259	13.2562	13.1483	13.0283	12.8144	13.3053	13.4428	13.3781
SYK_HUMAN	KARS1	Lysine--tRNA ligase	0.20318	0.031331	-0.0652542	0.314956	0.05476	0.515498	4	4	4	4	17.5233	17.3021	17.4196	17.467	17.5645	17.5469	17.4422	17.4195	17.4167	17.3862	17.2024	17.3742	17.1358	17.4072	17.3764	17.2411
GDAP2_HUMAN	GDAP2	Ganglioside-induced differentiation-associated protein 2	0.210405	0.0314751	-0.34246	0.127855	-0.141714	0.261942	4	4	4	4	13.0625	12.6855	12.7847	13.516	13.4587	13.4258	13.2156	13.3185	12.7985	13.2649	13.0554	12.8913	13.2768	13.1493	13.0279	13.1229
KIF22_HUMAN	KIF22	Kinesin-like protein KIF22	0.678887	0.0315665	0.663376	0.0916024	1.48479	0.00375571	4	4	4	4	13.9233	14.8273	13.2813	14.2381	13.2774	13.4595	13.5892	13.2905	13.5466	14.4364	14.3098	14.5473	12.3871	12.7485	13.3724	12.3931
OFD1_HUMAN	OFD1	Oral-facial-digital syndrome 1 protein	0.53837	0.0316615	-0.254124	0.201418	0.157291	0.462312	4	4	4	4	11.3264	11.8076	11.6408	11.7718	11.8571	12.2833	11.6301	11.7926	11.7279	11.1496	11.3809	11.7803	11.2775	11.5573	11.0057	11.569
CDK17_HUMAN	CDK17	Cyclin-dependent kinase 17	0.240555	0.0317238	-0.367968	0.000376084	-0.260574	0.0687942	4	4	4	4	15.6179	15.507	15.6181	15.546	16.0033	16.0105	15.9224	15.8245	15.4672	15.6314	15.1922	15.4654	15.4894	15.7799	15.8267	15.7026
PSMF1_HUMAN	PSMF1	Proteasome inhibitor PI31 subunit	0.297754	0.031806	-0.325411	0.00538517	0.143984	0.346573	4	4	4	4	16.1631	16.5078	16.3925	16.3607	16.6854	16.7511	16.6689	16.6203	16.3032	16.4946	16.7693	16.5437	16.4583	16.1822	16.6397	16.2545
NAA15_HUMAN	NAA15	N-alpha-acetyltransferase 15, NatA auxiliary subunit	0.545524	0.0319598	0.0131044	0.916264	0.550492	0.0325997	4	4	4	4	15.257	15.0087	15.3198	15.366	15.4252	15.3011	15.0119	15.1608	15.4618	15.2142	14.9961	15.2468	14.4293	14.8419	15.0928	14.3529
MYO5A_HUMAN	MYO5A	Unconventional myosin-Va	0.560046	0.0319809	-0.244391	0.102487	-0.0968237	0.651736	4	4	4	4	14.3425	14.1663	14.3592	14.2094	14.4179	14.4366	14.8606	14.3398	14.1939	13.6879	13.8768	13.6689	13.4883	14.0215	14.0499	14.255
PRAF2_HUMAN	PRAF2	PRA1 family protein 2	-0.611998	0.0320329	0.373277	0.071995	-0.0131466	0.965842	4	4	4	4	15.0543	15.4415	14.7704	15.1156	14.4501	14.7582	14.9425	14.7379	14.6897	15.5255	15.6948	15.374	15.7498	14.928	15.5743	15.0845
PININ_HUMAN	PNN	Pinin	-0.0933008	0.0320696	0.13441	0.10664	0.106609	0.30932	4	4	4	4	17.0034	16.8747	17.2097	17.0871	16.9247	16.9185	16.8978	16.8962	16.8957	17.3262	17.0574	17.1576	16.9361	17.0928	16.9962	16.9853
NDUF4_HUMAN	NDUFAF4	NADH dehydrogenase [ubiquinone] 1 alpha subcomplex assembly factor 4	-0.243911	0.0321837	0.496684	8.20224e-05	0.139298	0.224958	4	4	4	4	17.1393	16.9403	16.9419	17.0309	16.4509	16.5629	16.5366	16.5153	16.8012	17.0659	16.8355	16.8959	16.5672	16.6726	16.9273	16.8742
CHMP7_HUMAN	CHMP7	Charged multivesicular body protein 7	0.313342	0.0322235	0.0634699	0.612438	0.397077	0.00470208	4	4	4	4	12.8001	13.0653	13.1616	12.9222	13.0265	12.8357	12.7225	13.1105	13.1606	12.9203	13.0311	12.9181	12.7798	12.4415	12.5779	12.6427
RCN1_HUMAN	RCN1	Reticulocalbin-1	0.279183	0.0323493	-0.133039	0.130356	-0.14545	0.248286	4	4	4	4	20.1918	19.9458	20.2398	20.0395	20.2914	20.1973	20.2981	20.1622	19.8898	19.9472	19.6849	19.7286	19.6909	20.0029	19.9994	20.1391
ZNRD2_HUMAN	ZNRD2	Protein ZNRD2	1.00899	0.0323794	-0.317145	0.19613	0.962897	0.0277152	4	4	4	4	13.9498	14.5344	14.294	14.5927	14.6878	15.0886	14.3177	14.5455	14.4312	14.7025	14.5872	14.7342	12.7437	13.6081	14.1288	14.123
AVL9_HUMAN	AVL9	Late secretory pathway protein AVL9 homolog	0.315584	0.0324357	-0.36498	0.0459161	-0.209311	0.372698	4	4	4	4	13.5559	13.7701	13.3448	13.8971	14.0609	14.0551	13.7741	14.1377	13.7617	13.8161	12.9413	13.4092	13.6514	13.9285	13.5614	13.6242
PLAP_HUMAN	PLAA	Phospholipase A-2-activating protein	0.438754	0.0324877	-0.0993743	0.35783	0.39389	0.0518747	4	4	4	4	16.0193	16.2907	15.9479	16.3384	16.3007	16.2721	16.2027	16.2184	16.0948	16.2817	16.1719	16.266	15.4636	15.8181	16.2217	15.7355
NPC1_HUMAN	NPC1	NPC intracellular cholesterol transporter 1	0.275612	0.0325411	-0.0355778	0.735466	0.263555	0.109479	4	4	4	4	14.1942	14.2714	13.898	14.1807	14.1155	14.0448	14.3127	14.2136	14.1849	14.4168	13.8579	14.1789	13.9714	14.0195	13.9335	13.6598
PSB7_HUMAN	PSMB7	Proteasome subunit beta type-7	0.390734	0.0326664	-0.315609	0.0295813	0.0535822	0.708928	4	4	4	4	17.2902	17.5338	17.5508	17.2042	17.7876	17.8659	17.5873	17.6007	17.5359	17.3093	17.3824	17.2652	17.05	17.643	17.2498	17.3357
CRCM1_HUMAN	ORAI1	Calcium release-activated calcium channel protein 1	-0.287225	0.0327645	0.586573	0.00662957	0.207677	0.075853	4	4	4	4	14.3672	14.3087	14.8231	14.2208	13.8617	13.9755	13.8133	13.723	14.4311	14.3614	14.2918	14.2687	14.2995	14.0226	13.935	14.2652
NOC3L_HUMAN	NOC3L	Nucleolar complex protein 3 homolog	-0.296195	0.0327668	0.608746	4.98269e-05	0.344013	0.0265079	4	4	4	4	15.503	15.33	15.5009	15.5727	14.8072	14.8385	14.9409	14.885	15.3521	15.5621	15.6132	15.5051	14.8641	15.3052	15.1919	15.2952
AP3D1_HUMAN	AP3D1	AP-3 complex subunit delta-1	0.232107	0.0328243	-0.0212507	0.744133	0.133128	0.161276	4	4	4	4	15.5333	15.3822	15.2717	15.3873	15.4666	15.4655	15.3898	15.3376	15.2344	15.3541	15.3118	15.3633	15.0788	15.1563	15.4107	15.0852
DTD1_HUMAN	DTD1	D-aminoacyl-tRNA deacylase 1	0.158582	0.0329718	-0.0435328	0.810977	-0.0878439	0.272765	4	4	4	4	15.9602	15.4368	16.2477	15.8663	15.9338	15.8538	15.8499	16.0478	15.8638	15.5762	15.6382	15.6213	15.7745	15.8127	15.6635	15.8002
IF4E_HUMAN	EIF4E	Eukaryotic translation initiation factor 4E	0.341841	0.0330211	-0.324577	0.125016	0.0863681	0.55686	4	4	4	4	15.5998	15.2227	15.9827	15.6661	16.1521	15.8225	15.7496	16.0453	15.7912	15.6463	15.9182	15.392	15.5364	15.8317	15.458	15.5761
MMP14_HUMAN	MMP14	Matrix metalloproteinase-14	-0.517599	0.0332699	0.331457	0.0745202	-0.294504	0.136412	4	4	4	4	16.6654	16.3629	16.7555	16.3026	15.9854	16.0314	16.4038	16.3398	16.2822	16.6191	16.381	16.3706	17.165	16.4993	16.5272	16.6393
TBA1C_HUMAN;TBA4A_HUMAN;TBAL3_HUMAN	TUBA1C;TUBA4A;TUBAL3	Tubulin alpha chain-like 3	0.833466	0.0333471	-0.397669	0.146967	-0.118974	0.750033	4	4	4	4	17.8186	17.4877	17.9695	18.4757	18.1164	18.15	18.6187	18.4571	17.6002	17.0388	17.9086	16.9848	16.9502	17.4544	18.2705	17.3333
CAZA1_HUMAN	CAPZA1	F-actin-capping protein subunit alpha-1	0.199316	0.0333561	-0.258354	0.000886696	-0.127226	0.1779	4	4	4	4	19.5052	19.4662	19.5042	19.4574	19.8621	19.7153	19.6953	19.6936	19.5732	19.4285	19.3242	19.3342	19.521	19.6677	19.3857	19.5947
RFTN2_HUMAN	RFTN2	Raftlin-2	-0.493883	0.0335079	0.403164	0.0517157	-0.192503	0.227835	4	4	4	4	12.3719	12.2826	12.4875	12.3965	11.5619	12.1469	11.9143	12.3027	12.0236	12.5998	12.2548	12.2532	12.2865	12.4611	12.4751	12.6788
SYWC_HUMAN	WARS1	Tryptophan--tRNA ligase, cytoplasmic	0.837897	0.0336214	-0.230095	0.0206386	0.629665	0.086015	4	4	4	4	16.1227	16.1846	16.283	16.4465	16.4623	16.553	16.4666	16.4753	16.2795	16.2518	16.2125	16.3805	14.9741	15.9194	16.3562	15.356
AP4B1_HUMAN	AP4B1	AP-4 complex subunit beta-1	0.547187	0.0337552	0.0201201	0.908123	0.647385	0.0160272	4	4	4	4	12.0469	12.5358	12.2139	12.0819	11.9137	12.0678	12.3959	12.4208	12.635	12.2783	12.1763	12.1093	11.1891	11.7565	11.8652	11.7986
USO1_HUMAN	USO1	General vesicular transport factor p115	0.274397	0.0337984	-0.234904	0.0190083	0.0932398	0.343645	4	4	4	4	16.863	16.8351	17.0149	17.0338	17.2719	17.1329	17.0393	17.2424	17.0041	17.0077	17.0504	16.8996	16.695	16.9799	17.0826	16.8314
FSCN1_HUMAN	FSCN1	Fascin	0.335304	0.0339081	-0.236168	0.0653287	-0.0126143	0.92904	4	4	4	4	19.5116	19.3045	19.7223	19.7182	19.8976	19.7727	19.7497	19.7813	19.5946	19.3752	19.3057	19.5341	19.3401	19.6473	19.6777	19.1949
COPD_HUMAN	ARCN1	Coatomer subunit delta	0.463851	0.0339433	-0.215549	0.04988	0.253116	0.182922	4	4	4	4	18.0439	17.9494	17.8586	18.2433	18.2024	18.2162	18.2067	18.3321	18.0304	18.026	18.0825	17.9755	17.4536	17.9512	18.1555	17.5417
CND2_HUMAN	NCAPH	Condensin complex subunit 2	0.977158	0.0339529	0.0836949	0.579914	0.574794	0.16539	4	4	4	4	13.1782	13.3696	12.8536	13.3259	13.1942	13.1798	12.8508	13.1678	12.6718	12.9008	12.4037	12.8068	11.2212	12.1678	12.9177	12.1771
PGTB2_HUMAN	RABGGTB	Geranylgeranyl transferase type-2 subunit beta	1.22408	0.0339583	-0.269729	0.280197	0.914611	0.0639595	4	4	4	4	12.3972	12.5808	12.2049	12.5432	13.0921	12.7181	12.1124	12.8824	12.4368	12.4636	12.1479	12.5188	10.3014	11.9861	11.7502	11.871
CAMP2_HUMAN	CAMSAP2	Calmodulin-regulated spectrin-associated protein 2	0.368729	0.0340043	-0.318498	0.04273	0.0433893	0.760874	4	4	4	4	14.7223	14.6935	15.1553	15.0559	15.3259	15.2464	15.1208	15.2081	15.0327	14.8386	14.8977	14.8307	14.5014	15.1111	14.8912	14.9224
MTMRD_HUMAN	SBF2	Myotubularin-related protein 13	-0.215684	0.0340676	0.0240808	0.762151	0.0176792	0.882971	4	4	4	4	13.1044	13.1485	13.2246	13.3543	13.1863	13.2427	13.0348	13.2717	13.2474	13.2673	13.49	13.6642	13.5178	13.2406	13.4453	13.3945
PIPNA_HUMAN	PITPNA	Phosphatidylinositol transfer protein alpha isoform	0.819256	0.0340937	-0.220744	0.213154	0.689958	0.0705922	4	4	4	4	15.6626	15.6274	16.1983	15.723	16.2656	15.9966	15.9698	15.8622	16.1612	15.903	15.5496	15.9633	14.4862	15.2513	15.8918	15.188
PPP5_HUMAN	PPP5C	Serine/threonine-protein phosphatase 5	0.520905	0.0342189	-0.159758	0.332522	0.193464	0.35765	4	4	4	4	15.4139	15.1464	15.6204	15.736	15.7046	15.4047	15.7507	15.6958	15.5301	15.1173	15.2513	15.3473	14.7803	15.2568	15.5409	14.8941
ANPRC_HUMAN	NPR3	Atrial natriuretic peptide receptor 3	-0.754507	0.0342585	1.06245	0.00287044	-0.0175104	0.948729	4	4	4	4	14.7286	14.7399	14.7052	14.9331	13.3398	13.4528	14.2905	13.7739	13.8799	14.6032	14.5987	14.7231	13.9418	14.6138	14.69	14.6294
COIA1_HUMAN	COL18A1	Collagen alpha-1(XVIII) chain	0.218534	0.0343674	-0.4302	0.0151405	-0.833488	2.06109e-05	4	4	4	4	18.7233	18.2397	18.2177	18.3665	18.8043	18.759	18.967	18.7377	17.7471	17.8636	17.7182	17.731	18.7014	18.7069	18.4846	18.501
RHG29_HUMAN	ARHGAP29	Rho GTPase-activating protein 29	0.244962	0.034383	-0.481196	0.0111345	-0.477861	0.00479973	4	4	4	4	16.2096	16.1004	16.539	16.554	16.832	16.9837	16.6599	16.8522	16.1264	16.3285	15.8808	16.1008	16.4976	16.4718	16.7182	16.6604
ARL10_HUMAN	ARL10	ADP-ribosylation factor-like protein 10	-0.593499	0.0343883	0.0735986	0.793116	0.10808	0.664411	4	4	4	4	11.9317	11.485	11.0003	11.9161	11.3228	11.8271	11.1812	11.7076	12.0414	12.5918	11.7961	12.4157	12.3738	11.9163	12.3568	11.7658
PLIN3_HUMAN	PLIN3	Perilipin-3	0.836646	0.0343989	-0.15149	0.248665	0.621553	0.0899856	4	4	4	4	16.4276	16.6397	16.7782	16.9415	16.8596	16.9767	16.7711	16.7856	16.5238	16.6514	16.589	16.7684	15.2391	16.1877	16.6963	15.9233
MD2L1_HUMAN	MAD2L1	Mitotic spindle assembly checkpoint protein MAD2A	0.423982	0.034437	-0.00957608	0.932489	-0.0527117	0.758296	4	4	4	4	13.0521	13.3477	13.2836	13.239	13.0759	13.3854	13.1008	13.3986	12.8766	12.496	12.957	12.7242	12.58	13.1815	12.7363	12.767
CUL4A_HUMAN	CUL4A	Cullin-4A	0.308227	0.0344559	-0.346712	0.0032531	-0.100345	0.481314	4	4	4	4	15.8307	15.8472	15.7899	16.0009	16.2972	16.2779	16.0474	16.2331	16.0105	15.8602	15.5726	15.7779	15.6836	16.1588	15.9083	15.8719
AKAP9_HUMAN	AKAP9	A-kinase anchor protein 9	0.321974	0.0347588	-0.377998	0.00247031	-0.0903127	0.500423	4	4	4	4	13.931	14.0961	13.8677	14.064	14.463	14.4231	14.2213	14.3634	14.1433	13.8648	13.9675	13.846	13.786	14.1062	13.9972	14.2935
PHC2_HUMAN	PHC2	Polyhomeotic-like protein 2	-0.313091	0.0348089	-0.0381718	0.842669	0.219481	0.214711	4	4	4	4	13.4765	13.8329	14.111	14.2386	13.8709	14.1556	13.8225	13.9625	14.1115	14.5069	14.703	14.6205	14.5141	14.0963	14.2501	14.2035
PGAM1_HUMAN	PGAM1	Phosphoglycerate mutase 1	0.672742	0.0349604	-0.263632	0.0832958	0.318908	0.261185	4	4	4	4	18.627	18.4767	18.8652	18.6393	19.1444	19.0147	18.7304	18.7734	18.8922	18.4286	18.3493	18.5773	17.6204	18.4475	18.6803	18.2236
ADX_HUMAN	FDX1	Adrenodoxin, mitochondrial	-0.425275	0.0350496	0.108185	0.580215	-0.646556	0.0239484	4	4	4	4	15.9099	15.5492	16.3196	15.6882	15.5344	15.7964	15.8869	15.8165	15.4598	15.4376	16.014	15.2377	16.3888	16.11	15.8287	16.4078
DDAH1_HUMAN	DDAH1	N(G),N(G)-dimethylarginine dimethylaminohydrolase 1	0.476853	0.0350744	-0.690594	0.00621941	-0.412326	0.0626249	4	4	4	4	17.1919	16.9085	17.6317	17.4462	18.1562	17.9089	17.9112	17.9645	17.2456	16.9197	17.0479	17.1709	17.2333	17.6144	17.9314	17.2543
PSMD6_HUMAN	PSMD6	26S proteasome non-ATPase regulatory subunit 6	0.344056	0.0350865	-0.260886	0.0482878	0.138507	0.317828	4	4	4	4	17.4871	17.6951	17.3541	17.4614	17.9418	17.838	17.6275	17.6339	17.6509	17.6015	17.3227	17.6439	17.1788	17.6676	17.4334	17.3852
ABL1_HUMAN	ABL1	Tyrosine-protein kinase ABL1	0.564298	0.035163	-0.684694	0.0501619	0.266019	0.205542	4	4	4	4	11.9188	11.3323	12.4842	11.8323	12.8999	12.6203	12.1702	12.616	11.9861	12.565	12.3369	12.2254	11.7588	11.8075	12.1066	12.3763
ALDOA_HUMAN	ALDOA	Fructose-bisphosphate aldolase A	0.725106	0.035353	-0.278432	0.0371644	0.338863	0.27254	4	4	4	4	19.1957	19.1168	19.4518	19.3497	19.7575	19.5659	19.4666	19.4378	19.4214	18.9908	18.9821	19.2884	18.1079	19.0904	19.2888	18.8402
TF65_HUMAN	RELA	Transcription factor p65	0.435141	0.0353814	-0.38712	0.0130802	0.142705	0.327926	4	4	4	4	15.1188	15.3209	15.2331	15.2992	15.4959	15.7443	15.4254	15.8548	15.4259	15.2335	15.4144	15.2768	14.9062	15.3041	15.4795	15.09
ZNT1_HUMAN	SLC30A1	Zinc transporter 1	-0.30284	0.0354151	0.598041	0.000419333	0.451749	0.0157572	4	4	4	4	14.9755	14.7754	14.942	14.8373	14.2026	14.3242	14.4675	14.1438	14.7693	15.2563	15.1367	14.9941	14.3367	14.6118	14.6961	14.7048
TDRD7_HUMAN	TDRD7	Tudor domain-containing protein 7	0.619293	0.0354548	-0.31251	0.0296884	0.169838	0.546482	4	4	4	4	13.0803	13.1636	12.8459	13.208	13.4277	13.5784	13.3046	13.2371	13.0369	13.1675	12.4826	13.063	12.1198	12.9397	13.0132	12.9979
NUCG_HUMAN	ENDOG	Endonuclease G, mitochondrial	-0.274257	0.0356355	-0.0355456	0.804111	-0.453175	0.0077529	4	4	4	4	16.0771	15.6861	16.1406	15.8855	15.9663	15.7421	16.1749	16.0481	15.8815	16.0087	15.8171	15.5086	16.133	16.3438	16.2545	16.2973
CDK1_HUMAN	CDK1	Cyclin-dependent kinase 1	0.888544	0.0356374	0.823361	0.000906873	1.4344	0.00508787	4	4	4	4	15.0127	15.1439	14.7679	15.2261	14.1824	14.3802	14.3248	13.9698	14.5717	14.6633	14.7465	15.0591	12.7571	13.3187	14.2099	13.0173
CNNM3_HUMAN	CNNM3	Metal transporter CNNM3	-0.29801	0.0356513	-0.287004	0.0390103	-0.3218	0.147231	4	4	4	4	12.929	12.7901	12.8986	12.9986	13.0666	13.0046	13.4505	13.2425	12.6175	13.3274	13.4595	13.2647	13.4834	13.4005	13.4531	13.6193
HXK2_HUMAN	HK2	Hexokinase-2	0.309953	0.0356599	-0.0502326	0.63069	0.315194	0.0384627	4	4	4	4	15.0393	15.174	15.0155	15.3188	15.1112	15.1999	15.0583	15.3791	15.2839	15.2526	15.272	14.961	14.7262	14.9779	15.0822	14.7223
TADBP_HUMAN	TARDBP	TAR DNA-binding protein 43	-0.219937	0.0359287	-0.000407219	0.996679	-0.300913	0.001882	4	4	4	4	17.4707	17.3142	17.5587	17.2688	17.308	17.309	17.5848	17.4121	17.2486	17.3842	17.3471	17.3102	17.5975	17.7323	17.501	17.663
LRBA_HUMAN;NBEA_HUMAN	LRBA;NBEA	Lipopolysaccharide-responsive and beige-like anchor protein	0.340296	0.0360869	0.0767903	0.610551	0.330043	0.059847	4	4	4	4	13.7533	13.9882	13.5807	14.216	13.8575	13.742	13.7514	13.8801	14.01	13.7155	13.6751	13.7894	13.3615	13.2026	13.7688	13.5368
IFT20_HUMAN	IFT20	Intraflagellar transport protein 20 homolog	0.503299	0.0363217	-0.170188	0.465075	0.0861146	0.696719	4	4	4	4	12.9157	13.7331	13.3601	13.8154	13.6719	13.8106	13.5413	13.4812	13.2235	13.2177	13.4924	12.9027	12.6963	13.1441	13.1104	13.5411
TM175_HUMAN	TMEM175	Endosomal/lysosomal potassium channel TMEM175	-0.481462	0.0363932	0.329213	0.165983	-0.254312	0.151199	4	4	4	4	13.6904	13.0319	13.0118	13.2535	13.1023	12.5533	12.8626	13.1526	13.4247	13.0555	12.9467	13.1525	13.3031	13.3907	13.1806	13.7222
TCAF2_HUMAN	TCAF2	TRPM8 channel-associated factor 2	0.891608	0.0364138	-0.4337	0.0425186	-0.162122	0.674039	4	4	4	4	12.9297	12.9666	12.9658	12.3977	13.468	13.1376	13.3417	13.0473	12.6051	12.3355	11.7472	12.0919	11.5029	12.2978	12.9953	12.6322
SATT_HUMAN	SLC1A4	Neutral amino acid transporter A	-0.505404	0.0364247	-0.301339	0.117864	-0.924633	0.00668051	4	4	4	4	15.8341	15.3628	15.391	15.542	15.4764	15.8484	16.0235	15.9871	14.97	15.7282	15.6807	15.2795	16.5837	16.4901	16.3388	15.9442
PLCB3_HUMAN	PLCB3	1-phosphatidylinositol 4,5-bisphosphate phosphodiesterase beta-3	0.26143	0.0364301	-0.223125	0.0352421	-0.0414736	0.751949	4	4	4	4	15.1567	15.1035	15.2931	14.9646	15.4283	15.4372	15.2584	15.2863	15.3137	14.8942	15.016	14.9749	14.9154	15.1021	15.3206	15.0265
PGK1_HUMAN	PGK1	Phosphoglycerate kinase 1	0.484136	0.0364407	-0.117115	0.360965	0.440408	0.0565683	4	4	4	4	19.9153	19.9303	20.3201	20.3401	20.2577	20.2033	20.2568	20.2565	20.3148	20.1653	20.0799	20.2393	19.4111	19.9439	20.1731	19.5097
ASPC1_HUMAN	ASPSCR1	Tether containing UBX domain for GLUT4	0.504006	0.0365752	-0.331845	0.0100694	-0.0119312	0.948443	4	4	4	4	13.8339	14.0708	13.9967	13.962	14.5032	14.292	14.1487	14.2467	13.8616	13.745	13.6907	13.8296	13.3107	14.1301	13.8813	13.8525
ITA2_HUMAN	ITGA2	Integrin alpha-2	-0.308326	0.0365838	0.217852	0.0582995	-0.297229	0.0256229	4	4	4	4	18.3284	18.2068	18.313	18.1506	17.8243	17.9747	18.139	18.1894	17.9202	18.171	17.9564	18.1241	18.1788	18.2312	18.445	18.5057
MAPK2_HUMAN	MAPKAPK2	MAP kinase-activated protein kinase 2	0.622332	0.0365903	-0.302097	0.106612	0.354271	0.211493	4	4	4	4	14.8663	15.0116	15.1152	15.4653	15.4984	15.637	15.2014	15.33	15.4577	14.8173	15.0455	15.2741	14.2151	14.874	15.2337	14.8548
SC22A_HUMAN	SEC22A	Vesicle-trafficking protein SEC22a	0.232189	0.0366326	-0.137922	0.134293	0.0205953	0.76711	4	4	4	4	13.0006	13.2353	13.0009	13.0957	13.3864	13.1622	13.1299	13.2058	13.0135	12.9709	13.0217	13.0317	12.8693	13.0154	12.9099	13.1609
METH_HUMAN	MTR	Methionine synthase	0.434822	0.0366627	0.119792	0.370833	0.625627	0.00727563	4	4	4	4	13.1851	13.2593	13.4383	13.559	13.4529	13.2922	13.0218	13.1955	13.474	13.4241	13.2202	13.6075	12.5801	12.8909	13.1507	12.6015
SH3K1_HUMAN	SH3KBP1	SH3 domain-containing kinase-binding protein 1	0.298237	0.0368217	0.164589	0.345078	0.451938	0.0015873	4	4	4	4	14.8828	14.9823	15.4244	15.3454	15.1297	15.1475	14.768	14.9313	15.2512	15.0197	15.1224	15.198	14.5985	14.8897	14.6645	14.6309
CK5P2_HUMAN	CDK5RAP2	CDK5 regulatory subunit-associated protein 2	0.674942	0.0368292	0.528902	0.00813023	1.0756	0.0075388	4	4	4	4	11.8148	12.2713	11.8643	12.1547	11.2772	11.4887	11.6238	11.5998	11.5902	11.7852	12.1553	12.0614	10.1049	11.0251	11.0575	11.1023
CD59_HUMAN	CD59	CD59 glycoprotein	0.479755	0.0368377	-0.30665	0.0950979	-0.130494	0.430379	4	4	4	4	17.9187	17.6956	17.5497	17.8045	18.0987	18.3284	18.0825	17.6855	17.6296	17.5649	17.207	17.3526	17.3076	17.873	17.6215	17.474
DCTN2_HUMAN	DCTN2	Dynactin subunit 2	0.488016	0.0370215	-0.323915	0.0631282	0.229928	0.216079	4	4	4	4	17.6341	18.0654	17.9204	18.0868	18.3991	18.4267	18.0301	18.1465	18.1105	17.9348	17.8517	18.0731	17.415	17.8195	18.1549	17.6609
RFA2_HUMAN	RPA2	Replication protein A 32 kDa subunit	0.330636	0.0374233	-0.38434	0.0235128	-0.312702	0.0621332	4	4	4	4	16.1107	15.8118	16.3768	16.0476	16.3884	16.3845	16.5093	16.6021	15.9697	15.9534	15.6822	15.7056	15.9869	16.4198	15.9315	16.2234
ZBT21_HUMAN	ZBTB21	Zinc finger and BTB domain-containing protein 21	0.917443	0.0374657	-0.498195	0.260314	0.705772	0.0228213	4	4	4	4	10.1989	11.2791	11.1925	10.8927	11.613	12.101	10.5948	11.2473	11.3477	10.6239	11.4686	11.2692	10.3539	10.146	10.7063	10.68
QORX_HUMAN	TP53I3	Quinone oxidoreductase PIG3	0.43632	0.0377119	-0.496685	0.000651708	-0.0303941	0.878365	4	4	4	4	15.3984	15.1018	15.3069	15.3167	15.8425	15.6565	15.8421	15.7694	15.627	15.2215	15.1835	15.2116	15.1048	15.3254	15.7936	15.1414
1433B_HUMAN;1433T_HUMAN;1433Z_HUMAN	YWHAB;YWHAQ;YWHAZ	14-3-3 protein theta	0.643472	0.03774	-0.270587	0.0297665	0.264429	0.345053	4	4	4	4	17.8947	17.5113	17.7208	17.7699	18.0583	17.964	17.8615	18.0953	17.6384	17.7063	17.322	17.7962	17.422	17.7808	16.6786	17.5238
ARHGA_HUMAN	ARHGEF10	Rho guanine nucleotide exchange factor 10	0.536296	0.037837	0.0329161	0.821038	0.479146	0.0854541	4	4	4	4	13.5242	14.0244	13.6546	14.0088	13.7904	13.9269	13.659	13.7041	13.383	13.6313	13.8817	13.9558	12.8274	13.4661	13.648	12.9937
NAA25_HUMAN	NAA25	N-alpha-acetyltransferase 25, NatB auxiliary subunit	0.394389	0.0379229	0.187405	0.102178	0.514274	0.00734387	4	4	4	4	14.8082	14.7576	15.0457	14.8533	14.8257	14.5462	14.5563	14.787	14.8207	14.7793	14.7784	14.8163	14.0182	14.4136	14.5794	14.1264
NLRP1_HUMAN	NLRP1	NACHT, LRR and PYD domains-containing protein 1	-0.203995	0.0380398	0.00326657	0.984019	-0.225775	0.0429272	4	4	4	4	14.361	13.993	13.6816	14.194	14.0398	13.918	14.1903	14.0683	14.1077	14.1801	13.9811	13.8603	14.4151	14.1882	14.202	14.2271
KI67_HUMAN	MKI67	Proliferation marker protein Ki-67	0.947253	0.0380743	-0.216841	0.629604	0.983134	0.00337246	4	4	4	4	13.5738	13.9066	14.8901	14.0532	14.4603	15.0524	13.4899	14.2883	14.3819	14.1096	14.1959	14.747	13.7788	13.2017	13.075	13.4465
TSYL5_HUMAN	TSPYL5	Testis-specific Y-encoded-like protein 5	0.90279	0.038222	0.731963	0.00417111	0.994861	0.0250888	4	4	4	4	13.9629	14.0933	13.6623	14.1036	13.1764	13.3934	12.8846	13.4398	13.086	13.5824	13.4007	13.1934	12.2291	11.8106	13.2358	12.0075
UBP14_HUMAN	USP14	Ubiquitin carboxyl-terminal hydrolase 14	0.323948	0.038509	-0.322742	0.0465101	-0.0370398	0.810161	4	4	4	4	16.2304	16.1969	16.508	16.6252	16.8686	16.7729	16.5132	16.6967	16.6794	16.1819	16.2765	16.2697	16.3576	16.5796	16.4861	16.1323
UFD1_HUMAN	UFD1	Ubiquitin recognition factor in ER-associated degradation protein 1	0.382709	0.0385733	-0.307975	0.0277031	0.0656319	0.726225	4	4	4	4	16.7874	16.3381	16.7077	16.6796	16.8971	16.8635	16.9431	17.0409	16.8596	16.494	16.7474	16.3754	16.344	16.4571	16.9658	16.4471
NFKB1_HUMAN	NFKB1	Nuclear factor NF-kappa-B p105 subunit	0.420998	0.0387364	-0.0222034	0.878084	0.344775	0.0550823	4	4	4	4	13.4687	13.7412	13.8316	14.0108	13.7876	13.9075	13.5572	13.8889	13.7343	13.6927	13.5964	13.8129	13.1379	13.4798	13.7004	13.1391
PMM2_HUMAN	PMM2	Phosphomannomutase 2	0.360759	0.0389895	-0.19204	0.124038	0.0553157	0.674875	4	4	4	4	15.1274	15.1654	15.3618	15.2063	15.5872	15.1642	15.3575	15.5202	15.3174	15.0207	14.9708	15.0985	15.1041	15.2121	15.1127	14.7572
ANXA6_HUMAN	ANXA6	Annexin A6	0.986961	0.0390237	-0.766306	0.0940082	-0.586016	0.129432	4	4	4	4	16.7521	17.3172	17.8243	16.8168	18.1812	18.5115	17.949	17.1339	16.5541	15.7065	16.8231	16.4	16.6032	16.624	17.6027	16.9979
LIS1_HUMAN	PAFAH1B1	Platelet-activating factor acetylhydrolase IB subunit beta	0.331824	0.0390619	-0.183558	0.175028	0.030844	0.75608	4	4	4	4	16.0634	15.9701	16.2456	16.2425	16.4734	16.4502	16.0493	16.2829	16.1115	16.0921	15.9156	15.9327	15.8101	16.1923	15.9911	15.935
CATZ_HUMAN	CTSZ	Cathepsin Z	0.341366	0.0390805	-1.10111	2.69119e-05	-1.26502	0.00051428	4	4	4	4	16.7362	16.5251	16.5592	16.2843	17.6185	17.638	17.5651	17.6876	16.3587	15.9892	16.0477	15.6881	17.2097	17.5704	16.9743	17.3893
NUDC2_HUMAN	NUDCD2	NudC domain-containing protein 2	0.465956	0.0391353	-0.260187	0.249249	-0.0968697	0.673718	4	4	4	4	14.1083	13.4341	14.234	14.2455	14.1471	14.3495	14.1592	14.407	13.696	13.9744	13.8369	13.3042	14.1	13.847	13.9191	13.3328
SNRK_HUMAN	SNRK	SNF-related serine/threonine-protein kinase	0.628758	0.0391786	0.157608	0.357764	0.620957	0.029513	4	4	4	4	13.4072	13.7974	13.5659	13.9023	13.6422	13.6638	13.5541	13.1823	13.5778	13.3426	13.5169	13.5739	12.499	12.8538	13.4777	12.6969
INF2_HUMAN	INF2	Inverted formin-2	0.26704	0.0391931	-0.613738	0.000286647	-0.298741	0.0251732	4	4	4	4	15.756	15.9257	15.8551	16.1345	16.5699	16.5416	16.5144	16.5002	15.9737	15.957	15.985	15.9473	16.1009	16.4481	16.4284	16.0807
NSF1C_HUMAN	NSFL1C	NSFL1 cofactor p47	0.347736	0.0393202	-0.195313	0.0998861	0.172602	0.238601	4	4	4	4	15.7203	15.6077	15.9146	15.8445	16.1349	15.9989	15.7757	15.9588	15.9593	15.7905	15.8146	15.6033	15.4312	15.69	15.8988	15.4574
IMA3_HUMAN	KPNA4	Importin subunit alpha-3	0.193106	0.0393613	-0.48849	0.00582786	-0.543161	0.000467616	4	4	4	4	17.1801	16.8664	17.3905	17.1714	17.6413	17.7513	17.5303	17.6394	17.0086	16.8431	16.9799	16.7858	17.4623	17.5785	17.4538	17.2954
OAS3_HUMAN	OAS3	2'-5'-oligoadenylate synthase 3	0.266705	0.0393872	0.188813	0.0982544	0.266011	0.0333171	4	4	4	4	13.9364	13.7409	13.9049	14.0519	13.6701	13.7766	13.5477	13.8844	13.8702	13.5526	13.7323	13.7209	13.4429	13.5558	13.5594	13.254
NUDT3_HUMAN	NUDT3	Diphosphoinositol polyphosphate phosphohydrolase 1	0.324811	0.0394065	-0.176847	0.304466	0.0968843	0.614951	4	4	4	4	14.6311	14.6168	15.2715	14.8455	15.0663	15.0337	14.9042	15.0682	15.1538	14.6419	14.5133	14.8516	14.394	14.6948	14.9686	14.7157
DJC21_HUMAN	DNAJC21	DnaJ homolog subfamily C member 21	0.685396	0.0394929	-0.359468	0.235646	0.387618	0.11161	4	4	4	4	12.6941	12.5755	13.1635	12.8253	13.388	13.5205	12.46	13.3279	13.277	12.8409	12.4024	12.9847	12.229	12.6886	12.5946	12.4425
RAB2B_HUMAN	RAB2B	Ras-related protein Rab-2B	0.301963	0.0395563	0.0784478	0.596702	0.0926878	0.369015	4	4	4	4	15.3396	14.981	15.3656	14.9596	14.8705	15.014	15.2083	15.2392	14.7462	14.8326	15.0206	14.8956	14.5615	14.8741	14.7971	14.8915
LEO1_HUMAN	LEO1	RNA polymerase-associated protein LEO1	0.168084	0.0397035	-0.298176	0.0216255	-0.199485	0.071497	4	4	4	4	15.3798	15.277	15.6753	15.3955	15.8044	15.5996	15.7799	15.7363	15.3902	15.1535	15.5388	15.3675	15.5353	15.6877	15.4738	15.5511
VIME_HUMAN	VIM	Vimentin	0.695376	0.039728	-0.636163	0.00141469	-0.604544	0.095585	4	4	4	4	22.734	22.724	22.6381	22.7458	23.3638	23.5908	23.0501	23.3819	22.5654	21.8253	22.076	21.7201	22.1345	22.9255	22.3687	23.1764
TPST2_HUMAN	TPST2	Protein-tyrosine sulfotransferase 2	-0.206427	0.0397643	1.41574	4.20249e-07	1.36232	3.90305e-05	4	4	4	4	14.9842	14.9367	15.0149	15.1332	13.6285	13.7155	13.5314	13.5307	15.0225	15.4608	14.9836	15.2142	13.8385	13.728	13.9784	13.6869
DCNL3_HUMAN	DCUN1D3	DCN1-like protein 3	0.492475	0.0397736	-0.787306	0.0066197	-0.664956	0.0212949	4	4	4	4	14.4008	13.7635	14.5923	14.1264	15.2175	14.8922	14.9503	14.9723	13.898	14.1672	13.775	13.5624	14.4644	14.6903	14.0523	14.8554
TBA1C_HUMAN	TUBA1C	Tubulin alpha-1C chain	0.440734	0.039835	-0.111678	0.488865	-0.0359902	0.858856	4	4	4	4	20.8792	20.744	20.5921	21.2499	20.843	21.0451	20.9314	21.0925	20.6513	20.6361	20.1757	20.542	20.477	20.4731	20.9784	20.2204
FLNA_HUMAN	FLNA	Filamin-A	0.274632	0.0398993	-0.457531	0.00117058	-0.411522	0.0266539	4	4	4	4	19.9951	19.7279	19.876	20.0392	20.4721	20.2948	20.3436	20.3577	19.967	19.5914	19.6654	19.4998	19.8521	20.3327	20.0863	20.0987
NCOR2_HUMAN	NCOR2	Nuclear receptor corepressor 2	0.500217	0.0400103	-0.0142941	0.959428	1.07598	0.00647019	4	4	4	4	12.1252	12.8474	12.817	13.0512	13.0154	13.0444	12.3497	12.4885	12.5517	13.4429	13.6791	13.5275	12.1125	12.2625	12.4031	12.119
MBNL2_HUMAN	MBNL2	Muscleblind-like protein 2	-0.568364	0.0400548	0.281463	0.165082	-0.415342	0.0496335	4	4	4	4	13.068	13.3801	13.389	12.9913	13.0751	12.5159	13.1732	12.9384	13.0117	13.0824	13.2125	13.0082	13.9762	13.3986	13.2862	13.3151
ACLY_HUMAN	ACLY	ATP-citrate synthase	0.218004	0.0400553	-0.0884371	0.249422	0.0892596	0.337117	4	4	4	4	19.3109	19.1839	19.4285	19.3332	19.4863	19.2734	19.3892	19.4613	19.4211	19.2609	19.1886	19.2247	19.0066	19.301	19.2832	19.1475
NUDT5_HUMAN	NUDT5	ADP-sugar pyrophosphatase	0.688845	0.0400951	-0.572739	0.0471892	-0.153234	0.598976	4	4	4	4	15.381	14.7499	15.5059	15.3193	16.0611	16.071	15.4173	15.6976	15.3921	14.6385	14.718	15.1301	14.8966	15.6998	14.733	15.1623
ITPR1_HUMAN;ITPR2_HUMAN	ITPR1;ITPR2	Inositol 1,4,5-trisphosphate receptor type 2	-0.261431	0.0401473	0.925264	0.000299646	0.808221	0.000435976	4	4	4	4	16.2178	16.2975	16.0788	15.8918	15.0588	15.1699	15.1094	15.4467	16.0764	16.5561	16.1612	16.2697	15.3241	15.5653	15.4909	15.4504
FHL1_HUMAN	FHL1	Four and a half LIM domains protein 1	0.680044	0.0401784	0.748872	0.0206034	1.42024	0.002176	4	4	4	4	14.9611	15.3674	15.6793	15.9198	14.9087	14.8631	14.3775	14.7829	15.078	15.3799	15.7251	15.7099	13.463	14.294	14.5204	13.9346
PSA2_HUMAN	PSMA2	Proteasome subunit alpha type-2	0.285266	0.040291	-0.370812	0.00467249	-0.123603	0.367742	4	4	4	4	17.8595	17.8146	17.9617	18.0244	18.4787	18.2402	18.1465	18.2782	18.1271	17.7909	17.6833	17.9067	17.9082	18.2363	18.0017	17.8562
ITA6_HUMAN	ITGA6	Integrin alpha-6	0.53437	0.0404111	-0.254347	0.0890304	-0.209791	0.32589	4	4	4	4	17.9749	17.7675	17.7821	17.7492	17.7899	17.9882	18.2336	18.2795	17.1059	17.4818	17.2279	17.4989	17.046	17.5858	17.7076	17.8142
ANM5_HUMAN	PRMT5	Protein arginine N-methyltransferase 5	0.223083	0.0406744	-0.137662	0.085164	0.166043	0.0942985	4	4	4	4	16.3736	16.3468	16.4488	16.573	16.6945	16.5446	16.5658	16.4879	16.4625	16.4948	16.632	16.4753	16.2752	16.4736	16.4732	16.1784
MGMT_HUMAN	MGMT	Methylated-DNA--protein-cysteine methyltransferase	0.935099	0.0407493	0.0725038	0.183049	0.675434	0.113505	4	4	4	4	13.9369	13.7573	13.9334	13.8719	13.8063	13.7473	13.8625	13.7934	13.5109	13.7025	13.5633	13.394	11.8223	13.1348	13.4581	13.0538
ZCCHL_HUMAN	ZC3HAV1L	Zinc finger CCCH-type antiviral protein 1-like	0.738217	0.0408019	-0.339705	0.141918	0.459265	0.133086	4	4	4	4	13.2559	13.1726	13.8048	13.6363	13.9347	14.0411	13.4337	13.8189	13.2905	13.664	13.5689	13.5892	12.4354	13.2361	13.6342	12.9698
AAMDC_HUMAN	AAMDC	Mth938 domain-containing protein	1.05901	0.0408929	-0.505904	0.175228	0.709816	0.110377	4	4	4	4	12.4568	13.4563	13.3096	13.7827	14.2398	13.6908	13.642	13.4563	13.6159	13.2544	13.3593	13.4027	11.7337	12.5367	13.4425	13.08
LXN_HUMAN	LXN	Latexin	0.580052	0.0409847	-0.642418	0.0134542	-0.183248	0.484694	4	4	4	4	14.4453	14.5324	15.1602	14.9522	15.3953	15.2182	15.4802	15.5659	15.0184	14.6215	14.5057	14.4609	15.2272	14.6947	15.1141	14.3035
IN35_HUMAN	IFI35	Interferon-induced 35 kDa protein	0.603481	0.0409881	-0.497485	0.0376551	0.277455	0.305255	4	4	4	4	11.7067	11.739	11.7895	12.174	12.1435	12.0337	12.6215	12.6003	12.455	11.6158	12.0911	11.9331	11.6572	11.6515	12.2485	11.428
IKKA_HUMAN	CHUK	Inhibitor of nuclear factor kappa-B kinase subunit alpha	0.435699	0.0413525	0.0420969	0.692915	0.279035	0.163621	4	4	4	4	12.544	12.7851	12.461	12.8524	12.5548	12.6877	12.5479	12.6837	12.4854	12.5863	12.4923	12.2834	11.9176	12.2714	12.609	11.9332
PFD3_HUMAN	VBP1	Prefoldin subunit 3	0.464564	0.0414706	-0.0477667	0.774882	0.336527	0.150327	4	4	4	4	16.8222	16.8621	17.1896	17.2874	17.4011	17.0614	16.9033	16.9865	17.3459	16.6723	16.813	17.009	16.4888	16.5264	17.0476	16.4313
ATS7_HUMAN	ADAMTS7	A disintegrin and metalloproteinase with thrombospondin motifs 7	0.528238	0.0415211	-0.421834	0.000129323	-0.2955	0.197868	4	4	4	4	13.7156	13.7157	13.6272	13.6886	14.1295	13.9897	14.1143	14.201	13.404	13.2745	13.2022	13.2588	12.9983	13.6454	13.8117	13.8662
LDHA_HUMAN	LDHA	L-lactate dehydrogenase A chain	0.438218	0.0417233	-0.0564389	0.639759	0.439111	0.0377856	4	4	4	4	18.2725	18.3529	18.1876	18.6486	18.3094	18.399	18.5749	18.4041	18.3096	18.4562	18.4299	18.4952	17.8801	18.1171	18.3429	17.5944
GRIN1_HUMAN	GPRIN1	G protein-regulated inducer of neurite outgrowth 1	0.677878	0.0418134	-1.23884	0.00350491	-0.365245	0.242629	4	4	4	4	11.0853	10.5975	11.1882	10.4746	12.2923	12.1998	11.4818	12.3269	11.2404	10.4066	11.0395	11.4418	11.776	11.0296	11.202	11.5817
EXOS9_HUMAN	EXOSC9	Exosome complex component RRP45	0.358882	0.0418691	-0.154062	0.21072	-0.203209	0.16537	4	4	4	4	15.5834	15.2686	15.51	15.3396	15.6736	15.3333	15.6594	15.6516	15.1042	14.9777	15.1298	14.8578	15.0952	15.3867	14.9686	15.4319
MKRN1_HUMAN	MKRN1	E3 ubiquitin-protein ligase makorin-1	0.603967	0.041937	-0.251909	0.0815341	0.383738	0.148328	4	4	4	4	14.8359	14.637	14.856	14.6285	15.2966	14.932	14.8409	14.8956	15.027	14.8042	14.6685	14.5844	14.2584	14.469	13.9078	14.914
FKBP8_HUMAN	FKBP8	Peptidyl-prolyl cis-trans isomerase FKBP8	0.443962	0.0420209	-0.544249	0.0194983	0.0577815	0.654649	4	4	4	4	15.7938	16.2585	16.316	16.2588	16.8862	16.879	16.3685	16.6704	16.2886	16.3327	16.3407	16.2974	15.8958	16.3395	16.3588	16.4342
IF4A2_HUMAN	EIF4A2	Eukaryotic initiation factor 4A-II	0.364405	0.0420653	-0.0569267	0.320468	0.190025	0.338063	4	4	4	4	16.7602	16.8798	16.7752	16.7406	16.9353	16.7393	16.8867	16.8223	16.6268	16.7809	16.3519	16.9265	16.1925	16.5048	16.8373	16.3915
HSP7E_HUMAN	HSPA14	Heat shock 70 kDa protein 14	0.574108	0.042212	-0.0427239	0.744826	0.746035	0.017401	4	4	4	4	14.1735	14.5425	14.5531	14.6906	14.5902	14.5101	14.3792	14.6511	14.8917	14.6017	14.5494	14.7756	13.5388	13.9897	14.5426	13.7631
TUSC2_HUMAN	TUSC2	Tumor suppressor candidate 2	0.422617	0.0422678	0.267875	0.146745	0.978806	0.000840569	4	4	4	4	13.8334	13.3645	13.3033	13.7463	13.4597	13.3537	13.0395	13.3231	13.7233	13.7124	13.9305	14.0345	13.0097	12.5016	13.137	12.8373
ASML_HUMAN	ASMTL	Probable bifunctional dTTP/UTP pyrophosphatase/methyltransferase protein	0.426181	0.042279	0.068614	0.568265	0.493003	0.0260859	4	4	4	4	14.2588	14.4536	14.1999	14.6634	14.2567	14.3236	14.4496	14.2714	14.4843	14.2554	14.4562	14.3726	13.6747	14.0223	14.2933	13.6062
MTMR9_HUMAN	MTMR9	Myotubularin-related protein 9	0.575347	0.0423137	-0.246477	0.132417	0.321307	0.190275	4	4	4	4	13.9453	13.7462	14.0842	14.0588	14.3514	14.4084	13.8791	14.1814	14.093	14.0514	13.6337	14.0261	13.1925	13.7407	14.0887	13.497
STX7_HUMAN	STX7	Syntaxin-7	-0.514556	0.0424206	-0.0302081	0.828912	-0.708664	0.0241196	4	4	4	4	16.4563	16.1796	16.6044	16.5194	16.4751	16.2584	16.4197	16.7273	15.9258	16.3434	16.6782	16.1566	17.5068	16.8386	16.7551	16.8383
F10A1_HUMAN	ST13	Hsc70-interacting protein	0.62329	0.0424298	-0.20294	0.0446602	0.372241	0.191406	4	4	4	4	16.7179	16.7669	16.9877	16.8202	17.1625	16.9875	16.9031	17.0513	16.9094	16.5477	16.9272	16.7159	15.7295	16.5482	16.8358	16.4977
RAB6A_HUMAN	RAB6A	Ras-related protein Rab-6A	-0.212563	0.0425228	0.276242	0.000670656	-0.0557094	0.587057	4	4	4	4	17.94	17.9114	17.9808	17.9892	17.5998	17.6266	17.7605	17.7296	17.777	17.9983	17.7008	17.8678	18.064	17.7074	17.9106	17.8846
SH2D3_HUMAN	SH2D3C	SH2 domain-containing protein 3C	0.230679	0.0425367	0.23865	0.0589249	0.366869	0.0100299	4	4	4	4	14.3287	14.1211	14.3099	14.5955	14.1498	14.1508	14.0185	14.0814	14.3785	14.1732	14.1446	14.249	13.7306	13.7543	14.0967	13.8962
1433B_HUMAN	YWHAB	14-3-3 protein beta/alpha	0.302576	0.0425607	-0.265012	0.0334168	-0.259413	0.0952766	4	4	4	4	18.1267	18.1253	18.4616	18.4406	18.5211	18.5781	18.5122	18.6027	18.1047	18.0006	17.8187	18.0421	18.4576	18.2608	18.3605	17.925
LCMT1_HUMAN	LCMT1	Leucine carboxyl methyltransferase 1	0.221965	0.0429129	0.0147176	0.892697	-0.0607393	0.39442	4	4	4	4	13.9819	13.7361	13.9531	14.1169	13.9533	13.8228	14.1186	13.8344	13.5832	13.5777	13.7168	13.7205	13.7343	13.5674	13.8219	13.7175
SUCB2_HUMAN	SUCLG2	Succinate--CoA ligase [GDP-forming] subunit beta, mitochondrial	-0.481526	0.0429215	0.500348	0.0673505	0.103632	0.512931	4	4	4	4	17.3387	17.0045	16.637	17.2888	16.2833	16.5314	17.0095	16.4435	16.8577	17.3398	17.2656	17.1452	16.8789	16.9995	17.3536	16.9617
CACL1_HUMAN	CACUL1	CDK2-associated and cullin domain-containing protein 1	0.675494	0.0430219	-0.629288	0.0923049	0.352584	0.248664	4	4	4	4	12.205	11.5939	11.0948	12.3076	12.2785	12.8113	12.191	12.4376	12.2181	12.4331	12.0979	11.6778	11.1004	12.0405	12.069	11.8066
CSTN3_HUMAN	CLSTN3	Calsyntenin-3	-0.297812	0.0430356	1.92027	4.65923e-06	1.66504	1.49496e-05	4	4	4	4	14.7947	14.558	14.9583	14.8881	12.681	12.9235	13.0996	12.8139	14.592	15.0977	14.9153	14.7644	13.0192	13.157	13.1499	13.3832
EIF3D_HUMAN	EIF3D	Eukaryotic translation initiation factor 3 subunit D	0.11548	0.0430768	-0.126306	0.199692	-0.271656	8.05539e-05	4	4	4	4	16.4493	16.1847	16.5496	16.3057	16.5543	16.4126	16.4678	16.56	16.1151	16.0914	16.1279	16.1117	16.3428	16.4444	16.4156	16.3299
HSP72_HUMAN;HSP7C_HUMAN	HSPA2;HSPA8	Heat shock cognate 71 kDa protein	0.514301	0.043085	-0.248004	0.0378973	0.17662	0.402785	4	4	4	4	19.511	19.6907	19.6592	19.5822	19.8695	20.0846	19.6845	19.7966	19.6698	19.4221	19.3761	19.6164	18.8055	19.5424	19.5934	19.4365
ADCY4_HUMAN	ADCY4	Adenylate cyclase type 4	-0.576083	0.0430997	1.03702	0.00432302	0.952592	0.00300255	4	4	4	4	13.9248	13.5059	13.6529	13.8613	12.2546	12.7404	13.261	12.5408	13.7009	14.5381	14.3918	14.2806	13.1451	13.1714	13.3088	13.4759
DISC1_HUMAN	DISC1	Disrupted in schizophrenia 1 protein	0.812343	0.0431067	-0.419574	0.233923	0.732779	0.0189728	4	4	4	4	11.6582	12.421	11.5759	12.2765	12.3011	13.0652	11.9636	12.28	12.2331	12.1677	12.3485	12.5426	11.213	12.128	11.7443	11.2753
YTHD1_HUMAN	YTHDF1	YTH domain-containing family protein 1	0.309701	0.0431786	0.00438952	0.986495	0.61606	0.00786943	4	4	4	4	14.2024	13.8261	14.3873	13.28	13.8754	14.0341	13.9501	13.8185	14.4641	14.3642	14.0569	14.0185	13.3195	13.8624	13.6542	13.6033
MTMR1_HUMAN	MTMR1	Myotubularin-related protein 1	0.365873	0.0431828	-0.463329	0.00149779	0.0822983	0.609792	4	4	4	4	12.5405	12.4904	12.7727	12.7044	13.1627	12.9895	13.193	13.0162	13.0074	12.6636	12.7359	12.8202	12.7378	13.0171	12.369	12.774
SNX15_HUMAN	SNX15	Sorting nexin-15	0.195637	0.0432314	-0.259559	0.118823	0.140356	0.151779	4	4	4	4	12.0394	12.643	12.4941	12.4018	12.7392	12.7819	12.5333	12.5623	12.6633	12.5905	12.7413	12.4004	12.5135	12.3254	12.4962	12.499
NBEL2_HUMAN	NBEAL2	Neurobeachin-like protein 2	0.293469	0.0434472	-0.0584369	0.469116	0.272659	0.0778096	4	4	4	4	14.397	14.5517	14.4355	14.697	14.6022	14.5939	14.4802	14.6385	14.7349	14.4127	14.5433	14.5407	14.0536	14.1686	14.5513	14.3675
GDE_HUMAN	AGL	Glycogen debranching enzyme	0.63499	0.0434996	-0.939582	5.30464e-05	-0.371061	0.204909	4	4	4	4	14.3905	14.3305	14.4986	14.636	15.5926	15.3233	15.3317	15.3664	14.6885	14.3075	14.2307	14.363	14.08	15.0408	15.1508	14.8025
SLK_HUMAN	SLK	STE20-like serine/threonine-protein kinase	0.481242	0.0435035	-0.0487008	0.761631	0.408676	0.0794975	4	4	4	4	15.3541	15.2974	15.6549	15.5652	15.6878	15.7656	15.216	15.397	15.7101	15.4086	15.0833	15.5742	15.1135	14.8883	15.3872	14.7525
PIN4_HUMAN	PIN4	Peptidyl-prolyl cis-trans isomerase NIMA-interacting 4	0.416008	0.0437152	-0.0249147	0.861872	0.156385	0.355287	4	4	4	4	16.3398	16.1598	16.7134	16.5366	16.5899	16.3423	16.5647	16.3523	16.2315	16.3027	16.0815	16.1952	15.6653	16.1817	16.3607	15.9775
TRI25_HUMAN	TRIM25	E3 ubiquitin/ISG15 ligase TRIM25	0.352352	0.0437384	-0.323165	0.0220668	-0.176264	0.33477	4	4	4	4	16.7579	16.562	16.6335	16.5397	16.974	17.1986	16.7853	16.8278	16.7214	16.4358	16.0707	16.4433	16.3166	16.5633	16.7537	16.7427
HSPB1_HUMAN	HSPB1	Heat shock protein beta-1	0.623156	0.0437946	-0.211658	0.0244978	0.26281	0.344361	4	4	4	4	20.1301	20.072	19.9751	20.2469	20.408	20.3573	20.2943	20.2111	20.1217	19.828	19.7903	20.0895	19.2366	19.8018	20.3255	19.4142
EFHD2_HUMAN	EFHD2	EF-hand domain-containing protein D2	0.48652	0.044024	-0.664926	0.0147403	-0.381126	0.115774	4	4	4	4	16.6967	16.4529	17.2992	16.7508	17.6232	17.3914	17.2711	17.5735	16.9243	16.3934	16.5342	16.5368	17.3667	16.6428	17.1701	16.7336
CASP6_HUMAN	CASP6	Caspase-6	0.392113	0.0440483	0.11779	0.496901	0.627908	0.00455986	4	4	4	4	14.7688	14.5528	14.9597	14.9355	15.07	14.6551	14.4746	14.5461	15.2525	14.9017	14.6851	14.8497	14.3243	14.4015	14.3861	14.0654
ARP10_HUMAN	ACTR10	Actin-related protein 10	0.420256	0.044049	-0.411504	6.34149e-05	-0.00295711	0.986695	4	4	4	4	15.2141	15.0691	15.1352	15.2413	15.5651	15.5404	15.5931	15.6072	15.2201	15.2276	15.1109	15.0542	14.6986	15.4399	15.3448	15.1414
STAT3_HUMAN	STAT3	Signal transducer and activator of transcription 3	0.35056	0.0440663	0.00157285	0.977472	0.456591	0.0200796	4	4	4	4	15.9055	15.8956	15.9059	16.1028	15.9569	15.9926	15.9031	15.9507	16.1361	16.0786	15.9129	16.0999	15.4149	15.4229	15.9971	15.5662
APOL2_HUMAN	APOL2	Apolipoprotein L2	-0.4338	0.0442292	0.128759	0.598683	-0.0772893	0.623663	4	4	4	4	14.6893	14.2778	13.9145	14.5065	13.9044	14.0445	14.6392	14.2849	14.1888	14.754	14.7909	14.5654	14.6339	14.6392	14.8078	14.5272
TSN_HUMAN	TSN	Translin	0.196803	0.0443369	-0.380946	0.00242918	-0.315271	0.0254499	4	4	4	4	17.2178	17.0071	17.2526	17.2687	17.6097	17.4309	17.6245	17.6051	17.0322	17.2948	16.8833	17.0116	17.3563	17.5459	17.2494	17.3313
STAT1_HUMAN	STAT1	Signal transducer and activator of transcription 1-alpha/beta	0.439569	0.0444539	0.00860786	0.957021	0.472253	0.0143385	4	4	4	4	14.734	14.7348	15.0244	15.0723	14.9551	15.0406	14.5173	15.018	15.0899	14.9096	14.7745	14.8879	14.3862	14.4142	14.779	14.1935
TLK1_HUMAN;TLK2_HUMAN	TLK1;TLK2	Serine/threonine-protein kinase tousled-like 2	1.03364	0.0445142	-0.992178	0.0107019	0.731297	0.172266	4	4	4	4	10.665	11.6051	11.8665	11.5993	12.4898	12.2875	12.5765	12.3508	11.793	11.9073	12.8558	11.9391	10.3004	12.2281	11.413	11.6285
ATX2L_HUMAN	ATXN2L	Ataxin-2-like protein	0.508383	0.0445654	-0.402088	0.0353127	0.202159	0.290769	4	4	4	4	15.4873	15.6284	15.9434	15.6835	16.2127	16.3134	15.7942	16.0306	15.8304	15.7536	15.9021	15.64	15.0936	15.8064	15.7674	15.6499
DCTN3_HUMAN	DCTN3	Dynactin subunit 3	0.143945	0.0447554	-0.291603	0.144949	-0.388303	0.00114567	4	4	4	4	15.2918	14.9343	15.6406	15.6608	15.6782	15.5936	15.6864	15.7357	15.0755	15.2742	15.1296	15.0855	15.5244	15.4348	15.4944	15.6644
TRIM3_HUMAN	TRIM3	Tripartite motif-containing protein 3	0.306709	0.0447697	-0.192095	0.220972	0.18249	0.147	4	4	4	4	13.3917	13.5851	13.0632	13.6273	13.7119	13.6789	13.5883	13.4566	13.53	13.4429	13.4447	13.5212	13.1721	13.322	13.5962	13.1185
TGT_HUMAN	QTRT1	Queuine tRNA-ribosyltransferase catalytic subunit 1	0.442497	0.044845	0.051017	0.718269	0.52762	0.0360321	4	4	4	4	14.3525	14.1919	14.7111	14.3155	14.2288	14.2282	14.5492	14.3607	14.4704	14.2408	14.7389	14.2572	13.432	14.0149	14.0234	14.1266
TDRKH_HUMAN	TDRKH	Tudor and KH domain-containing protein	0.405495	0.0448638	-0.723169	0.00369835	-0.230956	0.110918	4	4	4	4	13.6825	14.1035	13.7764	13.9938	14.7878	14.808	14.2743	14.5788	13.9716	14.0508	14.0995	13.7812	14.2972	14.3684	13.9098	14.2516
HMGB3_HUMAN	HMGB3	High mobility group protein B3	0.551977	0.0449131	0.0879254	0.765761	-0.0501828	0.818082	4	4	4	4	18.0665	17.3484	18.4343	18.4603	17.8522	17.7828	18.0427	18.2801	17.42	17.5628	17.1321	17.4342	17.1618	17.5835	17.9013	17.1034
DCTN1_HUMAN	DCTN1	Dynactin subunit 1	0.306638	0.0449544	-0.221316	0.0423169	0.065124	0.572002	4	4	4	4	16.0984	16.1683	16.1195	16.3723	16.5645	16.4433	16.3176	16.3183	16.2114	16.1877	16.0967	16.182	15.8897	16.0963	16.3946	16.0365
DPOLA_HUMAN	POLA1	DNA polymerase alpha catalytic subunit	0.547359	0.0451309	-0.059752	0.529855	0.488699	0.0853064	4	4	4	4	13.3879	13.78	13.7144	13.6552	13.676	13.7019	13.7593	13.6392	13.3378	13.7051	13.7504	13.7484	12.7042	13.4108	13.6074	12.8646
NEK3_HUMAN	NEK3	Serine/threonine-protein kinase Nek3	1.07683	0.0451797	-0.100178	0.722296	0.450871	0.483451	4	4	4	4	11.4821	11.9288	11.9698	12.6351	11.8864	12.0302	12.0322	12.4676	12.0722	10.1944	12.0859	11.5601	11.0861	10.7699	12.1033	10.1496
AIMP1_HUMAN	AIMP1	Aminoacyl tRNA synthase complex-interacting multifunctional protein 1	0.234772	0.0453373	-0.100811	0.222742	-0.0138912	0.907479	4	4	4	4	17.0614	16.9599	17.2849	17.2008	17.2252	17.2308	17.1864	17.2679	17.0184	16.9053	17.1527	16.8391	16.8321	17.0905	17.2025	16.846
GARS_HUMAN	GARS1	Glycine--tRNA ligase	0.433316	0.0455208	0.0727086	0.518425	0.459472	0.0350814	4	4	4	4	16.7607	16.7484	16.5731	16.9452	16.6446	16.6451	16.8957	16.5512	16.7093	16.7535	16.5284	16.85	15.8324	16.4581	16.5145	16.1984
CPNE1_HUMAN	CPNE1	Copine-1	0.446918	0.0455952	-0.134993	0.223272	0.343559	0.131985	4	4	4	4	16.7721	16.7583	16.9781	17.1691	17.0972	17.0821	17.0167	17.0216	17.1608	16.961	16.7312	16.9511	16.2769	16.6902	17.0683	16.3945
RBGP1_HUMAN	RABGAP1	Rab GTPase-activating protein 1	0.472987	0.0456049	-0.12605	0.317735	0.277335	0.205879	4	4	4	4	14.9847	15.1413	14.9598	15.2771	15.4155	15.2483	14.9834	15.2199	15.3115	14.8185	14.9794	14.9751	14.4575	14.7623	15.2028	14.5526
NMD3_HUMAN	NMD3	60S ribosomal export protein NMD3	0.247671	0.04568	0.091193	0.588162	0.317168	0.000687994	4	4	4	4	13.1575	13.1619	13.5222	13.6557	13.199	13.5279	13.0763	13.3295	13.2884	13.4353	13.2603	13.4266	13.0206	13.0021	13.0917	13.0276
KATL1_HUMAN	KATNAL1	Katanin p60 ATPase-containing subunit A-like 1	0.385371	0.0457538	-0.287996	0.148449	0.300504	0.173944	4	4	4	4	11.4754	11.8609	11.769	12.1904	12.3295	12.1111	12.1284	11.8787	11.6972	12.2558	11.8441	12.311	11.4187	11.9679	11.8719	11.6477
HLTF_HUMAN	HLTF	Helicase-like transcription factor	0.525431	0.0458621	0.0121295	0.924465	0.888513	0.0114054	4	4	4	4	13.3987	13.2651	13.2922	13.2935	13.2941	13.4567	12.9659	13.4842	13.2068	13.9888	13.5649	13.8929	12.5312	12.5223	13.2566	12.7891
RPAP3_HUMAN	RPAP3	RNA polymerase II-associated protein 3	0.250313	0.04587	-0.140914	0.242262	0.00474286	0.954353	4	4	4	4	13.942	13.7627	13.9927	13.9087	14.065	14.2526	13.7836	14.0686	13.842	13.728	13.9846	13.633	13.8379	13.8292	13.7548	13.7466
SYAC_HUMAN	AARS1	Alanine--tRNA ligase, cytoplasmic	0.520478	0.0460423	0.0653157	0.585977	0.599313	0.0359534	4	4	4	4	15.699	15.9015	15.8847	16.2144	15.9522	15.8918	15.8089	15.7854	16.0829	15.8358	15.7397	16.0952	14.9895	15.4638	15.8615	15.0416
CTCF_HUMAN	CTCF	Transcriptional repressor CTCF	-0.110992	0.0461174	0.359344	0.0143137	0.0719225	0.529895	4	4	4	4	15.1016	15.4198	15.3019	15.5747	14.9659	15.0865	14.9279	14.9804	15.2554	15.2501	15.3222	14.8647	15.0373	15.1199	15.1697	15.0777
NAGK_HUMAN	NAGK	N-acetyl-D-glucosamine kinase	0.404821	0.0461642	-0.214345	0.0409317	0.180998	0.319694	4	4	4	4	17.3643	17.1703	17.463	17.4619	17.6295	17.4985	17.6823	17.5064	17.4759	17.2809	17.2211	17.4437	16.7784	17.2617	17.5239	17.1336
FLNA_HUMAN;FLNC_HUMAN	FLNA;FLNC	Filamin-A	0.254509	0.0462124	-0.518155	0.00338954	-0.454269	0.126267	4	4	4	4	16.6679	16.192	16.466	16.3792	17.0828	16.8527	16.8958	16.9465	16.7146	15.7379	16.5728	15.9174	16.7594	16.7791	16.4254	16.7958
OSTF1_HUMAN	OSTF1	Osteoclast-stimulating factor 1	0.599277	0.0462685	-0.328574	0.107397	-0.0296049	0.902819	4	4	4	4	16.6803	16.3166	17.0295	16.7516	17.1885	16.7971	17.1611	16.9457	16.614	16.315	16.3148	16.333	15.8846	16.3383	16.949	16.5233
KIF23_HUMAN	KIF23	Kinesin-like protein KIF23	0.797938	0.0463493	0.605517	0.000420692	0.844613	0.038771	4	4	4	4	13.7565	13.849	13.6933	13.5584	13.2244	13.2043	13.0105	12.996	13.3332	13.0042	13.1049	13.1795	11.9061	12.8015	11.6488	12.887
IDI1_HUMAN	IDI1	Isopentenyl-diphosphate Delta-isomerase 1	0.502655	0.0466293	-0.322917	0.0337194	0.271446	0.279132	4	4	4	4	14.7273	14.4567	14.9364	14.7433	15.1743	15.073	14.8646	15.0434	15.1434	14.8348	14.557	14.6952	14.6721	15.0143	14.2411	14.2172
BUD31_HUMAN	BUD31	Protein BUD31 homolog	-0.197962	0.0466873	0.229939	0.0229861	-0.059413	0.53626	4	4	4	4	17.6857	17.6188	17.86	17.528	17.3638	17.4751	17.4405	17.4933	17.6852	17.4829	17.5005	17.6584	17.5279	17.7132	17.5089	17.8145
ANXA5_HUMAN	ANXA5	Annexin A5	0.361617	0.0467546	-0.05053	0.67464	0.117501	0.497076	4	4	4	4	19.6585	19.4769	19.988	19.8425	19.8503	19.7543	19.7336	19.8299	19.5176	19.5835	19.3543	19.7362	19.7282	19.2353	19.6137	19.1444
UCHL5_HUMAN	UCHL5	Ubiquitin carboxyl-terminal hydrolase isozyme L5	0.200374	0.0468232	-0.313394	0.0409441	-0.0794642	0.410453	4	4	4	4	15.5843	15.4722	15.9452	15.8276	16.0507	15.8736	16.0336	16.125	15.7937	15.9016	15.6624	15.6057	15.9985	15.792	15.7484	15.7425
NTH_HUMAN	NTHL1	Endonuclease III-like protein 1	-0.339722	0.0468829	0.433666	0.00434337	0.186207	0.357442	4	4	4	4	13.8862	13.9917	13.795	13.9938	13.3512	13.3581	13.7136	13.5091	14.3374	13.859	13.6581	14.1812	13.5315	14.0375	13.8304	13.8915
GNPI2_HUMAN	GNPDA2	Glucosamine-6-phosphate isomerase 2	0.367164	0.0469613	-0.0788889	0.639571	0.256906	0.0993143	4	4	4	4	14.7916	14.6158	15.1738	15.0915	15.2402	14.9559	14.7881	15.004	14.8877	14.918	14.7103	15.0311	14.6569	14.4385	14.941	14.4831
USP9X_HUMAN	USP9X	Probable ubiquitin carboxyl-terminal hydrolase FAF-X	0.397572	0.0470834	-0.165879	0.125895	0.151158	0.368687	4	4	4	4	15.8078	15.4947	15.7657	15.7562	15.9177	15.7	15.8913	15.9789	15.7161	15.6912	15.5058	15.5892	15.0775	15.5028	15.7927	15.5247
BASP1_HUMAN	BASP1	Brain acid soluble protein 1	0.455162	0.0471356	-0.816039	0.000194895	-0.810017	0.00843211	4	4	4	4	17.0842	16.775	17.1622	16.8391	17.8835	17.7734	17.6958	17.7719	16.8171	16.3294	16.5467	16.3708	17.3456	17.3715	16.8585	17.7284
NCPR_HUMAN	POR	NADPH--cytochrome P450 reductase	-0.207341	0.0474002	0.188949	0.0489059	-0.0992718	0.213491	4	4	4	4	16.4636	16.2968	16.3246	16.2621	15.9955	16.1419	16.3025	16.1514	16.1696	16.3819	16.2171	16.255	16.219	16.317	16.4192	16.4655
MO4L2_HUMAN	MORF4L2	Mortality factor 4-like protein 2	0.540216	0.0474201	-0.398365	0.0174718	0.171762	0.499246	4	4	4	4	13.1875	13.2161	13.4626	13.11	13.8983	13.67	13.5464	13.4549	13.5618	12.9237	13.2015	13.4089	12.5476	13.1121	13.3762	13.3729
CDS2_HUMAN	CDS2	Phosphatidate cytidylyltransferase 2	0.395152	0.0474966	-0.268909	0.410896	0.552774	0.0243782	4	4	4	4	13.7423	12.8108	14.0819	13.1547	13.6974	13.9782	13.722	13.4678	13.5493	14.1903	13.7509	14.0053	13.3337	13.6458	13.0805	13.2247
CLU_HUMAN	CLUH	Clustered mitochondria protein homolog	0.327777	0.0476852	0.0986059	0.450545	0.64801	0.00317348	4	4	4	4	14.73	14.9575	14.7333	15.1517	14.7712	14.9706	14.638	14.7983	15.2782	14.9295	15.1936	15.0577	14.2552	14.4556	14.7825	14.3737
PKN2_HUMAN	PKN2	Serine/threonine-protein kinase N2	0.334621	0.0478521	-0.450461	0.000382896	-0.0354996	0.820824	4	4	4	4	15.3794	15.3841	15.4894	15.5241	15.9633	15.9803	15.7554	15.8798	15.4547	15.7081	15.3297	15.606	15.3263	15.509	15.9136	15.4916
CSRP2_HUMAN	CSRP2	Cysteine and glycine-rich protein 2	0.484133	0.0479197	-0.46186	0.00174803	-0.11415	0.592357	4	4	4	4	14.8001	14.5831	14.8726	14.8816	15.3293	15.3176	15.1074	15.2305	14.6699	14.4645	14.6401	14.8171	14.2157	14.834	15.0709	14.9276
SHOT1_HUMAN	SHTN1	Shootin-1	0.973942	0.0479224	-0.544064	0.0156889	0.0128839	0.981024	4	4	4	4	12.7615	12.6471	12.5747	13.1056	13.5534	13.122	13.1242	13.4656	12.5696	11.9944	11.6058	13.251	12.8148	12.3486	12.9284	11.2777
BAG6_HUMAN	BAG6	Large proline-rich protein BAG6	0.363928	0.0480711	-0.209044	0.107873	0.18752	0.198355	4	4	4	4	15.8124	16.1625	16.1896	16.0666	16.4274	16.2877	16.0876	16.2645	16.1141	16.0863	16.0904	16.0708	15.5377	15.9612	16.1487	15.9638
N6MT1_HUMAN	N6AMT1	Methyltransferase N6AMT1	1.01228	0.0480935	-0.226317	0.148515	1.03086	0.0438056	4	4	4	4	13.7714	13.6525	13.3887	13.967	13.943	13.8859	14.0805	13.7755	13.9561	13.9529	13.9969	13.8532	11.8556	12.7983	13.7729	13.2089
RHEB_HUMAN	RHEB	GTP-binding protein Rheb	0.470937	0.0481331	-0.474792	0.123858	0.0400414	0.834688	4	4	4	4	13.9375	14.4753	14.1631	14.9377	15.0363	14.5728	14.6141	15.1896	14.6207	14.6307	14.0098	14.4279	14.4525	14.3776	14.6186	14.0802
PEX19_HUMAN	PEX19	Peroxisomal biogenesis factor 19	0.441697	0.0481538	0.0811789	0.666621	0.537974	0.0321554	4	4	4	4	12.9479	13.2818	13.47	13.5895	13.4685	13.3613	12.9575	13.1771	13.7367	13.2675	13.1592	13.1861	12.3964	12.9582	13.0057	12.8372
ASB9_HUMAN	ASB9	Ankyrin repeat and SOCS box protein 9	0.699359	0.0484349	0.25499	0.18605	0.916412	0.0209705	4	4	4	4	15.4132	16.02	15.8066	16.0453	15.6559	15.6103	15.6928	15.3062	15.7613	16.0462	15.4651	15.8608	14.2365	15.0342	15.5081	14.689
U119B_HUMAN	UNC119B	Protein unc-119 homolog B	0.406091	0.048669	-0.392306	0.0223173	-0.453441	0.0889071	4	4	4	4	13.3481	13.6737	13.5273	13.4501	13.9722	13.8565	13.6125	14.1272	13.4314	12.6251	13.25	12.8239	13.429	13.7916	13.5298	13.1937
PRDM2_HUMAN	PRDM2	PR domain zinc finger protein 2	0.617472	0.048775	-0.589341	0.0504844	-0.225252	0.441636	4	4	4	4	13.2354	13.7917	13.7634	13.9465	14.7083	14.3665	13.8157	14.2039	13.7927	13.4719	12.8154	13.6436	13.1854	13.7984	13.9703	13.6704
TBC13_HUMAN	TBC1D13	TBC1 domain family member 13	0.347755	0.0487937	-0.21581	0.0653724	0.144351	0.44721	4	4	4	4	15.5299	15.4581	15.8226	15.6233	15.9819	15.8044	15.7751	15.7357	15.8007	15.3503	15.4857	15.8467	15.2995	15.5003	15.8357	15.2705
AT1A1_HUMAN;AT1A2_HUMAN;AT1A4_HUMAN	ATP1A1;ATP1A2;ATP1A4	Sodium/potassium-transporting ATPase subunit alpha-1	-0.286077	0.0487961	0.47041	0.0238807	-0.162614	0.183128	4	4	4	4	17.2322	16.7132	17.0629	17.1076	16.2916	16.4733	16.7864	16.683	16.5044	16.8767	16.8391	16.5079	16.7556	16.8561	16.9317	16.8351
PBDC1_HUMAN	PBDC1	Protein PBDC1	0.314393	0.0489821	-0.0687602	0.586645	0.108691	0.495141	4	4	4	4	14.5788	14.525	14.9069	14.9209	14.7668	14.7755	14.6985	14.9657	14.8474	14.4202	14.6467	14.4695	14.6337	14.3469	14.724	14.2444
KLHL4_HUMAN;KLHL5_HUMAN	KLHL4;KLHL5	Kelch-like protein 5	0.32627	0.0490198	0.227815	0.396027	0.478292	0.0400019	4	4	4	4	13.3809	13.8511	14.2533	14.4523	13.6722	13.8573	13.9143	13.5824	14.1063	13.7369	14.2079	13.5833	13.3331	13.3459	13.7505	13.2917
SCML2_HUMAN	SCML2	Sex comb on midleg-like protein 2	-0.410225	0.0490456	0.149353	0.312285	-0.204103	0.331778	4	4	4	4	13.0849	13.4496	13.2887	12.9773	12.9647	12.9942	13.3041	12.94	13.076	13.004	13.5496	13.398	13.0902	13.6597	13.3819	13.7122
PTPM1_HUMAN	PTPMT1	Phosphatidylglycerophosphatase and protein-tyrosine phosphatase 1	-0.559137	0.0491095	0.616683	0.0319739	-0.0760381	0.638016	4	4	4	4	15.2738	15.224	15.5269	14.8295	14.1076	14.6409	14.8071	14.832	15.074	15.0907	15.0348	15.1204	15.3864	14.8299	14.9642	15.4437
ZBED1_HUMAN	ZBED1	E3 SUMO-protein ligase ZBED1	0.33471	0.049153	-0.641793	0.0032223	-0.207875	0.347016	4	4	4	4	12.7968	13.3038	12.8572	13.0072	13.5883	13.7659	13.7367	13.4413	13.0492	13.5198	13.0987	12.6941	13.0073	13.3163	13.3069	13.5629
EFNB1_HUMAN	EFNB1	Ephrin-B1	-0.397772	0.0492271	1.76666	1.02602e-05	2.49628	5.63561e-05	4	4	4	4	14.6869	14.9508	14.7389	15.032	12.8626	13.1023	13.027	13.3501	15.3433	16.2684	16.1784	16.1281	13.6129	13.7261	13.146	13.448
PXL2A_HUMAN	PRXL2A	Peroxiredoxin-like 2A	-0.349554	0.0492508	0.462976	0.0108028	0.0595965	0.664825	4	4	4	4	20.5083	20.356	20.5805	20.2035	19.7377	19.848	20.0511	20.1595	20.1817	20.5567	20.3188	20.3758	20.4064	20.0633	20.1923	20.5326
AN13A_HUMAN	ANKRD13A	Ankyrin repeat domain-containing protein 13A	0.21658	0.0493025	-0.308616	0.00135554	0.0252206	0.83053	4	4	4	4	12.3332	12.2962	12.3869	12.193	12.6568	12.5016	12.6454	12.64	12.4391	12.2729	12.6342	12.3321	12.235	12.4108	12.3222	12.6094
DYL1_HUMAN;DYL2_HUMAN	DYNLL1;DYNLL2	Dynein light chain 1, cytoplasmic	0.344127	0.0493118	-0.277128	0.0464499	-0.108567	0.453411	4	4	4	4	16.9741	17.062	16.8104	17.086	17.2311	17.5099	17.0691	17.231	16.6465	16.704	17.0226	16.8572	16.6628	17.0873	17.095	16.8195
S12A2_HUMAN	SLC12A2	Solute carrier family 12 member 2	0.348138	0.0493387	0.0290782	0.679075	0.122095	0.4482	4	4	4	4	13.6815	13.8907	13.89	13.9608	13.7521	13.8919	13.8249	13.838	13.4758	13.7468	13.5475	13.6326	13.8287	13.3819	13.1688	13.5349
FADS2_HUMAN	FADS2	Acyl-CoA 6-desaturase	0.360335	0.0494188	1.08741	2.84888e-07	1.74222	3.49073e-05	4	4	4	4	16.2474	16.1548	16.2234	16.215	15.0266	15.118	15.1276	15.2187	16.2847	16.5585	16.5987	16.5765	14.5464	14.4996	15.0713	14.9322
SCOC_HUMAN	SCOC	Short coiled-coil protein	0.514584	0.0495963	-0.398893	0.0365338	0.0951273	0.665562	4	4	4	4	15.5236	16.178	15.9429	15.9839	16.3232	16.4268	16.1541	16.3198	15.922	15.728	15.9809	15.9152	15.1914	16.0358	16.0285	15.9097
TRI65_HUMAN	TRIM65	Tripartite motif-containing protein 65	0.728368	0.0496356	-0.414455	0.236455	0.335435	0.23563	4	4	4	4	10.7473	11.7327	11.7438	11.9536	12.2767	12.1979	11.6899	11.6707	11.655	11.5868	11.4162	11.6055	10.5876	11.8025	11.234	11.2978
PSA7_HUMAN	PSMA7	Proteasome subunit alpha type-7	0.215731	0.0496466	-0.282584	0.0184044	-0.164205	0.133916	4	4	4	4	17.4523	17.3618	17.6083	17.7343	17.7532	17.8464	17.7938	17.8936	17.5602	17.3704	17.3637	17.473	17.483	17.7474	17.7491	17.4447
LRAT2_HUMAN	LRATD2	Protein LRATD2	0.333008	0.0498404	-0.305032	0.0715707	-0.123664	0.304977	4	4	4	4	13.5692	13.629	13.9551	13.8982	14.3295	14.0328	13.8366	14.0727	13.5555	13.4672	13.6692	13.7529	13.4744	13.7489	13.8683	13.848
MSH2_HUMAN	MSH2	DNA mismatch repair protein Msh2	0.211814	0.0500423	-0.0805204	0.325133	0.109567	0.267825	4	4	4	4	15.2099	15.3469	15.1149	15.4243	15.3483	15.4386	15.328	15.3032	15.1756	15.3378	15.204	15.2917	14.9821	15.3275	15.2287	15.0324
HARS1_HUMAN	HARS1	Histidine--tRNA ligase, cytoplasmic	0.537125	0.0500829	-0.117138	0.448466	0.181676	0.495297	4	4	4	4	16.3935	16.3916	16.7007	16.6517	16.8135	16.7009	16.3031	16.7886	16.7075	16.3141	15.8812	16.2814	15.8712	16.3776	16.4794	15.7293
MAVS_HUMAN	MAVS	Mitochondrial antiviral-signaling protein	0.26298	0.0501502	-0.798944	0.00703517	-0.593518	0.0525918	4	4	4	4	14.7505	14.4385	15.1935	15.0765	15.3715	15.7171	15.8602	15.7059	14.1631	15.0078	15.3155	14.7424	15.347	15.3729	15.4817	15.4012
DESI1_HUMAN	DESI1	Desumoylating isopeptidase 1	1.21296	0.0502435	-0.529617	0.138114	0.289781	0.548981	4	4	4	4	11.6245	11.6893	12.4273	12.2812	13.1051	11.9653	12.5001	12.5703	11.8598	11.4488	11.3422	11.7974	10.0837	12.0549	11.8062	11.3442
IF6_HUMAN	EIF6	Eukaryotic translation initiation factor 6	0.276098	0.0502625	-0.124491	0.203306	0.141666	0.283332	4	4	4	4	17.415	17.571	17.706	17.623	17.8763	17.692	17.6615	17.5832	17.77	17.4421	17.4718	17.5913	17.1718	17.4345	17.6255	17.4767
RGS12_HUMAN	RGS12	Regulator of G-protein signaling 12	0.442063	0.0502993	-0.139849	0.418973	0.187158	0.456648	4	4	4	4	13.5363	13.4913	13.5992	13.1459	13.6892	13.7641	13.2127	13.666	13.9099	13.202	13.1246	13.076	12.8035	13.1486	13.4412	13.1705
CARME_HUMAN	CARNMT1	Carnosine N-methyltransferase	0.632805	0.0503186	-0.662575	0.0319579	-0.153956	0.68068	4	4	4	4	13.4705	13.6207	13.1935	14.1088	14.3857	14.6016	14.03	14.0264	14.2711	13.4045	12.9488	13.2723	13.8127	13.4203	13.1457	14.1338
CLC14_HUMAN	CLEC14A	C-type lectin domain family 14 member A	-0.460429	0.0504062	0.46995	0.035348	-0.175242	0.251774	4	4	4	4	17.7319	17.3731	17.6445	17.5993	16.7296	17.0111	17.4297	17.2985	17.231	17.5921	17.5132	17.2734	17.2631	17.66	17.7273	17.6603
TRIP4_HUMAN	TRIP4	Activating signal cointegrator 1	0.41905	0.050416	-0.380214	0.0158881	-0.184707	0.270972	4	4	4	4	14.1798	14.1327	14.4717	14.2657	14.7732	14.7638	14.4029	14.6308	14.0681	13.9431	14.1037	14.0408	14.564	13.9104	14.3682	14.0519
NAGPA_HUMAN	NAGPA	N-acetylglucosamine-1-phosphodiester alpha-N-acetylglucosaminidase	-0.308324	0.0504705	0.541685	0.00127657	0.215053	0.115525	4	4	4	4	13.838	13.6122	13.538	13.5173	13.0287	13.266	13.0092	13.0348	13.5929	13.5648	13.7175	13.557	13.0751	13.409	13.5283	13.5596
GBB2_HUMAN	GNB2	Guanine nucleotide-binding protein G(I)/G(S)/G(T) subunit beta-2	-0.556474	0.0504842	0.0701852	0.508071	-0.634369	0.0335	4	4	4	4	18.6421	18.533	18.7096	18.6982	18.3706	18.4768	18.6959	18.7589	18.2267	18.5851	18.6854	18.4934	19.739	18.79	18.9558	19.0432
ZCRB1_HUMAN	ZCRB1	Zinc finger CCHC-type and RNA-binding motif-containing protein 1	-0.278357	0.0506009	0.182086	0.422329	-0.129461	0.381318	4	4	4	4	12.4675	11.8252	12.5479	11.8517	12.0571	12.1323	12.0278	11.7469	12.3592	12.0998	12.2607	11.84	12.0705	12.2444	12.327	12.4356
SYNRG_HUMAN	SYNRG	Synergin gamma	0.462182	0.0508054	-0.321448	0.202886	0.311614	0.122294	4	4	4	4	12.7852	12.1119	12.4437	13.0048	12.7196	13.2215	12.7937	12.8965	12.5811	12.9589	12.7843	12.7049	12.5082	12.1752	12.8551	12.2442
RPTOR_HUMAN	RPTOR	Regulatory-associated protein of mTOR	-0.144529	0.0508071	0.301384	0.0245418	0.134266	0.195494	4	4	4	4	13.7123	13.788	13.4157	13.5421	13.3479	13.4365	13.3016	13.1665	13.4146	13.83	13.6239	13.4992	13.4411	13.4563	13.5101	13.4232
PPIA_HUMAN	PPIA	Peptidyl-prolyl cis-trans isomerase A	0.334831	0.0508413	-0.118421	0.447796	0.0387783	0.811949	4	4	4	4	20.2359	20.1498	20.7	20.4916	20.6127	20.6301	20.3038	20.5043	20.4302	20.1608	19.949	20.3267	20.2972	19.9417	20.4396	20.0331
MANS1_HUMAN	MANSC1	MANSC domain-containing protein 1	-0.378037	0.0509236	0.0593815	0.69934	-0.630157	0.0148326	4	4	4	4	14.3201	14.0975	14.5374	14.2738	13.9551	14.2155	14.5099	14.3108	14.005	13.9383	14.3953	13.6443	14.6062	14.6193	14.3846	14.8934
PJA2_HUMAN	PJA2	E3 ubiquitin-protein ligase Praja-2	0.510838	0.0510515	0.10677	0.269436	0.686539	0.0369442	4	4	4	4	14.1201	14.3705	14.2377	14.1872	14.1015	14.0932	13.9791	14.3145	14.3445	14.5394	13.8224	14.4849	13.8285	13.3568	14.053	13.2065
QSER1_HUMAN	QSER1	Glutamine and serine-rich protein 1	0.68356	0.0511672	-0.373099	0.277313	0.696835	0.00731547	4	4	4	4	10.8544	11.733	11.341	11.3301	11.9974	12.2081	11.4619	11.0836	11.5126	11.5919	12.0843	11.6153	10.6755	11.004	11.2176	11.1197
PLCG1_HUMAN	PLCG1	1-phosphatidylinositol 4,5-bisphosphate phosphodiesterase gamma-1	0.396191	0.0512512	-0.0339284	0.699865	0.497392	0.0172729	4	4	4	4	16.0068	16.1501	16.2046	16.2648	16.3605	16.21	16.1137	16.0777	16.3433	16.2688	16.2297	16.325	15.6819	15.74	16.2254	15.5299
PLXA1_HUMAN	PLXNA1	Plexin-A1	-0.317119	0.0513427	0.468881	0.00513201	0.0731242	0.548274	4	4	4	4	13.3607	13.0414	13.3832	13.2334	12.5985	12.8921	12.7267	12.9258	13.2676	13.2351	13.1075	13.0939	13.2783	13.2885	12.8726	12.9723
FKB1A_HUMAN	FKBP1A	Peptidyl-prolyl cis-trans isomerase FKBP1A	0.953386	0.0513887	-0.350321	0.116783	0.283902	0.573686	4	4	4	4	17.8373	17.7005	18.5494	18.195	18.3966	18.4465	18.3904	18.4499	18.1908	16.9789	18.0577	17.7781	16.3836	17.5739	18.2606	17.6518
ERF3A_HUMAN;ERF3B_HUMAN	GSPT1;GSPT2	Eukaryotic peptide chain release factor GTP-binding subunit ERF3A	0.498958	0.0515533	-0.0890722	0.372783	0.419213	0.097849	4	4	4	4	16.7975	16.7377	16.9531	17.0982	17.0939	17.0204	16.9321	16.8963	17.0442	16.9836	16.7067	16.8892	16.0424	16.5824	16.9905	16.3316
HECW2_HUMAN	HECW2	E3 ubiquitin-protein ligase HECW2	0.216665	0.0519266	-0.0425584	0.712613	0.0584185	0.607548	4	4	4	4	14.1676	14.2328	13.967	13.8231	14.0066	14.2312	14.1375	13.9854	13.7049	13.9095	14.0457	14.0676	13.7776	13.7408	14.0281	13.9476
BROX_HUMAN	BROX	BRO1 domain-containing protein BROX	0.596785	0.051951	-0.4012	0.0809131	0.27786	0.35245	4	4	4	4	14.8104	14.3975	15.1995	15.0924	15.4078	15.3647	15.114	15.2181	15.2147	15.0361	14.5573	15.0209	14.0381	15.0618	15.0145	14.603
TNPO2_HUMAN	TNPO2	Transportin-2	0.283538	0.0520229	0.167492	0.19982	0.491505	0.000216155	4	4	4	4	14.8534	14.8295	14.7108	14.6095	14.743	14.3281	14.5111	14.751	14.8492	14.7749	14.7512	14.7898	14.1823	14.2252	14.4362	14.3553
PRKDC_HUMAN	PRKDC	DNA-dependent protein kinase catalytic subunit	-0.200533	0.0522629	0.115064	0.349552	-0.0250573	0.80835	4	4	4	4	18.3537	18.3059	17.9295	18.2382	17.9196	18.088	18.177	18.1825	18.1049	18.4603	18.1638	18.34	18.1487	18.4003	18.2615	18.3586
CAH13_HUMAN	CA13	Carbonic anhydrase 13	0.644807	0.0523274	-0.145478	0.441822	0.246416	0.516677	4	4	4	4	12.8652	12.9764	13.2646	13.1732	13.6345	13.0308	12.9599	13.2359	13.4232	12.2556	12.4263	13.1626	12.3109	12.8653	13.0146	12.0912
RALA_HUMAN;RALB_HUMAN	RALA;RALB	Ras-related protein Ral-A	-0.336615	0.052347	0.0848503	0.488629	-0.650533	0.041992	4	4	4	4	19.71	19.6544	19.5503	19.7318	19.4138	19.588	19.4281	19.8773	19.6692	19.3932	18.5793	19.4098	20.0019	19.8617	19.6911	20.099
ZC3HF_HUMAN	ZC3H15	Zinc finger CCCH domain-containing protein 15	0.331189	0.0523597	-0.0739818	0.555268	0.332734	0.0674221	4	4	4	4	15.3389	15.6603	15.6778	15.6631	15.74	15.8434	15.4497	15.6031	15.8776	15.4446	15.7928	15.5273	15.0651	15.3872	15.5801	15.279
2ABA_HUMAN;2ABD_HUMAN	PPP2R2A;PPP2R2D	Serine/threonine-protein phosphatase 2A 55 kDa regulatory subunit B alpha isoform	0.406008	0.0524518	-0.0285273	0.616102	0.217259	0.245752	4	4	4	4	16.0642	16.096	16.1371	16.1599	16.2171	16.2319	16.0242	16.0982	15.933	15.9732	15.8306	16.0795	15.2971	15.8912	16.0419	15.7171
EXOS7_HUMAN	EXOSC7	Exosome complex component RRP42	0.209973	0.0524563	-0.0565281	0.560058	0.0261128	0.802928	4	4	4	4	15.4077	15.581	15.3923	15.1495	15.4091	15.3956	15.4967	15.4553	15.3042	15.1873	15.3842	15.1456	15.1731	15.4326	15.0346	15.2765
TSNAX_HUMAN	TSNAX	Translin-associated protein X	0.345251	0.0525051	-0.284515	0.10721	0.12423	0.464841	4	4	4	4	15.1891	15.368	15.6829	15.7259	15.9857	15.7956	15.6943	15.6284	15.8667	15.4523	15.4756	15.4252	15.1226	15.5266	15.6895	15.3842
CNN2_HUMAN	CNN2	Calponin-2	0.543957	0.0525069	-0.694436	0.0443607	-0.263713	0.241812	4	4	4	4	15.7014	15.8886	16.7331	16.4308	16.8085	17.2486	16.6032	16.8713	15.941	15.9034	16.2892	16.1673	16.2477	16.2326	16.8585	16.017
CHMP3_HUMAN	CHMP3	Charged multivesicular body protein 3	0.358838	0.0528515	-0.258306	0.139253	0.058733	0.695655	4	4	4	4	14.8931	14.7635	15.1752	15.2049	15.3896	15.2636	14.9695	15.4472	15.206	14.8749	14.7555	15.033	14.8346	15.0376	15.1127	14.6496
DPYL4_HUMAN	DPYSL4	Dihydropyrimidinase-related protein 4	0.942131	0.0528744	-0.316992	0.193977	0.721308	0.111624	4	4	4	4	13.6039	14.0555	13.101	13.698	13.937	14.185	13.823	13.7814	13.6519	13.7519	13.5612	13.878	11.9541	13.156	13.7875	13.0602
DCNL1_HUMAN	DCUN1D1	DCN1-like protein 1	0.276717	0.0529756	-0.34495	0.0302682	-0.0966969	0.485651	4	4	4	4	13.6649	13.5241	13.7966	13.8843	14.0697	14.3162	13.875	13.9887	13.9809	13.4567	13.7245	13.5939	13.8078	13.9397	13.782	13.6133
RIN3_HUMAN	RIN3	Ras and Rab interactor 3	0.418458	0.0531331	-0.0867298	0.539825	0.191278	0.364351	4	4	4	4	13.6778	13.9036	14.0388	13.8038	14.2636	13.9002	13.7984	13.8088	14.0586	13.4018	13.6038	13.7981	13.2343	13.868	13.5894	13.4055
MFAP2_HUMAN	MFAP2	Microfibrillar-associated protein 2	0.590844	0.0534685	0.479947	0.0145839	0.868109	0.026231	4	4	4	4	12.9003	13.1864	13.3332	12.7612	12.626	12.5184	12.6794	12.4376	12.7655	12.8606	13.2909	12.4534	11.4063	11.7541	12.2937	12.4437
TBA4A_HUMAN	TUBA4A	Tubulin alpha-4A chain	0.485649	0.0535147	0.00236654	0.989055	0.192611	0.510212	4	4	4	4	19.2138	18.8927	18.8597	19.5171	19.008	19.0451	19.1458	19.2749	19.0753	19.0232	18.2429	18.9602	18.4499	18.4645	19.2123	18.4044
MP2K3_HUMAN	MAP2K3	Dual specificity mitogen-activated protein kinase kinase 3	0.637816	0.0537437	-0.363162	0.00563081	0.348974	0.249306	4	4	4	4	14.1439	14.0646	13.9962	14.3528	14.5935	14.4331	14.5385	14.445	14.4086	14.1789	14.2116	14.0557	13.1786	13.9165	14.4643	13.8994
PSA_HUMAN	NPEPPS	Puromycin-sensitive aminopeptidase	0.331755	0.0538087	-0.119187	0.315787	0.166582	0.306892	4	4	4	4	16.3709	16.2433	16.6378	16.5233	16.7513	16.4585	16.5595	16.4826	16.6099	16.3313	16.204	16.4461	16.0492	16.3955	16.4825	15.9977
I2BPL_HUMAN	IRF2BPL	Probable E3 ubiquitin-protein ligase IRF2BPL	0.276123	0.0538224	-0.323977	0.00464406	0.104867	0.434546	4	4	4	4	13.2344	13.2603	13.2911	13.1189	13.6745	13.5375	13.6099	13.3788	13.4724	13.3414	13.5317	13.1702	13.4829	13.3691	13.201	13.0432
CE170_HUMAN	CEP170	Centrosomal protein of 170 kDa	0.40699	0.0538735	-0.30989	0.146941	0.401751	0.0178894	4	4	4	4	15.1957	15.4731	15.7519	15.71	16.0315	16.0308	15.4581	15.8499	15.6328	15.9142	15.9263	15.8761	15.5723	15.2336	15.6509	15.2856
WDR61_HUMAN	WDR61	WD repeat-containing protein 61	0.304902	0.0540224	-0.10334	0.189182	0.226314	0.133446	4	4	4	4	15.3796	15.4696	15.3035	15.3108	15.6406	15.4395	15.3859	15.411	15.4993	15.401	15.2077	15.4546	14.8274	15.2961	15.304	15.2299
TBA1C_HUMAN;TBA4A_HUMAN	TUBA1C;TUBA4A	Tubulin alpha-4A chain	0.808605	0.0540352	-0.064189	0.693733	0.621792	0.154623	4	4	4	4	21.3611	21.3619	21.0254	21.7609	21.5149	21.3785	21.5016	21.371	21.5124	21.2823	20.7335	21.4907	19.7575	20.8933	21.3482	20.5326
DYLT1_HUMAN	DYNLT1	Dynein light chain Tctex-type 1	0.288933	0.0540802	-0.173431	0.174655	0.213249	0.190425	4	4	4	4	15.656	15.7032	15.3777	15.7077	15.9824	15.8364	15.6095	15.7101	15.8517	15.8088	15.3716	15.8034	15.2708	15.6619	15.6186	15.4312
DENR_HUMAN	DENR	Density-regulated protein	0.463063	0.0542001	-0.139954	0.544932	0.341991	0.110722	4	4	4	4	15.6985	16.1723	16.2992	15.8947	16.4546	16.4438	15.9244	15.8017	16.4648	15.7656	15.8302	16.0796	15.6698	15.6919	15.9282	15.4823
FRYL_HUMAN	FRYL	Protein furry homolog-like	0.331357	0.0543127	-0.186904	0.0484426	0.122772	0.386903	4	4	4	4	15.259	15.3181	15.1234	15.366	15.5138	15.5494	15.3027	15.4482	15.3245	15.2369	15.1697	15.2486	14.7553	15.2513	15.3313	15.1507
SEC20_HUMAN	BNIP1	Vesicle transport protein SEC20	-0.400942	0.0544343	0.564247	0.028878	-0.374343	0.037052	4	4	4	4	15.3143	14.585	14.8398	15.0473	14.0235	14.5685	14.4994	14.4379	14.5223	14.4799	14.1718	14.4619	15.0733	14.6399	14.5623	14.8577
BL1S2_HUMAN	BLOC1S2	Biogenesis of lysosome-related organelles complex 1 subunit 2	0.315947	0.0545223	-0.539112	0.114703	0.171062	0.560434	4	4	4	4	11.8027	12.0988	13.0548	12.6424	13.039	12.9885	13.0462	12.6813	12.9069	12.8854	13.309	12.0742	12.714	12.8158	12.6123	12.3492
HAP28_HUMAN	PDAP1	28 kDa heat- and acid-stable phosphoprotein	0.747618	0.0545921	-0.772471	0.126668	0.165813	0.390879	4	4	4	4	14.7306	14.0451	15.5443	14.9552	15.541	16.4628	15.0617	15.2996	15.3106	14.595	15.2436	14.8888	14.9406	14.9319	14.8506	14.6516
KCC2G_HUMAN	CAMK2G	Calcium/calmodulin-dependent protein kinase type II subunit gamma	0.30349	0.0546418	-0.697315	0.00102975	-0.464797	0.0142438	4	4	4	4	15.851	16.1677	15.8936	15.9573	16.7954	16.8259	16.4155	16.6221	16.1984	15.703	15.8422	15.8421	16.2252	16.5798	16.2245	16.4153
DPP9_HUMAN	DPP9	Dipeptidyl peptidase 9	0.462953	0.0547894	-0.259878	0.193716	0.0274277	0.874187	4	4	4	4	14.3412	14.4287	14.5803	14.8872	15.1728	14.7427	14.5454	14.816	14.5882	14.311	14.2025	14.4331	14.0219	14.6017	14.5908	14.2106
KAP2_HUMAN;KAP3_HUMAN	PRKAR2A;PRKAR2B	cAMP-dependent protein kinase type II-alpha regulatory subunit	0.339256	0.0548326	-0.544055	8.56056e-05	-0.295975	0.115843	4	4	4	4	16.4546	16.6213	16.5804	16.6813	17.218	17.1388	17.0807	17.0764	16.6615	16.5529	16.2726	16.4859	16.4414	17.1093	16.8624	16.7438
RRS1_HUMAN	RRS1	Ribosome biogenesis regulatory protein homolog	-0.271282	0.0548627	0.570217	0.00103337	0.0175524	0.895407	4	4	4	4	15.626	15.8668	15.6472	15.7584	14.9727	15.3545	15.1228	15.1675	15.3505	15.5636	15.6431	15.2158	15.18	15.4947	15.5375	15.4906
MA1C1_HUMAN	MAN1C1	Mannosyl-oligosaccharide 1,2-alpha-mannosidase IC	-0.487709	0.0549074	1.0041	0.00235293	0.862102	0.00695273	4	4	4	4	14.0205	13.9804	13.838	14.3366	13.2477	12.5856	12.9847	13.3411	13.8531	14.5498	14.6323	14.5232	13.201	13.5719	13.7492	13.5879
RB12B_HUMAN	RBM12B	RNA-binding protein 12B	-0.220835	0.0549859	0.170091	0.20346	-0.0501935	0.57555	4	4	4	4	14.6663	14.6771	15.0264	14.6183	14.5946	14.553	14.7583	14.4019	14.59	14.8873	14.7928	14.7202	14.8597	14.9199	14.6641	14.7474
NPDC1_HUMAN	NPDC1	Neural proliferation differentiation and control protein 1	-0.531099	0.0551267	0.311968	0.0796859	-0.102488	0.721073	4	4	4	4	11.7589	12.0979	12.0937	12.1766	11.9904	11.7731	11.682	11.4336	11.6697	12.5486	12.3705	12.0048	11.7497	12.1766	12.4431	12.6342
ACBD6_HUMAN	ACBD6	Acyl-CoA-binding domain-containing protein 6	0.580453	0.055189	-0.191058	0.27788	0.197552	0.483899	4	4	4	4	12.479	12.4468	12.7838	12.8671	13.0934	12.8508	12.5141	12.8828	12.8436	12.4829	12.4057	12.0773	11.6791	12.2046	12.6543	12.4812
FPRP_HUMAN	PTGFRN	Prostaglandin F2 receptor negative regulator	0.344379	0.0551904	-0.0801234	0.37628	0.0741615	0.634188	4	4	4	4	15.8903	15.6473	15.8196	15.6086	15.7941	15.6941	15.9168	15.8812	15.6105	15.6756	15.5062	15.4131	15.1145	15.4441	15.5982	15.752
LGMN_HUMAN	LGMN	Legumain	-0.34509	0.0552644	-0.0968251	0.25034	-0.357235	0.0420934	4	4	4	4	18.2623	18.1741	18.4146	18.3035	18.3313	18.4219	18.5269	18.2617	18.315	18.4774	18.3796	18.3212	18.5084	18.9918	18.4922	18.9298
PARVA_HUMAN;PARVB_HUMAN	PARVA;PARVB	Beta-parvin	0.349953	0.0552765	-0.431716	0.0171613	-0.224715	0.262091	4	4	4	4	15.5379	15.652	15.7285	15.6166	16.3264	16.1944	15.7473	15.9937	15.5916	15.7252	15.0034	15.643	15.9039	15.7103	15.7174	15.5304
CRBG1_HUMAN	CRYBG1	Beta/gamma crystallin domain-containing protein 1	0.349112	0.05529	-0.917502	0.00114948	-0.682345	0.000158479	4	4	4	4	15.1367	15.0033	15.3735	14.9604	16.1926	16.2533	15.6834	16.0146	15.0704	15.0671	14.9453	14.9352	15.8887	15.5436	15.646	15.6691
ANK3_HUMAN	ANK3	Ankyrin-3	0.262026	0.0553588	0.206388	0.202427	0.505142	0.0107881	4	4	4	4	12.2922	12.5722	12.8945	12.6585	12.2481	12.4287	12.3279	12.5871	12.4927	12.4104	12.8554	12.8058	12.2138	12.3321	11.9874	12.0104
PMVK_HUMAN	PMVK	Phosphomevalonate kinase	0.357678	0.0553765	-0.04057	0.795944	0.195453	0.105646	4	4	4	4	13.8593	13.5405	13.9045	13.5683	14.0609	13.8205	13.5689	13.5844	13.5927	13.6126	13.6764	13.5042	13.2791	13.6781	13.2615	13.3854
DI3L2_HUMAN	DIS3L2	DIS3-like exonuclease 2	0.413629	0.0553856	0.132205	0.41856	0.446916	0.072769	4	4	4	4	13.9279	13.7743	14.3736	13.7815	13.9652	13.83	13.6844	13.849	14.1393	13.9792	13.5731	13.7701	13.6812	13.2163	13.7149	13.0616
WDR11_HUMAN	WDR11	WD repeat-containing protein 11	0.188511	0.0553883	-0.104008	0.132104	-0.0171392	0.825078	4	4	4	4	14.9283	14.8072	14.7504	14.7909	14.8131	14.9864	14.8835	15.0097	14.764	14.6216	14.7806	14.704	14.5544	14.7665	14.864	14.754
CCN1_HUMAN	CCN1	CCN family member 1	0.498845	0.0554973	-0.827007	0.000791973	-1.13975	0.0327771	4	4	4	4	11.6026	12.0158	11.7905	11.623	12.4591	12.5154	12.8585	12.5068	11.2715	11.1119	11.5258	9.87631	11.6915	12.2992	11.8511	12.5027
NB5R4_HUMAN	CYB5R4	Cytochrome b5 reductase 4	0.528119	0.0555009	-0.259466	0.288757	0.155918	0.638135	4	4	4	4	11.3957	10.7292	11.4674	11.6909	11.6925	11.6667	11.6271	11.3347	11.8004	10.8779	10.7747	11.3791	10.4742	11.4079	11.2813	11.0452
FLNA_HUMAN;FLNB_HUMAN;FLNC_HUMAN	FLNA;FLNB;FLNC	Filamin-B	0.32246	0.0555219	-0.566624	0.000273054	-0.370471	0.0528319	4	4	4	4	19.361	19.5594	19.6183	19.6679	20.1741	20.025	20.1312	20.1428	19.6291	19.3503	19.2625	19.4595	19.456	20.0444	19.96	19.7228
RAB14_HUMAN	RAB14	Ras-related protein Rab-14	-0.153314	0.0555546	0.179728	0.0175833	-0.145799	0.119414	4	4	4	4	17.6535	17.5611	17.6434	17.493	17.3415	17.3513	17.517	17.4223	17.281	17.5781	17.3702	17.4329	17.4902	17.4796	17.5782	17.6973
PSMG4_HUMAN	PSMG4	Proteasome assembly chaperone 4	0.47249	0.0556565	-0.540889	0.0497464	0.174867	0.365858	4	4	4	4	13.6651	13.3267	13.7755	13.2111	14.4545	13.9414	13.6172	14.1288	14.0616	13.8119	13.7448	13.3332	13.4048	13.7883	13.4038	13.6552
RLA0L_HUMAN;RLA0_HUMAN	RPLP0;RPLP0P6	60S acidic ribosomal protein P0	0.265112	0.0557237	0.226569	0.0416182	0.316427	0.0288423	4	4	4	4	19.3446	19.133	19.2858	19.3651	19.0974	18.8768	19.2141	19.034	19.1702	19.2603	18.9497	19.0474	18.5405	18.9462	18.8326	18.8425
KANK1_HUMAN	KANK1	KN motif and ankyrin repeat domain-containing protein 1	1.13535	0.0558769	-0.543164	0.0224395	0.534148	0.310782	4	4	4	4	11.215	11.2937	11.7919	11.1744	11.93	12.1897	11.6847	11.8433	11.3891	11.2249	11.5888	11.0401	9.72056	11.8682	10.3566	11.161
GLRX1_HUMAN	GLRX	Glutaredoxin-1	0.882804	0.0559579	-0.312464	0.21436	0.406052	0.327782	4	4	4	4	14.2397	14.2399	15.0436	14.6677	15.1308	14.9537	14.7475	14.6089	14.086	14.2271	14.5308	14.69	13.1335	14.5242	14.6055	13.6465
PLCL1_HUMAN	PLCL1	Inactive phospholipase C-like protein 1	0.480768	0.056057	-0.214813	0.314562	0.165525	0.38748	4	4	4	4	13.4278	13.5073	13.9424	14.0133	14.2233	14.0745	13.6815	13.7707	13.7974	13.6077	13.4153	13.6685	13.1533	13.6458	13.8042	13.2235
TFAM_HUMAN	TFAM	Transcription factor A, mitochondrial	-0.369987	0.0563067	0.635944	0.00807593	-0.0989022	0.42037	4	4	4	4	17.407	17.0207	17.4635	17.2847	16.3529	16.5401	16.9326	16.8065	16.9848	17.112	16.784	16.8355	16.8599	16.9639	17.0191	17.2691
AP3M1_HUMAN	AP3M1	AP-3 complex subunit mu-1	0.252621	0.0563431	-0.116243	0.293939	-0.159834	0.228558	4	4	4	4	15.8197	15.6035	15.9195	15.7885	16.0131	15.9925	15.6788	15.9117	15.6897	15.5922	15.2915	15.3729	15.4298	15.7547	15.6641	15.737
M4K4_HUMAN;MINK1_HUMAN;TNIK_HUMAN	MAP4K4;MINK1;TNIK	Mitogen-activated protein kinase kinase kinase kinase 4	-0.344289	0.0564121	0.153099	0.408748	-0.248471	0.0619754	4	4	4	4	16.3942	15.9275	15.9144	16.0919	15.7354	15.7757	16.3098	15.8947	15.8787	16.2804	15.9756	15.9643	16.2108	16.3928	16.3645	16.1248
ERAP2_HUMAN	ERAP2	Endoplasmic reticulum aminopeptidase 2	0.36876	0.056421	-0.181294	0.141788	-0.185155	0.259964	4	4	4	4	16.5974	16.4723	16.6695	16.265	16.6694	16.5621	16.8496	16.6484	16.1134	16.2313	16.0565	16.1126	16.2299	16.5348	15.9413	16.5485
SPD2B_HUMAN	SH3PXD2B	SH3 and PX domain-containing protein 2B	0.460215	0.0567887	-0.2047	0.423612	0.61755	0.000199007	4	4	4	4	14.1189	14.503	14.8631	14.4727	14.8683	15.0631	14.2093	14.6359	14.7993	14.9469	14.7837	14.8762	14.1262	14.1224	14.2896	14.3975
CISD2_HUMAN	CISD2	CDGSH iron-sulfur domain-containing protein 2	-0.372966	0.0570261	0.846341	0.00102932	0.508934	0.00617629	4	4	4	4	16.4119	16.2719	16.2567	16.1549	15.1421	15.3346	15.7742	15.4591	16.1312	16.5494	16.2641	16.2929	15.6154	15.7213	16.0206	15.8446
DPP2_HUMAN	DPP7	Dipeptidyl peptidase 2	0.209291	0.0571007	-0.781394	4.84666e-05	-0.706984	0.000578874	4	4	4	4	16.1566	16.002	16.071	15.8394	16.8823	16.7355	16.83	16.7468	15.9952	15.9282	15.9244	15.6817	16.4562	16.8109	16.475	16.6152
HNRH2_HUMAN	HNRNPH2	Heterogeneous nuclear ribonucleoprotein H2	-0.225756	0.0571737	0.134691	0.0912247	-0.280374	0.0185163	4	4	4	4	16.4724	16.5071	16.6086	16.4255	16.2228	16.3631	16.4832	16.4058	16.2667	16.3209	16.4173	16.2516	16.8085	16.5469	16.4302	16.5923
ABRAL_HUMAN	ABRACL	Costars family protein ABRACL	0.589876	0.0571822	-0.593827	0.0597074	-0.323031	0.208804	4	4	4	4	16.8789	17.0299	17.771	16.9813	18.1069	17.8681	17.3724	17.6891	17.1212	16.771	16.5721	16.9205	17.7124	17.1508	16.7711	17.0427
ADT1_HUMAN;ADT2_HUMAN;ADT3_HUMAN	SLC25A4;SLC25A5;SLC25A6	ADP/ATP translocase 2	-0.451919	0.0573768	0.523949	0.0260278	0.530676	0.00976968	4	4	4	4	20	19.4755	19.6827	19.8747	19.1158	19.1907	19.6275	19.0031	20.1669	20.2258	20.3338	20.141	19.4567	19.8611	19.9747	19.4522
PXL2B_HUMAN	PRXL2B	Prostamide/prostaglandin F synthase	0.361049	0.0574577	-0.5522	0.0215489	-0.327242	0.0906586	4	4	4	4	14.6786	14.1436	14.856	14.482	15.1793	14.8116	15.1906	15.1874	14.6675	14.308	14.1707	14.4696	14.4017	14.7384	14.7953	14.9895
UBA5_HUMAN	UBA5	Ubiquitin-like modifier-activating enzyme 5	0.472411	0.0575498	-0.246652	0.278719	0.354513	0.148328	4	4	4	4	13.0741	13.0314	13.3183	13.6031	13.7975	13.248	13.2061	13.7619	13.4158	13.1555	13.8688	13.1018	13.0809	12.7098	13.3047	13.0285
PXDN_HUMAN	PXDN	Peroxidasin homolog	0.382819	0.057616	-0.653037	0.00213103	-0.490569	0.0154716	4	4	4	4	19.0748	18.672	18.9337	18.718	19.2814	19.4563	19.6404	19.6324	18.7097	18.6914	18.6012	18.5146	18.7315	19.2053	19.1496	19.3928
ITA3_HUMAN	ITGA3	Integrin alpha-3	0.27369	0.0576287	0.122475	0.444539	-0.190609	0.21028	4	4	4	4	17.3216	16.8103	17.1723	17.1787	16.7143	16.9818	17.1576	17.1393	16.3005	16.3464	16.798	16.6909	16.6665	16.684	16.6562	16.8915
RU2A_HUMAN	SNRPA1	U2 small nuclear ribonucleoprotein A'	-0.188893	0.0576963	0.21234	0.048878	-0.165483	0.104972	4	4	4	4	18.9526	18.9376	18.9606	18.7079	18.6085	18.5488	18.8212	18.7309	18.8007	18.8078	18.5132	18.6813	18.8655	19.0137	18.8121	18.7737
PREX1_HUMAN	PREX1	Phosphatidylinositol 3,4,5-trisphosphate-dependent Rac exchanger 1 protein	0.360497	0.0577476	-0.0451701	0.55506	0.128269	0.477641	4	4	4	4	15.3198	15.1939	15.3437	15.4004	15.4317	15.4492	15.1963	15.3614	15.3686	15.1232	14.9267	15.0913	14.7942	14.9153	15.4209	14.8661
BZW2_HUMAN	BZW2	Basic leucine zipper and W2 domain-containing protein 2	0.337326	0.0577496	0.00263786	0.981898	0.179839	0.383458	4	4	4	4	16.5963	16.1566	16.495	16.3683	16.4427	16.3244	16.5482	16.2903	16.4091	16.5417	15.9476	16.0773	15.7915	16.1177	16.4043	15.9429
GOGB1_HUMAN	GOLGB1	Golgin subfamily B member 1	0.362801	0.0577973	-0.174614	0.00543283	0.0478907	0.775042	4	4	4	4	15.8372	15.8488	15.7879	15.7691	15.9534	15.9126	16.0832	15.9923	15.6554	15.5823	15.8274	15.6167	15.1835	15.7786	15.6768	15.8512
NRP1_HUMAN	NRP1	Neuropilin-1	-0.235159	0.0578087	0.3244	0.0856643	-0.0133743	0.873059	4	4	4	4	17.3606	16.7492	17.3083	17.0705	16.7611	16.6734	17.0126	16.744	17.0126	17.1352	17.0011	16.9292	16.8552	17.0341	17.1849	17.0574
SELM_HUMAN	SELENOM	Selenoprotein M	-0.184745	0.05781	0.336044	0.0162844	-0.0361586	0.842859	4	4	4	4	14.3421	14.5118	14.7688	14.5164	14.2194	14.0665	14.314	14.195	13.9972	14.1534	14.7041	14.5347	14.3779	14.3414	14.2648	14.5499
AP1B1_HUMAN	AP1B1	AP-1 complex subunit beta-1	-0.172128	0.0578833	-0.0415578	0.606016	-0.198298	0.02391	4	4	4	4	17.3303	17.2231	17.3221	17.1778	17.2245	17.1611	17.4382	17.3956	17.1356	17.42	17.2741	17.285	17.439	17.4999	17.4147	17.5543
DHYS_HUMAN	DHPS	Deoxyhypusine synthase	0.361977	0.0580216	-0.236687	0.173717	0.362192	0.0413709	4	4	4	4	11.3913	11.9093	11.8575	11.816	12.0609	12.2046	11.7604	11.8949	11.9009	11.8496	12.1704	12.0008	11.3458	11.9077	11.7022	11.5173
GDIR2_HUMAN	ARHGDIB	Rho GDP-dissociation inhibitor 2	0.62433	0.0581012	-0.596285	0.0855783	0.19054	0.377022	4	4	4	4	15.6755	15.6464	16.535	16.2074	16.9289	16.9171	16.1213	16.4821	16.1424	16.2329	15.9836	16.3553	16.4744	15.9263	15.969	15.5823
AMOT_HUMAN	AMOT	Angiomotin	0.694805	0.0581501	-0.19114	0.379657	0.242988	0.468312	4	4	4	4	11.8836	11.8361	12.4313	12.1424	12.2004	12.3324	11.9064	12.6188	11.8654	11.3406	11.8352	12.2095	10.9625	12.0734	11.3289	11.914
MCM5_HUMAN	MCM5	DNA replication licensing factor MCM5	0.256684	0.0582722	0.268946	0.0175363	0.344451	0.0739195	4	4	4	4	17.1418	17.2979	16.9246	17.1638	16.8313	16.9194	16.7951	16.9066	16.67	17.1085	16.8407	17.1843	16.4388	16.4782	16.9061	16.6026
LTBP2_HUMAN	LTBP2	Latent-transforming growth factor beta-binding protein 2	0.464234	0.0582732	-0.0529268	0.777128	-0.324374	0.147832	4	4	4	4	13.1791	12.9488	13.4553	13.5335	13.047	13.2789	13.6178	13.3847	12.5145	12.524	12.841	12.2944	12.6019	12.8016	12.7376	13.3304
PCAT2_HUMAN	LPCAT2	Lysophosphatidylcholine acyltransferase 2	-0.201034	0.058334	-0.0837779	0.547464	-0.506	0.00323889	4	4	4	4	16.3238	15.8245	15.9008	15.951	15.8859	16.0907	16.2115	16.1472	15.5394	15.9572	15.9018	15.717	16.2594	16.2012	16.4286	16.2502
NRBP_HUMAN	NRBP1	Nuclear receptor-binding protein	0.454193	0.0583387	-0.0342095	0.733682	0.449567	0.055794	4	4	4	4	14.9866	14.8985	15.0255	15.0879	15.1456	14.9286	15.2151	14.8461	15.2204	14.8468	15.011	15.0387	14.1877	14.7777	14.9515	14.4017
SBDS_HUMAN	SBDS	Ribosome maturation protein SBDS	0.644865	0.0584871	0.0363934	0.799185	0.678774	0.0471907	4	4	4	4	15.0368	14.9179	15.3586	15.2856	15.279	15.2536	14.927	14.9938	15.2354	15.0404	14.9967	15.3165	13.8547	14.5116	15.128	14.3797
PSB5_HUMAN	PSMB5	Proteasome subunit beta type-5	0.27722	0.0585102	-0.324058	0.00342305	-0.207272	0.157422	4	4	4	4	17.2614	17.0164	17.1965	17.2786	17.6053	17.5213	17.4431	17.4795	17.1927	17.0358	16.927	16.9557	17.0776	17.5676	17.101	17.194
BIG2_HUMAN	ARFGEF2	Brefeldin A-inhibited guanine nucleotide-exchange protein 2	0.23023	0.0586163	-0.0370305	0.713626	0.138684	0.0546807	4	4	4	4	13.5097	13.4256	13.4809	13.4524	13.5111	13.5771	13.2422	13.6863	13.5508	13.3361	13.3377	13.4259	13.2015	13.255	13.3103	13.329
SYSC_HUMAN	SARS1	Serine--tRNA ligase, cytoplasmic	0.487644	0.0588468	-0.0489764	0.617806	0.469472	0.0672214	4	4	4	4	18.5413	18.705	18.7738	18.8235	18.8967	18.7749	18.5652	18.8026	18.889	18.672	18.5726	18.8331	17.7894	18.387	18.7338	18.1786
GLYC_HUMAN	SHMT1	Serine hydroxymethyltransferase, cytosolic	0.58445	0.0588639	-0.23144	0.142542	0.301149	0.340039	4	4	4	4	12.7147	12.8096	12.4537	12.5545	12.9297	12.6903	12.6856	13.1526	12.7847	12.9294	12.0915	12.5194	11.6546	12.2553	12.649	12.5615
FNTB_HUMAN	FNTB	Protein farnesyltransferase subunit beta	0.515398	0.0591388	-0.356117	0.319315	0.107925	0.624369	4	4	4	4	13.7384	12.7193	14.07	13.896	13.9365	13.6177	14.162	14.1319	13.6238	13.7995	13.4637	13.3312	13.0399	13.7871	13.7233	13.2362
BIRC6_HUMAN	BIRC6	Baculoviral IAP repeat-containing protein 6	0.418947	0.0591589	-0.118141	0.253474	0.240411	0.267861	4	4	4	4	14.224	14.443	14.0594	14.43	14.3634	14.426	14.3892	14.4503	14.4414	14.1301	14.0767	14.2665	13.5456	14.0276	14.4211	13.9589
CPIN1_HUMAN	CIAPIN1	Anamorsin	0.354599	0.0592137	-0.130147	0.492093	0.455296	0.020962	4	4	4	4	16.6037	16.6658	17.2183	17.202	17.1082	17.191	16.9021	17.009	17.2821	17.0953	17.0819	17.1539	16.6114	16.7201	17.064	16.3965
RFX5_HUMAN	RFX5	DNA-binding protein RFX5	-0.285072	0.0593205	0.606179	0.00257013	0.171506	0.193016	4	4	4	4	12.9085	12.629	12.624	12.7355	11.8646	12.3442	12.2053	12.0581	12.836	12.4523	12.4132	12.5971	12.2282	12.5064	12.3663	12.5117
ENTP1_HUMAN	ENTPD1	Ectonucleoside triphosphate diphosphohydrolase 1	-0.30533	0.0594969	0.573987	0.0126331	0.104599	0.296749	4	4	4	4	16.8706	16.5826	17.052	17.1287	16.0884	16.2417	16.4116	16.5964	16.6739	16.7115	16.6846	16.9078	16.694	16.4388	16.6423	16.7843
RPAP1_HUMAN	RPAP1	RNA polymerase II-associated protein 1	0.469748	0.0595639	-0.320575	0.0346478	0.378608	0.121375	4	4	4	4	12.8741	13.0313	12.7639	13.1773	13.3168	13.4686	13.2363	13.1074	13.273	13.2547	12.9139	13.3228	12.4726	12.7951	13.3407	12.6416
S39A7_HUMAN	SLC39A7	Zinc transporter SLC39A7	0.751948	0.059974	0.138434	0.436617	0.944097	0.0273886	4	4	4	4	15.6335	15.4436	15.2493	15.3638	15.085	14.9945	15.5987	15.4582	15.509	15.6225	15.0552	15.7183	14.0773	15.2442	14.0376	14.7694
ENDD1_HUMAN	ENDOD1	Endonuclease domain-containing 1 protein	-0.316172	0.0600183	1.04259	0.000780952	0.587095	0.00315482	4	4	4	4	15.6882	15.2868	15.7784	15.576	14.2831	14.3551	14.7653	14.7555	15.1199	15.4807	15.6558	15.5157	14.7279	14.9548	14.8598	14.8813
CYTB_HUMAN	CSTB	Cystatin-B	0.920637	0.0600684	-0.597096	0.00645849	0.0879245	0.833323	4	4	4	4	16.9441	16.7382	17.2183	17.1206	17.8967	17.546	17.5302	17.4366	17.011	16.6176	16.5584	16.8917	15.6123	17.3334	17.1395	16.6418
CT2NL_HUMAN	CTTNBP2NL	CTTNBP2 N-terminal-like protein	0.413154	0.0601823	-0.110806	0.412278	0.715747	0.00620761	4	4	4	4	14.3684	14.6548	14.7488	14.8724	14.8139	14.9296	14.6207	14.7235	15.1569	14.9736	15.0028	15.1647	13.997	14.307	14.8028	14.3283
FKBP3_HUMAN	FKBP3	Peptidyl-prolyl cis-trans isomerase FKBP3	0.626252	0.0602518	-0.17728	0.146553	0.312167	0.312822	4	4	4	4	17.7452	17.7374	18.1081	17.9543	18.2337	17.9795	18.0251	18.0158	17.9998	17.5489	17.6315	17.8177	16.6986	17.7088	17.9091	17.4327
KS6A3_HUMAN	RPS6KA3	Ribosomal protein S6 kinase alpha-3	0.190303	0.0602992	-0.0128179	0.868318	0.166458	0.22092	4	4	4	4	13.5463	13.471	13.6345	13.3783	13.5926	13.5952	13.5121	13.3815	13.6727	13.5301	13.5823	13.2009	13.2825	13.2808	13.5232	13.2336
PAXI_HUMAN	PXN	Paxillin	0.685108	0.0603817	-0.173748	0.244661	0.829408	0.0333328	4	4	4	4	15.6856	16.1258	16.0901	16.2626	16.0776	16.2379	16.2131	16.3305	16.3642	16.1791	16.5479	16.345	14.7597	15.567	16.18	15.612
ABL2_HUMAN	ABL2	Tyrosine-protein kinase ABL2	0.974062	0.0604812	-0.0117872	0.968295	1.27323	0.0211098	4	4	4	4	11.2483	11.845	10.7542	11.7255	11.1716	11.8025	11.2969	11.3493	11.689	11.672	11.493	11.9629	9.42989	10.7601	11.3031	10.2309
UBP11_HUMAN	USP11	Ubiquitin carboxyl-terminal hydrolase 11	0.177656	0.0607069	-0.211786	0.0780384	0.0423374	0.573393	4	4	4	4	15.7056	15.8656	15.9149	16.1498	16.2062	16.1628	16.0346	16.0794	15.9487	16.037	15.9363	16.0197	15.8277	16.1331	15.9271	15.8846
AIFM1_HUMAN	AIFM1	Apoptosis-inducing factor 1, mitochondrial	-0.321665	0.0609271	0.304253	0.090779	-0.208122	0.100596	4	4	4	4	18.7465	18.5163	18.9019	18.7523	18.1568	18.2546	18.6668	18.6217	18.3286	18.6593	18.7237	18.4425	18.8093	18.6374	18.6719	18.8679
PP1B_HUMAN	PPP1CB	Serine/threonine-protein phosphatase PP1-beta catalytic subunit	-0.22732	0.0609858	-0.246268	0.00537648	-0.542957	0.00534944	4	4	4	4	17.5215	17.4057	17.4505	17.4969	17.707	17.8279	17.5785	17.7462	17.3095	17.5323	17.5826	17.1727	18.1771	17.9482	17.8065	17.8372
SCRB2_HUMAN	SCARB2	Lysosome membrane protein 2	-0.533192	0.0610422	0.530043	0.040719	-0.159274	0.434637	4	4	4	4	17.0006	16.5077	16.8839	16.7533	15.8014	16.2274	16.3567	16.6398	16.298	16.8125	16.7109	16.6997	17.2244	16.5095	16.7184	16.7059
MMS19_HUMAN	MMS19	MMS19 nucleotide excision repair protein homolog	0.448385	0.0610527	-0.0793922	0.371476	0.525973	0.0377975	4	4	4	4	15.3134	15.3897	15.0601	15.4111	15.4058	15.3282	15.3792	15.3786	15.3795	15.5596	15.412	15.4512	14.4929	15.0044	15.4152	14.7858
NEDD1_HUMAN	NEDD1	Protein NEDD1	0.346529	0.0610532	-0.421131	0.0501283	-0.0654016	0.594907	4	4	4	4	12.2777	12.0107	12.4957	12.626	12.6703	12.9752	12.5219	12.9272	12.3731	12.3868	12.4608	12.2262	12.2621	12.6307	12.5876	12.2282
BRAP_HUMAN	BRAP	BRCA1-associated protein	0.41642	0.0610535	-0.0515254	0.744245	0.454429	0.0259407	4	4	4	4	12.097	11.99	12.3364	12.1647	12.3044	12.3867	11.8069	12.2962	12.3515	12.252	11.97	12.3728	11.4895	11.9463	12.0235	11.6692
CTNB1_HUMAN;PLAK_HUMAN	CTNNB1;JUP	Junction plakoglobin	-0.174023	0.0612542	-0.149671	0.18297	-0.443755	0.00873709	4	4	4	4	17.9751	17.6848	18.026	17.9119	18.0451	17.87	18.1111	18.1704	17.8436	17.9616	17.4614	17.851	18.2173	18.1936	18.1497	18.332
ANCHR_HUMAN	ZFYVE19	Abscission/NoCut checkpoint regulator	0.219978	0.0612989	-0.361509	0.0775728	-0.133804	0.659215	4	4	4	4	12.7419	12.5622	13.0621	13.1827	13.2076	13.4141	13.3676	13.0058	12.8561	13.1534	12.1147	13.4556	13.0978	13.0348	12.981	13.0016
CRKL_HUMAN	CRKL	Crk-like protein	0.491558	0.0613747	-0.126563	0.403585	0.548925	0.0467104	4	4	4	4	14.857	15.1933	15.3719	15.4627	15.4435	15.3406	15.2306	15.3764	15.4941	15.2159	15.4044	15.5062	14.3864	14.8367	15.4051	14.7967
STIP1_HUMAN	STIP1	Stress-induced-phosphoprotein 1	0.278805	0.0614331	-0.0976348	0.375866	0.152142	0.332497	4	4	4	4	18.7876	18.8208	19.0554	19.1707	19.1801	19.0194	18.981	19.0445	19.0871	18.8075	18.7456	19.0782	18.6073	18.8179	19.0826	18.602
DDI2_HUMAN	DDI2	Protein DDI1 homolog 2	0.27893	0.0614415	-0.341854	0.0544807	-0.175029	0.350313	4	4	4	4	13.9381	14.3063	14.2206	14.1823	14.768	14.5982	14.2042	14.4442	14.4831	13.8869	14.1409	13.6881	14.2521	14.1635	14.2379	14.2456
PLPL6_HUMAN	PNPLA6	Patatin-like phospholipase domain-containing protein 6	-0.38044	0.0615398	0.119459	0.56483	0.0406101	0.790879	4	4	4	4	15.7637	15.7248	15.0215	15.6728	15.2757	15.6191	15.5283	15.2818	15.7665	15.9311	15.7947	15.8969	15.457	15.8035	16.1476	15.8186
PUR2_HUMAN	GART	Trifunctional purine biosynthetic protein adenosine-3	0.575329	0.0616181	-0.0811477	0.489828	0.630948	0.0453149	4	4	4	4	15.5083	15.6295	15.3615	15.8566	15.7569	15.6791	15.6566	15.5878	15.7572	15.6722	15.6731	15.8004	14.6371	15.2889	15.7053	14.7478
THS7A_HUMAN	THSD7A	Thrombospondin type-1 domain-containing protein 7A	-0.340002	0.061643	0.907119	0.000284909	0.707342	0.00278021	4	4	4	4	14.423	14.1784	14.5269	14.361	13.4256	13.2688	13.7283	13.4381	14.4507	14.7697	14.4856	14.3442	13.5037	13.759	13.9859	13.9723
GGCT_HUMAN	GGCT	Gamma-glutamylcyclotransferase	0.292236	0.061687	-0.155242	0.403552	-0.0310695	0.842904	4	4	4	4	14.7928	14.6238	15.3315	15.1265	15.041	14.9837	15.2198	15.2511	14.9317	14.8833	14.4929	14.8945	15.0509	14.7994	14.9336	14.5427
CNDP2_HUMAN	CNDP2	Cytosolic non-specific dipeptidase	0.399055	0.0618234	-0.308708	0.017469	0.136294	0.500775	4	4	4	4	16.4837	16.5109	16.7207	16.8285	17.079	16.8923	16.9266	16.8806	16.8946	16.6821	16.4573	16.6935	16.151	16.7051	16.918	16.4082
PLXA2_HUMAN	PLXNA2	Plexin-A2	0.404387	0.0618485	-0.980988	0.00010643	-1.0271	0.000657615	4	4	4	4	13.8769	13.8309	13.8647	13.6109	14.5148	14.8978	14.8081	14.8867	13.391	13.4469	13.2293	13.3143	13.9856	14.4758	14.3182	14.7103
RL5_HUMAN	RPL5	60S ribosomal protein L5	0.269239	0.0618976	0.215093	0.0187547	0.25683	0.0900709	4	4	4	4	19.4788	19.398	19.6776	19.3928	19.3024	19.2608	19.2602	19.2635	19.3948	19.2613	19.2214	19.1598	18.7533	18.8524	19.2127	19.1914
MPZL1_HUMAN	MPZL1	Myelin protein zero-like protein 1	-0.340729	0.0619961	0.39146	0.0682039	0.216438	0.0227362	4	4	4	4	13.9136	13.7774	13.3876	13.7782	13.0659	13.3383	13.6917	13.1951	13.9318	13.9365	13.7958	13.8555	13.6796	13.4872	13.7046	13.7825
GPX4_HUMAN	GPX4	Phospholipid hydroperoxide glutathione peroxidase	0.377552	0.0620643	-0.116886	0.201796	0.0699878	0.682204	4	4	4	4	15.0355	14.8052	14.9714	15.0223	15.1713	14.8996	15.0779	15.1532	14.7789	14.7762	14.8944	14.6221	14.275	14.9468	14.8957	14.6743
TBD2B_HUMAN	TBC1D2B	TBC1 domain family member 2B	0.347275	0.0621071	-0.210197	0.329112	0.135151	0.561965	4	4	4	4	12.9954	13.3429	13.4835	13.633	13.7909	13.8085	13.2013	13.495	13.7076	13.3671	12.7552	13.6172	13.1562	13.2655	13.3479	13.1369
GNAI1_HUMAN;GNAI2_HUMAN;GNAI3_HUMAN;GNAT2_HUMAN	GNAI1;GNAI2;GNAI3;GNAT2	Guanine nucleotide-binding protein G(i) subunit alpha-2	-0.787497	0.0621193	0.05492	0.769509	-1.29186	0.00695684	4	4	4	4	15.8522	15.5211	16.0483	15.7871	15.4721	15.556	15.8765	16.0844	15.3931	15.0762	15.3206	15.1816	17.4302	16.3146	15.9728	16.4215
PTN1_HUMAN	PTPN1	Tyrosine-protein phosphatase non-receptor type 1	0.17885	0.0621659	-0.106572	0.148563	-0.202153	0.0842499	4	4	4	4	16.0887	15.9514	16.0823	15.8725	16.1485	16.1647	16.1074	16.0006	15.8099	15.8559	15.5465	15.685	15.8379	16.097	15.7941	15.9769
ARMD3_HUMAN	ARMH3	Armadillo-like helical domain-containing protein 3	0.238012	0.0624228	-0.140104	0.283669	0.185551	0.0167932	4	4	4	4	12.7669	12.4857	12.8057	12.6868	12.975	12.8698	12.548	12.9127	12.8154	12.8582	12.7237	12.6984	12.593	12.7031	12.5062	12.5512
ASAP2_HUMAN	ASAP2	Arf-GAP with SH3 domain, ANK repeat and PH domain-containing protein 2	0.37662	0.0625049	-0.426312	0.0148195	-0.110428	0.480421	4	4	4	4	13.7406	13.728	13.9131	14.1293	14.497	14.3686	14.1034	14.2472	13.7568	13.9246	13.8131	13.7734	13.5426	14.0178	14.2194	13.9299
MEX3C_HUMAN	MEX3C	RNA-binding E3 ubiquitin-protein ligase MEX3C	1.41104	0.0627164	-0.515552	0.079877	0.931543	0.174915	4	4	4	4	10.3474	10.863	10.4452	10.9487	11.7392	10.8824	11.0481	10.9968	10.6974	11.0842	10.3846	10.5824	8.15503	10.292	10.8898	9.68563
STAB1_HUMAN	STAB1	Stabilin-1	-0.715063	0.0627496	0.886685	0.00378736	0.961574	0.0176145	4	4	4	4	17.1537	17.5024	16.9598	17.4241	16.1714	16.6062	16.6477	16.068	17.7784	18.2974	18.1028	18.0212	16.4388	17.4378	17.6429	16.8339
NSD2_HUMAN	NSD2	Histone-lysine N-methyltransferase NSD2	0.553148	0.0628711	0.313901	0.177895	0.336016	0.259496	4	4	4	4	13.297	12.6325	13.383	12.7255	12.7361	12.6454	12.8718	12.5291	12.7711	12.4742	12.561	12.1076	12.3482	12.3252	11.4519	12.4445
MFTC_HUMAN	SLC25A32	Mitochondrial folate transporter/carrier	-0.407017	0.0630204	0.888057	0.004012	0.468042	0.0153854	4	4	4	4	12.6343	12.3464	12.2809	12.7223	11.1758	11.9607	11.7169	11.5781	12.2153	12.6931	12.3425	12.6809	11.8966	12.0086	12.2141	11.9402
MLH1_HUMAN	MLH1	DNA mismatch repair protein Mlh1	0.316409	0.0632699	-0.153226	0.381655	-0.0012455	0.990688	4	4	4	4	13.3762	13.7764	13.7586	13.8334	14.1778	13.8233	13.5826	13.7739	13.5738	13.7277	13.3827	13.4027	13.4904	13.5808	13.656	13.3646
TM205_HUMAN	TMEM205	Transmembrane protein 205	-0.433155	0.0633209	0.785858	0.000167615	0.343125	0.153413	4	4	4	4	16.9682	17.0365	17.0031	16.9556	15.9648	16.1506	16.3522	16.3523	16.7351	17.2922	16.8101	17.0877	17.0213	16.3792	16.8103	16.3418
GNA14_HUMAN	GNA14	Guanine nucleotide-binding protein subunit alpha-14	-0.360706	0.0633498	0.179897	0.249381	-0.118186	0.532765	4	4	4	4	15.4835	15.5944	15.4855	15.0829	15.0366	15.2123	15.4514	15.2263	15.7989	15.3644	15.2506	15.4827	15.3222	15.6121	15.4823	15.9527
KCY_HUMAN	CMPK1	UMP-CMP kinase	0.522368	0.0633591	-0.0222154	0.888334	0.504965	0.0734599	4	4	4	4	16.4627	16.4081	16.8913	16.9484	16.8659	16.6602	16.6138	16.6594	16.8013	16.5989	16.5322	16.7973	15.6684	16.2417	16.7413	16.0584
TAF4_HUMAN	TAF4	Transcription initiation factor TFIID subunit 4	0.532483	0.0635483	-0.421529	0.0189426	0.226703	0.326929	4	4	4	4	13.8818	13.9204	13.9041	14.0959	14.5888	14.4519	14.019	14.4286	14.1364	14.0704	13.8626	14.1958	13.2506	13.935	14.0711	14.1018
MTL26_HUMAN	METTL26	Methyltransferase-like 26	0.70328	0.063598	-0.431684	0.308618	0.692092	0.06226	4	4	4	4	12.9813	11.8526	13.2975	13.3919	13.6423	12.911	13.2196	13.477	13.4133	13.222	13.6276	12.9423	12.6923	12.3293	13.3162	12.099
SESD1_HUMAN	SESTD1	SEC14 domain and spectrin repeat-containing protein 1	0.475315	0.0636756	-0.301417	0.0917595	0.211786	0.364579	4	4	4	4	13.0049	13.1157	13.3705	13.3123	13.603	13.7368	13.1573	13.512	13.3796	13.3709	12.8348	13.3696	12.6739	12.9611	13.4866	12.9862
JAM1_HUMAN	F11R	Junctional adhesion molecule A	-0.418506	0.0636865	0.537424	0.0709152	-0.149806	0.216424	4	4	4	4	18.7426	18.0427	18.9121	18.5404	17.6091	17.9493	18.2286	18.3009	18.4113	18.2965	18.1689	18.2861	18.5909	18.1593	18.5328	18.479
TSN9_HUMAN	TSPAN9	Tetraspanin-9	-0.546926	0.0636872	0.197274	0.489908	0.126955	0.634878	4	4	4	4	14.6839	14.7529	14.6116	13.7505	13.9028	14.2155	14.4884	14.403	15.0786	15.2321	14.5281	14.8665	15.3692	14.4132	14.7524	14.6626
BIG1_HUMAN;BIG2_HUMAN	ARFGEF1;ARFGEF2	Brefeldin A-inhibited guanine nucleotide-exchange protein 2	0.473829	0.0639534	-0.0557885	0.691593	0.337062	0.133753	4	4	4	4	14.6789	14.886	14.5135	14.9362	14.9294	14.9895	14.5907	14.7282	14.6581	14.6464	14.8135	14.5727	13.81	14.4274	14.7013	14.4039
OXSR1_HUMAN	OXSR1	Serine/threonine-protein kinase OSR1	0.27504	0.0640001	-0.205842	0.0501085	0.00398159	0.976628	4	4	4	4	16.3979	16.1834	16.4517	16.5295	16.6128	16.4798	16.6407	16.6527	16.4874	16.2627	16.3503	16.2012	16.1537	16.5631	16.4695	16.0994
TCAF1_HUMAN	TCAF1	TRPM8 channel-associated factor 1	0.437048	0.0640405	0.0394349	0.629269	0.533388	0.0398289	4	4	4	4	14.2023	13.9858	13.9487	14.0082	13.9315	14.0962	14.0769	13.8826	13.999	14.0086	14.3471	14.0179	13.0533	13.6388	13.945	13.6018
UBP13_HUMAN	USP13	Ubiquitin carboxyl-terminal hydrolase 13	0.560097	0.0640437	-0.371361	0.132837	-0.0157509	0.94834	4	4	4	4	13.1749	13.4563	13.4925	13.545	13.9251	14.239	13.3058	13.6842	13.3927	13.2895	12.6885	13.4801	12.8914	13.0623	13.4847	13.4754
ADNP_HUMAN	ADNP	Activity-dependent neuroprotector homeobox protein	0.175388	0.0641057	0.082444	0.334386	0.268297	0.0150291	4	4	4	4	15.7977	16.0762	16.0599	16.0757	15.9491	15.9722	15.8046	15.9538	16.0078	15.9913	16.1293	15.923	15.5489	15.8344	15.7662	15.8287
RN214_HUMAN	RNF214	RING finger protein 214	0.364656	0.0643156	-0.422541	0.0790146	0.0828912	0.647635	4	4	4	4	14.5687	14.7959	15.1999	15.2786	15.4	15.6198	15.0949	15.4186	15.2563	15.072	14.7625	15.3154	14.6984	14.9767	15.1768	15.2228
TMX3_HUMAN	TMX3	Protein disulfide-isomerase TMX3	-0.243721	0.0643389	0.39961	0.0109758	-0.070744	0.491454	4	4	4	4	18.4705	18.2392	18.5876	18.3947	17.8774	17.9365	18.0267	18.253	18.0949	18.3487	18.0724	18.2695	18.2768	18.1445	18.1891	18.4581
EIF3B_HUMAN	EIF3B	Eukaryotic translation initiation factor 3 subunit B	0.218726	0.0643445	-0.00210047	0.987049	-0.0146074	0.824962	4	4	4	4	17.192	16.8571	17.2546	16.9451	16.9921	16.8778	17.2236	17.1637	16.8259	16.9017	16.754	16.8423	16.6884	16.9363	16.8491	16.9085
UBP25_HUMAN	USP25	Ubiquitin carboxyl-terminal hydrolase 25	0.412709	0.0644585	-0.307163	0.0889237	-0.0256748	0.881936	4	4	4	4	12.9421	13.1161	13.2177	12.8108	13.5897	13.1916	13.0638	13.4703	12.9614	12.7598	12.7168	13.1239	12.5872	13.0018	13.2346	12.841
NDK7_HUMAN	NME7	Nucleoside diphosphate kinase 7	0.366197	0.0647249	-0.0522912	0.682101	0.387307	0.105252	4	4	4	4	12.4578	12.6534	12.6632	12.5	12.7071	12.3096	12.6481	12.8188	12.9816	12.2324	12.5385	12.8155	12.1623	12.3048	12.5582	11.9935
FA43A_HUMAN	FAM43A	Protein FAM43A	0.466	0.0647307	-0.995073	0.00468609	-0.61795	0.0236007	4	4	4	4	12.633	13.5556	13.0942	13.4643	14.0825	14.3988	14.0043	14.2418	13.0012	13.0189	13.0206	13.3509	13.1947	13.86	14.0711	13.7377
RNF31_HUMAN	RNF31	E3 ubiquitin-protein ligase RNF31	0.552681	0.0650925	0.245696	0.141559	0.978824	0.0085337	4	4	4	4	12.1875	12.5335	12.3626	12.373	11.9932	12.4944	11.9455	12.0406	12.6821	12.5031	12.1612	12.8319	11.1946	11.4977	12.166	11.4048
TPM4_HUMAN	TPM4	Tropomyosin alpha-4 chain	0.551632	0.0651306	-0.699387	0.0199168	-0.240326	0.378888	4	4	4	4	19.6996	19.8619	20.6628	20.2411	20.8099	20.9814	20.7262	20.7454	20.177	19.7902	20.1287	19.9992	19.6786	20.105	20.7655	20.5073
MAP1A_HUMAN;MAP1B_HUMAN	MAP1A;MAP1B	Microtubule-associated protein 1B	0.346431	0.0652587	-0.125458	0.404164	-0.087832	0.654183	4	4	4	4	16.3728	16.1817	15.9854	16.364	16.6022	16.4374	16.1231	16.243	16.3165	15.6756	15.9742	15.7023	15.8006	16.249	16.1397	15.8307
ZN598_HUMAN	ZNF598	E3 ubiquitin-protein ligase ZNF598	0.199193	0.0653019	-0.0588853	0.547425	0.0770328	0.562447	4	4	4	4	14.0896	13.9283	14.3301	14.1792	14.0973	14.1595	14.2422	14.2637	13.9836	13.8872	14.3391	14.0642	13.9124	13.8504	13.9879	14.2152
TBB4A_HUMAN;TBB6_HUMAN	TUBB4A;TUBB6	Tubulin beta-4A chain	1.05577	0.0653275	-0.16906	0.417498	0.675307	0.22909	4	4	4	4	18.193	18.2553	17.6227	18.4377	18.4367	18.3181	18.3693	18.0609	18.1842	17.8464	17.3703	18.2622	16.077	17.2819	18.337	17.2659
PSB3_HUMAN	PSMB3	Proteasome subunit beta type-3	0.284506	0.0654445	-0.515069	0.00123802	-0.366375	0.0332684	4	4	4	4	17.403	17.2686	17.5814	17.5501	17.9803	17.8181	17.988	18.0771	17.5097	17.2285	17.3092	17.2125	17.5799	18.0234	17.5423	17.5798
EIF3M_HUMAN	EIF3M	Eukaryotic translation initiation factor 3 subunit M	0.191859	0.0654985	-0.0174389	0.874439	0.0477195	0.501546	4	4	4	4	17.7693	17.6875	17.8602	17.4941	17.8967	17.6118	17.5967	17.7756	17.7087	17.5825	17.4997	17.5135	17.4777	17.5822	17.4253	17.6283
EIF3C_HUMAN	EIF3C	Eukaryotic translation initiation factor 3 subunit C	0.320374	0.0655185	-0.065331	0.250846	0.127229	0.405376	4	4	4	4	18.399	18.414	18.5426	18.3518	18.5423	18.4225	18.4563	18.5477	18.3806	18.2353	18.2907	18.2896	17.8011	18.1645	18.4676	18.254
BZW1_HUMAN	BZW1	Basic leucine zipper and W2 domain-containing protein 1	0.405355	0.0655457	-0.0970154	0.325069	0.03023	0.875277	4	4	4	4	16.4561	16.3684	16.4843	16.4485	16.2886	16.6233	16.6841	16.5494	16.3839	16.1498	15.9181	16.1931	16.0922	15.8084	16.5648	16.0586
ABI1_HUMAN;ABI2_HUMAN	ABI1;ABI2	Abl interactor 1	-0.287514	0.0656126	0.376536	0.00226928	-0.213068	0.315212	4	4	4	4	13.9624	14.0217	13.8937	13.7775	13.448	13.6093	13.4467	13.6451	13.364	13.8878	13.3215	13.8736	13.8971	13.478	13.9691	13.955
TB22A_HUMAN	TBC1D22A	TBC1 domain family member 22A	0.431801	0.065668	-0.117209	0.292682	0.196619	0.441812	4	4	4	4	13.8965	13.7808	13.7755	14.064	13.9925	13.7897	14.056	14.1474	13.9215	14.0417	13.3074	13.7743	13.1481	14.0061	13.603	13.5012
FBLI1_HUMAN	FBLIM1	Filamin-binding LIM protein 1	0.474507	0.0656811	-0.397765	0.0135816	-0.0281863	0.909594	4	4	4	4	16.3212	16.3758	16.6106	16.8017	16.8774	16.9521	16.8709	17.0001	16.7403	16.2685	16.2451	16.4358	16.1229	16.2523	17.0588	16.3685
PSA5_HUMAN	PSMA5	Proteasome subunit alpha type-5	0.284792	0.0658606	-0.327333	0.0130105	-0.154981	0.277306	4	4	4	4	17.35	17.3394	17.6234	17.694	17.8532	17.8245	17.8623	17.776	17.4359	17.4445	17.3771	17.2995	17.3236	17.8945	17.5456	17.4133
FERM2_HUMAN	FERMT2	Fermitin family homolog 2	0.221843	0.0658909	-0.178897	0.241523	0.160069	0.0326434	4	4	4	4	16.8925	17.2165	17.4107	17.2235	17.5499	17.4564	17.1651	17.2875	17.3477	17.2995	17.2164	17.3481	17.1971	17.058	17.2532	17.0632
DAA10_HUMAN	DNAAF10	Dynein axonemal assembly factor 10	0.482743	0.0659742	0.0320029	0.760137	0.510599	0.0564382	4	4	4	4	12.679	12.8056	12.8319	12.8056	12.9167	12.5035	12.8732	12.7007	12.9859	12.6936	12.5476	12.8785	12.0413	12.6564	12.5236	11.8419
GSTO1_HUMAN	GSTO1	Glutathione S-transferase omega-1	0.351205	0.0659781	0.247545	0.0956904	0.488696	0.0193741	4	4	4	4	20.1265	20.0691	20.44	20.4379	20.2423	19.9867	19.9638	19.8905	20.3436	20.0907	20.0092	20.1898	19.4702	19.8095	19.9843	19.4145
EXT1_HUMAN	EXT1	Exostosin-1	0.753025	0.0660027	-0.0959718	0.737496	0.117098	0.701194	4	4	4	4	13.483	13.1434	13.2497	13.4628	12.9469	13.6178	14.0796	13.0784	13.261	12.5592	12.3808	12.9781	12.0932	13.0878	12.8434	12.6863
PDXK_HUMAN	PDXK	Pyridoxal kinase	0.482265	0.0660043	-0.154827	0.19991	0.296381	0.192902	4	4	4	4	14.4139	14.3767	14.4246	14.6002	14.7406	14.5491	14.7791	14.366	14.5935	14.3407	14.428	14.3289	13.7216	14.2882	14.584	13.9119
HEM3_HUMAN	HMBS	Porphobilinogen deaminase	0.357691	0.0660126	-0.0251405	0.82297	0.624005	0.00720464	4	4	4	4	13.2829	13.5266	13.6052	13.7287	13.7074	13.5647	13.4922	13.4797	13.9343	13.7949	13.7348	13.8452	12.946	13.4057	13.5166	12.9448
Z3H7A_HUMAN	ZC3H7A	Zinc finger CCCH domain-containing protein 7A	0.446635	0.0665991	-0.0551596	0.681924	0.304718	0.169151	4	4	4	4	13.5143	13.6598	13.9303	13.4794	13.8315	13.7036	13.4845	13.7848	13.7318	13.431	13.5668	13.5073	12.7094	13.3601	13.4391	13.5093
MTA70_HUMAN	METTL3	N6-adenosine-methyltransferase catalytic subunit	0.498684	0.0666295	-0.399262	0.126111	0.263231	0.125309	4	4	4	4	14.4656	14.7084	15.1478	14.8204	15.2526	15.5407	14.7038	15.2422	15.0773	14.9303	14.9627	14.8272	14.2732	14.8697	14.7984	14.8032
SIN1_HUMAN	MAPKAP1	Target of rapamycin complex 2 subunit MAPKAP1	0.264966	0.0667643	-0.223733	0.0768491	-0.319227	0.100029	4	4	4	4	14.6604	14.2093	14.4658	14.4882	14.7174	14.5578	14.6568	14.7866	14.333	14.2236	14.0607	13.7645	14.1274	14.4604	14.4202	14.6508
FA76B_HUMAN	FAM76B	Protein FAM76B	-0.216279	0.0668868	0.157856	0.269955	-0.156632	0.117743	4	4	4	4	13.1275	13.4429	13.5724	13.2115	13.1655	12.9632	13.3255	13.2688	13.3748	13.1998	13.3119	13.075	13.2427	13.439	13.4067	13.4996
TBB2A_HUMAN;TBB2B_HUMAN	TUBB2A;TUBB2B	Tubulin beta-2A chain	0.646422	0.0669455	-0.0230069	0.872206	0.426006	0.262776	4	4	4	4	16.6266	16.9239	16.5273	16.9569	16.6387	17.0005	16.6526	16.8349	16.5815	16.6932	15.9955	16.9749	15.7315	15.8391	16.9444	16.0259
SYUG_HUMAN	SNCG	Gamma-synuclein	0.459355	0.0670577	-0.384265	0.162896	0.31841	0.0863159	4	4	4	4	13.9497	13.8535	14.7231	14.065	14.6962	14.5958	14.1181	14.7183	14.5077	14.3704	14.3421	14.3445	13.9151	14.2075	14.4217	13.7467
TSR1_HUMAN	TSR1	Pre-rRNA-processing protein TSR1 homolog	0.265921	0.0671016	0.122847	0.306557	0.212844	0.162819	4	4	4	4	15.4834	15.2153	15.6752	15.2595	15.3552	15.2855	15.2236	15.2777	15.4286	15.1985	15.136	15.1665	14.9282	15.3629	14.8509	14.9363
PIN1_HUMAN	PIN1	Peptidyl-prolyl cis-trans isomerase NIMA-interacting 1	0.609157	0.0671678	-0.216173	0.114728	0.435922	0.179446	4	4	4	4	17.0654	17.1627	17.3908	17.4005	17.5575	17.5904	17.2304	17.5058	17.4351	17.2382	16.9865	17.5315	16.2055	17.0117	17.4559	16.7745
PANK2_HUMAN	PANK2	Pantothenate kinase 2, mitochondrial	0.333689	0.0671757	-0.325718	0.0721517	-0.121789	0.65936	4	4	4	4	11.1048	11.359	11.4374	11.7688	11.7027	11.5915	11.8378	11.8409	11.9595	11.0779	11.0824	11.0311	11.2385	11.2278	11.8104	11.3614
FNBP1_HUMAN	FNBP1	Formin-binding protein 1	0.401863	0.0672378	-0.356796	0.183245	0.256335	0.0574359	4	4	4	4	13.5744	13.7385	14.3683	13.7069	14.5488	14.3861	13.9967	13.8836	14.1247	14.0227	14.1935	13.8922	13.5586	13.9174	13.7912	13.9405
LPP_HUMAN	LPP	Lipoma-preferred partner	0.699357	0.067248	-0.241921	0.147856	0.616559	0.101598	4	4	4	4	15.4975	15.9708	15.9344	16.1791	16.1617	16.1638	16.0569	16.1671	15.8729	16.1261	16.0511	16.1682	14.7544	15.4126	16.268	15.317
TPMT_HUMAN	TPMT	Thiopurine S-methyltransferase	0.765208	0.0672914	-0.17666	0.374722	0.509734	0.340426	4	4	4	4	12.7692	12.598	12.6939	13.2234	13.2873	13.035	12.9731	12.6958	13.1531	13.564	11.9404	12.3118	11.4481	12.4831	12.9554	12.0437
UB2V1_HUMAN	UBE2V1	Ubiquitin-conjugating enzyme E2 variant 1	0.531048	0.0673181	-0.27569	0.156377	0.374808	0.199095	4	4	4	4	15.3474	15.8542	15.7112	15.8339	16.2226	15.6581	15.8823	16.0865	16.1962	15.5073	15.5801	15.9409	14.924	15.5082	15.9138	15.3793
HTR5A_HUMAN	HEATR5A	HEAT repeat-containing protein 5A	0.458006	0.0673877	-0.221402	0.144566	0.440807	0.0539176	4	4	4	4	13.1153	13.5152	13.2024	13.3729	13.574	13.7303	13.2616	13.5255	13.6098	13.4812	13.4551	13.4765	12.5814	13.4059	13.2638	13.0081
ITPR2_HUMAN;ITPR3_HUMAN	ITPR2;ITPR3	Inositol 1,4,5-trisphosphate receptor type 2	-0.534767	0.0674013	0.793866	0.0146548	0.0425508	0.871792	4	4	4	4	14.6827	14.6831	14.2367	14.9969	14.2303	13.8056	13.9849	13.4032	14.1086	14.8786	14.6264	14.1197	14.5368	14.7363	14.3255	13.9645
ITA9_HUMAN	ITGA9	Integrin alpha-9	-0.384433	0.0674819	0.976126	0.000591035	0.70212	0.00176613	4	4	4	4	15.5786	15.2885	15.6979	15.5989	14.2674	14.4845	14.7059	14.8016	15.5392	15.7376	15.6852	15.6436	15.1924	14.6564	14.8321	15.1162
ENAH_HUMAN	ENAH	Protein enabled homolog	0.41809	0.0675094	0.566373	0.000648502	0.981033	0.00261194	4	4	4	4	13.8975	14.1005	14.0394	13.7596	13.3527	13.3038	13.3693	13.5056	13.8914	13.8591	14.1792	13.8535	12.4716	12.9056	13.2649	13.217
SIAS_HUMAN	NANS	Sialic acid synthase	0.262368	0.0676029	-0.293797	0.0472263	0.170436	0.26052	4	4	4	4	17.2404	17.2834	17.4992	17.6601	17.8695	17.711	17.547	17.7308	17.8018	17.6826	17.3492	17.657	17.2154	17.6499	17.5676	17.3759
ZWILC_HUMAN	ZWILCH	Protein zwilch homolog	0.634406	0.0676594	-0.469728	0.103131	-0.0282779	0.911262	4	4	4	4	12.5187	12.9961	12.9006	12.6435	13.4981	13.5317	12.5968	13.3111	12.9434	12.57	12.1641	12.6096	12.8219	12.6436	12.0684	12.8661
CDK4_HUMAN	CDK4	Cyclin-dependent kinase 4	0.773902	0.0676973	-0.431499	0.0217076	0.531957	0.179867	4	4	4	4	13.8757	13.9808	13.4185	13.8619	14.3866	14.2393	14.1065	14.1304	13.8203	13.8822	14.0263	14.1662	12.4838	13.7121	14.0815	13.4899
CHM4A_HUMAN	CHMP4A	Charged multivesicular body protein 4a	0.385264	0.0677323	-0.600584	0.00530052	-0.222416	0.349356	4	4	4	4	15.4469	15.0218	15.3366	15.2706	16.0968	15.6139	15.7755	15.9919	15.604	14.7832	15.2988	15.3613	15.5115	15.8331	15.4101	15.1824
S10AD_HUMAN	S100A13	Protein S100-A13	0.547954	0.0677591	-0.272192	0.0756672	0.206858	0.472268	4	4	4	4	17.7666	17.6771	18.0038	18.0774	18.3845	18.1407	17.9826	18.106	18.1453	17.8815	17.4815	17.741	17.1702	17.6517	18.2334	17.3665
HS12B_HUMAN	HSPA12B	Heat shock 70 kDa protein 12B	0.492139	0.067839	0.715487	6.79096e-05	1.22773	0.00947932	4	4	4	4	13.955	13.8085	13.7563	13.9872	13.1663	13.0947	13.2948	13.0892	13.2284	14.412	13.9827	13.9642	12.2151	12.8776	13.1663	12.4173
NUCL_HUMAN	NCL	Nucleolin	-0.242813	0.0679337	0.239452	0.0385656	-0.10943	0.219797	4	4	4	4	19.7147	19.6409	19.8	19.5779	19.5006	19.2441	19.61	19.4211	19.5801	19.6291	19.5653	19.5348	19.9166	19.6267	19.5785	19.6252
ATF6B_HUMAN	ATF6B	Cyclic AMP-dependent transcription factor ATF-6 beta	0.392663	0.0680979	-0.548365	0.0154294	0.129494	0.407742	4	4	4	4	15.4015	15.478	15.1956	15.6207	16.0244	16.3317	15.6931	15.84	15.5381	15.9725	15.6214	15.7046	15.3064	15.5102	15.8201	15.6819
SRP19_HUMAN	SRP19	Signal recognition particle 19 kDa protein	0.421936	0.0683458	-0.145918	0.42234	0.324762	0.0527631	4	4	4	4	16.0367	16.1837	16.1026	16.2247	16.5869	16.3636	15.816	16.3649	16.3009	16.3473	15.9245	16.1699	15.8365	15.9114	16.0792	15.6165
TXN4B_HUMAN	TXNL4B	Thioredoxin-like protein 4B	0.328305	0.0683867	-0.456626	0.0124181	-0.294103	0.235523	4	4	4	4	12.0117	12.0819	12.2704	12.3666	12.5081	12.9373	12.5435	12.5682	12.4466	11.7803	12.2328	11.6078	12.1922	12.5945	12.3602	12.097
UBXN6_HUMAN	UBXN6	UBX domain-containing protein 6	0.59091	0.0686034	-0.482816	0.000236396	0.0305758	0.910437	4	4	4	4	14.1409	14.1798	14.1646	14.2082	14.5824	14.826	14.6575	14.5589	14.1535	14.052	14.091	14.0868	13.4401	13.9735	14.7008	14.1467
PA1B2_HUMAN	PAFAH1B2	Platelet-activating factor acetylhydrolase IB subunit alpha2	0.400421	0.068628	-0.189137	0.253188	0.252656	0.218312	4	4	4	4	18.1315	17.8921	18.4841	18.2851	18.5879	18.4557	18.2406	18.2652	18.4169	18.1333	18.047	18.3612	17.7369	18.0446	18.4195	17.7467
ARMX2_HUMAN	ARMCX2	Armadillo repeat-containing X-linked protein 2	-0.392943	0.0689003	0.273833	0.0074288	0.307438	0.141839	4	4	4	4	16.261	16.197	16.2539	15.9833	15.9115	15.9347	15.8319	15.9218	16.4953	16.7164	16.5857	16.604	15.83	16.4893	16.2216	16.6307
SF3B4_HUMAN	SF3B4	Splicing factor 3B subunit 4	-0.241704	0.0689999	0.198455	0.284346	-0.143768	0.130943	4	4	4	4	15.9956	15.5073	16.1578	15.9635	15.6079	15.5097	15.9428	15.7699	15.9473	15.7872	15.8388	15.6488	15.9701	15.9955	15.7929	16.0387
GAN_HUMAN	GAN	Gigaxonin	0.58854	0.06904	-0.409714	0.0197797	0.348941	0.272137	4	4	4	4	12.9833	13.0921	13.3878	13.4603	13.6357	13.4876	13.652	13.7871	13.5992	13.1679	13.1946	13.6423	12.4837	12.7419	13.4879	13.4948
PLCG2_HUMAN	PLCG2	1-phosphatidylinositol 4,5-bisphosphate phosphodiesterase gamma-2	0.467167	0.0690514	-0.688658	6.23221e-06	-0.143326	0.569785	4	4	4	4	14.1259	14.1062	13.9959	14.2062	14.8384	14.8007	14.7982	14.7515	14.433	14.2047	13.8896	14.2196	13.9828	14.2009	14.9432	14.1933
IF4H_HUMAN	EIF4H	Eukaryotic translation initiation factor 4H	0.37966	0.0690821	-0.213974	0.167078	0.172481	0.35149	4	4	4	4	16.9097	16.7098	17.2734	16.7339	17.1916	17.082	17.0264	17.1827	17.0077	16.8762	16.8436	16.9265	16.3553	16.6632	17.1631	16.7824
MMP15_HUMAN	MMP15	Matrix metalloproteinase-15	-0.132157	0.0691719	-0.131018	0.0096413	0.140924	0.100208	4	4	4	4	14.4223	14.3645	14.3207	14.3254	14.4322	14.4841	14.5584	14.4822	14.6547	14.8696	14.814	14.711	14.5209	14.5391	14.7377	14.6879
NP1L1_HUMAN	NAP1L1	Nucleosome assembly protein 1-like 1	0.451628	0.0692025	-0.131345	0.121961	0.220995	0.334595	4	4	4	4	18.2821	18.4609	18.4953	18.6203	18.6146	18.6126	18.6241	18.5327	18.4716	18.2748	18.2654	18.4497	17.9723	18.0658	18.7328	17.8067
NUMA1_HUMAN	NUMA1	Nuclear mitotic apparatus protein 1	0.344131	0.0694095	-0.228035	0.0518878	-0.15319	0.398097	4	4	4	4	17.4142	17.6745	17.407	17.4612	17.7798	17.8681	17.5411	17.68	17.4386	17.0409	17.3164	17.0837	17.1105	17.6535	17.1582	17.5702
RBM4B_HUMAN;RBM4_HUMAN	RBM4;RBM4B	RNA-binding protein 4B	-0.32907	0.0695458	0.327743	0.16641	-0.253473	0.13295	4	4	4	4	16.9202	16.3132	17.0859	16.8577	16.1887	16.3396	16.6041	16.7336	16.3155	16.7178	16.7776	16.3575	16.9527	16.7518	16.58	16.8979
RFT1_HUMAN	RFT1	Protein RFT1 homolog	-0.186366	0.0697503	0.482028	0.00701669	0.276557	0.0101702	4	4	4	4	14.6919	14.4225	14.2078	14.3279	13.8132	13.943	13.8678	14.0981	14.4758	14.4443	14.2592	14.3944	14.0313	14.1113	14.2816	14.0434
B3A2_HUMAN	SLC4A2	Anion exchange protein 2	-0.421316	0.0697677	0.187119	0.39908	-0.091485	0.555927	4	4	4	4	13.4601	13.4817	12.9967	13.5677	13.0562	13.5221	13.3751	12.8043	13.5207	13.7807	13.2695	13.5062	13.5547	13.5677	13.9028	13.4179
AP4A_HUMAN	NUDT2	Bis(5'-nucleosyl)-tetraphosphatase [asymmetrical]	0.433638	0.0698961	-0.170851	0.417362	0.340741	0.131401	4	4	4	4	13.7345	13.5828	14.4215	13.815	14.2239	13.9022	14.0978	14.0134	14.1195	13.84	13.8927	14.0134	13.217	13.942	13.9351	13.4086
DECR_HUMAN	DECR1	2,4-dienoyl-CoA reductase [(3E)-enoyl-CoA-producing], mitochondrial	-0.425072	0.0699569	0.0981374	0.667448	-0.361537	0.0280262	4	4	4	4	17.5673	17.0559	17.7068	17.3098	17.1087	17.0738	17.7807	17.2841	17.2672	17.4895	17.5055	17.2392	17.6949	17.8994	17.4606	17.8928
RNF14_HUMAN	RNF14	E3 ubiquitin-protein ligase RNF14	0.662373	0.0699612	-0.0889616	0.641016	0.34536	0.292504	4	4	4	4	13.1847	13.7553	13.8471	13.8556	13.7952	13.956	13.5542	13.6931	13.5207	13.2054	13.5569	13.4474	12.4084	13.6631	13.457	12.8205
UBP24_HUMAN	USP24	Ubiquitin carboxyl-terminal hydrolase 24	0.443194	0.0700329	-0.165279	0.0675416	0.289465	0.214816	4	4	4	4	14.2298	14.2998	14.4413	14.4009	14.6409	14.5148	14.3642	14.513	14.4324	14.4482	14.1188	14.4186	13.5531	14.16	14.4859	14.0612
SYNE1_HUMAN	SYNE1	Nesprin-1	0.211933	0.0701126	-0.407115	0.0178649	-0.237273	0.0108291	4	4	4	4	14.0516	14.2572	13.8129	14.1583	14.5463	14.6518	14.2654	14.445	13.9416	13.9744	14.116	14.0797	14.2374	14.3459	14.135	14.3425
JIP4_HUMAN	SPAG9	C-Jun-amino-terminal kinase-interacting protein 4	0.351886	0.0702636	-0.0944848	0.566709	0.336477	0.0327797	4	4	4	4	14.4857	14.6884	14.7334	14.9649	15.0333	14.9062	14.47	14.8408	14.9829	14.7264	14.7302	14.7492	14.2489	14.5327	14.7204	14.3408
COMDA_HUMAN	COMMD10	COMM domain-containing protein 10	0.406498	0.0702851	-0.501496	0.0118429	0.251651	0.224572	4	4	4	4	15.5979	15.7184	15.4751	16.0027	16.2003	16.1043	16.0597	16.4357	15.8309	15.9818	16.175	16.1931	15.4699	15.6493	16.2407	15.8142
RNF25_HUMAN	RNF25	E3 ubiquitin-protein ligase RNF25	0.674775	0.0703061	-0.352517	0.198459	0.21598	0.501551	4	4	4	4	13.813	14.2319	14.1019	13.7917	14.8039	14.4962	13.7662	14.2823	14.4665	13.8442	13.7356	13.4672	13.1068	13.8802	14.1013	13.5613
LRRF2_HUMAN	LRRFIP2	Leucine-rich repeat flightless-interacting protein 2	0.305518	0.070355	-0.341727	0.00827665	-0.293841	0.196651	4	4	4	4	14.2718	14.1894	14.3656	14.0327	14.695	14.4432	14.5718	14.5164	14.3127	13.9631	13.5513	14.0019	14.0398	14.0225	14.4231	14.5188
SAC2_HUMAN	INPP5F	Phosphatidylinositide phosphatase SAC2	0.356225	0.0704199	-0.162514	0.191766	-0.131444	0.514311	4	4	4	4	13.0584	12.6107	12.8731	12.8219	13.1146	12.9	12.8955	13.104	12.7468	12.5074	12.2009	12.6084	12.2405	12.6015	12.8547	12.8926
ILF3_HUMAN	ILF3	Interleukin enhancer-binding factor 3	-0.215362	0.0704766	0.103268	0.240101	-0.27984	0.0372667	4	4	4	4	19.5802	19.4963	19.7859	19.5834	19.5678	19.4147	19.6172	19.433	19.5459	19.5199	19.4397	19.2692	19.8153	19.7129	19.4909	19.875
TM10C_HUMAN	TRMT10C	tRNA methyltransferase 10 homolog C	-0.295182	0.0705069	0.605292	0.0103578	0.129421	0.205552	4	4	4	4	16.2306	15.6552	15.9004	15.9642	15.054	15.316	15.6143	15.3449	15.6916	15.929	15.7216	15.6853	15.5458	15.6896	15.481	15.7934
STK39_HUMAN	STK39	STE20/SPS1-related proline-alanine-rich protein kinase	0.677031	0.070541	0.306042	0.034218	0.86212	0.0283288	4	4	4	4	13.9695	14.0418	13.9964	14.2167	13.8928	13.7196	13.4863	13.9015	14.0775	13.9346	13.7567	13.9718	12.3288	13.2817	13.7193	12.9622
ABI3_HUMAN	ABI3	ABI gene family member 3	0.54302	0.0705732	0.40387	0.0176015	0.836925	0.0155442	4	4	4	4	13.6672	13.9882	13.9186	14.1873	13.3696	13.5347	13.6734	13.5681	13.6471	13.9419	13.7751	13.9573	12.8	12.831	13.7003	12.6424
DGKA_HUMAN	DGKA	Diacylglycerol kinase alpha	0.316166	0.0707353	-0.322603	0.0396429	-0.00503063	0.977331	4	4	4	4	13.6094	13.185	13.4351	13.4241	13.483	13.7647	13.87	13.8263	13.496	13.6911	13.093	13.3791	13.1932	13.6003	13.6345	13.2514
AP1G1_HUMAN	AP1G1	AP-1 complex subunit gamma-1	0.121057	0.0707511	-0.140774	0.0831335	-0.0722423	0.279318	4	4	4	4	16.4808	16.2456	16.3585	16.1834	16.4315	16.4288	16.5024	16.4687	16.2441	16.3141	16.1864	16.3135	16.2442	16.3864	16.2559	16.4606
C2D1B_HUMAN	CC2D1B	Coiled-coil and C2 domain-containing protein 1B	0.58387	0.0707765	-0.242203	0.147777	0.106395	0.719659	4	4	4	4	12.9848	13.0542	13.2739	12.7104	13.3534	13.4379	13.1359	13.065	13.0916	12.4934	12.6454	12.8518	12.1202	13.2655	12.4139	12.8571
SMCE1_HUMAN	SMARCE1	SWI/SNF-related matrix-associated actin-dependent regulator of chromatin subfamily E member 1	0.224228	0.0708861	0.0770926	0.331972	0.135562	0.326001	4	4	4	4	15.9046	16.1977	15.9341	16.0707	16.0075	15.9849	15.8875	15.9188	15.8904	15.9456	15.9803	15.6278	15.5655	15.9967	15.5962	15.7435
TIM22_HUMAN	TIMM22	Mitochondrial import inner membrane translocase subunit Tim22	-0.158233	0.0709478	0.423772	0.0504724	-0.0618148	0.649007	4	4	4	4	15.9534	15.4475	15.965	15.3443	15.0853	15.2994	15.34	15.2904	15.4414	15.5548	14.9989	15.4056	15.3181	15.4782	15.4957	15.356
HPS5_HUMAN	HPS5	Hermansky-Pudlak syndrome 5 protein	0.412872	0.071201	0.0295992	0.88389	0.544597	0.0179093	4	4	4	4	12.2258	12.2028	12.6047	12.0397	12.2453	11.8085	12.3929	12.5078	12.1302	12.3264	12.2939	12.7309	11.683	12.0069	12.0207	11.5924
PSB4_HUMAN	PSMB4	Proteasome subunit beta type-4	0.184269	0.0712402	-0.250636	0.00565277	-0.218266	0.0445671	4	4	4	4	17.5947	17.4553	17.6552	17.6738	17.911	17.753	17.8651	17.8524	17.5018	17.4413	17.3359	17.4923	17.5906	17.893	17.5849	17.5759
QKI_HUMAN	QKI	Protein quaking	-0.196773	0.0712781	-0.147257	0.424278	-0.0429716	0.709475	4	4	4	4	15.9985	16.3182	16.6221	16.7461	16.5179	16.6486	16.4846	16.6228	16.796	16.5675	16.8939	16.6317	16.6934	16.7173	17.0033	16.6471
LAMB1_HUMAN	LAMB1	Laminin subunit beta-1	0.2906	0.0713483	-0.450416	0.00731542	-0.490238	0.00366522	4	4	4	4	18.6663	18.612	18.5312	18.4686	19.1696	19.2247	18.7979	18.8876	18.4376	18.1906	18.1307	18.1975	18.4998	18.8167	18.7287	18.872
HPF1_HUMAN	HPF1	Histone PARylation factor 1	0.262488	0.0713865	-0.0939941	0.465233	0.392368	0.0291013	4	4	4	4	15.1294	14.9903	15.5162	15.2233	15.4172	15.3233	15.1914	15.3033	15.6337	15.4572	15.2349	15.4289	15.0942	15.2155	15.153	14.7226
CETN2_HUMAN	CETN2	Centrin-2	0.291087	0.0714114	0.0101273	0.912961	-0.126628	0.439987	4	4	4	4	14.1301	14.3693	14.3615	14.2542	14.4219	14.3483	14.1529	14.1515	14.131	13.6699	13.7319	13.871	13.824	13.7454	14.2142	14.1267
MI4GD_HUMAN	MIF4GD	MIF4G domain-containing protein	0.798711	0.071518	-0.14318	0.282233	0.655785	0.119394	4	4	4	4	12.0817	11.9806	12.2361	11.9637	12.3447	12.4028	12.1405	11.9468	12.3132	11.8981	12.0158	12.0359	10.4954	11.2287	11.9997	11.9162
DP13B_HUMAN	APPL2	DCC-interacting protein 13-beta	0.569908	0.0715768	-0.70503	0.0283296	0.0500503	0.839324	4	4	4	4	12.7545	13.6864	13.4791	13.2742	14.2774	14.22	13.7845	13.7325	13.2498	13.4609	13.6797	13.5445	12.8686	13.8529	13.6903	13.323
CAP2_HUMAN	CAP2	Adenylyl cyclase-associated protein 2	0.453791	0.0716502	-0.192747	0.161976	0.460069	0.0780838	4	4	4	4	14.4774	14.3466	14.6739	14.8503	14.8375	14.6927	14.8875	14.7014	14.846	14.7672	14.5784	14.9526	14.0053	14.3778	14.8773	14.0435
SHPS1_HUMAN	SIRPA	Tyrosine-protein phosphatase non-receptor type substrate 1	-0.472771	0.0716617	-0.0589991	0.798934	-0.307861	0.253098	4	4	4	4	12.4589	13.2316	13.1078	12.4701	13.0836	12.8274	12.9106	12.6828	12.635	13.2604	13.1736	13.095	12.968	13.2481	13.2678	13.9115
PALLD_HUMAN	PALLD	Palladin	0.322488	0.0716918	0.157327	0.453003	0.322469	0.176764	4	4	4	4	13.7333	14.2303	14.3482	14.4937	14.058	14.1145	13.751	14.2526	13.817	13.9626	14.5854	13.8111	13.5386	13.5485	13.8849	13.9142
WASH6_HUMAN	WASH6P	WAS protein family homolog 6	1.21956	0.0718307	-0.492707	0.321941	1.7997	0.0191192	4	4	4	4	13.1056	13.693	11.8949	13.6519	13.4015	13.6973	14.0247	13.1927	13.578	14.3581	14.2034	14.4973	12.0691	12.1726	13.8474	11.349
ABRX2_HUMAN	ABRAXAS2	BRISC complex subunit Abraxas 2	0.689633	0.071878	-0.0356898	0.856466	0.543073	0.133753	4	4	4	4	13.8646	13.8239	13.5124	14.3955	13.8892	14.0027	14.0211	13.8262	13.7428	13.8115	13.7654	13.8333	12.8249	13.6201	13.9215	12.6141
SMAD4_HUMAN	SMAD4	Mothers against decapentaplegic homolog 4	0.413321	0.0718841	-0.156621	0.364122	0.250735	0.181707	4	4	4	4	14.2916	14.3453	14.7107	14.369	14.9044	14.4557	14.3179	14.6652	14.6004	14.1767	14.426	14.4897	13.7786	14.199	14.4297	14.2825
1433B_HUMAN;1433E_HUMAN;1433F_HUMAN;1433G_HUMAN;1433T_HUMAN;1433Z_HUMAN	YWHAB;YWHAE;YWHAG;YWHAH;YWHAQ;YWHAZ	14-3-3 protein theta	0.263895	0.0719099	-0.659594	0.0142457	-0.721006	0.000684455	4	4	4	4	20.8951	20.4939	21.2663	21.0009	21.7586	21.752	21.3313	21.4528	20.7596	20.599	20.3107	20.6857	21.4576	21.2008	21.3197	21.2609
HNRPL_HUMAN	HNRNPL	Heterogeneous nuclear ribonucleoprotein L	-0.221077	0.0719448	0.293247	0.0378349	-0.217158	0.0571294	4	4	4	4	19.3315	19.1978	19.4427	19.1433	18.9129	18.8947	19.2477	18.887	19.2105	18.9787	18.8929	18.8759	19.0936	19.3022	19.1473	19.2834
APC5_HUMAN	ANAPC5	Anaphase-promoting complex subunit 5	0.217218	0.0720342	-0.176632	0.147343	0.144563	0.349459	4	4	4	4	13.3881	13.2877	13.0974	13.5536	13.4737	13.591	13.3924	13.5762	13.24	13.6095	13.2443	13.6489	13.0334	13.3741	13.3312	13.4257
DYM_HUMAN	DYM	Dymeclin	0.397912	0.0721406	-0.166765	0.462955	0.116703	0.304822	4	4	4	4	13.8092	14.0743	14.1686	14.4759	14.1916	13.8956	14.4771	14.6308	13.9065	13.9148	14.1302	14.1187	13.8107	14.0766	14.0019	13.7143
GLO2_HUMAN	HAGH	Hydroxyacylglutathione hydrolase, mitochondrial	0.325645	0.0721555	-0.38053	0.0388695	-0.28853	0.0837541	4	4	4	4	16.2717	15.7096	16.0422	16.0219	16.3281	16.2869	16.6513	16.3012	15.9759	15.6679	15.7456	15.7214	15.828	16.3745	15.9236	16.1388
SEC13_HUMAN	SEC13	Protein SEC13 homolog	0.4015	0.0721879	-0.208391	0.16934	0.108394	0.586535	4	4	4	4	17.5156	17.7778	17.5293	17.8609	18.072	18.0053	17.6248	17.8151	17.7976	17.6131	17.2829	17.6512	17.022	17.6157	17.7011	17.5724
TELO2_HUMAN	TELO2	Telomere length regulation protein TEL2 homolog	0.455102	0.0722197	-0.116262	0.451803	0.606274	0.0201951	4	4	4	4	13.3217	13.6212	13.2041	13.5527	13.4634	13.8595	13.4177	13.4241	13.6319	13.7556	13.5271	13.8549	12.6102	13.2879	13.4264	13.02
PP12C_HUMAN	PPP1R12C	Protein phosphatase 1 regulatory subunit 12C	0.287817	0.0722567	-0.74116	0.000906725	-0.353827	0.0350104	4	4	4	4	15.4083	15.5833	15.8937	15.6932	16.5005	16.497	16.2295	16.316	15.6707	15.6329	15.9223	15.7506	15.7631	16.1594	16.2613	16.208
TBB6_HUMAN	TUBB6	Tubulin beta-6 chain	0.770637	0.0724733	-0.0550613	0.715788	0.37527	0.338864	4	4	4	4	17.3179	17.151	16.9025	17.52	17.1004	17.3446	17.3679	17.2987	16.9356	16.9274	16.6154	17.0516	15.7813	16.5514	17.4395	16.2569
TOP3A_HUMAN	TOP3A	DNA topoisomerase 3-alpha	0.483305	0.0725514	0.420427	0.0723661	0.53622	0.0176797	4	4	4	4	12.9587	12.706	12.4944	12.8826	12.2381	12.0867	12.8192	12.2159	12.3314	12.3028	12.5959	12.3415	11.8939	12.2663	11.6768	11.5896
KAP0_HUMAN	PRKAR1A	cAMP-dependent protein kinase type I-alpha regulatory subunit	0.315903	0.0725781	-0.2834	0.0105878	0.155264	0.328905	4	4	4	4	17.2184	17.4208	17.3407	17.5603	17.7079	17.6279	17.6098	17.7283	17.4926	17.4207	17.5475	17.5704	16.958	17.5044	17.6057	17.3421
HS74L_HUMAN	HSPA4L	Heat shock 70 kDa protein 4L	0.370493	0.0727044	-0.614192	0.0102687	-0.408401	0.0559168	4	4	4	4	13.5489	13.5998	13.6416	13.3478	14.343	14.4149	13.7342	14.1028	13.6064	13.6166	13.2988	12.9576	13.6662	13.6797	13.9876	13.7794
RBBP7_HUMAN	RBBP7	Histone-binding protein RBBP7	0.374402	0.0727077	-0.266196	0.0425418	0.0382099	0.842952	4	4	4	4	16.5343	16.6235	16.6069	16.7914	17.1355	16.9364	16.7223	16.8267	16.8419	16.6016	16.3049	16.5276	16.248	16.9368	16.3985	16.5399
APAF_HUMAN	APAF1	Apoptotic protease-activating factor 1	0.436021	0.0727176	-0.167176	0.290348	0.346946	0.125992	4	4	4	4	13.2878	13.5335	13.402	13.7338	13.7257	13.837	13.7198	13.3432	13.8377	13.3977	13.4563	13.5778	12.8324	13.416	13.5774	13.0558
RFA3_HUMAN	RPA3	Replication protein A 14 kDa subunit	0.367839	0.0727197	-0.35088	0.0178474	-0.0477381	0.796953	4	4	4	4	18.194	18.3431	18.6515	18.4912	18.8993	18.773	18.6868	18.7243	18.5528	18.217	18.3315	18.3197	17.9256	18.6388	18.472	18.5756
SMYD3_HUMAN	SMYD3	Histone-lysine N-methyltransferase SMYD3	0.348916	0.0731258	-0.110939	0.217045	-0.0659802	0.713585	4	4	4	4	13.7046	13.3836	13.4672	13.5112	13.6111	13.7389	13.6301	13.5302	13.16	13.3822	13.0402	13.2683	12.9692	13.3816	13.0986	13.6653
DAB2_HUMAN	DAB2	Disabled homolog 2	0.261629	0.0731618	-0.403607	0.0103053	0.0266824	0.859793	4	4	4	4	16.5446	16.6971	16.7151	16.9112	16.8869	17.2421	17.1581	17.1952	16.5538	16.9315	17.0279	17.0294	16.9778	16.8829	16.9791	16.5961
FBX7_HUMAN	FBXO7	F-box only protein 7	0.335831	0.0734431	-0.308102	0.0453512	0.100187	0.446484	4	4	4	4	14.1422	14.4601	14.2482	14.3655	14.7558	14.8015	14.5166	14.3745	14.4515	14.292	14.416	14.3463	14.5803	14.3343	14.1452	14.0454
G3BP2_HUMAN	G3BP2	Ras GTPase-activating protein-binding protein 2	0.312577	0.0735626	0.0749979	0.136641	0.254158	0.157494	4	4	4	4	16.8477	16.8981	16.746	16.9243	16.7677	16.8345	16.7639	16.75	16.8679	16.7568	16.5527	16.7051	16.0475	16.6156	16.6779	16.5247
SMC2_HUMAN	SMC2	Structural maintenance of chromosomes protein 2	0.658218	0.0737778	0.323565	0.0249556	0.70604	0.0607272	4	4	4	4	14.6247	14.6668	14.246	14.345	14.1843	14.1281	14.2154	14.0604	14.2114	14.0583	14.293	14.2169	12.6197	13.6759	14.0227	13.637
RPA2_HUMAN	POLR1B	DNA-directed RNA polymerase I subunit RPA2	-0.339976	0.0740545	0.477167	0.0119436	0.161632	0.290019	4	4	4	4	14.6164	14.7948	14.2722	14.5472	13.8562	14.1868	14.1937	14.0852	14.5983	14.5386	14.5341	14.6573	14.1038	14.6429	14.6527	14.2824
COXM2_HUMAN	CMC2	COX assembly mitochondrial protein 2 homolog	-0.296255	0.074091	0.648267	0.000219728	0.12025	0.489447	4	4	4	4	15.7507	15.6348	15.7283	15.6149	14.9604	14.8583	15.1518	15.1653	15.6468	15.6502	15.2026	15.3021	15.175	15.1139	15.612	15.4199
SELN_HUMAN	SELENON	Selenoprotein N	-0.310597	0.0741036	0.285656	0.2962	-0.170665	0.175514	4	4	4	4	14.9054	14.032	14.8402	14.341	14.0392	13.9791	14.5282	14.4296	14.2813	14.6273	14.468	14.1592	14.6026	14.4553	14.641	14.5196
BICD1_HUMAN	BICD1	Protein bicaudal D homolog 1	-0.170269	0.0741826	0.258005	0.00921872	0.148262	0.104681	4	4	4	4	15.5921	15.5319	15.6793	15.6081	15.5019	15.3653	15.3017	15.2105	15.8146	15.7027	15.5629	15.5732	15.5661	15.4024	15.6248	15.4671
TM87A_HUMAN	TMEM87A	Transmembrane protein 87A	-0.243905	0.0742449	0.487847	0.000143086	0.41128	0.0525895	4	4	4	4	14.5337	14.6229	14.5624	14.3854	14.0211	13.9952	14.1175	14.0191	14.3635	14.767	14.9918	14.6514	14.5713	14.3312	14.1379	14.0882
RANG_HUMAN	RANBP1	Ran-specific GTPase-activating protein	0.919601	0.0742968	0.0656948	0.621995	0.856306	0.0914477	4	4	4	4	16.2823	16.3753	16.6839	16.6725	16.5905	16.2426	16.4984	16.4198	16.5025	16.1818	16.3252	16.4886	14.4814	15.8479	16.455	15.2885
2A5A_HUMAN	PPP2R5A	Serine/threonine-protein phosphatase 2A 56 kDa regulatory subunit alpha isoform	0.24442	0.0743633	-0.351268	0.0617382	-0.205295	0.0325207	4	4	4	4	14.1126	14.2019	14.563	14.5576	14.873	14.685	14.4428	14.8393	14.1455	14.2714	14.3778	14.2466	14.5213	14.521	14.2952	14.525
ICAM1_HUMAN	ICAM1	Intercellular adhesion molecule 1	0.317769	0.0745431	0.262321	0.0630473	0.264106	0.340521	4	4	4	4	14.9759	14.9776	14.9846	15.2124	14.7214	14.6944	15.0662	14.6191	14.1511	14.8184	15.2682	14.6489	14.3923	14.6076	14.1785	14.6517
AGO1_HUMAN;AGO3_HUMAN	AGO1;AGO3	Protein argonaute-3	-0.305021	0.0745785	0.628009	4.01591e-05	0.133345	0.375777	4	4	4	4	13.0273	13.0432	13.1485	13.1189	12.5673	12.3215	12.4857	12.4514	12.7669	12.9582	12.8974	12.9568	12.3822	12.7818	12.9302	12.9518
PIR_HUMAN	PIR	Pirin	0.654572	0.0747298	0.0540075	0.61445	0.770884	0.0468167	4	4	4	4	15.2455	15.0912	15.2205	15.5176	15.3428	15.2264	15.1177	15.1718	15.5302	15.2333	15.2093	15.3511	14.0637	14.7599	15.321	14.0958
CO5A1_HUMAN	COL5A1	Collagen alpha-1(V) chain	0.354679	0.0747633	0.463732	0.0202433	0.156983	0.505849	4	4	4	4	15.7548	16.155	16.1715	15.7589	15.443	15.6703	15.6052	15.2669	15.2194	15.0749	15.8112	15.089	14.8515	15.1693	15.0399	15.5059
DOCK6_HUMAN;DOCK7_HUMAN	DOCK6;DOCK7	Dedicator of cytokinesis protein 6	-0.313951	0.074975	0.122459	0.272707	-0.189642	0.208927	4	4	4	4	15.3045	15.1549	15.4195	15.3402	14.9885	15.1173	15.2366	15.3868	15.1427	15.4455	15.2846	15.3536	15.1966	15.4152	15.6785	15.6948
HEM2_HUMAN	ALAD	Delta-aminolevulinic acid dehydratase	0.41639	0.0749753	-0.488257	0.0189701	-0.2483	0.274855	4	4	4	4	15.1544	15.4362	15.4261	15.3303	16.053	16.0769	15.5716	15.5985	15.4883	14.8223	14.9755	15.3552	15.1036	15.5063	15.7297	15.2948
PITH1_HUMAN	PITHD1	PITH domain-containing protein 1	0.445917	0.0749909	-0.186347	0.336573	0.402907	0.123814	4	4	4	4	12.9347	12.5871	12.238	12.5632	13.052	12.7867	12.6891	12.5406	13.1265	12.5292	12.6927	12.5479	11.8889	12.2026	12.487	12.7062
TBB2A_HUMAN;TBB2B_HUMAN;TBB3_HUMAN;TBB4A_HUMAN;TBB4B_HUMAN;TBB5_HUMAN;TBB6_HUMAN;TBB8_HUMAN	TUBB;TUBB2A;TUBB2B;TUBB3;TUBB4A;TUBB4B;TUBB6;TUBB8	Tubulin beta-4A chain	0.478034	0.0750572	0.092917	0.622997	0.220579	0.332908	4	4	4	4	21.3566	21.181	20.9168	21.6881	21.0029	21.1307	21.3355	21.3017	20.8843	20.9871	20.9188	20.9508	20.6371	20.6127	21.2985	20.3103
LUZP1_HUMAN	LUZP1	Leucine zipper protein 1	0.270802	0.0751098	-0.393795	0.0269363	0.122904	0.288166	4	4	4	4	15.3623	15.7747	15.6168	15.816	16.1072	16.2171	15.8022	16.0186	15.7391	15.8838	15.9956	15.935	15.526	15.7688	15.962	15.8051
CARD8_HUMAN	CARD8	Caspase recruitment domain-containing protein 8	0.468319	0.0751627	-0.350579	0.117157	0.0277078	0.866185	4	4	4	4	12.684	12.7089	13.0196	12.8907	13.4548	13.4511	12.7276	13.0719	12.8509	12.826	12.4733	12.7928	12.3915	13.0307	12.7069	12.703
FL2D_HUMAN	WTAP	Pre-mRNA-splicing regulator WTAP	0.436313	0.0752025	-0.336754	0.0519488	0.146936	0.520084	4	4	4	4	14.3812	14.7821	14.5923	14.8816	15.117	15.1638	14.8213	14.8821	14.8913	14.4974	14.9045	14.5335	14.233	15.0882	14.4897	14.428
EIF3I_HUMAN	EIF3I	Eukaryotic translation initiation factor 3 subunit I	0.212693	0.0752143	-0.0585766	0.507883	-0.0353732	0.724416	4	4	4	4	17.415	17.1584	17.4227	17.3713	17.4005	17.2625	17.4053	17.5333	17.2301	17.1885	17.008	17.1828	16.9635	17.2721	17.1749	17.3404
COR1A_HUMAN	CORO1A	Coronin-1A	0.325286	0.0753245	-0.69134	0.0219449	-0.704218	0.0278606	4	4	4	4	12.3932	11.7308	12.679	11.913	12.8477	12.9153	12.7208	12.9975	12.1858	11.3439	12.144	11.6897	12.8459	12.1711	12.6049	12.5583
PTPA_HUMAN	PTPA	Serine/threonine-protein phosphatase 2A activator	0.403987	0.0753642	-0.305956	0.0925987	-0.0231063	0.905003	4	4	4	4	15.5777	15.2198	15.7968	15.8423	15.9591	15.9661	15.7451	15.99	15.5813	15.4534	15.3685	15.5488	15.8287	15.3121	15.7969	15.1067
SNX12_HUMAN	SNX12	Sorting nexin-12	0.683365	0.0755132	-0.420211	0.032063	0.2259	0.513528	4	4	4	4	14.896	14.7978	15.2999	15.1193	15.5745	15.3518	15.2145	15.653	15.1261	14.6935	15.2394	14.9051	14.1831	15.0244	15.4907	14.3621
K1C18_HUMAN	KRT18	Keratin, type I cytoskeletal 18	0.564207	0.0758269	0.690902	0.00841837	0.249862	0.468252	4	4	4	4	16.7779	16.9056	16.2851	16.8242	15.946	16.2739	15.7406	16.0688	16.2315	15.286	15.855	15.3993	15.4875	15.6023	14.7783	15.9043
IF4B_HUMAN	EIF4B	Eukaryotic translation initiation factor 4B	0.290632	0.0758373	0.0584459	0.696748	0.181218	0.324279	4	4	4	4	16.5443	16.2917	16.9206	16.3619	16.4962	16.3989	16.507	16.4827	16.5997	16.3567	16.0958	16.3949	15.8389	16.1343	16.473	16.2759
SRPX_HUMAN	SRPX	Sushi repeat-containing protein SRPX	0.249185	0.0759943	1.38793	7.68337e-07	1.49127	6.12196e-05	4	4	4	4	14.2856	14.2584	14.4054	14.2366	12.8965	12.7598	12.9751	13.0029	14.0788	14.2788	14.3695	13.8755	12.9661	12.5812	12.5616	12.5286
ENOPH_HUMAN	ENOPH1	Enolase-phosphatase E1	0.277631	0.0760481	-0.157117	0.49591	0.0771244	0.528845	4	4	4	4	14.895	14.8325	15.7047	15.298	15.2976	15.4671	15.137	15.4569	15.1579	15.2437	15	15.1551	15.1936	15.22	15.0668	14.7677
STX6_HUMAN	STX6	Syntaxin-6	-0.253315	0.0760978	-0.0401161	0.652691	-0.450427	0.00608081	4	4	4	4	15.3555	15.3849	15.5055	15.3309	15.4654	15.2319	15.5962	15.4437	15.1197	15.154	15.3119	15.3633	15.9329	15.504	15.7018	15.6118
2A5D_HUMAN	PPP2R5D	Serine/threonine-protein phosphatase 2A 56 kDa regulatory subunit delta isoform	0.251919	0.0762649	-0.295967	0.000882221	0.0152359	0.902221	4	4	4	4	14.0613	14.2433	14.0926	14.1995	14.4487	14.4417	14.3909	14.4993	14.1991	14.1344	14.2466	14.2537	14.4241	14.0616	14.3498	13.9374
VP35L_HUMAN	VPS35L	VPS35 endosomal protein-sorting factor-like	0.244833	0.0763132	-0.132616	0.25106	0.226223	0.0733508	4	4	4	4	15.2925	15.4084	15.2065	15.4277	15.4349	15.6956	15.2547	15.4803	15.3345	15.4977	15.3141	15.6448	15.1581	15.19	15.426	15.1121
CIB1_HUMAN	CIB1	Calcium and integrin-binding protein 1	-0.268617	0.0764295	0.379956	0.00410018	-0.0999196	0.446887	4	4	4	4	14.8296	14.9038	14.9452	14.6844	14.283	14.562	14.4738	14.5243	14.6162	14.6716	14.4826	14.7475	14.5248	14.5559	14.923	14.9139
SETD7_HUMAN	SETD7	Histone-lysine N-methyltransferase SETD7	0.285631	0.0764737	-0.334997	0.0797306	0.0133166	0.926057	4	4	4	4	12.5271	12.7896	12.9975	13.0748	13.4682	13.1418	13.129	12.9899	13.2256	12.7677	12.7998	12.8466	12.6393	12.9419	12.9876	13.0176
NEUR1_HUMAN	NEU1	Sialidase-1	0.273891	0.0765716	-0.443549	0.00347844	-0.0425031	0.790096	4	4	4	4	15.9715	15.6802	15.5501	15.7712	16.1451	16.1531	16.2915	16.1575	15.9927	15.8351	16.0234	15.6304	15.5523	16.0739	15.9548	16.0706
NUDC3_HUMAN	NUDCD3	NudC domain-containing protein 3	0.227611	0.0765884	-0.340162	0.0551815	-0.100105	0.421275	4	4	4	4	13.9981	13.9371	14.5273	14.2672	14.5383	14.4097	14.5068	14.6355	14.3736	14.1411	14.1976	14.0672	14.1431	14.5206	14.3877	14.1285
KCTD5_HUMAN	KCTD5	BTB/POZ domain-containing protein KCTD5	0.35202	0.0766528	0.272343	0.0132941	0.791833	0.0108028	4	4	4	4	12.3228	12.262	12.4736	12.5672	12.163	12.1433	12.1987	12.0313	12.3749	12.4742	12.4381	13.0082	11.5372	11.74	12.2477	11.6033
PDD2L_HUMAN	PDCD2L	Programmed cell death protein 2-like	0.746849	0.0769413	0.0617332	0.832478	0.528395	0.0794701	4	4	4	4	14.0352	13.8111	14.2492	14.138	14.016	13.2772	14.5331	14.1603	13.5461	13.6918	13.9675	13.9074	12.7234	13.6456	13.629	13.0012
ARMC1_HUMAN	ARMC1	Armadillo repeat-containing protein 1	0.502127	0.0769439	-0.1441	0.296313	0.145099	0.548787	4	4	4	4	13.3259	13.6346	13.7521	13.6517	13.869	13.6119	13.5633	13.8965	13.3069	13.2365	13.4543	13.515	12.589	13.3289	13.4722	13.5421
GNPI1_HUMAN;GNPI2_HUMAN	GNPDA1;GNPDA2	Glucosamine-6-phosphate isomerase 1	0.443637	0.0770903	-0.336553	0.0551464	-0.0045712	0.985374	4	4	4	4	15.6289	15.1593	15.4197	15.2103	15.9479	15.5107	15.6762	15.6296	15.621	15.1648	14.899	15.2867	14.7892	15.6442	15.4335	15.123
DCUP_HUMAN	UROD	Uroporphyrinogen decarboxylase	0.236522	0.0772952	-0.397356	0.0353231	-0.205284	0.301542	4	4	4	4	15.3921	14.9997	15.6793	15.5129	15.8663	15.7847	15.7473	15.775	15.7653	15.2582	15.0808	15.3019	15.4356	15.5504	15.8628	15.3784
MMSA_HUMAN	ALDH6A1	Methylmalonate-semialdehyde dehydrogenase [acylating], mitochondrial	-0.586382	0.0773482	0.714848	0.0161424	0.197646	0.359126	4	4	4	4	16.804	16.5017	16.7811	16.6335	15.6813	15.7258	16.5617	15.8921	16.5912	16.7667	16.9398	16.6993	16.0244	16.7935	16.5634	16.8252
K2C8_HUMAN	KRT8	Keratin, type II cytoskeletal 8	1.29278	0.0774276	1.25304	0.00134006	1.44826	0.0612566	4	4	4	4	17.0725	17.1731	16.7624	17.196	15.6792	16.2795	15.3316	15.9016	16.2994	15.5245	16.4967	15.4931	15.3032	14.6916	12.83	15.1958
TCPR2_HUMAN	TECPR2	Tectonin beta-propeller repeat-containing protein 2	0.277571	0.0775503	-0.405235	0.040024	0.00567532	0.9259	4	4	4	4	12.8667	12.9747	13.289	12.9027	13.378	13.4141	13.1344	13.7275	13.1787	13.0687	13.1	13.2191	13.2455	13.1062	13.1688	13.0232
ERGI3_HUMAN	ERGIC3	Endoplasmic reticulum-Golgi intermediate compartment protein 3	-0.324345	0.0776608	0.589415	0.00875675	0.209691	0.0969441	4	4	4	4	15.0358	14.6816	14.5881	14.8267	13.8449	14.3866	14.2874	14.2557	14.6846	14.804	14.6098	14.8123	14.7089	14.3827	14.3296	14.6507
AT1A1_HUMAN	ATP1A1	Sodium/potassium-transporting ATPase subunit alpha-1	-0.229496	0.0777779	0.487458	0.0048538	0.0302162	0.763499	4	4	4	4	18.3174	17.9207	18.1258	18.1985	17.4554	17.6357	17.7093	17.8122	17.8414	18.0817	17.863	17.8653	17.8463	17.7346	18.1011	17.8487
XPO5_HUMAN	XPO5	Exportin-5	0.196152	0.0778395	-0.187676	0.11011	-0.022697	0.679265	4	4	4	4	14.5104	14.3867	14.4278	14.6803	14.6573	14.8563	14.4956	14.7468	14.4649	14.4796	14.4625	14.4735	14.5175	14.6286	14.3942	14.431
CDC73_HUMAN	CDC73	Parafibromin	-0.128041	0.07815	-0.102899	0.0856549	-0.207069	0.0308164	4	4	4	4	16.1673	16.0881	16.2533	16.2915	16.3648	16.2927	16.2797	16.2746	16.1731	16.3235	16.2805	16.1186	16.5771	16.4255	16.3008	16.4206
LASP1_HUMAN	LASP1	LIM and SH3 domain protein 1	0.556551	0.0781742	-0.908926	0.0195565	-0.378361	0.0354116	4	4	4	4	16.6231	16.5986	17.3399	16.9348	18.0315	18.0276	17.095	17.9781	16.9653	16.9302	16.7216	16.7753	17.4351	16.9356	17.4433	17.0918
BRPF1_HUMAN	BRPF1	Peregrin	-0.228785	0.0781834	0.382736	0.0083967	0.270633	0.0735619	4	4	4	4	12.572	12.7457	13.0163	12.753	12.4446	12.2964	12.3568	12.4582	12.9221	12.841	12.7194	13.0712	12.3656	12.5927	12.658	12.855
E2AK2_HUMAN	EIF2AK2	Interferon-induced, double-stranded RNA-activated protein kinase	0.265068	0.0782645	0.0732667	0.513597	0.191806	0.132166	4	4	4	4	16.2797	16.0665	16.2787	16.3185	16.3147	16.0629	16.3096	15.9632	16.2547	16.0283	15.9481	16.1263	15.7186	15.8748	16.1402	15.8565
ASPP2_HUMAN	TP53BP2	Apoptosis-stimulating of p53 protein 2	0.429112	0.0783748	0.0747716	0.539197	0.745668	0.0127505	4	4	4	4	12.2191	12.4792	12.316	12.6655	12.3776	12.2238	12.2809	12.4984	12.5506	12.6231	12.923	12.5502	11.4739	11.7275	12.1351	12.3278
TWSG1_HUMAN	TWSG1	Twisted gastrulation protein homolog 1	0.719995	0.0783796	-0.433442	0.0211105	0.166438	0.6477	4	4	4	4	13.5933	13.203	13.1902	13.1181	13.5848	13.9254	13.7864	13.5417	13.3993	13.2911	12.9709	12.9628	12.0606	13.3173	13.0277	13.5527
STX8_HUMAN	STX8	Syntaxin-8	-0.343472	0.0784349	0.331108	0.0285857	-0.010217	0.955859	4	4	4	4	15.3809	15.6441	15.3307	15.232	14.9426	15.2717	15.0803	14.9686	15.2315	15.3614	15.6985	15.3049	15.7582	15.0621	15.3543	15.4625
ZZEF1_HUMAN	ZZEF1	Zinc finger ZZ-type and EF-hand domain-containing protein 1	0.394031	0.0784856	-0.0524545	0.646002	0.45561	0.0386978	4	4	4	4	15.6547	15.5767	15.5045	15.8065	15.8667	15.6185	15.478	15.7891	15.9027	15.6599	15.7011	15.7348	14.9749	15.3557	15.7272	15.1183
MPRIP_HUMAN	MPRIP	Myosin phosphatase Rho-interacting protein	0.348419	0.0786767	-0.539003	0.000588542	-0.333851	0.0902098	4	4	4	4	14.9257	15.0907	14.7999	14.9194	15.4664	15.6007	15.3291	15.4955	14.7368	14.6754	14.9474	14.803	14.7229	15.3638	15.0384	15.373
SYPM_HUMAN	PARS2	Probable proline--tRNA ligase, mitochondrial	-0.66615	0.0787327	1.00074	0.0200313	0.258185	0.133512	4	4	4	4	13.6117	13.4383	13.0507	13.478	12.4012	11.6485	13.0912	12.4348	13.0565	13.5435	13.3336	13.3395	12.8029	13.2503	13.2374	12.9498
JMJD6_HUMAN	JMJD6	Bifunctional arginine demethylase and lysyl-hydroxylase JMJD6	0.213586	0.0787505	-0.510485	0.000608337	-0.167709	0.0767999	4	4	4	4	14.2636	14.1999	14.2021	14.2228	14.8647	14.8521	14.6657	14.5478	14.3371	14.4769	14.2986	14.2925	14.5576	14.6844	14.3836	14.4503
DC1L1_HUMAN	DYNC1LI1	Cytoplasmic dynein 1 light intermediate chain 1	0.478322	0.0789181	-0.177261	0.0538638	0.450229	0.0858771	4	4	4	4	16.2298	16.3544	16.3209	16.3723	16.522	16.6086	16.303	16.5529	16.4534	16.5259	16.3691	16.5257	15.4728	15.9598	16.5166	16.1239
LRWD1_HUMAN	LRWD1	Leucine-rich repeat and WD repeat-containing protein 1	0.375605	0.0789991	-0.053201	0.708205	0.104259	0.56847	4	4	4	4	14.8054	15.3626	14.8362	15.0187	14.9392	15.0586	15.1542	15.0837	14.8247	14.8079	14.7537	14.7641	14.2423	14.8668	15.0286	14.5955
BRE1B_HUMAN	RNF40	E3 ubiquitin-protein ligase BRE1B	0.213698	0.0792063	-0.414973	0.0128557	-0.0280762	0.754166	4	4	4	4	13.244	13.7058	13.4888	13.597	13.8848	14.0791	13.7674	13.9643	13.6759	13.585	13.7654	13.7022	13.6516	13.7994	13.5226	13.8671
RLA0_HUMAN	RPLP0	60S acidic ribosomal protein P0	0.306325	0.0792466	0.0328121	0.89144	0.0312858	0.864913	4	4	4	4	19.7242	19.0666	19.8663	19.8882	19.3943	19.3986	19.9031	19.718	19.4943	19.5453	18.8536	19.4207	19.0979	19.3564	19.4413	19.2931
SHIP2_HUMAN	INPPL1	Phosphatidylinositol 3,4,5-trisphosphate 5-phosphatase 2	0.263718	0.0794864	0.177031	0.221574	0.515483	0.00493292	4	4	4	4	13.8245	13.8414	13.9648	14.2876	13.7794	13.9199	13.6051	13.9058	13.8946	14.169	14.0187	14.135	13.4775	13.6431	13.7499	13.2848
ATG4B_HUMAN	ATG4B	Cysteine protease ATG4B	0.493714	0.0795384	-0.166289	0.423623	0.39337	0.101835	4	4	4	4	13.6582	13.6079	14.0419	14.1974	13.9418	14.382	13.771	14.0758	13.9102	13.8309	13.9219	14.1063	13.1333	13.4632	14.0753	13.524
MSI2H_HUMAN	MSI2	RNA-binding protein Musashi homolog 2	0.307672	0.0796453	0.246256	0.0552476	0.521403	0.0164562	4	4	4	4	14.2993	14.1336	14.4118	14.2972	14.0752	13.8577	14.262	13.9621	14.1646	14.4957	14.0093	14.3423	13.4172	13.7109	13.9716	13.8266
KIF5C_HUMAN;KINH_HUMAN	KIF5B;KIF5C	Kinesin heavy chain isoform 5C	0.262852	0.0797504	-0.171615	0.235184	0.0288696	0.798399	4	4	4	4	16.0354	16.0538	15.9728	16.3212	16.5125	16.1946	16.0208	16.3418	16.1851	16.0357	15.7978	16.1152	15.9337	16.0315	16.1821	15.871
ASAP1_HUMAN;ASAP2_HUMAN	ASAP1;ASAP2	Arf-GAP with SH3 domain, ANK repeat and PH domain-containing protein 2	0.256413	0.0798266	-0.366938	0.0388266	-0.461332	0.103986	4	4	4	4	15.1823	15.2307	14.8277	15.1488	15.7135	15.5365	15.2215	15.3858	15.1614	14.9856	14.0971	14.7421	15.3656	15.1838	15.0667	15.2155
ARHGB_HUMAN	ARHGEF11	Rho guanine nucleotide exchange factor 11	0.218038	0.0798766	-0.237053	0.140982	0.193177	0.0336177	4	4	4	4	12.5862	12.7107	12.4752	12.97	12.8695	13.0485	12.689	13.0832	12.8645	12.8669	12.8162	13.0432	12.7188	12.6963	12.5803	12.8227
CHSP1_HUMAN	CARHSP1	Calcium-regulated heat-stable protein 1	0.665415	0.0799794	-0.186141	0.601682	0.743183	0.00705331	4	4	4	4	16.6667	16.7209	17.2363	17.1255	17.727	17.42	16.3071	17.0398	17.6682	16.9166	17.0029	17.2174	16.2378	16.6073	16.511	16.4761
KGP1_HUMAN	PRKG1	cGMP-dependent protein kinase 1	-0.341267	0.0800656	0.840938	0.00228882	0.534014	0.0209006	4	4	4	4	12.2507	12.5441	12.6556	12.9641	11.9325	11.7176	11.5762	11.8244	12.6536	12.6323	12.401	12.8649	11.9983	11.8125	12.4914	12.1135
GLP3L_HUMAN	GOLPH3L	Golgi phosphoprotein 3-like	-0.333404	0.080126	0.49089	0.00698901	0.113023	0.503298	4	4	4	4	13.4029	13.0887	13.3524	13.1601	12.6948	12.5604	13.0193	12.7661	13.2257	13.1247	13.4652	13.0108	12.7928	13.0957	13.409	13.0768
TBCC_HUMAN	TBCC	Tubulin-specific chaperone C	0.830975	0.0802016	-0.438873	0.33703	0.41332	0.310312	4	4	4	4	11.9068	12.9687	13.2517	12.5382	13.5133	13.4904	12.2255	13.1918	13.3945	12.3921	12.1502	12.8135	11.9269	11.799	12.9016	12.4696
UFC1_HUMAN	UFC1	Ubiquitin-fold modifier-conjugating enzyme 1	0.689151	0.0802333	-0.116671	0.438249	0.509212	0.177078	4	4	4	4	15.4658	15.4368	16.0097	15.6629	15.8687	15.7663	15.7741	15.6328	15.77	15.4575	15.6366	15.458	14.2286	14.9617	15.7545	15.3405
MOFA1_HUMAN	MRFAP1	MORF4 family-associated protein 1	0.297451	0.0803825	-0.374519	0.0498867	0.247946	0.249761	4	4	4	4	12.2754	12.5546	12.891	12.3346	12.8287	13.0285	12.7447	12.9516	12.5433	12.633	13.1455	13.0337	12.3564	12.8622	12.7507	12.3945
MED6_HUMAN	MED6	Mediator of RNA polymerase II transcription subunit 6	0.338979	0.0804016	0.16052	0.556137	0.535942	0.0213225	4	4	4	4	12.3792	13.0688	13.5472	13.1524	12.8812	13.1163	12.7811	12.727	13.0682	13.201	13.2499	12.7742	12.4028	12.5804	12.8989	12.2675
PHAX_HUMAN	PHAX	Phosphorylated adapter RNA export protein	0.217087	0.080423	-0.183531	0.22245	0.173557	0.16377	4	4	4	4	14.9783	15.237	14.9792	15.3613	15.2164	15.5891	15.3216	15.1629	15.5697	15.256	15.1103	15.1799	15.0054	15.0705	15.1726	15.1732
SYEP_HUMAN	EPRS1	Bifunctional glutamate/proline--tRNA ligase	0.201677	0.0804593	-0.0760751	0.306734	0.123278	0.266143	4	4	4	4	17.5716	17.5851	17.4658	17.7877	17.6879	17.6859	17.6944	17.6463	17.5897	17.6288	17.517	17.6654	17.3981	17.4913	17.7336	17.2848
COA6_HUMAN	COA6	Cytochrome c oxidase assembly factor 6 homolog	-0.226861	0.0806506	0.139503	0.29447	-0.505787	0.0430881	4	4	4	4	16.2356	16.367	16.275	16.0349	15.9323	16.0893	15.9644	16.3684	15.3274	16.1019	16.1407	15.6687	16.3251	16.432	16.2372	16.2676
PSMD7_HUMAN	PSMD7	26S proteasome non-ATPase regulatory subunit 7	0.158987	0.0807123	-0.284708	0.0221106	-0.132502	0.100251	4	4	4	4	17.0847	16.9035	17.0301	17.2987	17.4447	17.3175	17.2667	17.4269	17.1443	17.0471	17.0161	17.0824	17.1209	17.3747	17.2225	17.1018
APBB2_HUMAN	APBB2	Amyloid beta precursor protein binding family B member 2	-0.259501	0.0807579	-0.121553	0.176743	-0.676917	0.00146316	4	4	4	4	13.4742	13.4994	13.6707	13.4068	13.5561	13.801	13.5936	13.5867	13.1235	13.168	13.2099	13.3663	13.6353	13.9167	14.1709	13.8525
NTF2_HUMAN	NUTF2	Nuclear transport factor 2	0.352888	0.0807604	-0.237403	0.178122	-0.0725265	0.719907	4	4	4	4	17.3038	17.1809	17.7892	17.6819	17.7518	17.664	17.6242	17.8653	17.3868	17.3475	16.9868	17.4826	17.1746	17.6181	17.6706	17.0304
UBQL4_HUMAN	UBQLN4	Ubiquilin-4	0.550925	0.0807698	-0.127389	0.495486	0.616014	0.0858752	4	4	4	4	14.2325	14.7397	14.6869	15.0771	14.8848	14.7976	14.7569	14.8065	14.4536	14.9013	15.1085	15.0428	13.6312	14.2427	14.9109	14.2572
WASH2_HUMAN;WASH3_HUMAN	WASH2P;WASH3P	Putative WAS protein family homolog 3	0.6339	0.0810186	-0.197138	0.460169	0.64856	0.0671151	4	4	4	4	13.5449	12.9286	13.4261	12.7924	13.5442	13.4997	12.8654	13.5712	13.3692	13.6269	13.5654	12.9775	12.1099	13.024	13.24	12.571
TMM65_HUMAN	TMEM65	Transmembrane protein 65	-0.307405	0.0810927	0.817736	3.94532e-05	0.395028	0.0533199	4	4	4	4	17.4219	17.3748	17.3849	17.2667	16.3871	16.5225	16.5456	16.7221	17.0006	17.4129	17.1601	17.4135	16.8277	16.572	16.8078	17.1995
LAMC1_HUMAN	LAMC1	Laminin subunit gamma-1	0.248521	0.0813388	-0.586677	0.000879621	-0.730435	0.000251211	4	4	4	4	18.5166	18.4243	18.3551	18.3733	19.1082	19.2	18.8345	18.8734	18.1586	18.0103	17.9001	18.0313	18.5281	18.8423	18.7752	18.8764
RAC1_HUMAN;RAC2_HUMAN	RAC1;RAC2	Ras-related C3 botulinum toxin substrate 2	0.42711	0.0816612	0.0572462	0.373497	0.152158	0.527034	4	4	4	4	15.9303	15.9771	16.0418	16.0262	15.9137	16.0948	15.8785	15.8594	15.7875	15.696	15.3364	15.8267	15.0168	15.4294	15.9592	15.6326
SGTB_HUMAN	SGTB	Small glutamine-rich tetratricopeptide repeat-containing protein beta	0.600159	0.081934	-0.74907	0.0261085	-0.698791	0.0679457	4	4	4	4	12.2489	11.7483	12.6224	12.6018	13.194	13.3361	12.6293	13.0583	12.0678	11.9701	11.1831	11.8009	12.9086	12.8372	12.1031	11.9681
S27A3_HUMAN	SLC27A3	Solute carrier family 27 member 3	-0.514862	0.0819701	0.509304	0.00772111	0.185394	0.467342	4	4	4	4	17.081	16.9172	16.8065	17.0486	16.2236	16.3336	16.7405	16.5184	16.9468	17.3926	17.0745	17.2032	16.3124	17.1534	17.2177	17.1919
DAPLE_HUMAN	CCDC88C	Protein Daple	0.251358	0.0821491	-0.343554	0.00261991	-0.0980179	0.490938	4	4	4	4	12.9181	12.9587	12.9161	13.0704	13.4432	13.3669	13.1753	13.2521	13.1792	12.933	12.9509	12.7769	12.8353	12.9286	13.1921	13.2762
PALS1_HUMAN	PALS1	Protein PALS1	0.221821	0.0822146	-0.177979	0.0657593	0.064219	0.636467	4	4	4	4	13.525	13.7124	13.6586	13.8966	13.9022	13.8793	13.9008	13.8223	13.84	13.4984	13.7746	13.7612	13.3932	13.8488	13.7959	13.5794
C2CD2_HUMAN	C2CD2	C2 domain-containing protein 2	-0.39147	0.082356	0.991978	0.0001684	0.723663	0.00486309	4	4	4	4	14.2338	14.138	14.1654	14.0935	12.8555	13.3848	13.2938	13.1287	14.1713	14.4456	14.1289	14.3775	13.1167	13.6598	13.7318	13.7204
DNMT1_HUMAN	DNMT1	DNA (cytosine-5)-methyltransferase 1	0.313099	0.0824072	0.124212	0.379548	0.325867	0.0119054	4	4	4	4	15.4554	15.6541	15.6778	15.6124	15.5625	15.6862	15.1274	15.5268	15.5454	15.4767	15.4845	15.4473	15.1673	15.3724	14.9364	15.1743
PRDX5_HUMAN	PRDX5	Peroxiredoxin-5, mitochondrial	-0.300622	0.0824413	-0.0355453	0.813746	-0.445422	0.00579512	4	4	4	4	19.3078	19.2311	19.2761	19.1884	19.0995	19.0114	19.6286	19.406	18.8618	19.1982	19.3572	19.1491	19.6216	19.5143	19.5856	19.6266
NLGNX_HUMAN	NLGN4X	Neuroligin-4, X-linked	-0.448599	0.0825332	0.391224	0.0705027	0.480031	0.0488804	4	4	4	4	14.6057	14.091	14.2818	13.911	14.0373	13.616	13.9526	13.7186	14.8146	14.8067	14.7548	14.663	13.7407	14.3551	14.375	14.6481
ARHG2_HUMAN	ARHGEF2	Rho guanine nucleotide exchange factor 2	0.278047	0.0825438	0.0152152	0.886258	0.142326	0.362769	4	4	4	4	16.0485	15.7768	16.1878	15.9564	16.0104	16.1036	15.8435	15.9512	16.0086	15.8518	15.6335	15.8719	15.5408	15.4445	15.8648	15.9463
GSHR_HUMAN	GSR	Glutathione reductase, mitochondrial	0.43277	0.082696	-0.537714	0.00220205	-0.143314	0.670536	4	4	4	4	15.9302	15.4426	15.7038	15.6065	16.135	16.2596	16.2141	16.2252	16.2609	15.6075	15.5994	15.0618	15.3048	16.3115	15.7432	15.7433
PSME2_HUMAN	PSME2	Proteasome activator complex subunit 2	0.258421	0.0828536	-0.326131	0.187222	-0.00144577	0.990621	4	4	4	4	15.1168	15.5422	16.0231	15.8302	16.0701	16.0696	15.6698	16.0073	15.9455	15.5466	15.6728	15.6125	15.6704	15.6721	15.9108	15.5299
GPCP1_HUMAN	GPCPD1	Glycerophosphocholine phosphodiesterase GPCPD1	0.34219	0.0828536	-0.165958	0.176658	0.303374	0.16269	4	4	4	4	12.5811	12.4249	12.6748	12.6976	12.952	12.8714	12.5957	12.6231	12.8731	12.4902	12.5104	13.0132	12.0326	12.5604	12.6655	12.415
U119A_HUMAN	UNC119	Protein unc-119 homolog A	0.37389	0.0829265	-0.568044	0.0184341	-0.407191	0.189324	4	4	4	4	12.1861	12.6815	12.4987	12.3143	12.9131	13.3989	12.8721	12.7687	12.6504	11.5087	12.1952	12.4742	12.4171	12.9388	12.557	12.5443
SZRD1_HUMAN	SZRD1	SUZ domain-containing protein 1	1.39456	0.0830057	-0.977041	0.226015	1.05837	0.0724619	4	4	4	4	10.0653	10.5305	12.3561	11.0099	12.5883	12.74	10.4315	12.1102	10.9567	11.5521	11.8522	12.1642	10.571	9.85243	11.7293	10.139
COG2_HUMAN	COG2	Conserved oligomeric Golgi complex subunit 2	0.231601	0.083013	-0.225338	0.219389	0.331598	0.0350694	4	4	4	4	13.4656	14.0418	13.7619	14.2114	14.1052	14.1322	14.0603	14.0844	14.0553	14.1767	14.2922	14.2578	13.5471	13.9138	14.0598	13.935
CYBP_HUMAN	CACYBP	Calcyclin-binding protein	0.226723	0.0832545	-0.107509	0.470636	-0.088712	0.367194	4	4	4	4	15.3127	15.2828	15.6668	15.6968	15.7705	15.509	15.4061	15.7036	15.3559	15.3887	15.126	15.2568	15.4301	15.3226	15.5254	15.2041
RPP25_HUMAN	RPP25	Ribonuclease P protein subunit p25	-0.442292	0.0833271	0.0596576	0.826349	0.184201	0.540671	4	4	4	4	13.1262	12.5194	12.8831	13.3184	12.7344	13.0076	12.4772	13.3892	12.9507	13.8214	14.1292	13.2132	13.2893	13.4357	13.5215	13.1311
CORO7_HUMAN	CORO7	Coronin-7	0.204461	0.0833435	-0.154563	0.305817	0.105044	0.387842	4	4	4	4	16.2554	16.4576	16.8244	16.7883	16.7742	16.7685	16.6885	16.7127	16.7979	16.6124	16.5153	16.6207	16.3948	16.4902	16.8142	16.4269
PDCD5_HUMAN	PDCD5	Programmed cell death protein 5	0.87742	0.0833626	-0.11744	0.386414	0.923354	0.0727466	4	4	4	4	15.2424	15.563	15.485	15.8254	15.662	15.5471	15.6491	15.7273	15.6893	15.563	15.8326	15.6843	14.0738	14.9366	15.8928	14.1726
P85A_HUMAN	PIK3R1	Phosphatidylinositol 3-kinase regulatory subunit alpha	0.574828	0.0833671	-0.194055	0.0797	0.410476	0.180845	4	4	4	4	13.3285	13.2755	13.4704	13.5226	13.4564	13.7941	13.568	13.5548	13.4749	13.4558	13.3013	13.4837	12.2401	13.0922	13.3876	13.354
LA_HUMAN	SSB	Lupus La protein	0.148267	0.0834079	-0.124108	0.245329	-0.0371637	0.609785	4	4	4	4	18.6045	18.6916	18.9562	18.9319	19.0266	18.9034	18.8296	18.921	18.7803	18.6762	18.6701	18.8123	18.6288	18.9112	18.7451	18.8024
RANB9_HUMAN	RANBP9	Ran-binding protein 9	0.292898	0.0834615	-0.0313528	0.710698	0.191718	0.191123	4	4	4	4	13.7667	13.8045	13.5889	13.8404	13.9099	13.7498	13.6373	13.829	13.6587	13.6608	13.7375	13.6642	13.1584	13.6862	13.41	13.6998
DC1I2_HUMAN	DYNC1I2	Cytoplasmic dynein 1 intermediate chain 2	0.298194	0.0836137	-0.141631	0.256132	0.185074	0.27347	4	4	4	4	16.7868	16.5042	16.6175	16.8935	16.9988	16.6774	16.9203	16.772	16.9244	16.7276	16.4903	16.7737	16.2209	16.7958	16.6674	16.4916
SCAF8_HUMAN	SCAF8	SR-related and CTD-associated factor 8	0.403856	0.0836172	-0.00440168	0.969384	0.471574	0.0487986	4	4	4	4	14.0787	14.1229	14.0607	14.4236	14.1816	14.3152	14.2226	13.9841	14.1148	14.1963	14.2701	14.3932	13.2843	13.9818	14.107	13.7149
WAPL_HUMAN	WAPL	Wings apart-like protein homolog	0.207998	0.0837448	-0.429375	0.0137206	0.0266688	0.720679	4	4	4	4	14.2338	14.5811	14.5417	14.4552	15.0585	15.0374	14.6714	14.762	14.5125	14.7213	14.7417	14.8285	14.6236	14.6822	14.6548	14.7368
PLEC_HUMAN	PLEC	Plectin	0.193555	0.0839115	-0.333119	0.00451642	-0.527032	0.00906783	4	4	4	4	19.1654	19.2188	18.998	19.2843	19.4384	19.5756	19.4094	19.5756	19.0545	18.6505	18.8597	18.552	19.2276	19.4039	19.1156	19.4778
DFFA_HUMAN	DFFA	DNA fragmentation factor subunit alpha	0.261287	0.0839318	-0.307408	0.0540896	0.256238	0.122625	4	4	4	4	15.2118	15.1561	15.4681	15.6675	15.6875	15.6852	15.558	15.8025	15.7428	15.5255	15.8829	15.5619	15.2103	15.5278	15.6983	15.2517
LMNA_HUMAN	LMNA	Prelamin-A/C	0.347133	0.0840168	-0.483312	0.00667964	-0.732806	0.00689753	4	4	4	4	20.0905	20.2568	20.5305	20.2547	20.7928	20.8616	20.5422	20.8691	19.9858	19.6676	19.5654	19.5272	20.3614	20.4669	20.0628	20.7861
AASD1_HUMAN	AARSD1	Alanyl-tRNA editing protein Aarsd1	0.763896	0.0841967	0.0374868	0.78826	0.873827	0.0574428	4	4	4	4	13.4873	13.628	13.6871	14.0273	13.824	13.7455	13.5712	13.5391	13.6879	13.9277	13.5904	13.9135	11.8487	13.2374	13.482	13.0561
ASTRB_HUMAN	GRAMD1B	Protein Aster-B	-0.202535	0.0844071	0.290813	0.0705706	-0.0750802	0.666688	4	4	4	4	16.2203	15.9657	15.9688	15.6627	15.8548	15.5554	15.6594	15.5847	15.3703	15.9525	15.793	16.0483	15.6812	15.8269	15.9743	15.982
GA2L1_HUMAN	GAS2L1	GAS2-like protein 1	0.485354	0.0845537	-0.293206	0.28822	0.318496	0.191083	4	4	4	4	13.0655	12.8908	12.7134	12.2289	13.4524	12.6585	13.1376	12.8227	12.6626	13.2639	12.6035	12.8739	12.3997	12.9966	12.3165	12.4172
IF5_HUMAN	EIF5	Eukaryotic translation initiation factor 5	0.330543	0.0846197	0.190339	0.025492	0.424849	0.0359025	4	4	4	4	17.9018	17.7103	17.927	17.9168	17.7455	17.6458	17.7261	17.5771	17.8128	17.7017	17.7457	17.8115	17.0137	17.4422	17.7275	17.189
ZFAN1_HUMAN	ZFAND1	AN1-type zinc finger protein 1	0.291774	0.0849813	-0.181485	0.346898	0.262171	0.192357	4	4	4	4	13.1407	12.8389	13.5566	12.9712	13.5214	13.335	13.1087	13.2682	13.408	13.0631	13.607	13.0368	12.7894	12.8991	13.3077	13.0699
AFG2H_HUMAN	SPATA5	ATPase family protein 2 homolog	0.475671	0.0853464	-0.0581539	0.79003	0.616948	0.0165771	4	4	4	4	12.5813	12.7961	13.0971	13.1226	13.2736	13.0529	12.4977	13.0054	13.0428	13.2925	12.8674	13.192	12.1125	12.3544	12.8763	12.5838
IFT25_HUMAN	HSPB11	Intraflagellar transport protein 25 homolog	0.418164	0.0856734	-0.111863	0.638936	-0.28532	0.250987	4	4	4	4	12.5176	12.6727	12.8218	11.9086	12.7692	12.3962	12.7799	12.4228	11.6555	12.2068	11.6425	12.0494	12.0458	12.6901	12.03	11.9296
CD2AP_HUMAN	CD2AP	CD2-associated protein	0.323098	0.0857772	-0.599855	0.0326467	-0.0927191	0.244294	4	4	4	4	16.1416	16.4502	16.9371	16.5194	17.3472	17.2451	16.7018	17.1538	16.7558	16.6415	16.6664	16.7208	16.949	16.7028	16.8469	16.6567
CBL_HUMAN	CBL	E3 ubiquitin-protein ligase CBL	0.382965	0.0858828	-0.237532	0.0735992	0.115848	0.556509	4	4	4	4	13.7938	13.8272	14.1229	13.9708	14.3456	13.9583	14.1618	14.1991	14.132	13.8028	13.8017	13.8598	13.3722	14.0367	14.0805	13.6435
TERA_HUMAN	VCP	Transitional endoplasmic reticulum ATPase	0.263702	0.0859947	-0.216896	0.00619575	0.0022893	0.986389	4	4	4	4	19.4436	19.4961	19.4181	19.6073	19.7896	19.6404	19.721	19.6818	19.5357	19.3794	19.4273	19.4446	19.1003	19.5288	19.6901	19.4586
PDIA1_HUMAN	P4HB	Protein disulfide-isomerase	0.223094	0.0860707	-0.422989	0.00320039	-0.395072	0.0110266	4	4	4	4	22.0773	21.9227	22.2799	21.9153	22.4429	22.4388	22.5467	22.4586	21.908	21.7929	21.8281	21.8854	21.9851	22.2874	22.2233	22.4989
CUL1_HUMAN	CUL1	Cullin-1	0.147208	0.0860767	-0.0128903	0.856028	0.0915399	0.356738	4	4	4	4	15.0441	15.0726	14.9601	15.2136	15.2125	15.0634	15.0262	15.0399	15.2387	14.9948	14.9693	14.9165	14.8735	15.083	14.9733	14.8233
TDIF2_HUMAN	DNTTIP2	Deoxynucleotidyltransferase terminal-interacting protein 2	-0.156224	0.086096	0.56731	0.00029242	0.299842	0.0141768	4	4	4	4	14.4703	14.6152	14.3454	14.3916	13.9093	13.8989	13.9862	13.7588	14.2086	14.2653	14.4211	14.4825	14.0787	14.147	14.0805	13.872
C1QT3_HUMAN	C1QTNF3	Complement C1q tumor necrosis factor-related protein 3	-0.777361	0.0861495	1.12629	0.0328759	0.837774	0.0131469	4	4	4	4	12.5741	12.1581	13.0933	13.2673	11.3062	12.5391	11.6629	11.0795	12.9155	13.2032	13.4619	13.4676	12.1012	12.7822	12.0486	12.7651
JADE3_HUMAN	JADE3	Protein Jade-3	-0.297347	0.0861673	-0.0864224	0.379505	-0.644775	0.00445017	4	4	4	4	13.0486	12.6972	12.7247	12.7439	12.9054	12.8202	12.8401	12.9944	12.5255	12.6592	12.4596	12.5261	12.9448	13.4407	12.9467	13.4173
MPRD_HUMAN	M6PR	Cation-dependent mannose-6-phosphate receptor	-0.280451	0.0861769	0.524771	0.0150501	0.0578187	0.598547	4	4	4	4	15.5975	15.2281	15.6389	15.5241	14.7044	15.0082	14.879	15.2979	15.1388	15.4858	15.1806	15.4376	15.3266	15.1118	15.2191	15.3539
GPN1_HUMAN	GPN1	GPN-loop GTPase 1	0.726613	0.0862446	-0.442793	0.320097	0.455472	0.0737415	4	4	4	4	11.8069	11.7463	12.8591	12.6091	12.7335	13.3882	11.94	12.7309	12.6537	12.2749	12.4037	12.3758	12.4662	11.6779	11.6439	12.0981
CDC16_HUMAN	CDC16	Cell division cycle protein 16 homolog	0.262092	0.0864533	-0.170412	0.279211	0.151709	0.249742	4	4	4	4	14.3619	14.1308	13.881	14.403	14.236	14.5276	14.2274	14.4674	14.0761	14.3616	14.3036	14.2755	13.8704	14.2333	13.9985	14.3078
PSA4_HUMAN	PSMA4	Proteasome subunit alpha type-4	0.189871	0.0865459	-0.442672	0.00354673	-0.533091	0.00503507	4	4	4	4	18.5067	18.3935	18.6972	18.7878	19.0262	19.128	18.9671	19.0345	18.5068	18.095	18.3941	18.2681	19.0359	18.9568	18.6956	18.7081
PARG_HUMAN	PARG	Poly(ADP-ribose) glycohydrolase	0.291597	0.086864	0.157677	0.253953	0.422465	0.0076542	4	4	4	4	13.2406	13.4401	13.1855	13.3472	13.3072	13.219	13.2404	12.8161	13.4226	13.1293	13.2672	13.2872	12.6019	12.9244	13.0155	12.8745
PSMG3_HUMAN	PSMG3	Proteasome assembly chaperone 3	0.485466	0.0869868	-0.178937	0.423954	0.416731	0.105537	4	4	4	4	14.5725	14.7431	14.9008	14.4351	15.2994	14.8699	14.7872	14.4106	15.0043	14.7071	14.3549	15.026	13.9973	14.6774	14.5257	14.2249
IPO11_HUMAN	IPO11	Importin-11	0.342211	0.0869892	-0.00951624	0.947848	0.534947	0.0262557	4	4	4	4	13.7844	13.3754	13.2378	13.6017	13.3191	13.6456	13.5048	13.568	13.5488	13.9939	13.5922	13.6735	12.7902	13.3847	13.4419	13.0518
LHPP_HUMAN	LHPP	Phospholysine phosphohistidine inorganic pyrophosphate phosphatase	0.490458	0.0870732	-0.302152	0.162146	0.350708	0.0840307	4	4	4	4	12.6569	12.8336	12.9478	12.999	13.6004	12.7537	13.1073	13.1845	13.0263	13.092	12.921	13.0477	12.3618	13.1011	12.754	12.4671
EF1A1_HUMAN	EEF1A1	Elongation factor 1-alpha 1	0.551883	0.0871587	-0.0620961	0.491561	0.517729	0.105391	4	4	4	4	21.0163	21.0623	20.8962	21.2678	21.2109	21.0534	21.1414	21.0851	21.1282	21.1496	20.9551	21.1215	19.9517	20.7889	21.19	20.3527
BIEA_HUMAN	BLVRA	Biliverdin reductase A	0.33731	0.0873079	-0.240525	0.0622889	0.0659416	0.74045	4	4	4	4	14.4092	14.2254	14.5002	14.4192	14.707	14.6166	14.3913	14.8011	14.445	14.5094	13.9746	14.5015	14.5062	14.552	14.1208	13.9878
NUDC1_HUMAN	NUDCD1	NudC domain-containing protein 1	0.233715	0.0874215	-0.197176	0.135897	0.124778	0.458173	4	4	4	4	16.0667	15.8839	16.208	16.3034	16.3984	16.4147	16.1136	16.324	16.4834	16.3153	15.8852	16.1311	15.9356	16.343	15.9839	16.0535
MP2K1_HUMAN;MP2K2_HUMAN	MAP2K1;MAP2K2	Dual specificity mitogen-activated protein kinase kinase 2	1.0454	0.087809	-0.365388	0.00299514	0.622703	0.269206	4	4	4	4	15.5075	15.6461	15.6694	15.7558	16.0313	15.9314	16.16	15.9176	15.6558	15.5937	15.4794	15.6206	13.5651	15.3578	15.9695	14.9664
NUD16_HUMAN	NUDT16	U8 snoRNA-decapping enzyme	0.399558	0.0880648	-0.228291	0.0366608	0.244547	0.231775	4	4	4	4	13.567	13.4804	13.6179	13.5022	13.842	13.9506	13.6985	13.5896	13.641	13.71	13.5818	13.5279	13.6949	13.2534	13.6184	12.9158
PSIP1_HUMAN	PSIP1	PC4 and SFRS1-interacting protein	0.175327	0.0881698	-0.228788	0.129043	-0.178464	0.227485	4	4	4	4	18.1683	18.0257	18.516	18.0196	18.4642	18.256	18.3977	18.5269	18.2281	18.0182	18.2401	17.7431	18.0862	18.3857	18.192	18.2796
SRSF2_HUMAN	SRSF2	Serine/arginine-rich splicing factor 2	-0.421684	0.0882808	0.329651	0.143016	-0.0525446	0.762999	4	4	4	4	17.106	16.8657	17.4787	16.9707	17.0128	16.9852	16.4032	16.7012	17.0145	17.2198	17.0368	17.3079	17.3644	16.8387	17.0729	17.5132
PRPS1_HUMAN	PRPS1	Ribose-phosphate pyrophosphokinase 1	0.636312	0.0883343	0.0766411	0.421639	0.593571	0.10498	4	4	4	4	15.8002	15.6776	15.6717	15.9692	15.7236	15.7472	15.797	15.5444	15.7242	15.6281	15.5549	15.734	14.1556	15.3808	15.4926	15.2379
IREB2_HUMAN	IREB2	Iron-responsive element-binding protein 2	0.412071	0.0885342	-0.215233	0.301699	0.245611	0.246527	4	4	4	4	12.6099	13.3071	12.9671	13.0122	12.9709	13.4661	12.9806	13.3396	12.7582	13.1493	13.2336	12.9503	13.1215	12.8075	12.8285	12.3513
CAF1B_HUMAN	CHAF1B	Chromatin assembly factor 1 subunit B	0.626131	0.0885409	0.133478	0.584342	0.32579	0.382132	4	4	4	4	13.1436	13.1747	12.4176	13.0879	12.9344	12.5514	13.1769	12.6271	12.0517	12.8059	12.9491	12.2818	11.7355	12.9839	12.0814	11.9846
LOXL2_HUMAN	LOXL2	Lysyl oxidase homolog 2	0.504741	0.0886565	0.43591	0.00803583	0.660455	0.0645636	4	4	4	4	14.2588	14.3194	14.2247	13.9352	13.848	13.8679	13.7253	13.5532	13.4002	14.0038	14.1132	14.1001	12.5869	13.401	13.2726	13.7149
HECD4_HUMAN	HECTD4	Probable E3 ubiquitin-protein ligase HECTD4	0.482836	0.0888491	-0.263651	0.0555407	0.354941	0.193907	4	4	4	4	13.7512	13.7716	13.5407	14.0767	14.0544	14.0812	14.0474	14.0119	13.966	13.7727	13.9746	13.97	12.9779	13.4275	14.0852	13.7729
GBG12_HUMAN	GNG12	Guanine nucleotide-binding protein G(I)/G(S)/G(O) subunit gamma-12	-0.248541	0.0888499	0.570333	9.60833e-05	0.187429	0.204006	4	4	4	4	17.0323	17.204	17.1255	17.192	16.4278	16.6237	16.6397	16.5812	16.94	16.9112	17.2059	16.9592	16.6488	16.6735	17.1381	16.8062
GCP2_HUMAN	TUBGCP2	Gamma-tubulin complex component 2	0.336077	0.0888636	-0.0555544	0.710936	0.468632	0.0278598	4	4	4	4	14.9592	15.3203	14.7774	15.1478	15.1031	15.2716	14.8851	15.1671	15.0214	15.2618	15.3361	15.3378	14.3993	14.8737	15.085	14.7246
YETS4_HUMAN	YEATS4	YEATS domain-containing protein 4	0.392167	0.088923	-0.410453	0.0925331	-0.0405116	0.847047	4	4	4	4	12.6374	12.6993	13.3762	12.5756	13.1625	13.3133	13.4239	13.0306	12.765	12.9296	12.9795	12.5255	12.4021	13.113	12.7235	13.123
PSA6_HUMAN	PSMA6	Proteasome subunit alpha type-6	0.186234	0.0891462	-0.299701	0.0158503	-0.288706	0.0553164	4	4	4	4	19.3241	19.2243	19.5163	19.6006	19.793	19.6861	19.6996	19.6855	19.4762	19.0951	19.24	19.1532	19.3444	19.743	19.5969	19.4349
SNX29_HUMAN	SNX29	Sorting nexin-29	0.418547	0.0891483	-0.139392	0.662933	0.560529	0.0493914	4	4	4	4	11.9504	10.9532	12.1804	12.1788	11.7769	12.0112	11.8726	12.1597	11.9991	11.8252	12.4314	12.1326	11.1547	12.0189	11.6363	11.3362
BTF3_HUMAN	BTF3	Transcription factor BTF3	0.671814	0.0891641	-0.0710025	0.687226	0.564067	0.142255	4	4	4	4	16.944	16.9191	17.4341	17.4109	17.4369	17.2966	17.0054	17.2533	17.3799	16.9004	17.1141	17.1668	15.7618	16.9213	17.2172	16.4046
ADDG_HUMAN	ADD3	Gamma-adducin	-0.252208	0.08931	0.148592	0.410726	0.311371	0.0530619	4	4	4	4	15.0778	15.7585	15.4927	15.7531	15.4133	15.403	15.2211	15.4504	15.763	16.0096	16.0428	15.9266	15.3957	15.8827	15.7416	15.4766
PLSL_HUMAN;PLST_HUMAN	LCP1;PLS3	Plastin-2	0.363778	0.0895097	-0.877106	0.00149073	-0.855311	0.00350238	4	4	4	4	17.227	16.9057	17.3764	17.6225	18.2134	18.0844	18.0594	18.2828	17.066	16.7972	17.0375	16.8629	18.103	17.8769	17.9013	17.3037
TCAL1_HUMAN	TCEAL1	Transcription elongation factor A protein-like 1	0.389978	0.0895244	-0.350691	0.0868893	0.48755	0.0681919	4	4	4	4	12.7741	12.5414	13.0726	12.4972	13.2374	13.2812	12.9237	12.8458	13.306	13.4838	12.7736	13.115	12.2218	12.7391	12.9349	12.8324
GIMA7_HUMAN	GIMAP7	GTPase IMAP family member 7	0.338404	0.0896822	-0.70144	0.0180101	-0.342667	0.0990385	4	4	4	4	13.4092	13.0267	13.9514	13.733	14.4516	14.2559	14.1398	14.0789	13.31	13.6856	13.4738	13.7323	13.8725	14.2126	13.511	13.9764
PDPK1_HUMAN	PDPK1	3-phosphoinositide-dependent protein kinase 1	0.400643	0.0896896	-0.256301	0.132548	0.354196	0.131667	4	4	4	4	12.543	12.801	12.2398	12.7984	12.8113	12.7468	13.0353	12.8139	12.8859	12.5993	12.9526	12.7837	11.9123	12.5363	12.785	12.5712
ARHGC_HUMAN	ARHGEF12	Rho guanine nucleotide exchange factor 12	0.214734	0.0899091	-0.26101	0.0326055	-0.0644357	0.538666	4	4	4	4	15.0503	14.9628	14.8679	15.2217	15.2673	15.3878	15.1339	15.3577	15.0677	15.0511	14.8858	15.0254	14.8536	15.1719	15.2575	15.0048
2ABA_HUMAN	PPP2R2A	Serine/threonine-protein phosphatase 2A 55 kDa regulatory subunit B alpha isoform	0.527909	0.0899687	0.0231028	0.822372	0.430323	0.159198	4	4	4	4	15.4225	15.2799	15.2199	15.5387	15.341	15.2774	15.5305	15.2197	15.3836	15.243	14.9936	15.358	14.2341	15.0324	15.3925	14.5979
PURB_HUMAN	PURB	Transcriptional activator protein Pur-beta	0.237422	0.0899788	-0.0344174	0.726212	0.00624657	0.963259	4	4	4	4	14.957	14.7979	15.0382	14.8309	14.936	15.0354	14.7293	15.061	14.9802	14.6747	14.5539	14.6283	14.6153	14.5147	14.7504	14.9317
UBP10_HUMAN	USP10	Ubiquitin carboxyl-terminal hydrolase 10	0.321247	0.0902817	-0.138737	0.0244484	0.136126	0.450005	4	4	4	4	15.6357	15.6945	15.6701	15.6273	15.8897	15.8142	15.8004	15.6783	15.8083	15.4758	15.575	15.5829	15.0314	15.6831	15.6757	15.5074
ZNF24_HUMAN	ZNF24	Zinc finger protein 24	0.460001	0.0903452	0.153045	0.337899	0.478832	0.0612658	4	4	4	4	13.8499	14.1365	13.897	13.7749	13.9939	13.9475	13.6228	13.482	13.7686	13.8054	13.9758	13.5717	13.1574	13.37	13.7923	12.8865
SFT2C_HUMAN	SFT2D3	Vesicle transport protein SFT2C	0.623601	0.0904427	0.248637	0.123328	0.88433	0.0331366	4	4	4	4	12.8015	12.3942	12.9971	12.7827	12.3436	12.508	12.6239	12.5056	12.6438	12.5213	12.9536	12.9052	11.3774	11.524	12.7338	11.8514
ZBT7A_HUMAN	ZBTB7A	Zinc finger and BTB domain-containing protein 7A	0.247501	0.0905125	-0.34299	0.0290295	-0.77918	0.0020511	4	4	4	4	15.5299	15.3218	15.6545	15.5696	15.6962	16.1348	15.7548	15.862	15.1901	14.8262	14.7572	14.5677	15.7515	15.6404	15.4009	15.665
OBSL1_HUMAN	OBSL1	Obscurin-like protein 1	-0.459916	0.0905685	0.597666	0.0754427	-0.00427079	0.985565	4	4	4	4	12.1009	12.5094	12.9134	12.3073	11.7763	11.6141	11.5517	12.4982	11.8276	12.7866	12.5477	12.101	12.1312	12.3276	12.4519	12.3693
FIL1L_HUMAN	FILIP1L	Filamin A-interacting protein 1-like	0.466766	0.0907367	-0.205294	0.289266	0.53467	0.0536186	4	4	4	4	13.9968	14.479	14.0733	14.5384	14.6219	14.6977	14.3622	14.227	14.3188	14.5354	14.7606	14.5654	13.7641	13.5912	14.4877	14.1986
NID1_HUMAN	NID1	Nidogen-1	0.15969	0.0907773	-0.712462	4.19903e-06	-0.853314	2.93516e-05	4	4	4	4	17.8648	17.7898	17.8796	17.8247	18.5889	18.5848	18.4312	18.6038	17.6257	17.4782	17.5547	17.4981	18.2462	18.5225	18.3075	18.4938
RBM22_HUMAN	RBM22	Pre-mRNA-splicing factor RBM22	-0.233441	0.0908136	0.206954	0.094735	-0.134305	0.292127	4	4	4	4	15.2311	15.3719	15.2091	14.9258	14.9515	14.9614	14.8887	15.1085	14.9857	15.1186	15.0127	15.1897	15.1059	15.3543	14.9648	15.419
ARI3A_HUMAN	ARID3A	AT-rich interactive domain-containing protein 3A	0.350952	0.0911123	-0.561157	0.00169181	-0.351498	0.0982692	4	4	4	4	14.0126	14.3393	14.2782	14.3601	14.846	14.9811	14.6961	14.7117	14.2192	13.9866	14.2646	13.9548	14.0664	14.8412	14.3834	14.54
MED18_HUMAN	MED18	Mediator of RNA polymerase II transcription subunit 18	0.50762	0.0911792	-0.398064	0.0186403	0.088438	0.710139	4	4	4	4	13.9445	13.9943	14.1088	13.9706	14.4153	14.7187	14.1487	14.3277	13.8865	13.9394	14.0769	14.0309	13.6376	14.3571	13.4088	14.1765
RAB34_HUMAN	RAB34	Ras-related protein Rab-34	-0.243974	0.0912233	-0.204412	0.194594	-0.615937	0.0293309	4	4	4	4	14.0924	13.9342	13.6421	14.0208	13.9063	14.2308	14.0241	14.3458	13.2371	13.878	14.2186	13.6857	14.4695	14.1863	14.3378	14.4894
MPP8_HUMAN	MPHOSPH8	M-phase phosphoprotein 8	0.347759	0.0912295	-0.342151	0.0561642	0.0492487	0.738413	4	4	4	4	15.8629	16.1019	16.0069	15.6821	16.5336	16.2655	15.9837	16.2397	16.0187	16.0396	15.8181	15.9521	15.5393	15.9748	15.9537	16.1636
STX3_HUMAN	STX3	Syntaxin-3	-0.183205	0.0912709	0.0697386	0.540843	-0.346984	0.00374821	4	4	4	4	15.8009	15.569	15.6204	15.3525	15.5643	15.4848	15.6364	15.3784	15.3646	15.2909	15.3602	15.3931	15.667	15.5076	15.8227	15.7994
EIF3H_HUMAN	EIF3H	Eukaryotic translation initiation factor 3 subunit H	0.225847	0.0914553	0.0367699	0.695698	0.157106	0.164824	4	4	4	4	18.0371	17.8138	18.0745	17.9966	18.004	17.7389	18.0073	18.0248	17.9953	17.881	17.823	17.8007	17.4526	17.7711	17.8247	17.8231
CALD1_HUMAN	CALD1	Caldesmon	0.399179	0.0914737	-0.786653	0.00960024	-0.54459	0.0107671	4	4	4	4	16.4978	16.729	17.167	16.8601	17.7124	17.9264	17.1794	17.5823	16.5534	16.6149	16.9116	16.5455	17.5295	17.2034	16.9478	17.1231
STK4_HUMAN	STK4	Serine/threonine-protein kinase 4	0.344051	0.0915094	0.0394592	0.660434	0.323358	0.0861215	4	4	4	4	14.0953	14.2018	14.2083	14.212	14.1813	14.019	14.3509	14.0085	14.1511	13.9873	14.1555	14.183	13.5085	13.6657	14.2142	13.795
PPM1A_HUMAN	PPM1A	Protein phosphatase 1A	0.544108	0.0916109	-0.0480382	0.726371	0.330101	0.32009	4	4	4	4	14.2245	14.3555	14.6196	14.6448	14.712	14.5689	14.3958	14.3599	14.6798	13.9324	14.4083	14.16	13.2971	14.1217	14.5379	13.9035
KDM2B_HUMAN	KDM2B	Lysine-specific demethylase 2B	0.477914	0.0916203	-0.269707	0.32113	-0.425673	0.10665	4	4	4	4	12.5907	13.1955	12.1181	12.4952	13.1301	12.9768	12.6559	12.7156	11.9329	12.0038	12.1504	11.777	12.429	12.1495	12.0192	12.9691
IPYR_HUMAN	PPA1	Inorganic pyrophosphatase	0.454698	0.0916416	-0.176203	0.23565	0.407637	0.132717	4	4	4	4	17.518	17.2719	17.8077	17.7204	17.9326	17.7105	17.7229	17.6568	17.9566	17.6272	17.5742	17.6765	16.7484	17.4938	17.7681	17.1937
YAP1_HUMAN	YAP1	Transcriptional coactivator YAP1	0.455605	0.0916875	0.0535109	0.438767	0.477031	0.0913447	4	4	4	4	14.4491	14.3128	14.3296	14.3446	14.3058	14.1736	14.2918	14.4507	14.3829	14.4947	14.3566	14.0734	13.5752	13.6512	14.507	13.6662
K1671_HUMAN	KIAA1671	Uncharacterized protein KIAA1671	0.491253	0.0917567	-0.0565548	0.809425	0.778691	0.00893661	4	4	4	4	14.6105	15.171	14.9749	15.1373	15.2159	15.4528	14.6624	14.7888	14.959	15.4788	15.3275	15.5044	14.2246	14.7039	14.9103	14.3162
GRB2_HUMAN	GRB2	Growth factor receptor-bound protein 2	0.362186	0.0919061	0.140758	0.211174	0.442332	0.0452251	4	4	4	4	15.8165	15.6985	16.1115	15.8499	15.7425	15.5939	15.838	15.739	15.7538	15.7938	15.8096	15.8769	14.9331	15.2564	15.7229	15.5523
PHAF1_HUMAN	PHAF1	Phagosome assembly factor 1	0.532684	0.091907	-0.496137	0.222434	0.133909	0.404734	4	4	4	4	11.5727	10.6954	12.0335	11.4968	12.4687	11.7025	11.4212	12.1906	11.7207	11.5671	11.5889	11.3111	11.6757	11.539	11.1196	11.3179
HERC1_HUMAN	HERC1	Probable E3 ubiquitin-protein ligase HERC1	0.524189	0.091973	0.00469613	0.9735	0.294273	0.255732	4	4	4	4	14.1714	14.2938	14.0043	14.2128	14.2287	14.2272	14.3873	13.8204	13.8883	14.0307	13.9328	13.8921	13.0519	13.5297	14.1317	13.8535
CRCM_HUMAN	MCC	Colorectal mutant cancer protein	0.526017	0.0920434	-0.497763	0.00351963	-0.124461	0.647298	4	4	4	4	12.1607	12.4915	12.3642	12.2044	13.0217	12.7807	12.6837	12.7257	12.3281	12.1278	12.065	12.089	11.6197	12.2483	12.8333	12.4065
NEXN_HUMAN	NEXN	Nexilin	0.741597	0.092168	0.961805	0.00998054	1.7232	0.00146046	4	4	4	4	13.4353	14.0604	13.9692	13.624	13.1476	12.8394	12.1984	13.0563	13.614	13.7372	13.9437	13.8732	11.291	12.221	12.012	12.7512
SUCB1_HUMAN	SUCLA2	Succinate--CoA ligase [ADP-forming] subunit beta, mitochondrial	-0.442276	0.0921688	0.528825	0.108393	0.0987899	0.55095	4	4	4	4	16.7477	16.229	15.7163	16.4793	15.5074	15.6291	16.2805	15.6399	16.179	16.4789	16.3977	16.1656	15.9352	16.4099	16.4664	16.0144
CHD3_HUMAN	CHD3	Chromodomain-helicase-DNA-binding protein 3	0.254919	0.0922045	-0.402764	0.0133844	-0.145941	0.224632	4	4	4	4	13.7049	13.9471	13.9977	13.7599	14.3236	14.4846	14.1016	14.1107	14.0323	13.7541	13.8459	13.7847	13.8576	14.2536	13.9778	13.9119
PSMD1_HUMAN	PSMD1	26S proteasome non-ATPase regulatory subunit 1	0.23298	0.0923183	-0.209549	0.0843682	0.151936	0.249337	4	4	4	4	17.4247	17.6399	17.4446	17.828	17.8029	17.8609	17.6905	17.8211	17.6061	17.8112	17.6816	17.7524	17.3145	17.5829	17.8468	17.4994
TRIR_HUMAN	TRIR	Telomerase RNA component interacting RNase	-0.632753	0.0929285	-0.0555689	0.761963	-0.9475	0.0433157	4	4	4	4	13.6902	13.5069	13.6657	13.0124	13.7544	13.4316	13.4468	13.4646	12.7271	13.0308	13.6719	13.4087	15.0758	13.9284	13.8265	13.7978
MYOME_HUMAN	PDE4DIP	Myomegalin	0.373748	0.0929998	-0.199113	0.394422	-0.099577	0.586311	4	4	4	4	13.9557	14.3099	14.0853	14.6435	14.8834	14.4254	14.1473	14.3347	14.3632	13.7192	13.8474	13.9678	13.7765	14.1594	14.1116	14.2483
ATG7_HUMAN	ATG7	Ubiquitin-like modifier-activating enzyme ATG7	0.489831	0.0930816	-0.0158067	0.94184	0.651762	0.0347613	4	4	4	4	13.3119	13.4127	13.5057	14.1404	13.6341	13.6943	13.7592	13.3464	13.5703	13.7802	13.9288	13.8025	13.01	13.1074	13.7286	12.6286
FGD4_HUMAN	FGD4	FYVE, RhoGEF and PH domain-containing protein 4	0.267078	0.0930862	-0.641288	0.0050016	-0.415306	0.0124149	4	4	4	4	14.5098	14.927	14.9268	14.4765	15.4535	15.4984	15.146	15.3073	14.7412	14.5607	14.7572	14.6166	14.8002	15.062	15.1636	15.3111
PDE4D_HUMAN	PDE4D	cAMP-specific 3',5'-cyclic phosphodiesterase 4D	0.420964	0.0931018	-0.109521	0.413274	-0.080574	0.729514	4	4	4	4	12.4373	12.6852	12.6645	12.6256	12.6621	13.0173	12.6863	12.485	11.9968	12.4163	11.9721	12.4594	11.7764	12.3182	12.5572	12.515
BL1S4_HUMAN	BLOC1S4	Biogenesis of lysosome-related organelles complex 1 subunit 4	0.516174	0.0932003	-0.148232	0.226127	0.186382	0.513976	4	4	4	4	13.1074	13.1597	13.1469	13.1201	13.2957	13.5124	12.9864	13.3325	13.3364	12.8205	12.8925	12.7584	12.1095	12.84	13.2234	12.8894
MRTFB_HUMAN	MRTFB	Myocardin-related transcription factor B	0.814339	0.0932541	-0.716983	0.00111221	0.418662	0.348558	4	4	4	4	12.6782	12.8904	13.0876	13.0525	13.5894	13.7586	13.4436	13.7851	12.9651	13.3662	13.3544	13.3083	12.0399	13.1719	13.7902	12.3172
F118A_HUMAN	FAM118A	Protein FAM118A	0.305203	0.0933801	-0.339007	0.210769	0.351189	0.0201379	4	4	4	4	12.0096	12.8046	12.8879	12.6467	12.718	13.0982	12.6666	13.222	13.0923	12.994	12.712	13.0905	12.6219	12.4997	12.8073	12.5551
CEP41_HUMAN	CEP41	Centrosomal protein of 41 kDa	0.511469	0.0933925	-0.330234	0.266501	0.120861	0.560469	4	4	4	4	13.4053	13.0813	13.9803	13.7706	14.1435	14.1603	13.3796	13.8749	13.5922	13.3888	13.6626	13.3523	13.0959	13.6976	13.0352	13.6837
UAP1_HUMAN	UAP1	UDP-N-acetylhexosamine pyrophosphorylase	0.610427	0.093629	-0.385115	0.335517	0.334918	0.165848	4	4	4	4	11.3803	12.474	12.4412	12.5033	13.3147	12.383	12.405	12.2367	12.3328	12.024	12.5489	12.3315	11.5224	12.0229	11.9382	12.4142
FLCN_HUMAN	FLCN	Folliculin	0.259121	0.0936527	0.0944085	0.369461	0.283977	0.109733	4	4	4	4	11.7612	11.878	12.1145	11.825	11.7133	11.9704	11.7237	11.7937	12.1075	11.798	11.676	11.7191	11.5185	11.2462	11.5927	11.8072
NUF2_HUMAN	NUF2	Kinetochore protein Nuf2	0.651506	0.093751	-0.108001	0.719569	0.267817	0.6122	4	4	4	4	12.381	12.5466	11.8426	12.7433	12.7554	12.9169	12.2728	12.0005	12.4661	11.236	11.5621	13.1467	11.5315	12.3606	11.303	12.1445
TGFI1_HUMAN	TGFB1I1	Transforming growth factor beta-1-induced transcript 1 protein	0.453779	0.0938143	-0.297484	0.00453472	-0.122693	0.622759	4	4	4	4	14.8796	14.8769	14.812	15.1182	15.2274	15.2073	15.2155	15.2264	14.6102	14.5059	14.6436	14.8111	14.5811	14.5254	15.448	14.5071
AIP_HUMAN	AIP	AH receptor-interacting protein	0.38709	0.0938152	0.0352254	0.742999	0.432595	0.0582782	4	4	4	4	16.0956	16.1857	16.3805	16.3294	16.3805	16.2762	16.0077	16.1859	16.4053	16.2166	16.1626	16.2477	15.5391	15.606	16.3247	15.8321
SULF2_HUMAN	SULF2	Extracellular sulfatase Sulf-2	0.410612	0.0938199	-0.291667	0.0125536	-0.196553	0.419757	4	4	4	4	12.9065	12.8768	13.2025	12.9346	13.3283	13.2203	13.3364	13.2021	12.8519	12.44	12.5501	12.8164	12.4783	13.0721	12.5659	13.3283
DESP_HUMAN	DSP	Desmoplakin	0.290608	0.0939169	0.523637	0.00288435	0.67291	0.00313579	4	4	4	4	14.2672	14.4513	14.3306	14.6019	13.8331	13.7346	14.1088	13.8799	14.0685	14.2863	14.3614	14.3696	13.2831	13.6457	13.8798	13.5854
CASP9_HUMAN	CASP9	Caspase-9	0.835186	0.0939249	-0.689692	0.0280319	0.463343	0.363401	4	4	4	4	12.7592	13.0728	13.5391	13.4353	14.0657	13.9823	13.4172	14.0999	13.8944	13.443	12.7944	13.9459	11.927	13.2955	13.7035	13.2984
FRG1_HUMAN	FRG1	Protein FRG1	0.232675	0.0939789	0.186017	0.0978567	0.183664	0.173341	4	4	4	4	15.7708	15.7432	16.1227	15.9689	15.7328	15.7219	15.7808	15.6261	15.6473	15.6575	15.7725	15.5882	15.3978	15.8122	15.4159	15.305
TBCD5_HUMAN	TBC1D5	TBC1 domain family member 5	0.186869	0.0941772	-0.208225	0.118092	-0.272297	0.195193	4	4	4	4	13.9011	13.6992	14.1826	13.8393	14.1093	13.999	14.0944	14.2524	14.0035	13.6965	13.7289	13.1895	14.0951	14	13.7332	13.8793
SHCBP_HUMAN	SHCBP1	SHC SH2 domain-binding protein 1	0.486317	0.0942139	-0.041358	0.880668	0.499932	0.0679396	4	4	4	4	12.2204	13.1822	13.0302	13.1695	12.7777	13.311	12.9429	12.7362	12.7255	12.9402	13.008	13.1485	12.8955	12.5686	12.4575	11.9009
ANKH1_HUMAN	ANKHD1	Ankyrin repeat and KH domain-containing protein 1	0.240883	0.0942958	-0.022573	0.861915	0.299032	0.0859464	4	4	4	4	13.0774	12.9584	13.1714	13.4762	13.3045	13.1747	13.0437	13.2508	13.5156	13.2877	13.0865	13.1166	12.7088	13.0835	13.1753	12.8426
GMPPB_HUMAN	GMPPB	Mannose-1-phosphate guanyltransferase beta	0.425245	0.0944434	-0.0547981	0.618698	0.354508	0.187962	4	4	4	4	15.1689	15.2738	15.2078	15.5049	15.4903	15.2086	15.4458	15.2299	15.0187	15.4228	15.0981	15.552	14.4491	15.2074	15.2984	14.7187
TWF1_HUMAN	TWF1	Twinfilin-1	0.274191	0.0945986	-0.166664	0.1434	0.0261886	0.883655	4	4	4	4	15.7828	15.6841	15.9759	15.6536	16.1345	15.9263	15.8359	15.8663	15.9536	15.5238	15.4504	15.8432	15.3125	15.7122	15.8277	15.8138
IFT27_HUMAN	IFT27	Intraflagellar transport protein 27 homolog	0.4013	0.0946248	-0.150818	0.144749	0.210551	0.415864	4	4	4	4	14.4578	14.1244	14.2091	14.401	14.487	14.5209	14.3221	14.4655	14.5815	13.9767	14.0892	14.3851	14.2229	13.9326	14.4771	13.5577
GPAM1_HUMAN	GPALPP1	GPALPP motifs-containing protein 1	0.588643	0.0947324	-0.751755	0.147594	0.232831	0.368288	4	4	4	4	11.8112	11.587	13.2613	12.1604	13.1009	13.256	12.191	13.279	12.1817	12.8723	12.3836	12.9661	12.5565	11.9317	12.5144	12.4697
SC24D_HUMAN	SEC24D	Protein transport protein Sec24D	0.34582	0.0947648	0.051578	0.620327	0.224428	0.244807	4	4	4	4	15.8779	15.7574	15.9529	16.047	15.8957	15.6317	15.9851	15.9165	15.7313	15.57	15.9404	15.7017	15.1736	15.4395	15.9283	15.5043
MCA3_HUMAN	EEF1E1	Eukaryotic translation elongation factor 1 epsilon-1	0.271418	0.0947651	-0.104098	0.19834	0.173987	0.295536	4	4	4	4	15.6388	15.5991	15.5975	15.7882	15.624	15.8313	15.7144	15.8701	15.6528	15.5764	15.9071	15.5138	15.1198	15.6743	15.581	15.5791
CREL1_HUMAN	CRELD1	Protein disulfide isomerase CRELD1	-0.234307	0.0949771	0.251083	0.121774	-0.216881	0.0527669	4	4	4	4	16.09	15.7665	16.194	16.2129	15.547	15.9559	15.8263	15.9299	15.7386	15.9859	15.7921	15.8121	16.1221	15.8327	16.1036	16.1378
MOB1A_HUMAN;MOB1B_HUMAN	MOB1A;MOB1B	MOB kinase activator 1B	0.537215	0.0951407	-0.318658	0.362226	0.506903	0.0248573	4	4	4	4	13.905	14.1293	14.9526	14.096	15.0321	14.7391	13.969	14.6173	14.7352	14.6129	14.3791	14.5091	13.6228	14.2102	14.318	14.0577
UN13B_HUMAN	UNC13B	Protein unc-13 homolog B	0.395143	0.0952622	0.172118	0.155455	0.374795	0.140201	4	4	4	4	13.0583	12.7176	13.0702	12.9425	12.8827	12.5781	12.8301	12.8091	12.5696	13.0887	12.717	12.6434	11.8995	12.3983	12.8188	12.4029
CDC26_HUMAN	CDC26	Anaphase-promoting complex subunit CDC26	0.43384	0.0952734	-0.174966	0.406043	0.200006	0.32607	4	4	4	4	14.5436	14.9606	15.2261	14.974	15.1919	15.4244	14.7894	14.9985	14.7388	15.073	14.8038	14.8533	14.2369	14.5405	14.9313	14.9601
ERF3A_HUMAN	GSPT1	Eukaryotic peptide chain release factor GTP-binding subunit ERF3A	0.402227	0.095458	-0.11701	0.441044	0.265324	0.194979	4	4	4	4	15.2774	15.2661	15.0936	15.6057	15.6635	15.4626	15.2188	15.366	15.311	15.2741	15.2454	15.3327	14.8893	14.8953	15.5597	14.7577
ANLN_HUMAN	ANLN	Anillin	0.65167	0.0955112	-0.250097	0.361699	0.580639	0.109351	4	4	4	4	11.8033	12.2698	12.5769	11.9268	12.2448	12.8162	11.9697	12.5465	12.025	12.4938	12.143	12.6312	12.4428	11.528	11.1486	11.8511
NED4L_HUMAN;NEDD4_HUMAN	NEDD4;NEDD4L	E3 ubiquitin-protein ligase NEDD4	0.310523	0.0955594	-0.144252	0.306416	-0.0400393	0.905169	4	4	4	4	13.4533	13.5103	13.4384	12.9839	13.4064	13.5111	13.4447	13.6006	12.2935	13.5162	13.3422	13.4089	13.4103	13.4702	12.8862	12.9541
AP3B1_HUMAN	AP3B1	AP-3 complex subunit beta-1	0.367245	0.0955708	-0.0129077	0.856172	0.494378	0.0418362	4	4	4	4	15.7913	15.6313	15.645	15.9051	15.7157	15.7341	15.7641	15.8105	15.7453	15.9093	15.886	15.9924	14.9834	15.5031	15.8424	15.2266
ABCF2_HUMAN	ABCF2	ATP-binding cassette sub-family F member 2	0.460716	0.0955962	0.147727	0.280693	0.662852	0.0310593	4	4	4	4	16.4573	16.5865	16.0443	16.2191	16.2268	16.1323	16.2337	16.1236	16.5289	16.3338	16.3397	16.3224	15.0698	15.9801	16.1094	15.7142
TE2IP_HUMAN	TERF2IP	Telomeric repeat-binding factor 2-interacting protein 1	0.355403	0.095694	-0.556435	0.0236669	-0.351284	0.140994	4	4	4	4	14.9995	14.8876	15.4338	14.8687	15.9238	15.5982	15.2903	15.603	15.3391	14.5507	14.9107	14.788	15.1968	15.5496	14.9456	15.3017
HCFC2_HUMAN	HCFC2	Host cell factor 2	0.263804	0.095844	-0.346985	0.0332531	-0.0842786	0.457212	4	4	4	4	11.7703	11.9904	11.9607	12.1248	12.4697	12.499	12.0952	12.1703	12.0558	11.8479	12.0823	11.8558	11.804	12.1747	12.043	12.1572
ACSA_HUMAN	ACSS2	Acetyl-coenzyme A synthetase, cytoplasmic	0.234622	0.0958811	-0.246557	0.201061	0.130007	0.547037	4	4	4	4	13.7384	13.5196	14.2086	14.1326	14.305	14.0863	14.1031	14.091	14.3807	14.2408	13.5951	13.9504	13.8108	13.8684	14.222	13.7458
PROF2_HUMAN	PFN2	Profilin-2	0.303355	0.0959169	-0.117446	0.477425	-0.0226154	0.841953	4	4	4	4	16.1268	15.786	16.1796	16.2976	16.3281	15.9517	16.1312	16.4487	15.9165	15.9017	15.8657	15.8719	16.0085	15.9607	16.0808	15.5963
H90B4_HUMAN;HS90A_HUMAN;HS90B_HUMAN	HSP90AA1;HSP90AB1;HSP90AB4P	Heat shock protein HSP 90-alpha	0.783939	0.0960509	-0.0735469	0.57094	0.679638	0.138141	4	4	4	4	19.0683	19.361	19.1983	19.5821	19.462	19.2219	19.4118	19.4084	19.3073	19.1145	19.3324	19.3325	17.5308	18.9403	19.3733	18.5237
TBB3_HUMAN	TUBB3	Tubulin beta-3 chain	0.89395	0.0961079	-0.118876	0.525397	0.74773	0.147601	4	4	4	4	17.0173	16.4654	16.4848	16.9094	16.692	16.7596	17.1455	16.7553	16.8733	16.5013	16.5907	16.8022	14.825	16.0822	16.9754	15.894
TNR5_HUMAN	CD40	Tumor necrosis factor receptor superfamily member 5	-0.326595	0.0962816	0.485699	0.00308406	0.125084	0.48666	4	4	4	4	16.697	16.4731	16.7379	16.5999	15.9446	16.0685	16.2421	16.31	16.5454	16.7495	16.3622	16.7149	16.2638	16.3358	16.3797	16.8923
HOOK3_HUMAN	HOOK3	Protein Hook homolog 3	0.416709	0.096357	-0.13701	0.329331	0.121072	0.583553	4	4	4	4	15.308	15.7488	15.6394	15.7506	15.9219	15.7616	15.5523	15.7591	15.6435	15.3368	15.3725	15.4595	14.7954	15.4308	15.744	15.3578
ROCK1_HUMAN	ROCK1	Rho-associated protein kinase 1	0.224284	0.0964172	-0.31796	0.0201491	-0.0619912	0.572827	4	4	4	4	14.236	14.5308	14.3693	14.6313	14.8168	14.846	14.6144	14.762	14.4538	14.4269	14.5311	14.4823	14.3662	14.4775	14.8307	14.4676
SPSY_HUMAN	SMS	Spermine synthase	0.280528	0.0965707	-0.493603	0.015435	-0.268768	0.125815	4	4	4	4	16.3286	16.1863	16.6691	16.5434	17.0553	17.0881	16.6471	16.9114	16.6664	16.3295	16.1211	16.3876	16.7731	16.491	16.8607	16.455
RBBP6_HUMAN	RBBP6	E3 ubiquitin-protein ligase RBBP6	0.246275	0.0965829	-0.413982	0.113288	-0.0299606	0.739362	4	4	4	4	14.0566	14.1	14.7855	13.9333	14.9674	14.5721	14.533	14.4589	14.3307	14.2084	14.5408	14.3465	14.4713	14.4744	14.3338	14.2667
XXLT1_HUMAN	XXYLT1	Xyloside xylosyltransferase 1	-0.204325	0.0967195	0.256908	0.102658	-0.0946591	0.449478	4	4	4	4	15.7205	15.4269	15.5974	15.2409	15.0148	15.2117	15.3762	15.3554	15.1358	15.4702	15.5594	15.2314	15.5567	15.4076	15.2849	15.5262
GSH1_HUMAN	GCLC	Glutamate--cysteine ligase catalytic subunit	0.298195	0.0967251	0.178174	0.252543	0.424745	0.030248	4	4	4	4	13.2962	12.945	13.4275	13.3012	13.2557	13.073	13.1254	12.803	13.358	13.1297	12.9542	13.3214	12.717	12.9631	12.9317	12.4525
INSR_HUMAN	INSR	Insulin receptor	-0.302224	0.0967263	0.637877	0.00177156	0.222577	0.165109	4	4	4	4	16.9602	16.908	17.1031	16.8319	16.0602	16.2277	16.5273	16.4364	16.6218	17.0321	16.884	16.8129	16.3645	16.5867	16.5993	16.91
DPM1_HUMAN	DPM1	Dolichol-phosphate mannosyltransferase subunit 1	-0.318201	0.0967278	0.377131	0.073326	-0.140988	0.332075	4	4	4	4	17.2479	16.6552	17.0181	16.9015	16.294	16.4549	16.7568	16.8084	16.6625	16.9789	16.7753	16.6063	17.1823	16.6986	16.7879	16.9181
KIF1C_HUMAN	KIF1C	Kinesin-like protein KIF1C	0.439532	0.0969481	-0.331404	0.0950923	0.0520031	0.786753	4	4	4	4	12.968	13.1461	12.9192	13.3801	13.3564	13.8182	13.3372	13.2273	13.0281	12.9707	13.1065	13.0838	12.9857	12.5815	13.4653	12.9485
ZN579_HUMAN	ZNF579	Zinc finger protein 579	-0.245526	0.0970144	0.104805	0.474401	-0.18021	0.252677	4	4	4	4	14.4974	14.0157	14.3329	14.3519	14.0908	13.9881	14.3746	14.3251	14.3714	14.3714	13.9148	14.3822	14.3614	14.2915	14.677	14.4308
TPC_HUMAN	SLC25A19	Mitochondrial thiamine pyrophosphate carrier	-0.417301	0.097385	0.544113	0.00926094	-0.230682	0.276258	4	4	4	4	14.306	14.1119	14.3301	14.2007	13.9337	13.8411	13.6774	13.32	13.7507	14.167	13.7295	13.8716	14.4785	13.7191	14.2534	13.9905
MLF2_HUMAN	MLF2	Myeloid leukemia factor 2	0.335861	0.0974165	-0.0603287	0.74124	0.264351	0.222278	4	4	4	4	12.8258	12.9396	12.2252	12.4383	12.7604	12.5638	12.7533	12.5926	12.6216	12.7552	12.2914	12.7159	12.6077	12.6086	11.9729	12.1375
ZBT40_HUMAN	ZBTB40	Zinc finger and BTB domain-containing protein 40	0.386384	0.0974287	-0.562371	0.212212	0.207053	0.432521	4	4	4	4	10.2919	11.9126	11.1986	11.8772	12.2585	11.6939	11.8882	11.6893	12.1884	11.6738	11.2146	11.7357	11.5709	11.874	11.2601	11.2794
TMOD1_HUMAN	TMOD1	Tropomodulin-1	0.468251	0.0975032	-1.13217	0.00177063	-1.49747	0.000244904	4	4	4	4	12.956	13.2542	13.2489	13.2142	14.3616	13.8561	14.8121	14.1721	12.6718	12.0117	12.2114	12.4441	14.0116	13.8788	13.4504	13.9882
CTL2_HUMAN	SLC44A2	Choline transporter-like protein 2	-0.370231	0.0979959	-0.075556	0.705457	-0.632432	0.0114807	4	4	4	4	16.119	15.545	15.9692	15.5076	15.6054	15.8473	15.8306	16.1597	15.5191	15.8124	15.6684	15.3943	16.5319	16.2284	15.8188	16.3448
MRP7_HUMAN	ABCC10	ATP-binding cassette sub-family C member 10	-0.205055	0.0981955	0.305445	0.0098717	0.102023	0.359792	4	4	4	4	13.0985	13.0951	13.1189	13.0134	12.575	12.7326	12.9321	12.8644	12.9631	13.282	13.1232	12.9641	12.783	13.0887	12.9912	13.0613
CERT_HUMAN	CERT1	Ceramide transfer protein	0.357867	0.0983952	-0.126799	0.297208	0.0264289	0.893253	4	4	4	4	12.9959	13.1877	13.2845	13.373	13.5634	13.2882	13.2609	13.2358	13.198	13.0737	12.9747	12.7762	12.5493	13.1608	13.3082	12.8985
FHL3_HUMAN	FHL3	Four and a half LIM domains protein 3	0.404328	0.0984152	-0.167235	0.10789	-0.0179484	0.934485	4	4	4	4	15.6271	15.3984	15.2542	15.4633	15.6257	15.5019	15.7078	15.5766	15.328	15.0803	15.1233	15.1913	14.8095	14.9998	15.7449	15.2405
KIF1B_HUMAN	KIF1B	Kinesin-like protein KIF1B	0.35436	0.098533	-0.310333	0.0148187	-0.0455668	0.811615	4	4	4	4	14.3585	14.4939	14.5592	14.5364	15.0369	14.7044	14.7296	14.7184	14.6441	14.276	14.3222	14.3473	14.0408	14.5708	14.8062	14.3541
VIGLN_HUMAN	HDLBP	Vigilin	0.295945	0.0986321	-0.0417304	0.751111	0.372197	0.070305	4	4	4	4	18.3561	18.7202	18.3122	18.7045	18.4527	18.7223	18.4835	18.6013	18.3691	18.6669	18.831	18.6979	17.995	18.2353	18.6538	18.1921
PYR1_HUMAN	CAD	CAD protein	0.612664	0.0988987	0.0229106	0.880691	0.649993	0.0858405	4	4	4	4	16.2115	16.3159	15.7904	16.4673	16.148	16.2029	16.1355	16.207	16.2851	16.2665	16.0897	16.2015	14.7418	15.5956	16.2688	15.6367
MACOI_HUMAN	MACO1	Macoilin	0.250686	0.0989656	-0.19634	0.138154	0.275461	0.171411	4	4	4	4	15.0002	15.3182	15.115	15.3612	15.3933	15.5948	15.2197	15.3722	15.4601	15.0224	15.7151	15.4815	14.8968	15.3988	15.1188	15.1629
INO1_HUMAN	ISYNA1	Inositol-3-phosphate synthase 1	0.522126	0.0989778	0.117811	0.615981	0.652434	0.0187435	4	4	4	4	15.5962	15.2001	15.6923	15.6608	15.4396	14.8749	15.7308	15.6327	15.7338	15.3803	15.6364	15.4488	14.6964	15.087	15.3178	14.4884
CSN8_HUMAN	COPS8	COP9 signalosome complex subunit 8	0.253712	0.099206	-0.25984	0.0385352	0.0551326	0.714218	4	4	4	4	15.6713	15.7617	15.868	16.1121	16.1509	16.1567	16.0935	16.0514	16.0524	15.8516	15.7636	15.9905	15.5738	16.1421	15.9919	15.7299
RA1L2_HUMAN;ROA1_HUMAN;ROA3_HUMAN	HNRNPA1;HNRNPA1L2;HNRNPA3	Heterogeneous nuclear ribonucleoprotein A1	-0.271635	0.0992551	0.207046	0.233394	-0.53471	0.00276229	4	4	4	4	16.9332	16.7337	17.089	16.9828	16.497	16.4894	17.0195	16.9047	16.3848	16.3807	16.7814	16.3113	16.9363	17.0507	17.0004	17.0097
SYMC_HUMAN	MARS1	Methionine--tRNA ligase, cytoplasmic	0.374247	0.0993262	-0.0306897	0.690468	0.319524	0.131975	4	4	4	4	16.4706	16.514	16.3029	16.4326	16.5044	16.6008	16.3424	16.3953	16.417	16.3982	16.4004	16.4084	15.5837	16.1853	16.4602	16.1168
EIF3A_HUMAN	EIF3A	Eukaryotic translation initiation factor 3 subunit A	0.277614	0.0994181	0.014154	0.834942	0.145463	0.346452	4	4	4	4	17.8533	17.7422	17.9267	17.6905	17.807	17.6793	17.8329	17.837	17.7454	17.6587	17.5661	17.6573	17.1076	17.57	17.7082	17.6599
COMD8_HUMAN	COMMD8	COMM domain-containing protein 8	0.654614	0.0994283	-0.346865	0.0820022	0.378855	0.265872	4	4	4	4	15.0005	14.9776	15.1038	15.3423	15.5807	15.6276	15.0227	15.5806	15.2453	15.17	15.0239	15.2693	13.999	14.8223	15.4757	14.8961
RL29_HUMAN	RPL29	60S ribosomal protein L29	0.385335	0.0995475	-0.0136752	0.957578	-0.387289	0.078808	4	4	4	4	18.044	17.4514	18.3754	18.0336	17.6887	18.2836	17.7587	18.228	17.531	17.3421	17.064	16.9315	17.3003	17.7165	17.5277	17.8732
DCK_HUMAN	DCK	Deoxycytidine kinase	0.296701	0.0995477	-0.0722136	0.696201	0.381679	0.0316245	4	4	4	4	13.9423	13.7017	13.5215	14.199	13.7442	14.1141	14.0447	13.7504	14.193	13.9617	13.8605	13.978	13.5512	13.9121	13.6566	13.3466
HDHD2_HUMAN	HDHD2	Haloacid dehalogenase-like hydrolase domain-containing protein 2	0.331128	0.0996452	-0.0737653	0.720933	0.435164	0.0442819	4	4	4	4	14.5656	14.6226	15.2211	15.2713	14.8342	15.0921	15.0404	15.0089	15.0121	15.1733	14.9805	15.2257	14.306	14.664	15.085	14.5961
UBE4A_HUMAN	UBE4A	Ubiquitin conjugation factor E4 A	0.317344	0.0997085	-0.239552	0.00219832	-0.0226464	0.893304	4	4	4	4	15.3352	15.1601	15.2636	15.1872	15.4103	15.4792	15.5332	15.4817	15.1372	15.1265	15.1049	15.1757	14.6799	15.3818	15.2899	15.2833
RELCH_HUMAN	RELCH	RAB11-binding protein RELCH	0.375047	0.0997138	-0.183765	0.127907	0.347506	0.146659	4	4	4	4	13.9894	14.3053	14.1067	14.4038	14.3512	14.4751	14.2748	14.4392	14.4414	14.2168	14.5752	14.1968	13.5339	14.2569	14.3568	13.8925
MRES1_HUMAN	MTRES1	Mitochondrial transcription rescue factor 1	-0.417784	0.0997498	0.345833	0.404031	0.178443	0.28419	4	4	4	4	13.78	12.6709	14.1479	12.9806	13.5023	12.7466	13.1502	12.797	13.495	13.4929	13.8267	13.7664	13.1275	13.5074	13.5122	13.7201
TR150_HUMAN	THRAP3	Thyroid hormone receptor-associated protein 3	0.267618	0.10017	-0.342488	0.0809984	-0.0296245	0.754863	4	4	4	4	16.6481	16.6066	17.1112	16.6252	17.2363	17.3156	16.9402	16.8688	16.7532	16.8575	16.7163	16.845	16.5714	16.9127	16.9058	16.9007
GIMA5_HUMAN	GIMAP5	GTPase IMAP family member 5	-0.512456	0.100216	-0.307918	0.0577392	-0.790495	0.0209841	4	4	4	4	13.6065	13.7547	13.6862	13.7635	13.9079	13.7392	14.3345	14.061	13.4787	13.9818	13.6758	13.7941	13.841	14.6708	14.8751	14.7055
ARL8B_HUMAN	ARL8B	ADP-ribosylation factor-like protein 8B	-0.235813	0.100342	0.215839	0.161057	-0.318413	0.022536	4	4	4	4	15.1831	14.782	15.1324	14.7589	14.6047	14.7839	14.9429	14.6616	14.6009	14.7884	14.6403	14.633	15.1784	14.7975	14.8437	15.1167
TBB4A_HUMAN;TBB4B_HUMAN	TUBB4A;TUBB4B	Tubulin beta-4A chain	0.685434	0.100376	-0.0870733	0.577845	0.339258	0.46372	4	4	4	4	17.3295	17.7019	17.1638	17.5089	17.5915	17.6603	17.5562	17.2444	17.4825	17.2458	16.3878	17.5516	15.9424	16.8701	17.6059	16.8923
NPL4_HUMAN	NPLOC4	Nuclear protein localization protein 4 homolog	0.396284	0.100447	-0.325068	0.0501825	-0.0767267	0.712586	4	4	4	4	16.0998	15.7577	16.2633	16.1813	16.4742	16.1875	16.5131	16.4275	16.0909	15.87	15.8992	15.8502	15.4508	16.0644	16.3001	16.2019
FAAA_HUMAN	FAH	Fumarylacetoacetase	0.328077	0.1006	0.163681	0.274582	0.621346	0.0383738	4	4	4	4	13.4317	13.7331	13.5358	13.842	13.5824	13.5834	13.1745	13.5475	13.9173	13.1934	13.9817	13.9685	12.8606	13.1393	13.5148	13.0607
UBE2Z_HUMAN	UBE2Z	Ubiquitin-conjugating enzyme E2 Z	0.354527	0.100636	-0.360846	0.183248	0.0673196	0.764584	4	4	4	4	13.179	14.0379	14.0657	13.7788	14.4883	14.0141	13.9413	14.061	14.1359	13.3939	13.7765	14.0496	13.7791	13.468	14.1236	13.716
PSB1_HUMAN	PSMB1	Proteasome subunit beta type-1	0.253685	0.100797	-0.39357	0.0159856	-0.182991	0.222468	4	4	4	4	17.65	17.447	17.8298	17.7874	18.1441	17.8286	18.1666	18.1492	17.8336	17.5024	17.7284	17.4773	17.5884	18.0841	17.8341	17.7671
ARPC3_HUMAN	ARPC3	Actin-related protein 2/3 complex subunit 3	0.141178	0.100938	-0.120435	0.0879727	-0.10475	0.166316	4	4	4	4	19.3593	19.2716	19.4608	19.4348	19.562	19.3803	19.5308	19.5351	19.3166	19.2905	19.2205	19.1969	19.2045	19.4567	19.4543	19.328
PERI_HUMAN;VIME_HUMAN	PRPH;VIM	Vimentin	0.613962	0.101151	-0.752237	0.0217496	-1.12566	0.0164732	4	4	4	4	19.3925	18.8931	19.3199	19.7183	20.188	20.2625	19.5616	20.3206	18.9566	18.3409	18.0497	18.027	19.6467	19.7285	18.684	19.8176
LETM1_HUMAN	LETM1	Mitochondrial proton/calcium exchanger protein	-0.308596	0.101231	0.309887	0.105655	-0.174711	0.100102	4	4	4	4	16.9592	16.6157	16.9961	16.7733	16.301	16.2795	16.7319	16.7924	16.6349	16.7511	16.6789	16.5755	16.8662	16.6529	16.7774	17.0428
BID_HUMAN	BID	BH3-interacting domain death agonist	0.705153	0.101368	-0.0141115	0.917076	0.913081	0.0395019	4	4	4	4	15.5487	15.5853	15.7421	15.4944	15.7475	15.2689	15.7928	15.6178	15.8923	15.7644	15.703	15.899	13.9991	15.443	15.439	14.7252
KAP2_HUMAN	PRKAR2A	cAMP-dependent protein kinase type II-alpha regulatory subunit	0.233856	0.101385	-0.419181	0.0291497	0.0387244	0.683505	4	4	4	4	15.9211	16.3093	16.459	16.3424	16.8453	16.7949	16.614	16.4543	16.4164	16.4707	16.5945	16.4463	16.2762	16.6101	16.5531	16.3337
SC31A_HUMAN	SEC31A	Protein transport protein Sec31A	0.410726	0.10156	-0.160053	0.157246	0.270422	0.242651	4	4	4	4	17.2675	17.3583	17.199	17.5951	17.4013	17.4786	17.6259	17.5542	17.3799	17.307	17.3758	17.436	16.6361	17.1725	17.6286	16.9799
DUS23_HUMAN	DUSP23	Dual specificity protein phosphatase 23	0.381826	0.101659	0.525357	0.0551099	0.922364	0.00283432	4	4	4	4	14.2313	13.9282	14.6033	14.6407	14.0697	13.7073	14.0496	13.4756	14.1591	14.3169	14.7511	14.2371	13.2092	13.497	13.8068	13.2618
ZSC18_HUMAN	ZSCAN18	Zinc finger and SCAN domain-containing protein 18	0.405075	0.101981	-0.337303	0.053882	-0.187804	0.471079	4	4	4	4	13.6343	13.9538	14.243	14.191	14.4014	14.3662	14.3065	14.2972	13.7515	13.515	14.1028	13.6305	13.4784	14.4881	13.9354	13.8491
COX11_HUMAN	COX11	Cytochrome c oxidase assembly protein COX11, mitochondrial	-0.437124	0.102033	0.59824	0.0459775	-0.0976398	0.550355	4	4	4	4	13.4854	12.939	12.8304	13.1905	11.9937	12.8862	12.6485	12.5239	12.728	13.0451	12.6735	12.9637	12.7675	13.019	13.2758	12.7385
FBP1L_HUMAN	FNBP1L	Formin-binding protein 1-like	0.327571	0.102254	-0.132578	0.251432	0.208793	0.265253	4	4	4	4	15.9842	15.9069	16.2756	16.0769	16.3842	16.1883	16.0737	16.1278	16.276	16.0267	16.012	15.9842	15.4822	15.8734	16.2459	15.8622
GGA3_HUMAN	GGA3	ADP-ribosylation factor-binding protein GGA3	0.309349	0.102405	-0.255003	0.121189	-0.0171852	0.90549	4	4	4	4	12.2067	12.1165	12.554	12.4703	12.8526	12.4519	12.616	12.447	12.3226	12.1897	12.1708	12.3783	12.3613	11.9844	12.5938	12.1906
PANK4_HUMAN	PANK4	4'-phosphopantetheine phosphatase	0.368737	0.102615	0.0155191	0.91456	0.343711	0.109078	4	4	4	4	13.5603	13.2927	13.5545	13.8415	13.7686	13.5237	13.3744	13.5202	13.4682	13.5819	13.3879	13.6488	12.735	13.1637	13.5789	13.2343
IBP4_HUMAN	IGFBP4	Insulin-like growth factor-binding protein 4	-0.306528	0.102616	0.225416	0.0840655	0.00116014	0.994523	4	4	4	4	15.7518	15.8317	15.9649	15.4847	15.5084	15.6372	15.5421	15.4437	15.7726	15.9905	15.7937	15.8053	15.4829	15.7559	15.895	16.2238
AMPN_HUMAN	ANPEP	Aminopeptidase N	0.440958	0.102643	0.0734293	0.509003	0.524605	0.0595768	4	4	4	4	14.747	14.8605	14.8386	14.6785	14.4864	14.9536	14.6841	14.7068	15.0056	14.8558	14.7041	14.5999	13.6784	14.6603	14.3643	14.364
BIN1_HUMAN	BIN1	Myc box-dependent-interacting protein 1	0.250512	0.102692	-0.0244837	0.856701	0.219638	0.21124	4	4	4	4	16.3246	16.5871	16.8482	16.6435	16.7118	16.7349	16.4171	16.6375	16.9281	16.4366	16.4648	16.5483	16.1283	16.47	16.6225	16.2785
VPS50_HUMAN	VPS50	Syndetin	0.350603	0.102829	-0.156015	0.149418	0.279627	0.186014	4	4	4	4	14.0571	14.2865	14.1937	13.9592	14.4295	14.191	14.3272	14.1728	14.3072	14.0053	14.33	14.194	13.4952	14.1384	14.2627	13.8217
FLNB_HUMAN	FLNB	Filamin-B	0.259303	0.102845	-0.582574	5.59091e-05	-0.357527	0.0547926	4	4	4	4	19.4031	19.2437	19.3155	19.4046	20.042	19.8537	19.8672	19.9342	19.4828	19.1864	19.3987	19.1619	19.3169	19.9318	19.7188	19.6924
DHRS7_HUMAN	DHRS7	Dehydrogenase/reductase SDR family member 7	-0.322279	0.103	0.306182	0.0583947	-0.155584	0.296378	4	4	4	4	16.5713	16.4646	16.6657	16.2955	15.9557	16.0805	16.35	16.3864	16.3735	16.3831	16.4259	16.2568	16.8154	16.1977	16.4366	16.6119
CDK19_HUMAN	CDK19	Cyclin-dependent kinase 19	0.308116	0.103082	-0.381597	0.0261245	-0.657494	0.395741	4	4	4	4	12.3839	11.8869	12.0967	11.9017	12.2758	12.49	12.488	12.5418	12.1451	12.0928	12.3172	9.37809	11.9142	12.1945	12.5416	11.9129
RM12_HUMAN	MRPL12	39S ribosomal protein L12, mitochondrial	-0.32812	0.103212	0.167455	0.568939	-0.786407	0.00141753	4	4	4	4	16.1551	15.4408	16.436	16.5156	15.6213	15.9615	16.2586	16.0362	15.3615	15.4603	15.7742	15.4486	16.4813	16.1927	16.0423	16.4739
HSP74_HUMAN	HSPA4	Heat shock 70 kDa protein 4	0.191994	0.103343	-0.199	0.0983032	-0.0530295	0.512184	4	4	4	4	17.3954	17.4854	17.6256	17.602	17.9167	17.8073	17.5194	17.661	17.6413	17.373	17.4732	17.4368	17.5179	17.6491	17.5616	17.4079
LRCH2_HUMAN	LRCH2	Leucine-rich repeat and calponin homology domain-containing protein 2	-0.5179	0.103363	-0.0371385	0.861922	0.159606	0.447044	4	4	4	4	12.7364	12.628	12.7281	12.9535	12.9067	13.1182	12.9316	12.238	13.331	13.4616	13.5611	13.5509	12.9964	13.6206	13.6658	12.9833
FEM1B_HUMAN	FEM1B	Protein fem-1 homolog B	0.436317	0.103387	-0.194302	0.360002	0.50045	0.0475283	4	4	4	4	11.2328	11.5634	10.9853	11.3508	11.4458	11.1991	11.9157	11.3489	11.347	11.6205	11.8263	11.3723	10.9518	11.427	11.1498	10.6356
STX12_HUMAN	STX12	Syntaxin-12	-0.215653	0.103505	0.309879	0.0143452	0.0739894	0.469657	4	4	4	4	17.2197	17.1436	17.4078	17.2566	16.7637	16.9017	17.0747	17.048	17.1134	17.2776	17.2604	17.2953	17.1219	16.9441	17.3488	17.236
FUND1_HUMAN	FUNDC1	FUN14 domain-containing protein 1	0.337272	0.103561	0.0282328	0.877707	-0.153981	0.508147	4	4	4	4	14.1239	14.0365	14.0816	13.4695	13.6601	14.0261	14.0165	13.8959	13.2205	13.8258	13.1276	13.4597	13.6785	13.767	13.1043	13.6996
GLMN_HUMAN	GLMN	Glomulin	0.238258	0.103679	-0.0817337	0.50011	-0.0554395	0.413569	4	4	4	4	14.085	14.0165	14.0327	13.9588	14.3461	14.0303	13.8345	14.209	13.86	13.8435	13.7293	13.8123	13.8576	13.9874	13.9026	13.7193
UBQL1_HUMAN	UBQLN1	Ubiquilin-1	0.530897	0.10395	-0.303118	0.122367	0.447494	0.149062	4	4	4	4	14.9951	14.8963	14.5483	15.2883	15.2408	15.4314	15.1723	15.096	15.0467	15.1456	15.1977	15.2169	13.92	14.8919	15.1292	14.8757
SMAP1_HUMAN	SMAP1	Stromal membrane-associated protein 1	0.492461	0.103956	-0.256174	0.569509	0.241357	0.30671	4	4	4	4	13.39	12.1671	13.6856	13.8549	13.7494	13.0835	13.3644	13.925	13.1634	13.2034	13.0926	13.6585	12.6756	13.1753	13.4564	12.8452
PB1_HUMAN	PBRM1	Protein polybromo-1	-0.133198	0.104018	0.00278735	0.953077	-0.299809	0.047275	4	4	4	4	14.4175	14.4673	14.5983	14.4294	14.5232	14.4505	14.4416	14.4861	14.5002	14.3233	14.3821	14.0293	14.6103	14.7336	14.4222	14.668
RUSD2_HUMAN	RPUSD2	RNA pseudouridylate synthase domain-containing protein 2	0.321105	0.104021	-0.449309	0.0245966	-0.0767114	0.499958	4	4	4	4	13.2648	13.2724	13.3836	13.1353	13.8989	13.9021	13.3009	13.7515	13.2817	13.2474	13.4895	13.2435	13.3355	13.3686	13.6432	13.2216
PYGO2_HUMAN	PYGO2	Pygopus homolog 2	0.639889	0.104033	-0.480496	0.0937784	0.64294	0.0606239	4	4	4	4	12.109	12.1778	12.5774	12.1085	12.9831	13.1896	12.3459	12.3762	13.0011	12.7499	12.6793	12.4766	11.6516	12.7567	12.2122	11.7146
ABCD3_HUMAN	ABCD3	ATP-binding cassette sub-family D member 3	-0.154049	0.104167	0.268911	0.0783192	0.123133	0.160893	4	4	4	4	16.8169	16.5602	16.3341	16.4015	16.0623	16.2952	16.3711	16.3085	16.4328	16.7196	16.4752	16.5182	16.2871	16.4459	16.4338	16.4864
PYGB_HUMAN	PYGB	Glycogen phosphorylase, brain form	0.500314	0.104225	0.046298	0.748979	0.62112	0.058459	4	4	4	4	17.7768	17.9982	17.6749	18.2504	17.8406	17.8676	18.0271	17.7798	17.7892	18.0544	18.0295	18.1252	16.754	17.423	18.0054	17.3315
CLCN6_HUMAN	CLCN6	Chloride transport protein 6	-0.436599	0.104686	0.394055	0.068304	0.218074	0.240724	4	4	4	4	14.0229	13.9188	13.7405	13.7755	13.0937	13.8983	13.4245	13.4649	13.9844	14.1436	14.1176	14.2546	13.5693	13.972	14.3119	13.7746
AKP13_HUMAN	AKAP13	A-kinase anchor protein 13	0.299057	0.104749	-0.388325	0.0501295	-0.0107951	0.896904	4	4	4	4	16.1032	16.0255	16.2309	16.184	16.7871	16.7137	16.1099	16.4862	16.3422	16.3132	16.0355	16.1665	16.2658	16.1302	16.2972	16.2075
CK054_HUMAN	C11orf54	Ester hydrolase C11orf54	0.402226	0.10488	-0.309795	0.219615	0.459379	0.113987	4	4	4	4	13.2253	13.4938	14.2365	13.6815	14.0914	13.7678	14.0599	13.9572	14.1816	13.6369	14.3288	13.9576	13.1792	13.8532	13.9577	13.2772
LLPH_HUMAN	LLPH	Protein LLP homolog	0.331185	0.104924	-0.146132	0.542449	-0.163359	0.499362	4	4	4	4	14.3705	14.2395	15.1103	14.3545	14.3966	14.7118	14.635	14.9158	14.5153	14.2879	14.2189	13.659	13.9551	14.3492	14.4316	14.5986
NT5C_HUMAN	NT5C	5'(3')-deoxyribonucleotidase, cytosolic type	0.406078	0.105032	-0.0624444	0.684909	-0.00561166	0.979783	4	4	4	4	14.9048	14.7463	15.3477	14.8638	15.1477	14.9475	15.1271	14.8901	14.7202	14.7195	14.4643	14.5617	14.0445	14.9949	14.7413	14.7074
PPCEL_HUMAN	PREPL	Prolyl endopeptidase-like	0.238791	0.105269	0.0267572	0.877912	0.0540783	0.722026	4	4	4	4	12.7295	13.2924	12.9229	13.1127	13.0651	12.9257	13.2518	12.7078	12.4857	13.1302	12.7138	12.8819	12.6743	12.8682	12.7957	12.6571
TOR2A_HUMAN	TOR2A	Torsin-2A	-0.192319	0.105276	0.254129	0.0771817	-0.106607	0.334144	4	4	4	4	15.2777	15.1723	15.289	14.8777	14.8145	14.7449	15.0305	15.0103	14.9013	15.0131	15.1765	14.8521	15.0924	14.9046	15.1204	15.2521
DNJC7_HUMAN	DNAJC7	DnaJ homolog subfamily C member 7	0.342337	0.105358	0.0397077	0.67211	0.230181	0.26008	4	4	4	4	15.7008	15.727	15.9536	16.0137	15.8979	15.7149	15.7672	15.8563	15.66	15.6793	15.5802	15.8682	14.9952	15.6125	15.8166	15.4427
TLN1_HUMAN	TLN1	Talin-1	0.342906	0.105386	-0.00841999	0.931494	0.283171	0.179957	4	4	4	4	17.8871	18.017	18.1843	18.1661	18.2185	18.1079	17.9171	18.0447	18.2326	17.8499	17.9755	17.9913	17.3993	17.6582	18.2007	17.6583
RAMP2_HUMAN	RAMP2	Receptor activity-modifying protein 2	-0.618869	0.105411	0.568788	0.0430619	-0.119958	0.719878	4	4	4	4	16.3902	15.7062	15.7461	16.0267	15.2914	15.6715	15.0038	15.6273	16.1349	15.8898	16.0712	15.4937	16.8592	15.7887	15.6034	15.8182
BIG1_HUMAN	ARFGEF1	Brefeldin A-inhibited guanine nucleotide-exchange protein 1	0.366355	0.105467	-0.129523	0.226835	0.287679	0.176199	4	4	4	4	13.5683	13.9167	13.7071	13.8332	13.8778	13.816	13.7951	14.0545	13.8835	13.697	13.7935	13.8547	13.0312	13.5845	13.9182	13.544
VAV3_HUMAN	VAV3	Guanine nucleotide exchange factor VAV3	0.308028	0.105525	0.0956478	0.286851	0.233917	0.229897	4	4	4	4	12.9038	12.7096	12.9791	12.8692	12.8052	12.9197	12.6575	12.6967	12.7228	12.8683	12.4459	12.7458	12.0833	12.3568	12.7275	12.6794
TSN6_HUMAN	TSPAN6	Tetraspanin-6	0.296954	0.105576	0.26673	0.0675288	0.209047	0.357149	4	4	4	4	13.6161	13.7698	13.6876	13.3092	13.3122	13.2103	13.2797	13.5136	13.0483	13.5873	12.9219	13.4067	13.3206	13.2281	12.8191	12.7602
DDX23_HUMAN	DDX23	Probable ATP-dependent RNA helicase DDX23	-0.181486	0.105781	0.175403	0.0875169	-0.38627	0.0020771	4	4	4	4	16.6152	16.3667	16.6346	16.5026	16.1889	16.345	16.4275	16.4561	16.1382	16.1687	16.1304	16.161	16.397	16.5923	16.4354	16.7188
CNO11_HUMAN	CNOT11	CCR4-NOT transcription complex subunit 11	0.373708	0.10603	-0.413979	0.0115969	0.219721	0.282584	4	4	4	4	14.7488	14.4901	14.4409	14.3246	14.8692	15.0523	14.7301	15.0087	14.8663	14.7421	14.6966	14.7393	14.7262	14.7673	13.9966	14.6753
ABLM1_HUMAN	ABLIM1	Actin-binding LIM protein 1	0.362109	0.106077	-0.635039	0.00109086	-0.00803375	0.976212	4	4	4	4	16.6306	16.8661	16.7079	17.1036	17.5291	17.4463	17.3914	17.4816	16.5825	17.2994	17.3612	17.1247	16.8174	17.0258	17.6502	16.9066
SYIC_HUMAN	IARS1	Isoleucine--tRNA ligase, cytoplasmic	0.160014	0.106367	0.167926	0.165767	0.366887	0.00286541	4	4	4	4	16.8766	16.876	16.577	17.0419	16.5494	16.7536	16.712	16.6848	16.8248	16.937	16.9015	16.8639	16.4749	16.4658	16.7235	16.3955
VP26C_HUMAN	VPS26C	Vacuolar protein sorting-associated protein 26C	0.213475	0.106544	-0.0892642	0.599707	0.285448	0.0226952	4	4	4	4	15.7568	15.9438	15.7295	16.3289	15.9541	16.2217	15.8418	16.0984	16.1384	16.2149	16.0976	15.953	15.6682	15.7452	16.0216	15.8271
CA198_HUMAN	C1orf198	Uncharacterized protein C1orf198	0.510673	0.106582	-0.721234	0.0106145	-0.136405	0.679085	4	4	4	4	13.2061	13.9395	13.1329	13.1269	14.0916	14.0552	14.0502	14.0934	13.2922	13.4291	13.1107	13.8701	13.0264	13.2044	13.8435	14.1734
PARVB_HUMAN	PARVB	Beta-parvin	0.314072	0.106602	-0.281637	0.15455	-0.0539408	0.573249	4	4	4	4	16.5907	16.3763	16.7103	16.5576	17.225	16.8391	16.4484	16.849	16.5796	16.4539	16.2615	16.5944	16.5981	16.6109	16.4115	16.4846
HNRL1_HUMAN	HNRNPUL1	Heterogeneous nuclear ribonucleoprotein U-like protein 1	-0.153655	0.10662	0.0696197	0.353844	-0.306973	0.019211	4	4	4	4	16.8511	16.6919	16.8611	16.7156	16.733	16.6092	16.8502	16.6488	16.7324	16.5524	16.5769	16.3663	16.7121	16.9751	16.8194	16.9493
TMF1_HUMAN	TMF1	TATA element modulatory factor	0.338328	0.106681	-0.3213	0.0430707	0.0452917	0.790598	4	4	4	4	14.037	14.2434	13.9507	14.1538	14.667	14.5061	14.1691	14.3279	14.0116	14.0119	14.3521	14.1224	13.6662	14.1949	14.1443	14.3114
XRCC4_HUMAN	XRCC4	DNA repair protein XRCC4	0.116899	0.106789	-0.426868	0.000701561	-0.45871	0.0152382	4	4	4	4	14.2252	14.1875	14.3912	14.0844	14.6471	14.682	14.6749	14.5916	14.1907	14.2477	13.7079	14.1469	14.4649	14.6593	14.4069	14.597
PKHA1_HUMAN	PLEKHA1	Pleckstrin homology domain-containing family A member 1	0.304006	0.106904	-0.346817	0.15208	-0.0824134	0.521648	4	4	4	4	13.1359	13.0216	13.5154	12.7297	13.5734	13.7492	13.1309	13.3363	12.9793	12.9286	13.0275	13.3088	12.9836	13.3872	13.0806	13.1224
GIPC3_HUMAN	GIPC3	PDZ domain-containing protein GIPC3	0.20874	0.106904	0.0701969	0.422405	0.498492	0.0396565	4	4	4	4	13.9771	14.0064	14.2106	14.1919	13.9683	14.167	13.9189	14.0511	14.3749	14.397	13.8558	14.6366	13.6246	13.8794	14.0573	13.709
MCRI1_HUMAN	MCRIP1	Mapk-regulated corepressor-interacting protein 1	0.560943	0.107025	-0.417466	0.0103546	0.158612	0.619791	4	4	4	4	15.3215	15.4642	15.5266	15.3803	16.1447	15.806	15.7019	15.7098	15.7953	15.3534	15.3734	15.231	14.5483	15.7881	15.6193	15.163
PDCL3_HUMAN	PDCL3	Phosducin-like protein 3	0.251564	0.107174	-0.14058	0.178615	-0.0591156	0.751134	4	4	4	4	13.5915	13.6738	13.6172	13.7681	13.7868	13.6265	14.0297	13.7699	13.4133	13.1174	13.6875	13.752	13.4918	13.7083	13.7215	13.2851
TMED1_HUMAN	TMED1	Transmembrane emp24 domain-containing protein 1	-0.215549	0.107267	0.346499	0.0123671	0.17161	0.211662	4	4	4	4	15.6529	15.6279	15.479	15.4542	14.9832	15.2096	15.3891	15.246	15.3982	15.7536	15.4616	15.7633	15.2571	15.583	15.5192	15.3309
SYYC_HUMAN	YARS1	Tyrosine--tRNA ligase, cytoplasmic	0.421817	0.107477	0.289109	0.0570997	0.762695	0.0130545	4	4	4	4	15.5468	15.7661	15.6744	16.0201	15.6048	15.3261	15.5665	15.3537	15.9167	15.7903	15.6509	15.8567	14.8315	15.1821	15.5596	14.5907
PEX16_HUMAN	PEX16	Peroxisomal membrane protein PEX16	-0.457346	0.107574	0.616476	0.122921	0.510432	0.0616889	4	4	4	4	13.4489	13.3451	12.1615	13.1412	11.9279	12.4028	12.7677	12.5324	12.9448	13.635	13.452	13.4701	12.4026	12.8887	12.9943	13.1746
UB2R2_HUMAN	UBE2R2	Ubiquitin-conjugating enzyme E2 R2	0.441608	0.10796	-0.434283	0.237805	0.30302	0.214147	4	4	4	4	13.3568	14.2041	14.7694	14.3662	14.6286	14.8913	14.2016	14.7122	14.6232	14.3856	14.1725	14.6981	13.8155	14.3962	14.5567	13.8989
VATE1_HUMAN	ATP6V1E1	V-type proton ATPase subunit E 1	0.314669	0.108092	-0.0850234	0.201964	0.343805	0.0806036	4	4	4	4	16.5839	16.7141	16.6425	16.6522	16.7321	16.5865	16.8326	16.7816	16.7299	16.686	16.8847	16.7487	16.0517	16.6769	16.6881	16.2574
AFTIN_HUMAN	AFTPH	Aftiphilin	0.259165	0.108214	-0.162022	0.169331	0.2709	0.121141	4	4	4	4	13.729	14.0487	13.7528	13.7747	14.1803	14.0141	13.8579	13.901	14.2733	13.9262	13.8457	13.9551	13.4465	13.9634	13.8726	13.6342
ARK72_HUMAN	AKR7A2	Aflatoxin B1 aldehyde reductase member 2	0.493552	0.108601	-0.28651	0.051803	0.27067	0.345398	4	4	4	4	16.005	15.9184	16.4172	16.0799	16.4869	16.2917	16.4494	16.3386	16.1072	16.118	16.3419	16.1079	15.1746	16.2925	16.2435	15.8817
BPNT1_HUMAN	BPNT1	3'(2'),5'-bisphosphate nucleotidase 1	0.241894	0.10888	-0.0618932	0.663112	0.0450561	0.799676	4	4	4	4	14.6623	14.6311	15.1436	15.0744	14.9408	14.9802	14.9116	14.9264	15.0615	14.5556	14.6258	14.7287	14.398	14.8321	14.973	14.5883
F210B_HUMAN	FAM210B	Protein FAM210B, mitochondrial	-0.512262	0.108952	0.508635	0.174714	-0.0614462	0.775627	4	4	4	4	13.0826	12.8531	13.6821	12.761	12.1806	12.418	13.3411	12.4045	13.0369	13.5544	12.6946	12.8616	13.1397	12.8783	13.3058	13.0696
ISCA1_HUMAN	ISCA1	Iron-sulfur cluster assembly 1 homolog, mitochondrial	-0.444382	0.109855	0.0617464	0.846215	-0.233363	0.268614	4	4	4	4	12.78	11.9581	12.9315	11.9981	11.9985	12.5643	12.1539	12.7039	12.575	12.3913	12.8146	12.4838	12.8792	12.8607	12.3287	13.1296
GSTT1_HUMAN	GSTT1	Glutathione S-transferase theta-1	0.624787	0.109944	-0.0872791	0.588778	0.552793	0.151029	4	4	4	4	15.1692	15.2333	14.9231	15.5429	15.3023	15.0982	15.5112	15.3059	15.3635	15.3395	14.9547	15.2719	13.8546	14.8872	15.3964	14.5801
BAX_HUMAN	BAX	Apoptosis regulator BAX	0.370941	0.110082	-0.238524	0.192409	-0.0626187	0.669509	4	4	4	4	17.9013	18.0055	18.2073	18.1949	18.51	18.4301	17.8864	18.4367	17.9735	17.828	17.8912	17.8363	18.2579	17.6502	18.0687	17.8025
RCOR1_HUMAN;RCOR3_HUMAN	RCOR1;RCOR3	REST corepressor 3	0.31293	0.11009	-0.302252	0.0386965	0.217235	0.228143	4	4	4	4	15.4841	15.5288	15.3881	15.3505	15.5838	16.0025	15.8253	15.5489	15.7563	15.6688	15.3589	15.7937	15.5956	15.189	15.2276	15.6966
GRK5_HUMAN	GRK5	G protein-coupled receptor kinase 5	0.195906	0.110192	-0.441516	0.00104856	-0.539151	0.00643078	4	4	4	4	15.3509	15.1734	15.2917	15.2385	15.816	15.8101	15.638	15.5565	15.2234	15.02	14.7331	14.9039	15.3269	15.7108	15.4392	15.56
TTI2_HUMAN	TTI2	TELO2-interacting protein 2	0.381967	0.11031	0.255161	0.296193	0.523086	0.0821418	4	4	4	4	12.69	11.878	12.4502	12.7168	11.9361	12.195	12.461	12.1223	12.0896	12.6292	12.6307	11.9294	11.6478	11.3788	12.0767	12.0832
H2AY_HUMAN	MACROH2A1	Core histone macro-H2A.1	-0.448518	0.110506	0.317653	0.187905	-0.313263	0.118912	4	4	4	4	18.0501	18.0676	17.7188	17.8615	17.637	17.1617	18.115	17.5137	17.8374	17.6649	17.9755	17.4907	17.6746	18.3232	18.097	18.1267
VPS35_HUMAN	VPS35	Vacuolar protein sorting-associated protein 35	0.193536	0.11054	-0.352437	0.00650495	-0.248048	0.0747369	4	4	4	4	17.4141	17.1726	17.196	17.2929	17.7428	17.6336	17.4331	17.6759	17.3106	17.3011	16.9525	17.1549	17.551	17.5435	17.2135	17.4033
SPNDC_HUMAN	SPINDOC	Spindlin interactor and repressor of chromatin-binding protein	0.298882	0.110648	-0.412646	0.0554296	-0.207424	0.089907	4	4	4	4	13.2653	13.5617	13.7109	13.4389	14.2489	14.0341	13.5912	13.7533	13.5894	13.3538	13.21	13.4489	13.4318	13.7323	13.6007	13.6671
TXNIP_HUMAN	TXNIP	Thioredoxin-interacting protein	-0.367188	0.11065	0.864712	0.000738315	0.487727	0.0421189	4	4	4	4	13.6445	13.7434	13.6282	13.2865	12.4957	12.8903	12.8448	12.6129	13.4563	13.412	13.7422	13.6529	12.9333	12.6665	13.2807	13.4319
PABP1_HUMAN	PABPC1	Polyadenylate-binding protein 1	0.264922	0.110684	0.00938082	0.933745	-0.0213308	0.91133	4	4	4	4	17.7155	17.495	17.9682	17.7144	17.851	17.6305	17.7104	17.6636	17.714	17.4926	17.4009	17.1031	17.7363	17.2764	17.1752	17.608
IMA5_HUMAN	KPNA1	Importin subunit alpha-5	0.264421	0.11086	-0.180918	0.0803823	-0.0558314	0.725163	4	4	4	4	16.6126	16.8226	16.909	16.6845	17.0944	16.9199	16.8933	16.8447	16.8014	16.4374	16.6636	16.5688	16.3199	16.6551	16.9305	16.7891
EXOSX_HUMAN	EXOSC10	Exosome component 10	0.219236	0.111203	-0.160851	0.0426758	-0.152584	0.287308	4	4	4	4	15.6637	15.478	15.5959	15.3941	15.7032	15.7318	15.6453	15.695	15.4582	15.2129	15.3874	15.2293	15.4823	15.6217	15.1442	15.6501
CCAR1_HUMAN	CCAR1	Cell division cycle and apoptosis regulator protein 1	-0.188147	0.111222	0.197783	0.0722403	-0.0680003	0.45632	4	4	4	4	17.6222	17.6455	17.9017	17.6486	17.3619	17.4606	17.6539	17.5506	17.708	17.5563	17.6033	17.64	17.5865	17.7627	17.5447	17.8856
EPIPL_HUMAN;PLEC_HUMAN	EPPK1;PLEC	Epiplakin	0.357631	0.111287	-0.29923	0.0220769	-0.33404	0.20485	4	4	4	4	17.7454	18.0477	17.623	17.7455	18.0043	18.1585	18.1422	18.0535	17.7965	17.344	17.316	17.1353	17.3035	18.1991	17.6076	17.8178
SEP10_HUMAN	SEPTIN10	Septin-10	0.267255	0.111288	-0.499675	0.012188	-0.378124	0.00427938	4	4	4	4	15.8327	15.9719	15.8753	16.1347	16.6114	16.6493	16.1048	16.4477	15.9196	15.8154	15.6965	15.8001	16.0357	16.3507	16.1034	16.2544
GAPD1_HUMAN	GAPVD1	GTPase-activating protein and VPS9 domain-containing protein 1	0.408956	0.111479	-0.0307026	0.702698	0.477918	0.0793471	4	4	4	4	16.1184	16.3649	16.4085	16.3243	16.3353	16.4313	16.2269	16.3453	16.4454	16.3494	16.2447	16.5754	15.376	16.0973	16.3913	15.8385
PSMD2_HUMAN	PSMD2	26S proteasome non-ATPase regulatory subunit 2	0.238894	0.111615	-0.176404	0.0964573	0.191506	0.179077	4	4	4	4	17.226	17.4126	17.1871	17.5546	17.5999	17.505	17.477	17.5041	17.4467	17.4623	17.4849	17.5025	16.9613	17.3456	17.5665	17.2569
THEM6_HUMAN	THEM6	Protein THEM6	-0.339756	0.11164	0.582349	0.00798809	0.260575	0.102623	4	4	4	4	17.5637	17.5294	17.536	17.4948	16.5731	16.9009	17.2875	17.0329	17.3252	17.5167	17.7129	17.6409	17.1266	17.0962	17.5278	17.4029
SOX13_HUMAN	SOX13	Transcription factor SOX-13	0.577499	0.111685	-0.307408	0.196087	0.498249	0.118987	4	4	4	4	11.4406	11.4516	11.5887	12.0388	11.7062	12.3396	11.665	12.0386	11.7122	11.888	12.0157	11.8165	10.6411	11.3513	11.5342	11.9127
LARP4_HUMAN	LARP4	La-related protein 4	0.32988	0.111763	-0.074013	0.69176	0.693844	0.00766127	4	4	4	4	14.0754	14.6605	14.5794	14.5477	14.7423	14.7416	14.2825	14.3926	14.5739	15.1106	14.9054	15.025	13.874	14.2024	14.5135	14.2495
IMB1_HUMAN	KPNB1	Importin subunit beta-1	0.120307	0.112215	-0.16822	0.00690132	-0.0609975	0.36097	4	4	4	4	19.9387	19.8736	19.9051	19.9141	20.1744	20.0457	20.0963	19.988	19.9933	19.8516	19.8434	19.8908	19.9006	20.1013	19.9502	19.871
PLPP3_HUMAN	PLPP3	Phospholipid phosphatase 3	-0.535638	0.112221	1.28544	0.00432059	1.08256	0.00257631	4	4	4	4	16.0098	15.9139	15.3872	16.2914	14.4875	15.0497	14.8615	14.0618	16.2139	16.5562	16.0831	16.0801	14.9589	15.502	15.4248	14.7173
S23IP_HUMAN	SEC23IP	SEC23-interacting protein	0.208029	0.112303	-0.0103579	0.923288	0.0487642	0.68023	4	4	4	4	16.294	16.0282	16.4265	16.1765	16.1237	16.1673	16.2964	16.3793	16.2058	16.0556	16.1409	15.9272	15.8734	15.9018	16.2872	16.0722
TGM2_HUMAN	TGM2	Protein-glutamine gamma-glutamyltransferase 2	0.396916	0.112319	0.0102477	0.944453	0.50306	0.116202	4	4	4	4	18.4021	18.1479	18.8091	18.4173	18.5318	18.3999	18.4377	18.366	18.8694	18.6596	18.0444	18.5866	17.6031	18.0064	18.6115	17.9268
RHOA_HUMAN;RHOB_HUMAN;RHOC_HUMAN	RHOA;RHOB;RHOC	Rho-related GTP-binding protein RhoC	0.252235	0.112375	-0.245238	0.320548	-0.261593	0.110966	4	4	4	4	17.3247	16.5181	17.274	17.4528	17.2744	17.2355	17.4572	17.5834	17.019	17.0309	16.6907	16.7547	16.8672	17.3989	17.1231	17.1524
ZFR_HUMAN	ZFR	Zinc finger RNA-binding protein	-0.193851	0.112464	0.227104	0.0311249	-0.13812	0.276509	4	4	4	4	15.9945	15.873	16.0765	15.8026	15.6405	15.6027	15.7637	15.8314	15.9079	15.6946	15.8622	15.5965	15.7026	15.9297	15.8486	16.1327
ATF7_HUMAN	ATF7	Cyclic AMP-dependent transcription factor ATF-7	0.488511	0.112595	-0.0662425	0.630111	1.08063	0.0125768	4	4	4	4	12.188	11.9009	11.8012	12.124	11.9472	12.3418	12.0424	11.9477	12.2082	12.9235	12.5177	12.9982	11.0891	11.6179	12.2437	11.3744
GPAT1_HUMAN	GPAM	Glycerol-3-phosphate acyltransferase 1, mitochondrial	-0.26372	0.112687	0.325004	0.148343	0.0947728	0.704612	4	4	4	4	13.4471	13.0681	13.5915	12.7839	12.73	12.8388	13.0328	12.989	12.7228	13.3654	13.2323	13.7041	13.0811	12.9613	13.0801	13.523
ERI3_HUMAN	ERI3	ERI1 exoribonuclease 3	0.277253	0.112782	0.0558674	0.789198	0.272369	0.149709	4	4	4	4	12.3954	12.4268	13.2093	12.715	12.4385	12.6529	12.6934	12.7382	12.5195	12.7766	12.408	12.7994	12.387	12.4557	12.597	11.9742
PACN2_HUMAN	PACSIN2	Protein kinase C and casein kinase substrate in neurons protein 2	0.16262	0.112919	0.164124	0.106666	0.135629	0.31547	4	4	4	4	16.7727	16.7996	17.1182	16.9865	16.8398	16.7185	16.719	16.7432	17.0015	16.6064	16.6324	16.6723	16.4609	16.5098	16.8321	16.5672
MK09_HUMAN	MAPK9	Mitogen-activated protein kinase 9	0.350292	0.113148	-0.131333	0.298845	0.360745	0.0916697	4	4	4	4	13.5637	13.2841	13.6646	13.5834	13.7973	13.7908	13.5	13.533	13.6068	13.584	13.643	13.8292	13.0475	13.0493	13.7705	13.3527
CSK2B_HUMAN	CSNK2B	Casein kinase II subunit beta	0.13273	0.113284	-0.174141	0.292648	-0.379855	0.0454347	4	4	4	4	16.5379	16.1868	16.8872	16.5699	16.5945	16.8145	16.7693	16.7	16.6274	16.06	16.1113	16.0293	16.5382	16.4835	16.7316	16.5942
AGM1_HUMAN	PGM3	Phosphoacetylglucosamine mutase	0.483863	0.113437	-0.210121	0.222808	0.532553	0.0801338	4	4	4	4	15.5729	16.0398	15.639	16.0159	16.1209	16.1465	16.094	15.7467	15.8715	16.1567	16.1173	16.1574	15.1599	15.7086	16.1594	15.1447
FXR2_HUMAN	FXR2	Fragile X mental retardation syndrome-related protein 2	-0.131634	0.113706	0.0795267	0.339951	-0.0742376	0.274793	4	4	4	4	14.3566	14.3169	14.1288	14.3413	14.2882	14.3155	14.104	14.1178	14.1656	14.3744	14.2518	14.2633	14.2699	14.2524	14.4114	14.4183
ITM2C_HUMAN	ITM2C	Integral membrane protein 2C	-0.31796	0.113825	0.0825047	0.630172	0.0766504	0.602268	4	4	4	4	15.4366	15.1494	15.0791	15.1786	14.7144	15.3503	15.2766	15.1724	15.287	15.7721	15.4649	15.5681	15.2968	15.2982	15.6987	15.4919
TUT4_HUMAN	TUT4	Terminal uridylyltransferase 4	0.781914	0.113896	0.122241	0.721032	0.553909	0.236136	4	4	4	4	13.8189	12.8686	13.9077	13.8907	13.2893	13.3133	14.1229	13.2715	13.5926	13.0613	13.6314	12.7997	12.4356	13.0371	11.8487	13.5478
RALA_HUMAN	RALA	Ras-related protein Ral-A	-0.380972	0.113927	0.360241	0.156775	-0.328318	0.032705	4	4	4	4	17.3858	16.9233	17.3145	16.9781	16.8024	16.251	17.0264	17.081	16.8415	17.0652	16.8257	16.6391	17.1158	16.9694	17.3248	17.2747
ESAM_HUMAN	ESAM	Endothelial cell-selective adhesion molecule	-0.276752	0.11394	0.327455	0.118038	-0.138439	0.332972	4	4	4	4	18.004	17.4917	18.0948	17.7793	17.2175	17.4283	17.7208	17.6934	17.5242	17.7292	17.8861	17.4738	17.6665	17.6066	17.9633	17.9305
PFD5_HUMAN	PFDN5	Prefoldin subunit 5	0.411252	0.114045	-0.10608	0.629891	0.352729	0.125607	4	4	4	4	15.4875	15.7427	16.0131	16.2974	16.2923	16.0412	15.7672	15.8643	16.0875	15.8826	15.8286	15.9323	15.4004	15.2908	16.1375	15.4913
CAHD1_HUMAN	CACHD1	VWFA and cache domain-containing protein 1	0.72565	0.11424	-0.373444	0.0873781	0.710021	0.156411	4	4	4	4	11.9464	12.1437	11.5248	11.5057	12.0337	12.1273	12.032	12.4214	11.5934	12.0827	12.2431	12.6327	10.4503	11.5273	11.4203	12.3138
TBCK_HUMAN	TBCK	TBC domain-containing protein kinase-like protein	0.37218	0.114325	-0.297402	0.0422365	0.311819	0.164687	4	4	4	4	12.6986	12.8759	12.9281	13.0857	13.3779	13.2939	13.0702	13.036	13.0494	12.9814	13.2976	13.2081	12.363	13.2044	13.0083	12.7135
ZO2_HUMAN	TJP2	Tight junction protein ZO-2	0.278969	0.114344	-0.766884	3.60859e-05	-0.73731	0.00350144	4	4	4	4	17.1149	16.9103	17.1004	16.9476	17.8192	17.9036	17.697	17.7211	16.8711	16.7178	16.8855	16.6012	17.0817	17.7038	17.65	17.5895
CT027_HUMAN	C20orf27	UPF0687 protein C20orf27	0.425675	0.114402	0.104797	0.743573	0.555476	0.0145472	4	4	4	4	13.4182	14.1211	14.3038	14.3321	14.4061	13.3861	13.8283	14.1354	13.8956	14.2906	13.7469	14.3422	13.4427	13.7013	13.5443	13.3649
AKP8L_HUMAN	AKAP8L	A-kinase anchor protein 8-like	-0.335263	0.114608	0.281774	0.0161917	-0.137836	0.466223	4	4	4	4	14.9544	15.0325	15.1582	15.2176	14.9718	14.6776	14.7984	14.7879	15.1407	14.953	14.9839	14.9478	15.4618	15.3623	14.703	15.0496
LARP7_HUMAN	LARP7	La-related protein 7	-0.0996747	0.114669	0.0533683	0.42197	-0.114357	0.304036	4	4	4	4	14.8167	14.9311	14.9636	14.9855	15.0071	14.8785	14.8076	14.7903	15.0932	14.6374	14.763	14.9311	15.0047	14.9295	14.9349	15.013
NB5R3_HUMAN	CYB5R3	NADH-cytochrome b5 reductase 3	-0.152735	0.114671	0.121903	0.242848	-0.196072	0.0633702	4	4	4	4	20.4782	20.3422	20.4482	20.1983	20.0812	20.1824	20.3261	20.3897	20.1807	20.3694	20.0144	20.2416	20.2914	20.3583	20.4882	20.4524
SPTN2_HUMAN	SPTBN2	Spectrin beta chain, non-erythrocytic 2	0.480444	0.114792	-0.913278	3.64675e-05	-0.590044	0.0659645	4	4	4	4	13.7837	13.7543	13.507	13.5592	14.5076	14.6427	14.4584	14.6487	13.6478	13.5202	13.4328	13.3746	13.4046	14.1284	14.1539	14.6486
PCP_HUMAN	PRCP	Lysosomal Pro-X carboxypeptidase	-0.269247	0.114947	0.614785	3.7275e-05	0.535171	0.010053	4	4	4	4	21.2764	21.31	21.3985	21.2713	20.6896	20.5892	20.8266	20.6916	21.4011	21.6135	21.4873	21.5129	20.9788	21.3176	20.6454	20.9322
THOC1_HUMAN	THOC1	THO complex subunit 1	-0.144421	0.11497	0.138489	0.0722912	-0.0143356	0.868492	4	4	4	4	15.5586	15.6223	15.602	15.6644	15.5305	15.3968	15.6123	15.3538	15.6395	15.4977	15.7737	15.5029	15.5907	15.5951	15.5233	15.762
DBR1_HUMAN	DBR1	Lariat debranching enzyme	0.177977	0.115002	-0.38334	0.00116599	-0.137134	0.344359	4	4	4	4	14.4294	14.2393	14.4855	14.3389	14.8036	14.7995	14.642	14.7815	14.7369	14.3851	14.3462	14.298	14.346	14.7772	14.6004	14.5911
CCD25_HUMAN	CCDC25	Coiled-coil domain-containing protein 25	0.462155	0.11525	-0.251223	0.147285	0.172838	0.486593	4	4	4	4	14.0425	13.7919	14.2338	14.1705	14.6419	14.2455	14.2486	14.1075	14.1783	14.0895	13.8877	13.9308	13.4474	14.3417	14.1103	13.4955
GBB1_HUMAN;GBB2_HUMAN;GBB4_HUMAN	GNB1;GNB2;GNB4	Guanine nucleotide-binding protein G(I)/G(S)/G(T) subunit beta-1	-0.454233	0.115311	0.0127335	0.960288	-0.732881	0.0180125	4	4	4	4	17.8459	16.9573	17.8673	17.5013	17.2836	17.3681	17.8044	17.6648	17.0988	17.3585	17.4032	17.1458	18.5378	17.8924	17.4993	18.0084
MYG1_HUMAN	MYG1	MYG1 exonuclease	0.337855	0.11548	-0.183866	0.145329	0.234415	0.305176	4	4	4	4	16.7063	16.4841	16.9621	16.6882	17.0004	16.9416	16.864	16.7701	17.0984	16.5712	16.7077	16.785	16.0562	16.8735	16.7092	16.5858
H90B2_HUMAN;H90B4_HUMAN;HS90A_HUMAN;HS90B_HUMAN	HSP90AA1;HSP90AB1;HSP90AB2P;HSP90AB4P	Heat shock protein HSP 90-alpha	0.726101	0.115515	-0.158318	0.316264	0.770725	0.0903152	4	4	4	4	18.6103	18.6642	18.5558	18.7974	19.137	18.9255	18.6721	18.5265	19.1031	18.7703	18.6763	18.8898	17.0039	18.616	18.5094	18.2273
SMU1_HUMAN	SMU1	WD40 repeat-containing protein SMU1	-0.243313	0.115565	0.179581	0.289621	-0.299295	0.0152205	4	4	4	4	17.5977	17.3152	17.8418	17.475	17.1957	17.1921	17.6044	17.5193	17.2184	17.3843	17.4082	17.2766	17.7366	17.6751	17.3942	17.6789
LDLR_HUMAN	LDLR	Low-density lipoprotein receptor	0.417889	0.115632	1.02586	0.000845341	0.877725	0.0130472	4	4	4	4	15.8018	15.6396	15.8516	15.6199	14.3574	14.5234	15.0154	14.9131	14.6017	15.2496	15.4148	15.3826	13.7905	14.4734	14.4221	14.4518
HEBP1_HUMAN	HEBP1	Heme-binding protein 1	0.425482	0.115754	-0.524349	0.0136449	-0.1588	0.544569	4	4	4	4	16.7413	16.6452	17.2421	16.8304	17.5579	17.3242	17.464	17.2103	17.1193	16.6633	16.8349	16.6018	16.3244	17.2212	17.2668	17.042
RAP2A_HUMAN;RAP2B_HUMAN;RAP2C_HUMAN	RAP2A;RAP2B;RAP2C	Ras-related protein Rap-2a	-0.798255	0.115877	0.205719	0.273799	-0.678084	0.166443	4	4	4	4	13.9887	13.591	13.7214	13.6126	13.2463	13.9241	13.4115	13.5091	13.4606	13.5464	14.0354	13.5292	15.4198	14.1012	13.449	14.314
KIF14_HUMAN	KIF14	Kinesin-like protein KIF14	0.382059	0.116016	0.279917	0.179571	0.46037	0.107699	4	4	4	4	11.9068	11.9484	11.9557	11.5362	11.2192	11.3768	11.7642	11.8671	11.2804	12.1883	11.4203	11.6516	10.8513	11.2722	11.0708	11.5049
SRXN1_HUMAN	SRXN1	Sulfiredoxin-1	0.714064	0.116066	0.0742655	0.825013	0.746948	0.126844	4	4	4	4	11.6169	10.6941	12.0576	11.5134	11.3003	11.0143	11.6498	11.6206	11.8988	11.6182	10.8611	11.3384	9.73806	10.9815	11.4271	10.582
UBE4B_HUMAN	UBE4B	Ubiquitin conjugation factor E4 B	0.245224	0.11638	-0.239115	0.00227625	-0.0472484	0.761765	4	4	4	4	14.0384	13.9697	13.9187	14.1038	14.3	14.2582	14.2465	14.1824	14.0469	13.951	14.0614	13.758	13.6552	13.956	14.2633	14.1317
RBP2_HUMAN	RANBP2	E3 SUMO-protein ligase RanBP2	-0.0845065	0.116444	-0.101223	0.143307	-0.173278	0.014734	4	4	4	4	16.8574	16.9617	17.0944	17.055	17.053	17.1565	17.0371	17.1268	16.9008	17.0479	17.0607	17.0088	17.1497	17.2808	17.1139	17.167
KCC2B_HUMAN;KCC2D_HUMAN;KCC2G_HUMAN	CAMK2B;CAMK2D;CAMK2G	Calcium/calmodulin-dependent protein kinase type II subunit beta	0.279717	0.116447	-0.5425	0.0140688	-0.26851	0.079171	4	4	4	4	15.9178	16.312	16.3827	16.2019	16.8602	17.0184	16.4696	16.6362	16.396	16.1374	15.9913	16.2667	16.2147	16.5275	16.4656	16.6577
TB10B_HUMAN	TBC1D10B	TBC1 domain family member 10B	-0.213624	0.11659	0.300656	0.0106221	0.0587437	0.774037	4	4	4	4	13.5096	13.6223	13.7655	13.6689	13.2997	13.1941	13.4911	13.3787	13.3711	13.5212	14.1122	13.4486	13.2707	13.5984	13.6268	13.7224
NIT1_HUMAN	NIT1	Deaminated glutathione amidase	0.535346	0.116746	-0.167502	0.386509	0.141203	0.64249	4	4	4	4	13.2005	13.0812	13.6751	13.4046	13.6441	13.1442	13.6794	13.5637	13.3976	12.8315	13.1223	13.1034	12.2886	13.3116	12.8289	13.4609
TRBP2_HUMAN	TARBP2	RISC-loading complex subunit TARBP2	0.537782	0.116757	0.216564	0.0297542	0.604568	0.109778	4	4	4	4	14.7708	14.6046	14.8885	14.8197	14.6692	14.4414	14.5438	14.5628	14.9905	14.3096	14.6287	14.5557	13.1517	14.328	14.3656	14.2209
RHG05_HUMAN	ARHGAP5	Rho GTPase-activating protein 5	0.30009	0.116795	-0.349728	0.0223187	-0.0871692	0.605829	4	4	4	4	12.8684	12.9276	12.8869	12.809	13.3896	13.3773	12.9097	13.2141	12.8486	12.7499	12.6215	13.1218	12.6579	13.088	13.1595	12.7851
RXRA_HUMAN;RXRB_HUMAN	RXRA;RXRB	Retinoic acid receptor RXR-alpha	0.373321	0.116922	-0.276947	0.138974	0.0200446	0.921365	4	4	4	4	12.395	12.2388	12.9191	12.6053	12.9674	12.7725	12.8777	12.6485	12.5241	12.4291	12.3895	12.5102	11.9549	12.3597	12.8588	12.5993
ICAL_HUMAN	CAST	Calpastatin	0.644988	0.117063	-0.892677	0.092324	-0.0745506	0.554073	4	4	4	4	14.9366	14.8496	16.0663	15.0286	16.5732	16.6271	15.1423	16.1093	15.5926	15.291	15.2	15.49	15.6741	15.2986	15.4256	15.4736
NACC1_HUMAN	NACC1	Nucleus accumbens-associated protein 1	0.192755	0.117115	-0.125284	0.538237	0.109523	0.143951	4	4	4	4	14.3732	14.9203	14.3099	14.9182	14.661	14.9802	14.5515	14.8301	14.6525	14.6898	14.565	14.7825	14.4599	14.5206	14.6784	14.5929
LAS1L_HUMAN	LAS1L	Ribosomal biogenesis protein LAS1L	-0.217508	0.117354	0.318928	0.00216377	0.0492001	0.667393	4	4	4	4	15.1458	15.1397	15.1492	15.013	14.6607	14.8686	14.8866	14.7561	14.9979	15.0637	15.0763	15.1009	14.962	15.0671	14.7505	15.2624
MRP_HUMAN	MARCKSL1	MARCKS-related protein	-0.917153	0.117357	0.159112	0.734597	-1.12014	0.0973467	4	4	4	4	17.6405	16.5527	18.2733	18.2125	17.0161	17.3457	17.7655	17.9152	16.5689	17.6191	18.093	16.9496	19.7724	17.9879	17.7404	18.2104
CAN7_HUMAN	CAPN7	Calpain-7	1.06288	0.117385	-0.149166	0.667927	1.27429	0.0694087	4	4	4	4	10.3865	11.4635	11.0829	11.4878	11.3568	11.7237	10.7161	11.2208	11.9827	11.5499	11.1038	11.2266	8.69815	10.2706	11.2865	10.5106
MFAP1_HUMAN	MFAP1	Microfibrillar-associated protein 1	-0.295438	0.117394	0.354228	0.0545447	-0.0255687	0.859634	4	4	4	4	14.1569	14.1045	14.4949	13.9571	13.8338	14.0516	13.8283	13.5828	13.9536	14.153	14.1235	14.1459	13.8507	14.0189	14.1417	14.4669
MP2K2_HUMAN	MAP2K2	Dual specificity mitogen-activated protein kinase kinase 2	0.815238	0.117448	0.00420785	0.980953	1.00601	0.0626011	4	4	4	4	14.0905	13.8173	13.9417	14.4074	14.1992	14.0008	14.2676	13.7725	14.1994	14.278	14.0537	14.4722	12.2813	13.462	14.3202	12.9157
[truncated: 6,156 more rows]
