# Supplementary material for: The stroke risk gene Foxf2 maintains brain endothelial cell function via Tie2 signaling
Source: Nat Neurosci. 2025 Dec 15;29(2):325–36. doi: 10.1038/s41593-025-02136-5 (PMC12880920; doi:10.1038/s41593-025-02136-5)
Supplement: Supplementary file 11 — FOXF2 acts as a transcriptional activator of cell-adhesion-related and angiogenesis-related genes, including TIE2. c, mRNA abundance of the most affected angiogenesis-related and cell-adhesion-related receptors in BECs of FOXF2iECKO versus Ctrl mice. d, Relative mRNA abundance of Tie2 and Nos3 transcripts in full brain tissue of FOXF2iECKO versus Ctrl mice. e, Relative mRNA abundance of Foxf2, Foxc1, Foxq1 and Foxo1 transcripts in full brain tissue of FOXF2iECKO versus Ctrl mice. Comparison by two-tailed unpaired t test, n = 4–6 mice per group. i, mRNA abundance of the most affected angiogenesis-related and cell-adhesion-related receptors in FOXF2KO versus WT iECs. j, Relative mRNA abundance of TIE2 and NOS3 transcripts in FOXF2KO versus WT iECs. k, Relative protein abundance of TIE2 and NOS3 in FOXF2KO versus WT iECs (normalized to PECAM1). l, Relative mRNA abundance of VEGFR2 angiogenesis marker in FOXF2KO versus WT iECs. n, Relative mRNA abundance of FOXF2 in FOXF2 overexpressing versus WT iECs. Data are presented as mean ± s.d., comparison by two-tailed unpaired t test (d,e,j–l,n). n = 4 mice per group (d). Foxf2, Foxq1, Foxo1, n = 6 mice per group; Foxc1, n = 5 Ctrl and n = 4 iECKO mice per group (e). n = 5 WT and n = 6 KO iEC samples per group (j). n = 4 iEC samples per group (k,l). n = 6 WT and n = 11 FOXF2-overexpressing iEC samples per group (n). The number of iEC samples reflects technical replicates (j–n). [file 41593_2025_2136_MOESM11_ESM.xlsx]

## Sheet: SD - Fig1c
Source data for Figure 1c. mRNA abundance of the most affected angiogenesis and cell adhesion related receptors in BECs of FOXF2iECKO vs Ctrl mice.
	Fold change
Efnb2	0.960339	angiogenesis
Nrp1	0.953862
Tie2	0.953589
Vegfr1	0.983392
Vegfr2	0.962312
Cldn5	0.960718	cell adhesion
Ctnnb1	0.97358
Itga6	0.873203
Itgb1	0.936543
Ocln	0.913294

## Sheet: SD - Fig1d
Source data for Figure 1d. Relative mRNA abundance of Tie2 and Nos3 transcripts in full brain tissue of FOXF2iECKO vs Ctrl mice. Comparison by two-tailed unpaired t-test, n=4 mice per group.
Ctrl	iECKO		p-value	Tie2
1.05151	0.513748		6.04655e-06
0.960905	0.599763
1.01101	0.595621
0.976572	0.531865
Ctrl	iECKO		p-value	Nos3
1.04266	0.60721		0.00530775
1.22853	0.638873
0.899337	0.610022
0.829473	0.63446

## Sheet: SD - Fig1e
Source data for Figure 1e. Relative mRNA abundance of Foxf2, Foxc1, Foxq1, and Foxo1 transcripts in full brain tissue of FOXF2iECKO vs Ctrl mice. Comparison by two-tailed unpaired t-test, n=6 mice per group.
Ctrl	iECKO		p-value	Foxf2
0.912828	0.400918		2.4837e-07
0.898958	0.354708
1.18544	0.26167
0.90088	0.226859
0.988188	0.300439
1.11371	0.230703
Ctrl	iECKO		p-value	Foxc1
0.665361	0.677774		0.0930627
1.5006	0.757268
0.617942	0.378197
0.962957	0.59277
1.25314
Ctrl	iECKO		p-value	Foxq1
0.773128	0.7622		0.0126379
1.01561	0.931066
0.925091	0.73408
1.29861	0.783086
0.984861	0.631084
1.0027	0.533807
Ctrl	iECKO		p-value	Foxo1
1.07565	1.45795		4.66452e-05
0.879353	1.66137
0.815439	1.66314
1.08957	1.33139
1.08585	1.41847
1.05414	1.66909

## Sheet: SD - Fig1i
Source data for Figure 1i. mRNA abundance of the most affected angiogenesis and cell adhesion related receptors in FOXF2KO vs WT iECs.
	Fold change
EFNB2	0.87659	angiogenesis
NOTCH2	0.41258
TGFBR2	0.746411
VEGFR1	0.624993
VEGFR2	0.856759
CTNNB1	0.889614	cell adhesion
ITGA6	0.529051
ITGB1	0.747536
PECAM1	0.738794
VCL	0.711389

## Sheet: SD - Fig1j
Source data for Figure 1j. Relative mRNA abundance of TIE2 and NOS3 transcripts in FOXF2KO vs WT iECs. Comparison by two-tailed unpaired t-test, n=5 WT and n=6 KO iEC samples per group.
WT	KO		p-value	TIE2		WT	KO		p-value	NOS3
1.00445	0.341492		6.13522e-05			0.801886	0.482008		0.000149178
0.877352	0.158389					0.79465	0.353826
1.20523	0.620734					0.952337	0.51991
0.947379	0.390132					1.19949	0.302342
0.96558	0.411533					1.25164	0.375572
	0.481557						0.246647

## Sheet: SD - Fig1k
Source data for Figure 1k. Relative protein abundance of TIE2 and NOS3 in FOXF2KO vs WT iECs (normalized to PECAM1). Comparison by two-tailed unpaired t-test, n=4 iEC samples per group.
Ctrl	iECKO		p-value	TIE2
1.264	0.532		0.00628114
0.832	0.653
0.925	0.626
0.979	0.6
Ctrl	iECKO		p-value	NOS3
1.54	0.32		0.0348516
1.117	0.403
0.772	0.38
0.571	0.537

## Sheet: SD - Fig1l
Source data for Figure 1k. Relative mRNA abundance of VEGFR2 angiogenesis marker in FOXF2KO vs WT iECs. Comparison by two-tailed unpaired t-test, n=4 iEC samples per group.
WT	KO		p-value	VEGFR2
0.807	0.564		0.00347434
0.968	0.492
1.122	0.481
1.103	0.731

## Sheet: SD - Fig1n
Source data for Figure 1n. Relative mRNA abundance of FOXF2 in FOXF2-overexpressing vs WT iECs. Comparison by two-tailed unpaired t-test, n=6 WT and n=11 FOXF2 overexpressing iEC samples per group.
DX-	DX+		p-value (DX+ vs DX-)
0.83047	109.561		2.58583e-10
0.993556	93.8397
0.954414	134.523
0.829346	131.59
1.03763	124.383
1.35459	103.961
	112.15
	101.355
	88.4857
	84.1563
	91.3741
