# Supplementary material for: The stroke risk gene Foxf2 maintains brain endothelial cell function via Tie2 signaling
Source: Nat Neurosci. 2025 Dec 15;29(2):325–36. doi: 10.1038/s41593-025-02136-5 (PMC12880920; doi:10.1038/s41593-025-02136-5)
Supplement: Supplementary file 12 — Endothelial Foxf2 deficiency causes BBB leakage and attenuates Tie2 signaling. c, Quantification of the extravasation of tracers (EB—65 kDa, TMR-dextran—40 kDa, CB-dextran—10 kDa, A555-cadaverine—1 kDa). d, Quantification of vessel density and fibrinogen extravasation in histopathological sections from SVD patients and Ctrls (n = 6 patients per group). i, Subcellular localization of significantly dysregulated proteins. l, Abundance of significantly downregulated proteins according to top-enriched Tie2-regulated biological processes, and of significantly upregulated proteins related to reactive oxygen species metabolic process and cellular response to oxidative stress. m, Abundance of significantly altered selected proteins according to the top-enriched biological processes. Data are presented as mean ± s.d., comparison by two-tailed unpaired t test (c, d and m). n = 3 Ctrl-, EB and Dxt40: n = 3 iECKO-, Dxt10 and Cad1: n = 4 iECKO mice per group (c). n = 6 mice per group (m). [file 41593_2025_2136_MOESM12_ESM.xlsx]

## Sheet: SD - Fig2c
Source data for Figure 2c. Quantification of the extravasation of tracers (EB – 65kDa, TMR-dextran – 40kDa, CB-dextran – 10kDa, A555-cadaverin – 1kDa). Comparison by two-tailed unpaired t-test, n=3 Ctrl-, EB and Dxt40: n=3 iECKO-, Dxt10 and Cad1: n=4 iECKO mice per group.
Ctrl	iECKO		p-value		EB		Ctrl	iECKO		p-value		CB-dextran
0.942	1.407		0.00675878				1.02	1.23		0.00111503
1.065	1.789						0.95	1.2
0.993	1.743						1.07	1.21
								1.23
Ctrl	iECKO		p-value		TMR-dextran		Ctrl	iECKO		p-value		Cadaverin
0.960598	1.32377		0.00124372				1.028	1.127		0.000351601
1.07661	1.40387						0.982	1.172
0.962791	1.36409						0.99	1.173
								1.143

## Sheet: SD - Fig2d
Source data for Figure 2d. Quantification of vessel density and fibrinogen extravasation in histopathological sections from SVD patients and CTRLs. Comparison by two-tailed unpaired t-test, n=6 patients per group.
CTRL	SVD		p-value		COLLAGEN-IV
1.13236	1.16966		0.417347
0.872014	1.02628
0.72953	0.795474
0.91174	0.970924
0.993718	0.929024
0.968314	1.10864
CTRL	SVD		p-value		FIBRINOGEN
0.965015	2.63298		0.00182581
1.09591	1.90576
2.18335	2.86717
0.712073	1.64405
0.533092	3.33073
0.510557	3.2597

## Sheet: SD - Fig2i
Source data for Figure 2i. Subcellular localization of significantly dysregulated proteins.
	down	up	all significant			down	up	> 1.5 fold change
Golgi	49	15			Golgi	16	6
ER	104	19			ER	19	6
Mitochondrion	80	62			Mitochondrion	16	18
Cytoskeleton	98	54			Cytoskeleton	40	21
Cell junction	124	46			Cell junction	44	17
Vesicle	79	23			Vesicle	28	7
Secreted	20	6			Secreted	11	3
	count					count

## Sheet: SD - Fig2l
Source data for Figure 2l. Abundance of significantly downregulated proteins according to top enriched Tie2-regulated biological processes, and of significantly upregulated proteins related to ROS metabolic process and cellular response to oxidative stress.
Establishment of endothelial barrier
	Cdh5	Ctnnb1	Cldn5	Eng	Pecam1	Rap1b	Rdx	Tjp1	Tjp2
iECKO	0.55389	0.805658	0.712241	0.568061	0.787338	0.753785	0.862194	0.762294	0.756578
Nitric oxide metabolic process
	Atp2b4	Cd34	Clu	Cyb5r3	Cyb5b	Dnm2	Gucy1b3	Nos3	Por	Ptgis
iECKO	0.717071	0.737146	0.778697	0.829916	0.82842	0.88478	0.598126	0.561528	0.841382	0.591158
Positive regulation of angiogenesis
	Cd34	Cdh5	Eng	Hspb1	Itgb1	Jcad	Nos3	Plcg1	Ptgis	Rras	Tie2	Tjp1
iECKO	0.737146	0.55389	0.568061	0.617348	0.783708	0.446417	0.561528	0.752038	0.591158	0.661592	0.288523	0.762294
ROS metabolic process, cellular response to oxidative stress
	Akr1b1	Apex1	Atg7	Cfl1	Cryab	Dcxr	Eif5a	G6pdx	Gclc	Grb2	Gstp1	Gsr	Hspa8	Idh1
iECKO	1.14531	1.60017	1.37646	1.48565	7.75528	1.3758	1.23077	1.38482	1.58974	1.3021	1.4645	1.15264	1.16593	1.19711
	Itgam	Itgb2	Msra	Mapk1	Map2k4	Ppia	Prdx1	Prdx2	Prdx3	Prdx6	Pcna	Sod2	Syk	Txn	Txn2
iECKO	1.63652	1.91892	1.1567	1.36674	1.24128	1.27999	1.24947	1.30438	1.1573	1.40249	1.66293	1.20989	1.78933	1.12268	1.28971

## Sheet: SD - Fig2m
Source data for Figure 2m. Abundance of significantly altered selected proteins according to the top enriched biological processes. Comparison by two-tailed unpaired t-test, n=6 mice per group.
Ctrl	iECKO		p-value		Cdh5		Ctrl	iECKO		p-value		Prdx6
0.849	0.68		0.0010336				0.97183	1.5233		0.000427259
1.108	0.541						1.03104	1.37278
1.003	0.173						0.979049	1.1852
1.012	0.477						0.850981	1.24568
0.902	0.744						1.05852	1.63292
1.126	0.707						1.10857	1.45505
Ctrl	iECKO		p-value		Cldn5		Ctrl	iECKO		p-value		Sod2
1.149	0.88		0.0171827				0.966754	1.33069		0.0137838
0.806	0.52						0.896838	1.15712
1.215	0.52						1.01327	1.04758
1.116	0.662						0.967183	1.29192
0.845	0.894						1.20471	1.35904
0.869	0.797						0.951248	1.07299
Ctrl	iECKO		p-value		Ctnnb1		Ctrl	iECKO		p-value		Txn2
0.88	0.842		0.015664				1.04605	1.0465		0.00553878
0.936	0.617						1.25612	1.43683
1.056	0.728						1.04288	1.32028
1.023	0.711						0.874122	1.34811
1.034	0.993						0.954669	1.30694
1.072	0.943						0.826161	1.27957
Ctrl	iECKO		p-value		Eng		Ctrl	iECKO		p-value		Rap1b
0.99	0.43		0.00390579				1.04	0.74		0.00394482
1.24	0.74						1.06	0.79
1.22	0.73						1.16	0.9
0.92	0.6						0.94	0.84
0.83	0.57						0.89	0.57
0.8							0.91	0.76
Ctrl	iECKO		p-value		Gucy1b2		Ctrl	iECKO		p-value		Tie2
0.791	0.069		0.0451706				0.925	0.184		0.0025993
1.127	0.482						1.416	0.276
1.211	0.509						0.919	0.457
1.142	0.526						1.34	0.237
0.608	0.998						0.672
1.12	1.005						0.728
Ctrl	iECKO		p-value		Grb2		Ctrl	iECKO		p-value		Tjp1
0.976	1.3		0.0168713				0.832	0.681		0.0278308
1.09	1.539						1.042	0.615
0.936	1.76						1.001	1.033
1.084	1.225						1.142	0.834
0.984	1.232						1.003	0.497
0.931	0.959						0.981	0.923
Ctrl	iECKO		p-value		Itgb1		Ctrl	iECKO		p-value		Tjp2
1.107	0.696		0.0132107				0.972	0.623		0.000559696
1.104	0.83						1.023	0.747
1.061	0.586						1.041	0.92
1.04	0.859						1.083	0.812
0.862	0.94						0.927	0.772
0.827	0.791						0.953	0.738
