# Supplementary material for: The stroke risk gene Foxf2 maintains brain endothelial cell function via Tie2 signaling
Source: Nat Neurosci. 2025 Dec 15;29(2):325–36. doi: 10.1038/s41593-025-02136-5 (PMC12880920; doi:10.1038/s41593-025-02136-5)
Supplement: Supplementary file 13 — Endothelial Foxf2 facilitates functional hyperemia and limits infarct size in adult mice via Tie2 signaling. c, Abundance of Tie2–Nos3 signaling-related proteins that were rescued by treatment with AKB-9778. d, Quantification of Nos3 labeling in isolated brain microvessels. e, Quantification of mean CBF changes within Barrel cortex obtained by LSCI as well as vessel diameter changes of penetrating arterioles and capillaries obtained by two-photon microscopy (2P) following whisker stimulation. f, Quantification of infarct size and Alb leakage in mice treated with either vehicle or AKB-9778 before fMCAO. g,h, Quantification of Tjp1 labeling in the contralateral cortex 24 h after stroke (g) and in peri-infarct regions of the ipsilateral cortex (h). i,j, Quantification of glial endfeet (Aqp4) (i) and neurons (NeuN) (j) in the cortical regions of the infarct area, peri-infarct regions of the ipsilateral cortex, and corresponding regions of the contralateral cortex 24 h after stroke. Comparison by two-tailed unpaired t test, P < 0.05 (c–j). n = 4 mice per group (c). n = 24 images per group (d). CBF, n = 5 Ctrl-Veh−, n = 6 iECKO-Veh−, and n = 6 iECKO-AKB mice per group; vessel diameter, n = 4 mice per group (e). n = 6 mice per group (f). n = 12 images per group (g, h, top; i and j). [file 41593_2025_2136_MOESM13_ESM.xlsx]

## Sheet: SD - Fig3c
Source data for Figure 3c. Abundance of Tie2-Nos3 signaling related proteins that were rescued by treatment with AKB-9778. Comparison by two-tailed unpaired t-test, n=4 mice per group.
	iECKO-Veh/Ctrl-Veh	iECKO-AKB/Ctrl-Veh
Col4a2	0.913662	1.60076	Fold change (protein abundance)
Ctnnd1	0.88691	1.09681
Cyb5a	0.874856	1.08842
Ecm1	0.511393	0.706582
Eng	0.761415	1.08084
Epha2	0.64068	0.903358
Ephb4	0.932757	1.19275
Flt1	0.781301	1.10152
Gucy1b1	0.933428	1.23722
Itga1	0.919504	1.38911
Itga3	0.785266	1.30198
Itga6	0.826424	1.1852
Itgb1	0.886035	1.30361
Itpr1	0.905037	1.21449
Itpr3	0.895158	1.33525
Lama3	0.862511	1.34403
Lama4	0.837293	1.31425
Lamb2	0.844177	1.32217
Nos3	0.763518	1.24747
Nostrin	0.83427	1.29829
Pecam1	0.842306	1.40321
Rap1b	0.860815	1.11362
Tie2	0.842961	1.18141
Tf	0.630412	0.963888
Tfrc	0.809717	1.21918

## Sheet: SD - Fig3d
Source data for Figure 3d. Quantification of Nos3 labeling in isolated brain microvessels. Comparison by two-tailed unpaired t-test, n=24 images per group.
Ctrl-Veh	iECKO-Veh	iECKO-AKB		Nos3/ColIV (Mean)		p-value (iECKO vs Ctrl)	p-value (AKB vs Veh)
0.83	0.779	1.247				1.75877e-05	6.09246e-08
1.09	0.688	1.185
0.991	0.696	1.01
0.867	0.645	1.467
0.76	0.81	0.982
0.757	0.503	0.833
0.921	0.756	0.65
0.934	0.337	0.968
0.932	0.548	0.854
1.215	0.65	0.821
1.122	0.62	1.029
1.022	0.523	0.994
1.074	0.681	1.398
0.776	0.612	1.244
0.582	0.814	0.902
0.666	0.646	1.038
0.794	0.693	1.315
0.929	0.606	1.021
1.386	1.079	0.983
1.502	0.795	1.079
1.145	0.962	1.084
1.36	0.857	1.289
1.11	1.121	0.969
1.237	0.714	1.045

## Sheet: SD - Fig3e
Source data for Figure 3e. Quantification of mean CBF changes within Barrel cortex obtained by laser speckle imaging (LSCI) as well as vessel diameter changes of penetrating arterioles and capillaries obtained by two-photon microscopy (2P) following whisker stimulation. Comparison by two-tailed unpaired t-test, CBF: n=5 Ctrl-Veh-, n=6 iECKO-Veh-, and n=6 iECKO-AKB mice per group, vessel diameter:…
Ctrl-Veh	iECKO-Veh	iECKO-AKB		Barrel cortex CBF		p-value (iECKO vs Ctrl)	p-value (AKB vs Veh)	CBF
14.4463	10.6435	13.5623				0.0381936	0.0489078
12.6346	10.858	17.9151
10.1099	9.19879	8.38983
9.94646	5.02904	11.0063
14.0816	9.96473	10.7769
	8.94175	15.2863
Ctrl-Veh	iECKO-Veh	iECKO-AKB		Penetrating arteriole		p-value (iECKO vs Ctrl)	p-value (AKB vs Veh)	Vessel diameter
14.5	11	16.65				0.0215733	0.0386043
22.53	14.44	21.03
25.25	13.64	15.5167
19.63	13.06	15.17
Ctrl-Veh	iECKO-Veh	iECKO-AKB		Capillaries		p-value (iECKO vs Ctrl)	p-value (AKB vs Veh)
30.05	15.4	23.09				0.00411897	0.0220988
23.45	15.83	20.93
32.16	17.41	32.61
36.41	20.53	31.89

## Sheet: SD - Fig3f
Source data for Figure 3f. Quantification of infarct size and albumin leakage in mice treated with either vehicle or AKB-9778 prior to fMCAo. Comparison by two-tailed unpaired t-test, n=6 mice per group.
Ctrl	iECKO-Veh	iECKO-AKB		Infarct size		p-value (iECKO vs Ctrl)	p-value (AKB vs Veh)
0.425798	1.991	0.463456				0.000121576	0.00621231
1.24463	2.276	1.21379
1.24002	2.278	1.18076
0.454918	2.319	1.622
1.31603	2.306	2.14631
1.31861	3.004	1.80994

## Sheet: SD - Fig4g-h
Source data for Figure 3g-h. Quantification of Tjp1 labeling in the contralateral cortex 24h after stroke (g) and in peri-infarct regions of the ipsilateral cortex (h). Comparison by two-tailed unpaired t-test, n=12 images per group.
ipsilateral cortex				contralateral cortex					p-value (iECKO vs Ctrl)	p-value (AKB vs Veh)
CTR	ECKO	AKB		CTR	ECKO	AKB		ipsilateral cortex	1.05321e-05	0.000655228
0.918884	0.37282	0.524541		0.647776	0.415078	0.685255		contralateral cortex	0.000231634	0.001523
0.638826	0.355371	0.617242		0.759015	0.306175	0.747426
0.729854	0.339487	0.613419		0.896361	0.376693	0.850943
0.899364	0.467479	0.659146		0.765411	0.622575	0.827354
0.820888	0.512486	0.64739		0.777481	0.645922	0.613471
0.655014	0.552564	0.520384		0.661707	0.648386	0.487659
0.800509	0.577984	0.948102		0.674821	0.614039	0.641716
1.12728	0.354821	0.825319		1.23421	0.699072	0.965152
1.12953	0.607014	0.940029		1.3296	0.720837	1.34913
0.989926	0.44907	1.25255		1.36063	0.527781	0.85923
1.50434	0.521546	1.54351		1.27112	0.427894	1.24709
1.53394	0.498177	1.17296		1.62187	0.377653	1.55999

## Sheet: SD - Fig3i
Source data for Figure 3i. Quantification of glial endfeet (Aqp4) in the infarct area, ipsilateral and contralateral cortex 24h after stroke. Arrowheads indicate glial endfeet fragmentation, whereas arrows indicate reduced Aqp4 density. Comparison by two-tailed unpaired t-test, n=12 images per group.
infarct area			ipsilateral cortex			contralateral cortex					p-value (iECKO vs Ctrl)	p-value (AKB vs Veh)
CTR	ECKO	AKB	CTR	ECKO	AKB	CTR	ECKO	AKB		infarct area	3.09135e-11	0.00298428
0.756	0.239	0.306	0.828	0.789	0.8	0.829	0.946	0.686		ipsilateral cortex	3.7389e-05	0.000548016
0.756	0.239	0.306	1.018	0.912	0.813	0.877	1.032	1.072		contralateral cortex	0.000769871	0.0292493
0.806	0.298	0.327	1.242	0.912	0.959	1.07	0.869	0.712
0.532	0.108	0.14	0.753	0.579	0.834	0.841	0.456	0.651
0.666	0.108	0.103	1.213	0.619	1.048	1.162	1.023	1.039
0.878	0.172	0.165	1.174	0.893	0.845	1.078	0.566	1.054
0.496	0.128	0.363	0.857	0.42	1.009	0.819	0.544	0.873
0.484	0.09	0.28	1.344	0.587	1.036	1.014	0.595	0.845
0.712	0.128	0.28	1.134	0.553	0.94	0.887	0.684	0.799
0.819	0.087	0.448	0.887	0.248	0.648	1.053	0.206	0.734
0.568	0.122	0.517	1.482	0.433	0.908	1.374	0.288	0.796
0.732	0.055	0.739	1.028	0.393	1.112	0.997	0.354	0.885

## Sheet: SD - Fig3j
Source data for Figure 3j. Quantification of neurons (NeuN) in the infarct area, ipsilateral and contralateral cortex 24h after stroke. Arrowheads indicate neuronal death, whereas arrows indicate neuronal injury. Comparison by two-tailed unpaired t-test, n=12 images per group.
infarct area			ipsilateral cortex			contralateral cortex					p-value (iECKO vs Ctrl)	p-value (AKB vs Veh)
CTR	ECKO	AKB	CTR	ECKO	AKB	CTR	ECKO	AKB		infarct area	2.44555e-06	3.5057e-06
0.554	0.091	0.251	1.091	0.59	0.75	1.306	0.882	0.955		ipsilateral cortex	0.00145347	0.0281227
0.277	0.094	0.226	1.483	0.98	1.099	1.009	0.959	1.525		contralateral cortex	0.223983	0.182602
0.306	0.064	0.215	1.312	0.734	1.186	0.644	1.364	1.742
0.232	0.048	0.56	0.864	0.342	0.989	1.07	0.462	0.986
0.31	0.009	0.349	0.988	0.565	1.376	1.473	0.489	1.437
0.306	0.008	0.213	1.074	0.359	1.647	1.448	0.571	1.765
0.191	0.239	0.644	0.788	0.815	0.522	0.753	0.805	0.563
0.204	0.084	0.622	0.924	0.832	0.607	0.947	1.125	0.898
0.201	0.05	0.434	0.988	1.154	0.868	0.839	1.29	0.762
0.33	0.079	0.792	0.763	0.597	0.669	0.639	0.604	0.565
0.192	0.051	0.768	0.982	0.641	0.861	0.935	0.746	0.742
0.294	0.032	0.611	1.001	0.719	1.039	0.938	0.921	0.806
