# Supplementary material for: The stroke risk gene Foxf2 maintains brain endothelial cell function via Tie2 signaling
Source: Nat Neurosci. 2025 Dec 15;29(2):325–36. doi: 10.1038/s41593-025-02136-5 (PMC12880920; doi:10.1038/s41593-025-02136-5)
Supplement: Supplementary file 14 — AKB-9778 restores TIE2 signaling and NO production in human endothelial cells lacking FOXF2. c, Abundance of TIE2-signaling-related significantly altered (FOXF2KO-Veh versus WT-Veh) and rescued proteins upon AKB-9778 treatment (FOXF2KO-AKB versus FOXF2KO-Veh). d, Quantification of NOS3 in vehicle-treated WT, and vehicle or AKB-treated FOXF2KO iECs. e, Western blot quantification of pAkt/Akt in naive, vehicle or AKB-treated iECs. f,h, Top, quantification of pTIE2 (f) and pFOXO1 (h, top) in vehicle or AKB-treated iECs. g, Quantification of NO production in vehicle or Bradykinin-treated iECs by DAF-2T fluorescence. h, Bottom, quantification of NO production in vehicle or AKB-treated iECs by DAF fluorescence. i,j, Top, quantification of pNOS3 (i) and pFOXO1 (j) in vehicle or Ang1-treated iECs. j, Bottom, quantification of NO production in vehicle or Ang1-treated iECs by DAF fluorescence. Comparison by two-tailed unpaired t test (c–f, h, i, j). n = 4 iEC samples per group (c and e). n = 10 iEC images per group (d and h, top). n = 13 WT-Veh, n = 9 KO-Veh and n = 13 KO-AKB iEC images per group (f). n = 14 iEC images per group (g, h, bottom; i and j, bottom). n = 15 iEC images per group; the exact P values are presented in j (top). The number of iEC samples reflects technical replicates (c–j). [file 41593_2025_2136_MOESM14_ESM.xlsx]

## Sheet: SD - Fig4c
Source data for Figure 4c. Abundance of TIE2 signaling related significantly altered (FOXF2KO-Veh vs WT-Veh) and rescued proteins upon AKB-9778 treatment (FOXF2KO-AKB vs FOXF2KO-Veh). Comparison by two-tailed unpaired t-test, n=4 iEC samples per group.
	KO-Veh/WT-Veh	KO-AKB/WT-Veh
ANGPT2	2.11849	0.396563	Fold change (protein abundance)
CALM1	1.46661	0.828485
CAMSAP1	1.43778	1.25892
CAMSAP2	1.27825	1.03381
CAVIN1	1.35731	0.802584
CLDN5	0.710523	1.0134
CYP7B1	0.564467	2.35271
FLT4	0.74117	1.25847
GRB10	1.27419	0.88802
HSP90AA1	1.34412	1.13884
HSP90AB1	1.3368	1.16045
INPP5D	1.29453	1.09496
ITGA2	0.807841	0.936148
ITPR1	0.837391	1.5903
ITPR2	0.660995	1.86895
NOS3	0.648008	1.41038
NPR1	0.563497	1.02662
NPR3	0.600804	1.21516
PLCB3	1.19413	1.02482
PLCD1	1.41542	0.914296
PPP1R12C	1.21401	0.729343
PPP2CA	1.29099	1.03283
PPP2R1B	1.77042	1.3624
PPP3R1	1.49141	0.896658
PPP4R1	1.37879	1.16188
PTPRE	1.31128	0.994564
PTPRF	1.87436	0.430038
TIE2	0.625263	2.06533

## Sheet: SD - Fig4d
Source data for Figure 4d. Quantification of NOS3 in vehicle treated WT, and vehicle or AKB treated FOXF2KO iECs. Comparison by two-tailed unpaired t-test, n=10 iEC images per group.
WT-Veh	KO-Veh	KO-AKB		NOS3 (Mean)		p-value (KO vs WT)	p-value (AKB vs Veh)
1.15592	0.896547	1.26422				0.00145669	4.87949e-06
1.03202	0.883478	1.24611
1.10609	0.883478	1.2337
1.01027	0.846947	1.1811
0.958046	0.941642	1.13253
1.03236	0.787569	1.10444
1.11598	0.792902	1.14946
0.844699	0.603792	1.61454
0.896132	0.7612	1.49509
0.848481	0.510034	1.04428

## Sheet: SD - Fig4e
Source data for Figure 3e. Western blot quantification of pAKT/AKT in naive, vehicle or AKB treated iECs. Comparison by two-tailed unpaired t-test, n=4 iEC samples per group.
WT	KO		KO-Veh	KO-AKB		pAKT/AKT (protein abundance)		p-value (KO vs WT)	p-value (AKB vs Veh)
0.986	0.325		0.551	6.007				0.00468983	0.000122838
1.177	0.64		1.136	4.598
0.99	0.406		1.084	4.049
0.847	0.686		1.228	5.406

## Sheet: SD - Fig4g
Source data for Figure 3g. Quantification of NO production in vehicle or Bradykinin treated iECs by DAF-2T fluorescence. Comparison by two-tailed unpaired t-test, n=14 iEC images per group.
NT	Bradykinin 1:1000	Bradykinin 1:100		NT	Bradykinin 1:1000	Bradykinin 1:100
WT	WT	WT		KO	KO	KO
0.760526	1.01713	1.43712		0.872346	1.03566	1.18982
1.04027	1.12242	1.23709		0.785145	1.46321	1.53115
0.962042	1.08717	1.15683		0.926398	1.35027	1.51821
0.944292	0.870251	1.3911		0.975576	1.08623	1.3676
1.15156	1.14706	1.71964		1.06805	1.11361	1.30657
0.97049	1.17086	1.45799		1.1161	1.27189	1.60789
1.00037	1.29918	1.44327		0.716192	1.11079	1.59404
1.15413	1.32121	1.04606		0.767963	1.20318	2.12967
0.944301	1.6757	0.982756		0.873874	1.23992	1.59183
0.909228	1.08433	1.17802		0.95875	1.32466	1.26837
1.04806	1.18072	1.21459		1.04099	1.44738	1.73545
1.03208	1.2419	1.39956		0.649665	1.37123	1.42575
1.04441	1.321	1.62763		0.880066	1.43833	1.64738
1.03824	1.02727	1.36641		0.899291	1.36932	1.9922

## Sheet: SD - Fig4f and h (top)
Source data for Figure 3f and h (top). Quantification of pTIE2 (f) and pFOXO1 (h) in vehicle or AKB treated iECs. Comparison by two-tailed unpaired t-test, f. n=13 WT-Veh, n=9 KO-Veh, and n=13 KO-AKB iEC images per group, g. n=10 iEC images per group.
WT-Veh	KO-Veh	KO-AKB		pTIE2 (Mean)		p-value (KO vs WT)	p-value (AKB vs Veh)
0.986126	0.724287	1.36868				3.30356e-05	2.28878e-08
0.922387	0.658328	1.26373
0.94124	0.630794	1.20744
0.981871	0.621274	1.23881
0.859943	0.771922	0.972068
0.849868	0.718057	1.18294
0.849784	0.590062	1.29153
0.913182	0.751957	1.12635
1.09314	0.967914	1.38764
1.26389		1.15383
1.07683		1.0397
1.1552		1.52407
1.10653		1.31311
WT-Veh	KO-Veh	KO-AKB		pFOXO1 (Mean)		p-value (KO vs WT)	p-value (AKB vs Veh)
0.877285	0.852339	1.17712				0.000109541	3.61683e-06
1.11142	0.8365	1.27813
1.16377	0.753757	1.09301
0.899187	0.845183	0.959977
1.09615	0.668866	1.05145
0.948295	0.957233	1.10148
0.915718	0.736797	0.953286
0.923235	0.810977	1.02973
1.05378	0.657342	1.06288
1.01116	0.758491	0.987535

## Sheet: SD - Fig4h (bottom)
Source data for Figure 3h (bottom). Quantification of NO production in vehicle or AKB treated iECs by DAF fluorescence. Comparison by two-tailed unpaired t-test, n=15 WT-Veh, n=13 KO-Veh, and n=15 KO-AKB iEC images per group.
WT-Veh	KO-Veh	KO-AKB		DAF (Mean)		p-value (KO vs WT)	p-value (AKB vs Veh)
1.03782	0.855923	1.25681				1.32402e-08	1.61194e-09
1.06644	0.767998	1.24728
0.998825	0.841765	1.62094
1.15479	0.795289	0.974379
0.965944	0.775011	1.11209
0.79982	0.816062	1.31076
0.963893	0.866111	1.14996
1.0321	0.794164	1.16931
0.969649	0.757612	1.23825
1.0546	0.778021	1.21966
1.03819	0.793403	1.2629
0.990158	0.775805	1.08506
1.00435	0.725029	1.47113
0.961445		1.17193
0.961974		1.24976

## Sheet: SD - Fig4i and j (top)
Source data for Figure 3i and j (top). Quantification of pNOS3 (i) and pFOXO1 (j) in vehicle or Ang1 treated iECs. Comparison by two-tailed unpaired t-test, i. n=14 iEC images per group, j. n=15 iEC images per group
WT-Veh	KO-Veh	KO-AKB		pNOS3 (Mean)		p-value (KO vs WT)	p-value (AKB vs Veh)
1.32842	0.896959	0.953548				0.000348315	0.0072652
0.831656	0.771897	0.915103
1.12643	0.836412	0.855685
1.09576	0.770452	0.966904
1.01821	0.801802	0.75265
0.980785	0.744539	0.830415
1.15259	0.927186	0.744846
0.998017	0.632006	0.804486
1.14937	0.855133	0.999041
0.926775	0.888097	0.881119
0.790698	0.675158	0.857898
1.00417	0.796746	1.02758
0.835605	0.85409	0.963107
0.761513	0.739065	1.10024
WT-Veh	KO-Veh	KO-AKB		pFOXO1 (Mean)		p-value (KO vs WT)	p-value (AKB vs Veh)
1.2053	0.604044	0.981473				0.000971093	6.7103e-08
0.705111	0.86086	1.08175
1.12646	0.876792	1.55477
0.890631	0.693083	1.17164
1.33812	0.488861	1.33085
0.801236	0.84399	1.3634
0.982534	0.649594	1.25299
1.48328	0.903965	1.31531
0.909061	0.671772	1.31087
1.20866	0.454466	1.12382
0.630753	0.506409	0.846939
0.784077	0.705479	1.33347
1.34968	0.793154	0.960397
0.807397	0.865107	1.11817
0.777699	0.964092	0.950062

## Sheet: SD - Fig4j (bottom)
Source data for Figure 3j (bottom). Quantification of NO production in vehicle or Ang1 treated iECs by DAF fluorescence. Comparison by two-tailed unpaired t-test, n=14 iEC images per group.
WT-Veh	KO-Veh	KO-AKB		DAF (Mean)		p-value (KO vs WT)	p-value (AKB vs Veh)
0.861992	0.940595	1.04175				0.00398039	1.54384e-07
1.00492	1.00827	1.07916
1.01656	0.992453	1.23791
1.00207	0.883926	1.17382
0.96549	0.818045	1.1621
1.06842	0.847616	1.18378
0.917733	0.96796	1.06888
0.909467	0.826798	1.04754
0.969784	0.838037	1.14443
0.999288	0.876075	1.14319
1.08022	0.892916	1.11514
1.18228	0.987741	1.03779
1.01039	0.893426	0.970594
1.01139	0.880045	1.30582
